# Supplementary material for: Metabolomics reveals novel insight on dormancy of aquatic invertebrate encysted embryos
Source: Sci Rep. 2019 Jun 20;9:8878. doi: 10.1038/s41598-019-45061-x (PMC6586685; doi:10.1038/s41598-019-45061-x)
Supplement: Supplementary file 2 — Table S1 [file 41598_2019_45061_MOESM2_ESM.xlsx]

## Sheet: Normalized data all metabolites
Peak.ID	Compound_Name	FA.composition	mz_mean	mz_diff_ppm	t.test..p.values	adjusted_p.value_bh	fold.change	mean.algae	mean.non_domrant	mean.dormant	a1	a2	a4	AM3a	AM4a	AM6a	RE11a	RE12a	RE9a	AM3a	AM4a	AM6a	RE11a	RE12a	RE9a
PP_13	NA	NA	100.025	NA	0.0128462	0.0179384	2.15342	NA	1.07509e+07	4.99246e+06	NA	NA	NA	1.07188e+07	1.02547e+07	1.1279e+07	6.05483e+06	4.61053e+06	4.31202e+06	23.3536	23.2898	23.4271	22.5297	22.1365	22.0399
PP_14	NA	NA	100.025	NA	NA	NA	NA	1.41796e+08	NA	NA	1.47838e+08	122920685	1.54631e+08	NA	NA	NA	NA	NA	NA	NA	NA	NA	NA	NA	NA
PP_73	NA	NA	100.076	NA	0.104032	0.117578	3.55702	3.45538e+06	3.71846e+06	1.04539e+06	3.08303e+06	3.9394e+06	3.34371e+06	3.9611e+06	3.93389e+06	3.26038e+06	NA	1.30166e+06	789109	21.9175	21.9075	21.6366	NA	20.3119	19.5899
PP_75	NA	NA	100.076	NA	0.0589142	0.0695938	4.18727	4.34215e+06	3.46092e+06	826536	4.54737e+06	4.17775e+06	4.30133e+06	3.43145e+06	3.80803e+06	3.14329e+06	974616	NA	678456	21.7104	21.8606	21.5838	19.8945	NA	19.3719
PP_81	NA	NA	100.076	NA	NA	NA	1.46318	3.6785e+06	2.63814e+06	1.80302e+06	4.2529e+06	3.35002e+06	3.43259e+06	2.61718e+06	2.95074e+06	2.3465e+06	NA	NA	1.80302e+06	21.3196	21.4926	21.1621	NA	NA	20.782
PP_98	NA	NA	100.076	NA	NA	NA	2.08488	4.80007e+06	993446	476500	3.81354e+06	4.62095e+06	5.96574e+06	1.12087e+06	NA	866025	NA	NA	476500	20.0962	NA	19.724	NA	NA	18.8621
PP_108	NA	NA	100.076	NA	NA	NA	NA	4.91897e+06	NA	NA	5.31255e+06	4.54066e+06	4.9037e+06	NA	NA	NA	NA	NA	NA	NA	NA	NA	NA	NA	NA
PP_194	NA	NA	100.112	NA	NA	NA	NA	4.25117e+07	NA	NA	4.41012e+07	4.06268e+07	4.28071e+07	NA	NA	NA	NA	NA	NA	NA	NA	NA	NA	NA	NA
PP_225	NA	NA	102.022	NA	0.0065591	0.0102767	2.18227	NA	1.99275e+06	913156	NA	NA	NA	2.06593e+06	1.78612e+06	2.1262e+06	1.11027e+06	826026	803171	20.9784	20.7684	21.0198	20.0825	19.6558	19.6153
PP_226	NA	NA	102.022	NA	NA	NA	NA	2.33659e+07	NA	NA	2.40193e+07	2.16903e+07	2.43882e+07	NA	NA	NA	NA	NA	NA	NA	NA	NA	NA	NA	NA
PP_467	NA	NA	102.536	NA	NA	NA	NA	6.684e+06	NA	NA	7.47435e+06	5.68916e+06	6.88849e+06	NA	NA	NA	NA	NA	NA	NA	NA	NA	NA	NA	NA
PP_520	NA	NA	102.971	NA	NA	NA	NA	4.85209e+07	NA	NA	5.14645e+07	4.30294e+07	5.10687e+07	NA	NA	NA	NA	NA	NA	NA	NA	NA	NA	NA	NA
PP_547	NA	NA	104.053	NA	0.00800764	0.0120997	1.44157	7.01938e+06	5.33693e+06	3.70217e+06	7.0965e+06	7.13609e+06	6.82555e+06	5.63948e+06	5.01201e+06	5.35929e+06	3.36826e+06	3.66502e+06	4.07322e+06	22.4271	22.257	22.3536	21.6836	21.8054	21.9577
PP_598	NA	NA	105.004	NA	0.0093571	0.0138035	2.1762	NA	3.43426e+07	1.5781e+07	NA	NA	NA	3.36436e+07	3.23469e+07	3.70374e+07	1.9182e+07	1.44009e+07	1.37603e+07	25.0038	24.9471	25.1425	24.1932	23.7797	23.714
PP_599	NA	NA	105.004	NA	NA	NA	NA	3.68231e+08	NA	NA	4.04706e+08	3.40307e+08	3.5968e+08	NA	NA	NA	NA	NA	NA	NA	NA	NA	NA	NA	NA
PP_619	NA	NA	105.103	NA	NA	NA	NA	8.97305e+06	NA	NA	9.24137e+06	8.54175e+06	9.13604e+06	NA	NA	NA	NA	NA	NA	NA	NA	NA	NA	NA	NA
PP_627	NA	NA	106.05	NA	0.00355608	0.00634614	1.53475	2.35221e+06	27486009	1.79091e+07	2.48857e+06	2.1712e+06	2.39687e+06	2.76643e+07	2.51159e+07	2.96777e+07	18905481	1.76635e+07	1.71583e+07	24.7215	24.5821	24.8229	24.1723	24.0743	24.0324
PP_639	NA	NA	106.951	NA	0.00197216	0.00414306	1.45715	NA	1.8072e+07	1.24023e+07	NA	NA	NA	1.75702e+07	1.87247e+07	1.79212e+07	1.3171e+07	1.23248e+07	1.1711e+07	24.0666	24.1584	24.0952	23.6509	23.5551	23.4814
PP_643	NA	NA	107.001	NA	0.0164944	0.0221717	2.01045	NA	5.13737e+06	2.55533e+06	NA	NA	NA	5.12433e+06	4.90644e+06	5.38133e+06	3.09346e+06	2.39816e+06	2.17437e+06	22.2889	22.2262	22.3595	21.5608	21.1935	21.0522
PP_644	NA	NA	107.001	NA	NA	NA	NA	5.25298e+07	NA	NA	5.38576e+07	4.96464e+07	5.40855e+07	NA	NA	NA	NA	NA	NA	NA	NA	NA	NA	NA	NA
PP_649	NA	NA	107.049	NA	0.00129772	0.00307093	10.1641	3.45114e+06	5.61862e+06	552789	3.7435e+06	3.26051e+06	3.3494e+06	5.53744e+06	5.54268e+06	5.77574e+06	455170	600003	603195	22.4008	22.4022	22.4616	18.796	19.1946	19.2023
PP_728	NA	NA	110.001	NA	NA	NA	NA	4.31147e+06	NA	NA	5.14488e+06	3.76115e+06	4.02838e+06	NA	NA	NA	NA	NA	NA	NA	NA	NA	NA	NA	NA
PP_737	NA	NA	110.009	NA	0.00934858	0.0138003	2.00953	NA	3.95373e+07	1.96749e+07	NA	NA	NA	3.94774e+07	3.76964e+07	4.14381e+07	2.29556e+07	1.89724e+07	1.70966e+07	25.2345	25.1679	25.3045	24.4523	24.1774	24.0272
PP_738	NA	NA	110.009	NA	NA	NA	NA	5.7516e+08	NA	NA	582255171	516498136	6.26727e+08	NA	NA	NA	NA	NA	NA	NA	NA	NA	NA	NA	NA
PP_752	NA	NA	110.017	NA	NA	NA	NA	3.72858e+06	NA	NA	4.44366e+06	2.59854e+06	4.14355e+06	NA	NA	NA	NA	NA	NA	NA	NA	NA	NA	NA	NA
PP_818	NA	NA	110.072	NA	NA	NA	NA	NA	6.64248e+06	NA	NA	NA	NA	7.06701e+06	6.34247e+06	6.51797e+06	NA	NA	NA	22.7527	22.5966	22.636	NA	NA	NA
PP_920	NA	NA	111.039	NA	NA	NA	NA	6.53182e+06	NA	NA	7.66897e+06	5.41408e+06	6.51239e+06	NA	NA	NA	NA	NA	NA	NA	NA	NA	NA	NA	NA
PP_948	NA	NA	111.044	NA	NA	NA	NA	6.80233e+06	NA	NA	7.2636e+06	6.33716e+06	6.80625e+06	NA	NA	NA	NA	NA	NA	NA	NA	NA	NA	NA	NA
PP_1012	NA	NA	112.006	NA	0.00559617	0.00906922	1.98746	NA	5.59346e+06	2.81437e+06	NA	NA	NA	5.79638e+06	4.98695e+06	5.99705e+06	3.34673e+06	2.60947e+06	2.48691e+06	22.4667	22.2497	22.5158	21.6743	21.3153	21.2459
PP_1013	NA	NA	112.007	NA	NA	NA	NA	8.12913e+07	NA	NA	8.87293e+07	7.38195e+07	8.1325e+07	NA	NA	NA	NA	NA	NA	NA	NA	NA	NA	NA	NA
PP_1022	NA	NA	112.051	NA	0.110405	0.124456	1.71058	1.63504e+07	766294	447972	1.48803e+07	1.81457e+07	1.60252e+07	621188	925427	752268	272446	539897	531574	19.2447	19.8198	19.5209	18.0556	19.0423	19.0199
PP_1026	NA	NA	112.051	NA	NA	NA	NA	2.61241e+06	NA	NA	2.63849e+06	2.6601e+06	2.53866e+06	NA	NA	NA	NA	NA	NA	NA	NA	NA	NA	NA	NA
PP_1040	NA	NA	112.896	NA	NA	NA	NA	6.54818e+06	3.16621e+06	NA	6.70754e+06	6.20102e+06	6.73597e+06	3.40531e+06	3.00399e+06	3.08933e+06	NA	NA	NA	21.6994	21.5185	21.5589	NA	NA	NA
PP_1048	NA	NA	113	NA	NA	NA	NA	NA	NA	1.67055e+07	NA	NA	NA	NA	NA	NA	1.35393e+07	2.29421e+07	1.36352e+07	NA	NA	NA	23.6907	24.4515	23.7008
PP_1057	NA	NA	113.035	NA	0.00237985	0.00472486	7.16119	3.18186e+07	1.48756e+07	2.07726e+06	3.01238e+07	3.38929e+07	3.14393e+07	1.55235e+07	1.55778e+07	1.35256e+07	1.56906e+06	2.13366e+06	2.52905e+06	23.8879	23.893	23.6892	20.5815	21.0249	21.2702
PP_1121	NA	NA	113.964	NA	NA	NA	NA	NA	NA	3.92489e+06	NA	NA	NA	NA	NA	NA	4.44724e+06	4.13786e+06	3.18957e+06	NA	NA	NA	22.0845	21.9805	21.6049
PP_1173	NA	NA	114.055	NA	NA	NA	0.737647	1.24367e+07	230566	312569	1.25342e+07	1.22296e+07	1.25463e+07	266425	292671	132600	NA	312569	NA	18.0234	18.1589	17.0167	NA	18.2538	NA
PP_1309	NA	NA	114.092	NA	0.485041	0.5053	1.06919	1.0626e+07	587253	549249	1.12364e+07	1.13134e+07	9.3283e+06	623743	520768	617247	594707	572802	480238	19.2506	18.9903	19.2355	19.1818	19.1277	18.8734
PP_1364	NA	NA	114.988	NA	NA	NA	NA	1.66002e+07	NA	NA	1.83878e+07	1.50658e+07	1.63469e+07	NA	NA	NA	NA	NA	NA	NA	NA	NA	NA	NA	NA
PP_1366	NA	NA	115.012	NA	NA	NA	NA	5.69265e+06	NA	NA	5.84165e+06	5.65311e+06	5.5832e+06	NA	NA	NA	NA	NA	NA	NA	NA	NA	NA	NA	NA
PP_1427	NA	NA	116.002	NA	NA	NA	NA	6.52627e+06	NA	NA	6.58587e+06	6.49245e+06	6.50049e+06	NA	NA	NA	NA	NA	NA	NA	NA	NA	NA	NA	NA
PP_1437	NA	NA	116.034	NA	0.00554785	0.00899764	0.258845	NA	3.29267e+06	1.27206e+07	NA	NA	NA	3.25069e+06	3.02707e+06	3.60026e+06	1.6455e+07	1.08964e+07	1.08106e+07	21.6323	21.5295	21.7797	23.972	23.3773	23.3659
PP_1438	NA	NA	116.039	NA	0.000720178	0.00208094	49.4912	3.51881e+07	1.46405e+07	295821	3.14097e+07	3.58618e+07	3.82928e+07	1.44064e+07	1.37099e+07	1.58054e+07	214972	327078	345413	23.7802	23.7087	23.9139	17.7138	18.3193	18.398
PP_1443	NA	NA	116.057	NA	0.00134109	0.00314612	53.0656	3.45318e+07	1.23536e+07	232799	3.81251e+07	3.47636e+07	3.07066e+07	1.26976e+07	1.23248e+07	1.20385e+07	243449	169749	285199	23.5981	23.5551	23.5211	17.8933	17.373	18.1216
PP_1444	NA	NA	116.062	NA	0.0032031	0.00594037	47.299	4.96999e+07	2.18834e+07	462662	5.28118e+07	5.27795e+07	4.35085e+07	2.17556e+07	2.11265e+07	2.27682e+07	328437	370227	689321	24.3749	24.3325	24.4405	18.3253	18.4981	19.3948
PP_1445	NA	NA	116.067	NA	0.000786828	0.00220028	56.7339	5.34072e+07	2.83785e+07	500203	5.20404e+07	5.30849e+07	5.50964e+07	NA	2.87108e+07	2.80462e+07	403159	609767	487684	NA	24.7751	24.7413	18.621	19.2179	18.8956
PP_1477	NA	NA	116.071	NA	0.000924175	0.00245466	40.8609	8090412708	3445890035	8.43322e+07	8272669597	7978381490	8020187037	3459640938	3417073410	3460955757	6.63125e+07	9.40625e+07	9.26218e+07	31.688	31.6701	31.6885	25.9828	26.4871	26.4648
PP_1480	NA	NA	116.071	NA	5.26e-05	0.000409111	22.6125	NA	1.38578e+07	612841	NA	NA	NA	1.43986e+07	1.28855e+07	1.42894e+07	618723	532977	686823	23.7794	23.6192	23.7684	19.2389	19.0237	19.3896
PP_1486	NA	NA	116.071	NA	NA	NA	NA	4.31807e+06	1.08062e+06	NA	4.26237e+06	NA	4.37378e+06	NA	1.08062e+06	NA	NA	NA	NA	NA	20.0434	NA	NA	NA	NA
PP_1490	NA	NA	116.071	NA	NA	NA	NA	14180804	NA	NA	1.45105e+07	1.42126e+07	1.38193e+07	NA	NA	NA	NA	NA	NA	NA	NA	NA	NA	NA	NA
PP_1496	NA	NA	116.071	NA	0.0234506	0.0301468	9.64718	NA	1.62016e+06	167941	NA	NA	NA	1.48457e+06	NA	1.75574e+06	167109	168630	168084	20.5016	NA	20.7436	17.3504	17.3635	17.3588
PP_1500	NA	NA	116.075	NA	3.78e-06	0.000130534	33.9202	5.34884e+07	1.82112e+07	536883	5.66938e+07	4.77355e+07	5.6036e+07	1.73284e+07	1.97981e+07	1.7507e+07	479022	540557	591069	24.0466	24.2389	24.0614	18.8697	19.0441	19.173
PP_1501	NA	NA	116.08	NA	8.06e-06	0.000185904	36.4133	5.64963e+07	2.16798e+07	595382	6.18165e+07	3.63207e+07	7.13518e+07	2.35765e+07	1.82043e+07	2.32587e+07	505009	685621	595516	24.4908	24.1178	24.4713	18.9459	19.3871	19.1838
PP_1502	NA	NA	116.085	NA	NA	NA	NA	1.0101e+07	2.12557e+06	NA	NA	NA	1.0101e+07	2.7887e+06	NA	1.46245e+06	NA	NA	NA	21.4112	NA	20.48	NA	NA	NA
PP_1503	NA	NA	116.085	NA	NA	NA	43.7907	3.24403e+07	1.45751e+07	332836	3.60021e+07	2.88784e+07	NA	1.36398e+07	1.43321e+07	1.57535e+07	NA	332836	NA	23.7013	23.7727	23.9092	NA	18.3445	NA
PP_1506	NA	NA	116.103	NA	0.000412255	0.00139345	51.5628	3.41127e+07	1.76916e+07	343108	3.37779e+07	3.3937e+07	3.46232e+07	1.97981e+07	1.88724e+07	1.44043e+07	224713	427958	376652	24.2389	24.1698	23.78	17.7777	18.7071	18.5229
PP_1580	NA	NA	117.987	NA	0.00296609	0.00556783	1.73215	86635.9	7.23404e+06	4.17634e+06	NA	76273.7	96998.1	6.42271e+06	7.99214e+06	7.28728e+06	3.86553e+06	4.59883e+06	4.06466e+06	22.6148	22.9301	22.7969	21.8822	22.1328	21.9547
PP_1585	NA	NA	118.035	NA	0.00616586	0.00979496	2.39111	NA	2.65712e+06	1.11125e+06	NA	NA	NA	2.7157e+06	2.38506e+06	2.87061e+06	1.36886e+06	970851	994044	21.3729	21.1856	21.4529	20.3845	19.8889	19.9229
PP_1586	NA	NA	118.035	NA	NA	NA	NA	2.62667e+07	NA	NA	2.54279e+07	2.51208e+07	2.82514e+07	NA	NA	NA	NA	NA	NA	NA	NA	NA	NA	NA	NA
PP_1588	NA	NA	118.053	NA	0.00218027	0.00441876	2.42757	NA	7.39212e+07	3.04507e+07	NA	NA	NA	6.87655e+07	8.44961e+07	6.85021e+07	3.63804e+07	2.71573e+07	2.78143e+07	26.0352	26.3324	26.0296	25.1167	24.6948	24.7293
PP_1593	NA	NA	118.065	NA	NA	NA	NA	NA	5.90156e+06	NA	NA	NA	NA	6.31017e+06	5.69482e+06	5.6997e+06	NA	NA	NA	22.5892	22.4412	22.4425	NA	NA	NA
PP_1594	NA	NA	118.065	NA	1.79e-05	0.000258953	12.9397	5.85692e+06	4.80611e+06	371423	5.91672e+06	5.8094e+06	5.84464e+06	5.11932e+06	4.4556e+06	4.84341e+06	334647	364804	414819	22.2875	22.0872	22.2076	18.3523	18.4768	18.6621
PP_1602	NA	NA	118.065	NA	1.57e-05	0.000238245	10.1819	9.51732e+06	1.59518e+07	1.56668e+06	1.0229e+07	8.95273e+06	9.37024e+06	1.65023e+07	1.45289e+07	1.68244e+07	1.37773e+06	1.65737e+06	1.66494e+06	23.9762	23.7924	24.0041	20.3939	20.6605	20.667
PP_1603	NA	NA	118.072	NA	0.106461	0.12026	1.59731	819690	3.80057e+07	2.37936e+07	457782	1.04396e+06	957330	3.59837e+07	2.83277e+07	4.97059e+07	2.22126e+07	2.39896e+07	2.51788e+07	25.1008	24.7557	25.5669	24.4049	24.5159	24.5857
PP_1605	NA	NA	118.077	NA	0.00868351	0.0129507	2.36076	1.84892e+06	9.70095e+07	4.10925e+07	2.45855e+06	1.20018e+06	1.88801e+06	9.4346e+07	1.06148e+08	9.05347e+07	3.38252e+07	5.01653e+07	3.9287e+07	26.4915	26.6615	26.432	25.0116	25.5802	25.2275
PP_1606	NA	NA	118.077	NA	6.38e-05	0.000450964	15.384	6.20572e+06	6.74345e+06	438342	6.73621e+06	6.65622e+06	5.22474e+06	7.7852e+06	7.02951e+06	5.41564e+06	352514	520710	441802	22.8923	22.745	22.3687	18.4273	18.9901	18.753
PP_1607	NA	NA	118.079	NA	0.472038	0.491989	1.49266	NA	2.35942e+07	1.58068e+07	NA	NA	NA	2.05371e+07	2.66512e+07	NA	2.26672e+07	8.94628e+06	NA	24.2917	24.6677	NA	24.4341	23.0929	NA
PP_1608	NA	NA	118.082	NA	0.00551258	0.00895382	2.30253	1.81921e+06	1.16637e+08	5.06559e+07	1.81921e+06	NA	NA	NA	1.14432e+08	1.18841e+08	4.94986e+07	5.78031e+07	4.46659e+07	NA	26.7699	26.8245	25.5609	25.7846	25.4127
PP_1609	NA	NA	118.082	NA	0.000320781	0.00120016	13.8693	7.94593e+06	7.0324e+06	507046	8.2128e+06	8.76378e+06	6.86121e+06	6.71281e+06	7.20482e+06	7.17957e+06	458217	477682	585240	22.6785	22.7805	22.7755	18.8057	18.8657	19.1587
PP_1630	NA	NA	118.091	NA	0.00177044	0.00385727	2.07281	1.83023e+06	7.07787e+07	3.41463e+07	1.91383e+06	NA	1.74663e+06	7.78824e+07	6.51695e+07	6.92841e+07	3.71617e+07	2.94543e+07	3.58229e+07	26.2148	25.9577	26.046	25.1473	24.812	25.0944
PP_1631	NA	NA	118.091	NA	4.31e-05	0.00036534	11.473	3.86625e+06	4.6719e+06	407207	3.92635e+06	4.33114e+06	3.34127e+06	4.20509e+06	4.4259e+06	5.38472e+06	371125	413723	436773	22.0037	22.0775	22.3604	18.5015	18.6583	18.7365
PP_1632	NA	NA	118.095	NA	0.000891107	0.00240211	16.6494	5.13211e+06	6.67508e+06	400920	5.33734e+06	4.16952e+06	5.88945e+06	7.03703e+06	4.49164e+06	8.49657e+06	373941	345639	483181	22.7465	22.0988	23.0184	18.5124	18.3989	18.8822
PP_1633	NA	NA	118.095	NA	0.0137813	0.019048	2.00898	2.03781e+06	9.55856e+07	4.75793e+07	NA	2.03781e+06	NA	9.60934e+07	8.01817e+07	1.10482e+08	4.91986e+07	3.67442e+07	5.67951e+07	26.5179	26.2568	26.7192	25.5521	25.131	25.7593
PP_1636	NA	NA	118.1	NA	0.0135592	0.0187857	2.11807	1.13845e+06	4.70317e+07	2.2205e+07	954006	1.5526e+06	908733	5.64241e+07	4.42725e+07	4.03984e+07	1.66264e+07	2.41474e+07	2.58411e+07	25.7498	25.3999	25.2678	23.987	24.5254	24.6232
PP_1639	NA	NA	118.102	NA	0.0921829	0.105172	2.11991	395370	2.75079e+07	1.2976e+07	NA	NA	395370	NA	3.19957e+07	2.30201e+07	1.19215e+07	NA	1.40304e+07	NA	24.9314	24.4564	23.5071	NA	23.7421
PP_1642	NA	NA	118.119	NA	0.002431	0.00477832	2.1699	1.06289e+06	7.33328e+07	3.37955e+07	NA	1.04013e+06	1.08564e+06	7.61906e+07	6.57449e+07	7.80629e+07	2.85362e+07	3.59507e+07	3.68997e+07	26.1831	25.9704	26.2181	24.7663	25.0995	25.1371
PP_1652	NA	NA	118.185	NA	0.00404557	0.00699513	1.96676	132935	5.80662e+06	2.95237e+06	NA	145703	120167	6.82255e+06	5.28845e+06	5.30887e+06	3.03447e+06	3206518	2.61613e+06	22.7019	22.3344	22.34	21.533	21.6126	21.319
PP_1700	NA	NA	120.003	NA	0.00184674	0.00397057	8.26871	474116	6.08781e+06	736246	424708	415285	582354	6.25897e+06	6.1197e+06	5.88475e+06	593887	783541	831311	22.5775	22.545	22.4886	19.1798	19.5796	19.665
PP_1706	NA	NA	120.033	NA	NA	NA	NA	4.42619e+06	NA	NA	4.70259e+06	3.84942e+06	4.72657e+06	NA	NA	NA	NA	NA	NA	NA	NA	NA	NA	NA	NA
PP_1711	NA	NA	120.047	NA	0.000272113	0.00106972	9.24836	2.73031e+06	4.99302e+06	539882	2.72705e+06	3.17925e+06	2.28463e+06	5.05158e+06	4.57351e+06	5.35398e+06	458067	528290	633290	22.2683	22.1249	22.3522	18.8052	19.011	19.2725
PP_1723	NA	NA	120.081	NA	2.52e-05	0.000284813	10.1206	7.39965e+08	1251492136	1.23658e+08	7.66188e+08	7.49689e+08	7.04017e+08	1318131350	1150068310	1286276747	1.08444e+08	1.31765e+08	1.30766e+08	30.2958	30.0991	30.2606	26.6924	26.9734	26.9624
PP_1745	NA	NA	120.085	NA	1.19e-05	0.000204944	9.39791	3.61801e+06	6.49305e+06	690904	3.46869e+06	3.5501e+06	3.83524e+06	6.72281e+06	6.08707e+06	6.66927e+06	756795	641573	674343	22.6806	22.5373	22.6691	19.5295	19.2913	19.3631
PP_1746	NA	NA	120.09	NA	0.000832525	0.00228681	10.8233	5.19906e+06	7.35265e+06	679333	4.57434e+06	5.55348e+06	5.46936e+06	6.19132e+06	7.7947e+06	8.07192e+06	592012	542436	903549	22.5618	22.8941	22.9445	19.1753	19.0491	19.7852
PP_1747	NA	NA	120.096	NA	0.00145115	0.00335	12.2753	2.33896e+06	4.53118e+06	369131	1.21153e+06	3.29413e+06	2.51121e+06	4.84329e+06	3.94017e+06	4.81007e+06	260111	450576	396705	22.2076	21.9098	22.1976	17.9888	18.7814	18.5977
PP_1752	NA	NA	120.115	NA	0.00144183	0.00333914	10.2082	2.54218e+06	5.62101e+06	550635	2.48795e+06	2.36922e+06	2.76938e+06	5.51881e+06	5.97796e+06	5.36625e+06	430353	638014	583537	22.3959	22.5112	22.3555	18.7152	19.2832	19.1545
PP_1771	NA	NA	120.981	NA	NA	NA	NA	3.32255e+07	NA	NA	3.54704e+07	3.0247e+07	3.39592e+07	NA	NA	NA	NA	NA	NA	NA	NA	NA	NA	NA	NA
PP_1781	NA	NA	121.065	NA	0.005377	0.00880897	13.3983	2.87532e+06	1.36752e+07	1.02067e+06	2.79936e+06	2.8474e+06	2.97919e+06	1.46527e+07	1.32788e+07	1.30941e+07	1.13922e+06	643659	1.27912e+06	23.8047	23.6626	23.6424	20.1196	19.2959	20.2867
PP_1792	NA	NA	122.027	NA	0.000466445	0.00151525	18.2654	NA	7.6796e+07	4.20445e+06	NA	NA	NA	6.97654e+07	8.06293e+07	7.99933e+07	3.76011e+06	3.59489e+06	5.25834e+06	26.056	26.2648	26.2534	21.8423	21.7775	22.3262
PP_1795	NA	NA	122.058	NA	0.0161597	0.0218484	0.721982	NA	5.14716e+06	7.1292e+06	NA	NA	NA	5.19762e+06	5.33006e+06	4.91378e+06	7.11014e+06	7.8211e+06	6.45636e+06	22.3094	22.3457	22.2284	22.7614	22.8989	22.6223
PP_1796	NA	NA	122.058	NA	NA	NA	NA	7.37102e+06	NA	NA	7.76479e+06	6.70068e+06	7.64759e+06	NA	NA	NA	NA	NA	NA	NA	NA	NA	NA	NA	NA
PP_1828	NA	NA	122.547	NA	NA	NA	2.08943	4.34464e+06	3.55697e+06	1.70236e+06	4.1328e+06	4.84421e+06	4.05693e+06	3.90568e+06	3.68015e+06	3.08507e+06	NA	NA	1.70236e+06	21.8971	21.8113	21.5569	NA	NA	20.6991
PP_1830	NA	NA	122.547	NA	NA	NA	2.5733	5.16953e+06	3.87617e+06	1.5063e+06	5.16125e+06	5.09725e+06	5.25011e+06	4.20093e+06	4.29851e+06	3.12905e+06	NA	NA	1.5063e+06	22.0023	22.0354	21.5773	NA	NA	20.5226
PP_1835	NA	NA	122.547	NA	NA	NA	NA	1.79694e+06	7.28654e+06	NA	NA	1.79694e+06	NA	6.90447e+06	7.3104e+06	7.64474e+06	NA	NA	NA	22.7191	22.8015	22.866	NA	NA	NA
PP_1836	NA	NA	122.547	NA	NA	NA	NA	9.0479e+06	NA	NA	7.12374e+06	9.52069e+06	1.04993e+07	NA	NA	NA	NA	NA	NA	NA	NA	NA	NA	NA	NA
PP_1849	NA	NA	122.547	NA	NA	NA	NA	3.9304e+06	NA	NA	4.12731e+06	3.79506e+06	3.86882e+06	NA	NA	NA	NA	NA	NA	NA	NA	NA	NA	NA	NA
PP_1893	NA	NA	122.925	NA	0.00426063	0.00727425	3.6522	NA	2.36214e+07	6.4677e+06	NA	NA	NA	2.29476e+07	2.417e+07	2.37466e+07	7.72843e+06	5.81294e+06	5.86174e+06	24.4518	24.5267	24.5012	22.8817	22.4708	22.4829
PP_1900	NA	NA	123.014	NA	0.00321564	0.00594879	2.30019	NA	7.3324e+06	3.18773e+06	NA	NA	NA	7.39388e+06	6.89234e+06	7.71098e+06	3.67806e+06	3.03423e+06	2.8509e+06	22.8179	22.7166	22.8785	21.8105	21.5329	21.443
PP_1901	NA	NA	123.014	NA	NA	NA	NA	5.50734e+07	NA	NA	5.77025e+07	5.1442e+07	5.60757e+07	NA	NA	NA	NA	NA	NA	NA	NA	NA	NA	NA	NA
PP_1925	NA	NA	123.04	NA	0.0164738	0.0221717	1.85455	NA	2.44799e+07	1.31999e+07	NA	NA	NA	2.44852e+07	2.36824e+07	2.5272e+07	1.5545e+07	1.25417e+07	1.1513e+07	24.5454	24.4973	24.591	23.89	23.5802	23.4568
PP_1926	NA	NA	123.041	NA	NA	NA	NA	2.36427e+08	NA	NA	2.44861e+08	220820643	243598671	NA	NA	NA	NA	NA	NA	NA	NA	NA	NA	NA	NA
PP_1945	NA	NA	123.044	NA	0.00475429	0.00794824	13.7704	3.11666e+07	1.53669e+08	1.11594e+07	3.14492e+07	3.0881e+07	3.11694e+07	161898416	1.45197e+08	1.53913e+08	1.26525e+07	7224167	1.36015e+07	27.2705	27.1134	27.1975	23.5929	22.7844	23.6973
PP_2013	NA	NA	123.055	NA	0.00421999	0.00722761	3.29049	1.88608e+06	1.3951e+07	4.23978e+06	1.70125e+06	2.36021e+06	1.5968e+06	1.41253e+07	1.40462e+07	1.36814e+07	4.96247e+06	3.87493e+06	3.88193e+06	23.7518	23.7437	23.7057	22.2426	21.8857	21.8883
PP_2072	NA	NA	125.012	NA	NA	NA	NA	9.88885e+06	NA	NA	1.03798e+07	8.72396e+06	1.05628e+07	NA	NA	NA	NA	NA	NA	NA	NA	NA	NA	NA	NA
PP_2075	NA	NA	125.038	NA	0.0104024	0.0150689	1.86155	NA	3.66818e+06	1.97049e+06	NA	NA	NA	3.66486e+06	3.40878e+06	3.93089e+06	2.33679e+06	1.84949e+06	1.72521e+06	21.8053	21.7008	21.9064	21.1561	20.8187	20.7183
PP_2076	NA	NA	125.038	NA	NA	NA	NA	3.50869e+07	NA	NA	3.3739e+07	3.29714e+07	3.85502e+07	NA	NA	NA	NA	NA	NA	NA	NA	NA	NA	NA	NA
PP_2132	NA	NA	125.986	NA	NA	NA	NA	8.6517e+07	NA	NA	9.01029e+07	7.70112e+07	9.24368e+07	NA	NA	NA	NA	NA	NA	NA	NA	NA	NA	NA	NA
PP_2157	NA	NA	126.032	NA	0.000202949	0.000888016	0.268578	NA	1.11007e+06	4.13315e+06	NA	NA	NA	1.11475e+06	1.24829e+06	967181	4.09415e+06	3.66821e+06	4.63708e+06	20.0883	20.2515	19.8834	21.9651	21.8066	22.1448
PP_2167	NA	NA	126.091	NA	0.00593537	0.00949835	2.32816	296582	3.6852e+06	1.58288e+06	305011	328453	256282	3.84166e+06	3.55773e+06	3.65619e+06	1.5487e+06	1.37666e+06	1.82328e+06	21.8733	21.7625	21.8019	20.5626	20.3927	20.7981
PP_2193	NA	NA	127.016	NA	NA	NA	NA	NA	NA	4.83749e+06	NA	NA	NA	NA	NA	NA	4.11156e+06	4.96864e+06	5.43228e+06	NA	NA	NA	21.9713	22.2444	22.3731
PP_2199	NA	NA	127.032	NA	NA	NA	NA	1.01802e+06	3.7817e+07	NA	1.08244e+06	913139	1.05849e+06	3.78711e+07	3.62412e+07	3.93388e+07	NA	NA	NA	25.1746	25.1111	25.2294	NA	NA	NA
PP_2228	NA	NA	127.05	NA	NA	NA	NA	5.47542e+06	85138.3	NA	5.45385e+06	5.56761e+06	5.40481e+06	65462.7	NA	104814	NA	NA	NA	15.9984	NA	16.6775	NA	NA	NA
PP_2245	NA	NA	127.982	NA	NA	NA	NA	5.74834e+06	NA	NA	5.68159e+06	5.53601e+06	6.02742e+06	NA	NA	NA	NA	NA	NA	NA	NA	NA	NA	NA	NA
PP_2251	NA	NA	128.015	NA	NA	NA	NA	7.20031e+06	NA	NA	7.46009e+06	6.72424e+06	7.41659e+06	NA	NA	NA	NA	NA	NA	NA	NA	NA	NA	NA	NA
PP_2258	NA	NA	128.019	NA	0.01746	0.0233445	1.9767	NA	1.30307e+08	6.59214e+07	NA	NA	NA	1.27558e+08	1.26566e+08	1.36796e+08	7.93791e+07	6.26043e+07	5.57808e+07	26.9266	26.9153	27.0275	26.2423	25.8998	25.7333
PP_2262	NA	NA	128.019	NA	NA	NA	NA	1375326357	NA	NA	1483975317	1265829829	1376173924	NA	NA	NA	NA	NA	NA	NA	NA	NA	NA	NA	NA
PP_2268	NA	NA	128.024	NA	NA	NA	NA	8.33235e+06	NA	NA	9.95475e+06	6.57111e+06	8.47119e+06	NA	NA	NA	NA	NA	NA	NA	NA	NA	NA	NA	NA
PP_2271	NA	NA	128.03	NA	0.173716	0.191352	2.15987	8.40406e+06	783351	362685	1.01272e+07	6.07436e+06	9.01064e+06	801193	765509	NA	443531	NA	281839	19.6118	19.5461	NA	18.7587	NA	18.1045
PP_2275	NA	NA	128.035	NA	0.000443792	0.00146574	2.72201	4.71762e+06	442457	162548	3.91377e+06	4.41683e+06	5.82226e+06	495200	392573	439598	177979	150557	159108	18.9177	18.5826	18.7458	17.4413	17.1999	17.2796
PP_2277	NA	NA	128.04	NA	NA	NA	NA	NA	5.16077e+07	NA	NA	NA	NA	5.00824e+07	5.34843e+07	5.12564e+07	NA	NA	NA	25.5778	25.6726	25.6112	NA	NA	NA
PP_2291	NA	NA	128.071	NA	0.0642772	0.0752328	0.246313	2.68245e+07	119542	485325	2.62759e+07	3.00145e+07	2.41832e+07	107078	NA	132005	744315	498086	213572	16.7083	NA	17.0102	19.5056	18.926	17.7044
PP_2358	NA	NA	129.018	NA	NA	NA	NA	197406	3.96747e+06	NA	255811	NA	139001	3.66877e+06	4.23458e+06	3.99907e+06	NA	NA	NA	21.8069	22.0138	21.9312	NA	NA	NA
PP_2360	NA	NA	129.018	NA	NA	NA	NA	4.16786e+06	446510	NA	4.19965e+06	4.1788e+06	4.12511e+06	508252	468721	362557	NA	NA	NA	18.9552	18.8384	18.4678	NA	NA	NA
PP_2366	NA	NA	129.055	NA	NA	NA	NA	1.67955e+07	NA	NA	1.75667e+07	1.57399e+07	1.708e+07	NA	NA	NA	NA	NA	NA	NA	NA	NA	NA	NA	NA
PP_2380	NA	NA	129.139	NA	NA	NA	NA	3.59166e+07	NA	NA	3.81885e+07	3.27828e+07	3.67784e+07	NA	NA	NA	NA	NA	NA	NA	NA	NA	NA	NA	NA
PP_2404	NA	NA	130.017	NA	NA	NA	NA	2.03728e+08	NA	NA	2.12102e+08	1.88583e+08	2.10498e+08	NA	NA	NA	NA	NA	NA	NA	NA	NA	NA	NA	NA
PP_2405	NA	NA	130.017	NA	0.0232079	0.0299076	1.95104	NA	1.85058e+07	9.4851e+06	NA	NA	NA	1.84763e+07	1.80522e+07	1.89888e+07	1.16007e+07	8.76728e+06	8.0873e+06	24.1392	24.1057	24.1786	23.4677	23.0637	22.9472
PP_2421	NA	NA	130.05	NA	3.56e-05	0.000331502	18.2571	NA	5.81422e+06	318464	NA	NA	NA	5.25812e+06	6.07092e+06	6.11363e+06	NA	325744	311183	22.3261	22.5335	22.5436	NA	18.3134	18.2474
PP_2452	NA	NA	130.086	NA	3.57e-07	8.4413e-05	4.76171	NA	1.4507e+08	3.04659e+07	NA	NA	NA	1.44327e+08	1.48946e+08	1.41937e+08	3.05163e+07	2.95487e+07	3.13328e+07	27.1048	27.1502	27.0807	24.8631	24.8166	24.9012
PP_2455	NA	NA	130.086	NA	NA	NA	NA	8.95611e+06	NA	NA	9.43414e+06	8.65041e+06	8.78379e+06	NA	NA	NA	NA	NA	NA	NA	NA	NA	NA	NA	NA
PP_2517	NA	NA	130.602	NA	NA	NA	NA	7.78802e+06	NA	732875	7.68178e+06	8.17531e+06	7.50698e+06	NA	NA	NA	647666	789430	761528	NA	NA	NA	19.3049	19.5905	19.5385
PP_2521	NA	NA	130.965	NA	NA	NA	NA	4.99442e+06	NA	NA	4.94286e+06	4.78403e+06	5.25635e+06	NA	NA	NA	NA	NA	NA	NA	NA	NA	NA	NA	NA
PP_2533	NA	NA	131.049	NA	0.000216082	0.000919408	9.85897	6.70512e+06	1.13513e+07	1.15137e+06	6.6418e+06	6.94242e+06	6.53115e+06	1.1809e+07	1.07295e+07	1.15154e+07	992642	1.23173e+06	1.22974e+06	23.4934	23.3551	23.4571	19.9209	20.2322	20.2299
PP_2643	NA	NA	132.081	NA	0.000544037	0.00171351	11.7833	3.72624e+06	3.06769e+06	260342	3.79963e+06	3.74142e+06	3.63768e+06	3.19416e+06	2.98954e+06	3.01936e+06	265047	222887	293092	21.607	21.5115	21.5258	18.0159	17.766	18.161
PP_2644	NA	NA	132.081	NA	0.849348	0.856851	0.91327	9.25339e+06	246235	269619	9.09e+06	NA	9.41679e+06	289219	258127	191358	335271	313167	160418	18.1418	17.9777	17.5459	18.355	18.2566	17.2915
PP_2652	NA	NA	132.09	NA	NA	NA	NA	2.36595e+06	5.50606e+06	NA	NA	2.36595e+06	NA	7.41584e+06	3.94571e+06	5.15663e+06	NA	NA	NA	22.8222	21.9119	22.298	NA	NA	NA
PP_2653	NA	NA	132.091	NA	0.000793567	0.00221058	11.5336	4.30643e+06	3.77016e+06	326884	4.35743e+06	4.15211e+06	4.40976e+06	4.24006e+06	3.09383e+06	3.9766e+06	333946	309992	336715	22.0157	21.561	21.9231	18.3493	18.2419	18.3612
PP_2655	NA	NA	132.097	NA	NA	NA	NA	NA	6.47642e+06	NA	NA	NA	NA	7.5218e+06	6.1448e+06	5.76266e+06	NA	NA	NA	22.8426	22.5509	22.4583	NA	NA	NA
PP_2656	NA	NA	132.097	NA	NA	NA	NA	6.87357e+06	NA	512027	NA	NA	6.87357e+06	NA	NA	NA	474243	510070	551769	NA	NA	NA	18.8553	18.9603	19.0737
PP_2657	NA	NA	132.097	NA	9.81e-06	0.000197108	15.7101	3.90948e+06	5.2019e+06	331118	3.98639e+06	NA	3.83257e+06	5.92032e+06	4.65391e+06	5.03146e+06	308792	306887	377674	22.4972	22.15	22.2625	18.2363	18.2273	18.5268
PP_2663	NA	NA	132.102	NA	0.00208246	0.0042757	8.05595	NA	1.417e+07	1.75895e+06	NA	NA	NA	1.38513e+07	1.37331e+07	1.49257e+07	2.19049e+06	1.52313e+06	1.56324e+06	23.7235	23.7112	23.8313	21.0628	20.5386	20.5761
PP_2664	NA	NA	132.102	NA	NA	NA	NA	NA	659081089	NA	NA	NA	NA	7.14544e+08	5.63269e+08	6.99431e+08	NA	NA	NA	29.4124	29.0692	29.3816	NA	NA	NA
PP_2676	NA	NA	132.107	NA	1.92e-06	0.000110128	13.9419	2.57749e+06	4.70451e+06	337438	2.71957e+06	2.85065e+06	2.16227e+06	4.68482e+06	4.39991e+06	5.02881e+06	344900	308777	358638	22.1596	22.069	22.2618	18.3958	18.2362	18.4522
PP_2678	NA	NA	132.113	NA	0.000109686	0.000610702	10.2215	5.25883e+06	3.75859e+06	367715	5.56409e+06	4.93019e+06	5.28222e+06	4.03262e+06	3.00615e+06	4.23701e+06	322836	355448	424860	21.9433	21.5195	22.0146	18.3004	18.4393	18.6966
PP_2679	NA	NA	132.113	NA	0.00176386	0.00385457	25.4049	3.12548e+06	5.3086e+06	208960	2.48804e+06	3.66774e+06	3.22067e+06	5.32957e+06	4.50272e+06	6.0935e+06	149693	168061	309125	22.3456	22.1024	22.5388	17.1916	17.3586	18.2378
PP_2686	NA	NA	132.141	NA	4.97e-05	0.000398231	14.2142	1.93523e+06	3.78507e+06	266289	1.78869e+06	1.83049e+06	2.18652e+06	4.05787e+06	3.10022e+06	4.19711e+06	277655	231397	289813	21.9523	21.5639	22.001	18.0829	17.82	18.1448
PP_2697	NA	NA	132.998	NA	0.00218087	0.00441876	2.09603	NA	1.11769e+07	5.33242e+06	NA	NA	NA	1.1353e+07	1.03738e+07	1.18039e+07	6.02643e+06	5.22186e+06	4.74897e+06	23.4366	23.3064	23.4928	22.5229	22.3161	22.1792
PP_2698	NA	NA	132.998	NA	NA	NA	NA	1.37945e+08	NA	NA	1.44954e+08	1.31218e+08	1.37663e+08	NA	NA	NA	NA	NA	NA	NA	NA	NA	NA	NA	NA
PP_2700	NA	NA	133.032	NA	0.00665825	0.010402	1.43125	3.96436e+07	2.99151e+07	2.09014e+07	3.78994e+07	4.31434e+07	3.7888e+07	3.28077e+07	2.77036e+07	2.9234e+07	1.91566e+07	2.09247e+07	2.2623e+07	24.9675	24.7236	24.8011	24.1913	24.3187	24.4313
PP_2732	NA	NA	133.101	NA	NA	NA	NA	8.75996e+06	NA	NA	8.90199e+06	9.0357e+06	8.34218e+06	NA	NA	NA	NA	NA	NA	NA	NA	NA	NA	NA	NA
PP_2759	NA	NA	134.027	NA	5.68e-05	0.000420669	41.0737	371464	1.40767e+08	3.42719e+06	348565	471177	294651	1.54696e+08	153114534	1.14491e+08	3.35346e+06	2.648e+06	4.28012e+06	27.2049	27.19	26.7707	21.6772	21.3365	22.0292
PP_2788	NA	NA	134.996	NA	NA	NA	NA	1.96077e+07	NA	NA	2.16022e+07	1.70819e+07	2.01389e+07	NA	NA	NA	NA	NA	NA	NA	NA	NA	NA	NA	NA
PP_2814	NA	NA	135.977	NA	NA	NA	NA	NA	4.33084e+06	NA	NA	NA	NA	4.19294e+06	4.33642e+06	4.46317e+06	NA	NA	NA	21.9995	22.0481	22.0896	NA	NA	NA
PP_2835	NA	NA	136.023	NA	NA	NA	NA	NA	6.14616e+06	NA	NA	NA	NA	6.65636e+06	6.61671e+06	5.1654e+06	NA	NA	NA	22.6663	22.6577	22.3004	NA	NA	NA
PP_2846	NA	NA	136.062	NA	0.000933212	0.0024696	4.17483	423005	2.1999e+07	5.26943e+06	385010	566880	317124	2.08428e+07	2.0139e+07	2.50151e+07	5.48335e+06	5.08314e+06	5.24179e+06	24.313	24.2635	24.5763	22.3866	22.2773	22.3216
PP_2851	NA	NA	136.062	NA	0.90963	0.915113	0.955705	2.62814e+07	6.60107e+06	6.90702e+06	2.3187e+07	3.29055e+07	2.27516e+07	5.62986e+06	7.73466e+06	6.4387e+06	8.48237e+06	4.75128e+06	7.48741e+06	22.4247	22.8829	22.6183	23.016	22.1799	22.836
PP_2856	NA	NA	136.062	NA	0.00340224	0.00616266	6.65622	3.43098e+06	7.83164e+06	1.17659e+06	3.09753e+06	4.30739e+06	2.88802e+06	6.1857e+06	6.04635e+06	1.12629e+07	1.34766e+06	925841	1.25626e+06	22.5605	22.5276	23.4251	20.362	19.8204	20.2607
PP_2863	NA	NA	136.076	NA	0.00591801	0.00947755	13.2376	7.38243e+07	3.62313e+08	2.737e+07	7.29242e+07	7.47241e+07	73824491	3.70853e+08	3.50363e+08	3.65724e+08	3.14834e+07	1.73987e+07	3.32279e+07	28.4663	28.3843	28.4462	24.9081	24.0525	24.9859
PP_2892	NA	NA	136.602	NA	NA	NA	0.237561	NA	979100	4.12147e+06	NA	NA	NA	NA	979100	NA	4.41618e+06	4.18029e+06	3.76793e+06	NA	19.9011	NA	22.0744	21.9952	21.8453
PP_2937	NA	NA	137.046	NA	0.00493914	0.00823189	32.2461	3.3657e+08	3.28645e+08	1.01918e+07	3.38978e+08	3.32542e+08	3.3819e+08	3.30826e+08	345348900	309758915	1.24826e+07	5.67316e+06	1.24195e+07	28.3015	28.3635	28.2066	23.5734	22.4357	23.5661
PP_2938	NA	NA	137.046	NA	0.0601593	0.0709102	1.9252	792408	4.94676e+06	2.56948e+06	786707	809184	781333	4.95344e+06	4.97433e+06	4.9125e+06	1.76656e+06	3.14395e+06	2.79791e+06	22.24	22.2461	22.228	20.7525	21.5841	21.4159
PP_2940	NA	NA	137.046	NA	0.0274069	0.0346377	39.1337	2.75677e+07	6.79121e+06	173539	2.69525e+07	2.81586e+07	2.75921e+07	6.64834e+06	7.34838e+06	6.37692e+06	207497	NA	139581	22.6646	22.809	22.6044	17.6627	NA	17.0907
PP_2941	NA	NA	137.046	NA	5.45e-05	0.000410642	55.8868	1.01431e+06	4.91772e+06	87994.3	955676	1.06434e+06	1.02291e+06	5.44024e+06	4.18306e+06	5.12985e+06	NA	94046.7	81941.9	22.3752	21.9961	22.2905	NA	16.5211	16.3223
PP_2964	NA	NA	137.096	NA	NA	NA	NA	6.37459e+06	NA	NA	7.14491e+06	6.19311e+06	5.78573e+06	NA	NA	NA	NA	NA	NA	NA	NA	NA	NA	NA	NA
PP_2974	NA	NA	137.5	NA	NA	NA	NA	5.38721e+06	NA	NA	5.22763e+06	5.68627e+06	5.24772e+06	NA	NA	NA	NA	NA	NA	NA	NA	NA	NA	NA	NA
PP_2982	NA	NA	137.597	NA	NA	NA	NA	3.99501e+06	NA	466597	3.63452e+06	4.85356e+06	3.49696e+06	NA	NA	NA	NA	466597	NA	NA	NA	NA	NA	18.8318	NA
PP_3013	NA	NA	138.906	NA	NA	NA	NA	19514803	NA	NA	2.02964e+07	1.90996e+07	1.91484e+07	NA	NA	NA	NA	NA	NA	NA	NA	NA	NA	NA	NA
PP_3071	NA	NA	139.018	NA	NA	NA	NA	1.56867e+07	NA	NA	1.62496e+07	1.49588e+07	1.58518e+07	NA	NA	NA	NA	NA	NA	NA	NA	NA	NA	NA	NA
PP_3125	NA	NA	139.032	NA	NA	NA	NA	NA	5.17941e+06	NA	NA	NA	NA	5.25874e+06	5.27428e+06	5.00521e+06	NA	NA	NA	22.3263	22.3305	22.255	NA	NA	NA
PP_3174	NA	NA	140.003	NA	NA	NA	NA	5.11122e+06	NA	NA	5.48002e+06	5.17324e+06	4.68042e+06	NA	NA	NA	NA	NA	NA	NA	NA	NA	NA	NA	NA
PP_3188	NA	NA	140.047	NA	0.00321005	0.00594352	0.651987	NA	2.58895e+06	3.97087e+06	NA	NA	NA	2.57066e+06	2.66738e+06	2.52882e+06	4.14218e+06	3.67427e+06	4.09616e+06	21.2937	21.347	21.27	21.982	21.809	21.9658
PP_3193	NA	NA	140.07	NA	0.00378904	0.00664691	0.535656	NA	4.208e+06	7.85577e+06	NA	NA	NA	4.07848e+06	4.38802e+06	4.15748e+06	8.77617e+06	7.39247e+06	7.39868e+06	21.9596	22.0651	21.9873	23.0652	22.8176	22.8188
PP_3203	NA	NA	140.903	NA	NA	NA	NA	1.28937e+07	NA	NA	1.35387e+07	1.24134e+07	1.27289e+07	NA	NA	NA	NA	NA	NA	NA	NA	NA	NA	NA	NA
PP_3210	NA	NA	141.018	NA	NA	NA	NA	199371	4.37379e+06	NA	227861	NA	170881	4.24618e+06	4.84749e+06	4.02768e+06	NA	NA	NA	22.0177	22.2088	21.9415	NA	NA	NA
PP_3216	NA	NA	141.048	NA	NA	NA	NA	NA	NA	3.85078e+06	NA	NA	NA	NA	NA	NA	4.48836e+06	3.43569e+06	3.62828e+06	NA	NA	NA	22.0978	21.7122	21.7909
PP_3217	NA	NA	141.048	NA	NA	NA	NA	468694	8.96942e+07	NA	488939	542337	374807	8.71362e+07	9.37455e+07	8.8201e+07	NA	NA	NA	26.3768	26.4822	26.3943	NA	NA	NA
PP_3225	NA	NA	141.051	NA	0.0155707	0.0212105	2.10789	NA	6.89288e+06	3.27003e+06	NA	NA	NA	6.80838e+06	6.70853e+06	7.16174e+06	3.97734e+06	2.88833e+06	2.94443e+06	22.6989	22.6776	22.7719	21.9234	21.4618	21.4896
PP_3227	NA	NA	141.051	NA	NA	NA	NA	5.731e+07	NA	NA	5.90546e+07	5.47506e+07	5.81247e+07	NA	NA	NA	NA	NA	NA	NA	NA	NA	NA	NA	NA
PP_3231	NA	NA	141.102	NA	0.00263648	0.00509907	5.08325	NA	5.78354e+07	1.13776e+07	NA	NA	NA	6.28401e+07	6.50954e+07	4.55706e+07	1.21035e+07	1.12904e+07	1.0739e+07	25.9052	25.9561	25.4416	23.5289	23.4286	23.3564
PP_3341	NA	NA	143.037	NA	NA	NA	NA	NA	6.96112e+06	NA	NA	NA	NA	6.53909e+06	8.69338e+06	5.65089e+06	NA	NA	NA	22.6407	23.0515	22.43	NA	NA	NA
PP_3348	NA	NA	143.044	NA	NA	NA	NA	NA	3.71251e+06	NA	NA	NA	NA	3.55895e+06	3.82353e+06	3.75506e+06	NA	NA	NA	21.763	21.8665	21.8404	NA	NA	NA
PP_3352	NA	NA	143.048	NA	NA	NA	NA	9.39084e+06	NA	NA	9.00271e+06	8.99171e+06	1.01781e+07	NA	NA	NA	NA	NA	NA	NA	NA	NA	NA	NA	NA
PP_3371	NA	NA	143.063	NA	NA	NA	NA	NA	5.33749e+06	NA	NA	NA	NA	NA	5.74359e+06	4.9314e+06	NA	NA	NA	NA	22.4535	22.2336	NA	NA	NA
PP_3375	NA	NA	143.076	NA	NA	NA	NA	NA	1.20611e+07	NA	NA	NA	NA	1.3532e+07	1.45994e+07	8.05188e+06	NA	NA	NA	23.6899	23.7994	22.9409	NA	NA	NA
PP_3376	NA	NA	143.081	NA	6.66e-07	8.4413e-05	901.301	1.93511e+07	1733854016	1.92372e+06	1.96352e+07	1.92029e+07	1.92152e+07	1870746363	1886534560	1444281124	2.18278e+06	1.97112e+06	1.61728e+06	30.801	30.8131	30.4277	21.0577	20.9106	20.6251
PP_3378	NA	NA	143.087	NA	NA	NA	NA	NA	7.38748e+06	NA	NA	NA	NA	7.37649e+06	7.88646e+06	6.8995e+06	NA	NA	NA	22.8145	22.9109	22.7181	NA	NA	NA
PP_3379	NA	NA	143.099	NA	NA	NA	NA	NA	4.63711e+06	NA	NA	NA	NA	5.31263e+06	4.55034e+06	4.04835e+06	NA	NA	NA	22.341	22.1175	21.9489	NA	NA	NA
PP_3385	NA	NA	143.125	NA	NA	NA	NA	NA	6.25684e+06	NA	NA	NA	NA	5.95999e+06	7.28389e+06	5.52663e+06	NA	NA	NA	22.5069	22.7963	22.398	NA	NA	NA
PP_3417	NA	NA	143.997	NA	NA	NA	NA	7.8862e+07	NA	NA	8.08585e+07	7.45086e+07	8.1219e+07	NA	NA	NA	NA	NA	NA	NA	NA	NA	NA	NA	NA
PP_3432	NA	NA	144.065	NA	1.94e-05	0.000263112	22.3198	1.29517e+06	3.23506e+07	1.44942e+06	1.20466e+06	1.38568e+06	NA	3.75297e+07	2.71038e+07	3.24184e+07	1.23584e+06	1.53867e+06	1.57374e+06	25.1615	24.692	24.9503	20.2371	20.5533	20.5858
PP_3439	NA	NA	144.081	NA	1.13e-07	4.9042e-05	9.62165	3.93371e+06	6.4495e+06	670311	3.90153e+06	4.1705e+06	3.72911e+06	6.50672e+06	6.32857e+06	6.5132e+06	655598	667789	687547	22.6335	22.5934	22.6349	19.3225	19.349	19.3911
PP_3440	NA	NA	144.081	NA	5.09e-05	0.000400192	13.652	5.95171e+06	5.07235e+06	371546	5.64916e+06	6.48827e+06	5.71769e+06	5.45515e+06	4.83908e+06	4.92281e+06	327377	370638	416623	22.3792	22.2063	22.2311	18.3206	18.4997	18.6684
PP_3446	NA	NA	144.102	NA	NA	NA	NA	1.5399e+06	NA	NA	1.38474e+06	1.76218e+06	1.47277e+06	NA	NA	NA	NA	NA	NA	NA	NA	NA	NA	NA	NA
PP_3466	NA	NA	144.605	NA	NA	NA	NA	7.57789e+06	NA	324871	7.01278e+06	8.95195e+06	6.76894e+06	NA	NA	NA	278642	428171	267800	NA	NA	NA	18.0881	18.7078	18.0308
PP_3467	NA	NA	144.605	NA	NA	NA	NA	6.44973e+06	NA	238052	6.2864e+06	6.83703e+06	6.22577e+06	NA	NA	NA	195771	348608	169779	NA	NA	NA	17.5788	18.4112	17.3733
PP_3500	NA	NA	145.049	NA	NA	NA	NA	NA	NA	1.00992e+07	NA	NA	NA	NA	NA	NA	1.08287e+07	1.09816e+07	8.48729e+06	NA	NA	NA	23.3684	23.3886	23.0169
PP_3513	NA	NA	145.097	NA	NA	NA	NA	NA	4.16498e+06	NA	NA	NA	NA	4.13703e+06	4.71105e+06	3.64686e+06	NA	NA	NA	21.9802	22.1676	21.7982	NA	NA	NA
PP_3533	NA	NA	146.027	NA	0.0013537	0.00317228	29.2551	72847.8	1.19213e+07	407495	NA	72847.8	NA	1.09414e+07	1.12986e+07	1.3524e+07	344073	305321	573092	23.3833	23.4296	23.689	18.3924	18.22	19.1284
PP_3534	NA	NA	146.027	NA	NA	NA	37.4733	NA	4.52713e+06	120809	NA	NA	NA	4.44058e+06	3.98814e+06	5.15268e+06	NA	NA	120809	22.0823	21.9273	22.2969	NA	NA	16.8824
PP_3537	NA	NA	146.03	NA	NA	NA	NA	1.89022e+08	NA	NA	1.92973e+08	1.88414e+08	185679490	NA	NA	NA	NA	NA	NA	NA	NA	NA	NA	NA	NA
PP_3540	NA	NA	146.03	NA	0.0129847	0.0181085	2.35766	NA	2.02923e+07	8.60695e+06	NA	NA	NA	2.02564e+07	2.03974e+07	2.02231e+07	1.03518e+07	7.42897e+06	8.04005e+06	24.2719	24.2819	24.2695	23.3034	22.8247	22.9388
PP_3549	NA	NA	146.06	NA	9.78e-05	0.000572038	12.6715	1.02553e+07	8.77787e+06	692725	1.03373e+07	1.07207e+07	9.70795e+06	9.19788e+06	8.17e+06	8.96575e+06	610497	679337	788340	23.1329	22.9619	23.096	19.2196	19.3738	19.5885
PP_3562	NA	NA	146.117	NA	0.0924534	0.10537	0.815467	NA	2.66339e+07	3.2661e+07	NA	NA	NA	2.35302e+07	3.05016e+07	2.587e+07	3.5056e+07	3.04726e+07	3.24542e+07	24.488	24.8624	24.6248	25.0632	24.861	24.9519
PP_3566	NA	NA	146.118	NA	NA	NA	NA	4.92534e+06	NA	NA	4.82368e+06	5.02621e+06	4.92613e+06	NA	NA	NA	NA	NA	NA	NA	NA	NA	NA	NA	NA
PP_3577	NA	NA	146.165	NA	1.66e-05	0.000246524	7.35251	1.57284e+08	5.24198e+06	712951	1.72823e+08	1.48957e+08	1.50071e+08	5.54345e+06	4.64839e+06	5.5341e+06	793040	656077	689736	22.4024	22.1483	22.3999	19.597	19.3235	19.3957
PP_3622	NA	NA	147.029	NA	NA	NA	NA	4.37509e+06	495501	NA	4.23756e+06	4.51188e+06	4.37583e+06	526648	528173	431682	NA	NA	NA	19.0065	19.0107	18.7196	NA	NA	NA
PP_3625	NA	NA	147.044	NA	0.00418608	0.00719223	13.9547	1.51524e+07	73323286	5.25439e+06	1.51876e+07	1.52036e+07	1.50661e+07	7.90759e+07	6.81041e+07	7.27899e+07	6.00436e+06	3.38444e+06	6.37438e+06	26.2367	26.0212	26.1172	22.5176	21.6905	22.6039
PP_3628	NA	NA	147.065	NA	NA	NA	NA	2.12599e+07	NA	NA	2.16905e+07	2.03744e+07	2.17147e+07	NA	NA	NA	NA	NA	NA	NA	NA	NA	NA	NA	NA
PP_3671	NA	NA	148.027	NA	0.0160836	0.021759	2.40252	NA	3.35618e+06	1.39695e+06	NA	NA	NA	3.37053e+06	3.31578e+06	3.38224e+06	1.72174e+06	1.29668e+06	1.17241e+06	21.6845	21.6609	21.6895	20.7154	20.3064	20.161
PP_3672	NA	NA	148.027	NA	NA	NA	NA	2.97605e+07	NA	NA	3.12625e+07	2.96468e+07	2.8372e+07	NA	NA	NA	NA	NA	NA	NA	NA	NA	NA	NA	NA
PP_3677	NA	NA	148.043	NA	2.91e-05	0.000305058	136.192	7.72957e+06	3.8852e+07	285273	6.56948e+06	1.02837e+07	6.33552e+06	4.0862e+07	3.70263e+07	3.86677e+07	321092	250757	283971	25.2843	25.142	25.2046	18.2926	17.9359	18.1154
PP_3681	NA	NA	148.048	NA	0.0182783	0.0243337	8.80929	204860	3.40408e+06	386419	244203	115340	255037	2.31505e+06	2.18476e+06	5.71242e+06	360832	NA	412006	21.1426	21.059	22.4457	18.461	NA	18.6523
PP_3683	NA	NA	148.054	NA	0.0522246	0.0622336	12.3549	NA	3.6503e+06	295454	NA	NA	NA	3.39619e+06	3.70663e+06	3.84808e+06	228428	362480	NA	21.6955	21.8217	21.8757	17.8014	18.4675	NA
PP_3685	NA	NA	148.06	NA	NA	NA	3.26354	143284	4.10317e+06	1.25728e+06	NA	143284	NA	4.10317e+06	NA	NA	1.27844e+06	1.21092e+06	1.28248e+06	21.9683	NA	NA	20.286	20.2077	20.2905
PP_3698	NA	NA	148.066	NA	0.00014157	0.000719454	13.1652	NA	4.212e+06	319935	NA	NA	NA	4.35427e+06	4.55218e+06	3.72954e+06	327182	NA	312688	22.054	22.1181	21.8306	18.3197	NA	18.2544
PP_3721	NA	NA	148.935	NA	NA	NA	NA	1.52572e+07	319919	NA	1.60908e+07	1.4177e+07	1.55038e+07	356981	298215	304561	NA	NA	NA	18.4455	18.186	18.2164	NA	NA	NA
PP_3723	NA	NA	148.976	NA	NA	NA	NA	1.37682e+07	NA	NA	1.44353e+07	1.24154e+07	1.44539e+07	NA	NA	NA	NA	NA	NA	NA	NA	NA	NA	NA	NA
PP_3731	NA	NA	149.008	NA	NA	NA	NA	8.83411e+06	NA	NA	7.96252e+06	9.94716e+06	8.59265e+06	NA	NA	NA	NA	NA	NA	NA	NA	NA	NA	NA	NA
PP_3797	NA	NA	150.014	NA	0.000483157	0.00155788	3.63778	NA	4.25601e+06	1.16995e+06	NA	NA	NA	4.28961e+06	3.96147e+06	4.51694e+06	1.02604e+06	1.16941e+06	1.31439e+06	22.0324	21.9176	22.1069	19.9687	20.1574	20.326
PP_3801	NA	NA	150.058	NA	0.00527243	0.00869391	1.42998	2.40768e+08	1.74898e+08	1.22308e+08	2.41985e+08	2.49843e+08	2.30476e+08	1.90663e+08	1.62343e+08	1.71687e+08	1.15264e+08	1.24014e+08	1.27645e+08	27.5065	27.2745	27.3552	26.7804	26.8859	26.9276
PP_3802	NA	NA	150.058	NA	NA	NA	NA	NA	NA	4.30141e+06	NA	NA	NA	NA	NA	NA	5.24998e+06	3.86062e+06	3.79362e+06	NA	NA	NA	22.3239	21.8804	21.8551
PP_3831	NA	NA	150.932	NA	NA	NA	NA	5.18589e+06	NA	NA	5.54606e+06	4.60799e+06	5.40363e+06	NA	NA	NA	NA	NA	NA	NA	NA	NA	NA	NA	NA
PP_3836	NA	NA	151.01	NA	0.0108457	0.0155945	1.75376	NA	1.00343e+07	5.72162e+06	NA	NA	NA	1.00556e+07	9.81307e+06	1.02343e+07	6.48542e+06	5.38475e+06	5.29468e+06	23.2615	23.2263	23.2869	22.6288	22.3604	22.3361
PP_3837	NA	NA	151.01	NA	NA	NA	NA	8.89423e+07	NA	NA	9.10038e+07	8.64943e+07	8.93287e+07	NA	NA	NA	NA	NA	NA	NA	NA	NA	NA	NA	NA
PP_3840	NA	NA	151.022	NA	NA	NA	NA	1.04298e+07	NA	NA	1.18147e+07	NA	9.045e+06	NA	NA	NA	NA	NA	NA	NA	NA	NA	NA	NA	NA
PP_3841	NA	NA	151.022	NA	0.00169006	0.00373847	2.2377	NA	884813	395413	NA	NA	NA	880763	766821	1.00685e+06	422436	350881	412920	19.7484	19.5485	19.9414	18.6884	18.4206	18.6555
PP_3843	NA	NA	151.029	NA	NA	NA	NA	8.38376e+06	NA	NA	8.91235e+06	7.5131e+06	8.72583e+06	NA	NA	NA	NA	NA	NA	NA	NA	NA	NA	NA	NA
PP_3847	NA	NA	151.035	NA	0.0109692	0.0157428	1.97289	NA	1.60025e+08	8.1112e+07	NA	NA	NA	1.61459e+08	1.49244e+08	169372303	9.74316e+07	7.30237e+07	7.28807e+07	27.2666	27.1531	27.3356	26.5379	26.1219	26.119
PP_3848	NA	NA	151.035	NA	NA	NA	NA	1467829252	NA	NA	1516486946	1418804508	1468196302	NA	NA	NA	NA	NA	NA	NA	NA	NA	NA	NA	NA
PP_3870	NA	NA	151.041	NA	NA	NA	NA	9.67459e+06	NA	NA	1.06448e+07	8.50843e+06	9.87055e+06	NA	NA	NA	NA	NA	NA	NA	NA	NA	NA	NA	NA
PP_3871	NA	NA	151.048	NA	NA	NA	NA	8.51821e+06	NA	NA	1.03104e+07	6.07111e+06	9.17314e+06	NA	NA	NA	NA	NA	NA	NA	NA	NA	NA	NA	NA
PP_3872	NA	NA	151.048	NA	0.131613	0.146814	1.90873	7.67465e+06	844886	442644	NA	NA	7.67465e+06	932684	757089	NA	527863	357425	NA	19.831	19.5301	NA	19.0098	18.4473	NA
PP_3874	NA	NA	151.055	NA	NA	NA	NA	4.73574e+06	NA	NA	3.92868e+06	4.30637e+06	5.97218e+06	NA	NA	NA	NA	NA	NA	NA	NA	NA	NA	NA	NA
PP_3880	NA	NA	151.083	NA	NA	NA	NA	6.39224e+06	NA	NA	6.85679e+06	6.2456e+06	6.07433e+06	NA	NA	NA	NA	NA	NA	NA	NA	NA	NA	NA	NA
PP_3891	NA	NA	151.51	NA	NA	NA	NA	5.91254e+06	NA	NA	5.84701e+06	6.39489e+06	5.49572e+06	NA	NA	NA	NA	NA	NA	NA	NA	NA	NA	NA	NA
PP_3930	NA	NA	152.054	NA	0.0391674	0.0479646	1.39421	1.0333e+07	7.62137e+06	5.46644e+06	1.03398e+07	1.10875e+07	9.57174e+06	8.50011e+06	6.42125e+06	7.94273e+06	4.95401e+06	5.52799e+06	5.9173e+06	23.0191	22.6144	22.9212	22.2402	22.3983	22.4965
PP_3933	NA	NA	152.056	NA	NA	NA	NA	NA	1.19021e+07	NA	NA	NA	NA	1.15012e+07	1.11304e+07	1.30747e+07	NA	NA	NA	23.4553	23.408	23.6403	NA	NA	NA
PP_3937	NA	NA	152.057	NA	0.00822102	0.012373	61.2367	4.39508e+07	3.1602e+08	5.16063e+06	4.23683e+07	5.03865e+07	3.90976e+07	2.97521e+08	3.28296e+08	3.22244e+08	7.95176e+06	2.10646e+06	5.42367e+06	28.1484	28.2904	28.2636	22.9228	21.0064	22.3708
PP_3942	NA	NA	152.057	NA	0.0125597	0.0176075	11.3481	605956	1.98416e+07	1.74844e+06	619348	639456	559065	1.98691e+07	1.93114e+07	2.03443e+07	922777	2.03513e+06	2.28742e+06	24.244	24.203	24.2781	19.8156	20.9567	21.1253
PP_3943	NA	NA	152.057	NA	0.0805671	0.092601	235.673	1.02771e+07	1.23016e+08	521979	1.03211e+07	1.12249e+07	9.28532e+06	1.15371e+08	1.25314e+08	1.28364e+08	847490	NA	196468	26.7817	26.901	26.9357	19.6928	NA	17.5839
PP_3946	NA	NA	152.057	NA	NA	NA	NA	103896	NA	3.97847e+06	93492.1	94720.7	123474	NA	NA	NA	3.57243e+06	4.33468e+06	4.02831e+06	NA	NA	NA	21.7685	22.0475	21.9417
PP_3971	NA	NA	152.651	NA	NA	NA	NA	9.94287e+06	NA	NA	9.90689e+06	1.05202e+07	9.40147e+06	NA	NA	NA	NA	NA	NA	NA	NA	NA	NA	NA	NA
PP_3991	NA	NA	153.033	NA	NA	NA	NA	2.19483e+08	NA	NA	2.30063e+08	2.06127e+08	2.2226e+08	NA	NA	NA	NA	NA	NA	NA	NA	NA	NA	NA	NA
PP_3992	NA	NA	153.033	NA	0.0166521	0.0223275	1.838	NA	2.20792e+07	1.20126e+07	NA	NA	NA	2.26265e+07	2.15319e+07	NA	1.43237e+07	1.09194e+07	1.07949e+07	24.4315	24.36	NA	23.7719	23.3804	23.3638
PP_3995	NA	NA	153.041	NA	0.0398847	0.0486425	49.3726	1.13887e+06	9.13049e+06	184930	1.01848e+06	1.35986e+06	1.03825e+06	8.99076e+06	9.27872e+06	9.12199e+06	229889	NA	139971	23.1	23.1455	23.1209	17.8106	NA	17.0948
PP_4000	NA	NA	153.041	NA	NA	NA	NA	5.30627e+06	127142	NA	5.18818e+06	5.48965e+06	5.24096e+06	108947	123745	148735	NA	NA	NA	16.7333	16.917	17.1824	NA	NA	NA
PP_4026	NA	NA	154.002	NA	NA	NA	NA	152622	5.98757e+06	NA	117354	205823	134689	5.73721e+06	6.56014e+06	5.66538e+06	NA	NA	NA	22.4519	22.6453	22.4337	NA	NA	NA
PP_4040	NA	NA	154.086	NA	NA	NA	NA	4.20199e+07	NA	NA	4.50626e+07	3.81121e+07	4.28849e+07	NA	NA	NA	NA	NA	NA	NA	NA	NA	NA	NA	NA
PP_4061	NA	NA	154.88	NA	NA	NA	NA	4.75509e+06	NA	NA	4.89444e+06	4.71843e+06	4.65239e+06	NA	NA	NA	NA	NA	NA	NA	NA	NA	NA	NA	NA
PP_4215	NA	NA	156.014	NA	0.00682881	0.0106226	2.02737	NA	1.52503e+07	7.52222e+06	NA	NA	NA	1.55678e+07	1.3927e+07	1.62561e+07	8.94178e+06	7.04627e+06	6.57862e+06	23.8921	23.7314	23.9545	23.0921	22.7484	22.6494
PP_4216	NA	NA	156.014	NA	NA	NA	NA	160706419	NA	NA	1.69958e+08	1.53745e+08	1.58416e+08	NA	NA	NA	NA	NA	NA	NA	NA	NA	NA	NA	NA
PP_4307	NA	NA	158.012	NA	NA	NA	NA	2.32328e+07	NA	NA	2.47823e+07	2.19986e+07	2.29174e+07	NA	NA	NA	NA	NA	NA	NA	NA	NA	NA	NA	NA
PP_4337	NA	NA	158.154	NA	0.44731	0.468693	1.04398	6.2809e+06	5.48885e+06	5.2576e+06	6.5214e+06	5.67339e+06	6.64792e+06	5.47592e+06	5.32653e+06	5.6641e+06	5.62514e+06	5.35035e+06	4.79731e+06	22.3847	22.3448	22.4334	22.4235	22.3512	22.1938
PP_4375	NA	NA	158.964	NA	0.00698365	0.0108001	0.473787	NA	2.38287e+07	5.0294e+07	NA	NA	NA	2.39997e+07	2.36461e+07	23840251	4.79408e+07	5.67488e+07	4.61925e+07	24.5165	24.4951	24.5069	25.5147	25.7581	25.4612
PP_4376	NA	NA	158.964	NA	NA	NA	NA	2.4571e+07	NA	NA	2.53576e+07	2.2182e+07	2.61734e+07	NA	NA	NA	NA	NA	NA	NA	NA	NA	NA	NA	NA
PP_4396	NA	NA	159.05	NA	NA	NA	NA	4.29328e+06	NA	NA	4.75547e+06	3.166e+06	4.95838e+06	NA	NA	NA	NA	NA	NA	NA	NA	NA	NA	NA	NA
PP_4409	NA	NA	159.092	NA	0.000680627	0.00199859	13.7887	6.3252e+06	5.32797e+06	386402	6.18707e+06	6.46158e+06	6.32695e+06	5.5238e+06	5.0887e+06	5.3714e+06	343750	353863	461594	22.3972	22.2789	22.3569	18.391	18.4328	18.8163
PP_4421	NA	NA	159.185	NA	NA	NA	NA	8.07499e+06	NA	NA	8.18213e+06	7.99898e+06	8.04385e+06	NA	NA	NA	NA	NA	NA	NA	NA	NA	NA	NA	NA
PP_4466	NA	NA	160.097	NA	NA	NA	NA	5.28017e+06	389339	NA	5.23456e+06	5.37471e+06	5.23125e+06	419064	469895	279058	NA	NA	NA	18.6768	18.842	18.0902	NA	NA	NA
PP_4471	NA	NA	160.133	NA	1.11e-05	0.000204848	25.4877	617721	1.5287e+07	599779	651327	552405	649431	1.61586e+07	1.3631e+07	1.60714e+07	663427	512781	623131	23.9458	23.7004	23.938	19.3396	18.968	19.2492
PP_4477	NA	NA	160.516	NA	NA	NA	NA	6.42064e+06	NA	NA	6.02628e+06	6.82036e+06	6.41527e+06	NA	NA	NA	NA	NA	NA	NA	NA	NA	NA	NA	NA
PP_4498	NA	NA	161.092	NA	NA	NA	NA	386510	NA	NA	419206	320581	419743	NA	NA	NA	NA	NA	NA	NA	NA	NA	NA	NA	NA
PP_4521	NA	NA	162.007	NA	NA	NA	NA	4.79403e+06	NA	NA	4.97058e+06	4.23811e+06	5.1734e+06	NA	NA	NA	NA	NA	NA	NA	NA	NA	NA	NA	NA
PP_4537	NA	NA	162.059	NA	0.00136528	0.00319595	20.885	427460	1.05154e+07	503489	NA	455169	399751	1.34446e+07	1.03955e+07	7.70602e+06	507478	544160	458830	23.6805	23.3095	22.8776	18.953	19.0537	18.8076
PP_4538	NA	NA	162.076	NA	0.000448763	0.00147548	21.229	NA	6.21261e+07	2.92647e+06	NA	NA	NA	5.78953e+07	6.21703e+07	6.63127e+07	2.30888e+06	3.22955e+06	3.24097e+06	25.7869	25.8897	25.9828	21.1388	21.6229	21.628
PP_4545	NA	NA	162.088	NA	NA	NA	15.5333	NA	6.83373e+06	439940	NA	NA	NA	5.96191e+06	NA	7.70554e+06	439940	NA	NA	22.5073	NA	22.8775	18.7469	NA	NA
PP_4546	NA	NA	162.097	NA	NA	NA	22.5643	NA	1.8657e+07	826835	NA	NA	NA	NA	NA	1.8657e+07	834773	731537	914196	NA	NA	24.1532	19.671	19.4806	19.8021
PP_4549	NA	NA	162.106	NA	8.31e-06	0.000185904	22.9254	615309	1.47191e+07	642041	600284	680457	565186	1.43532e+07	1.58783e+07	1.39257e+07	623877	NA	660206	23.7749	23.9206	23.7313	19.2509	NA	19.3326
PP_4557	NA	NA	162.119	NA	2.31e-05	0.000273918	14.5278	620871	1.50825e+07	1.03819e+06	622238	599170	641204	1.47674e+07	1.33592e+07	1.71209e+07	928933	964103	1.22152e+06	23.8159	23.6713	24.0293	19.8252	19.8788	20.2202
PP_4558	NA	NA	162.127	NA	0.000759489	0.00215437	21.6936	527316	1.6209e+07	747178	508240	544390	529319	1.63722e+07	1.53916e+07	1.68632e+07	592676	793953	854905	23.9647	23.8756	24.0074	19.1769	19.5987	19.7054
PP_4560	NA	NA	162.134	NA	0.0587822	0.0694757	41.1046	305775	8.90567e+06	216659	NA	NA	305775	8.74485e+06	8.18697e+06	9.7852e+06	294549	138769	NA	23.06	22.9649	23.2222	18.1681	17.0823	NA
PP_4562	NA	NA	162.165	NA	3.08e-06	0.000125378	21.4405	365632	1.21023e+07	564461	414542	372354	310002	1.08069e+07	1.31538e+07	1.23462e+07	508806	622624	561952	23.3655	23.649	23.5576	18.9568	19.248	19.1001
PP_4575	NA	NA	163.019	NA	NA	NA	NA	6.1466e+06	NA	NA	6.25316e+06	6.41061e+06	5.77604e+06	NA	NA	NA	NA	NA	NA	NA	NA	NA	NA	NA	NA
PP_4706	NA	NA	164.067	NA	0.0277509	0.0350317	1.69802	NA	2.76962e+06	1.63109e+06	NA	NA	NA	2.81063e+06	2.75621e+06	2.74202e+06	1.94047e+06	1.51858e+06	1.43421e+06	21.4225	21.3943	21.3868	20.888	20.5343	20.4518
PP_4707	NA	NA	164.067	NA	NA	NA	NA	1.73683e+07	NA	NA	1.85614e+07	1.63175e+07	1.7226e+07	NA	NA	NA	NA	NA	NA	NA	NA	NA	NA	NA	NA
PP_4724	NA	NA	164.921	NA	0.793798	0.805302	0.969936	6.8441e+07	2.64458e+06	2.72655e+06	7.83672e+07	5.2017e+07	7.49388e+07	2.31774e+06	1.86608e+06	3.74992e+06	3.19533e+06	2.29759e+06	2.68673e+06	21.1443	20.8316	21.8384	21.6075	21.1317	21.3574
PP_4725	NA	NA	164.93	NA	NA	NA	NA	7.59692e+06	1.11957e+07	NA	7.71299e+06	7.58347e+06	7.49429e+06	1.09454e+07	1.11586e+07	1.14831e+07	NA	NA	NA	23.3838	23.4117	23.453	NA	NA	NA
PP_4745	NA	NA	165.054	NA	NA	NA	NA	NA	2.65639e+08	NA	NA	NA	NA	2.74342e+08	2.51872e+08	2.70702e+08	NA	NA	NA	28.0314	27.9081	28.0121	NA	NA	NA
PP_4746	NA	NA	165.055	NA	NA	NA	NA	5.50454e+07	NA	1.95508e+07	5.38588e+07	5.59506e+07	5.53267e+07	NA	NA	NA	2.25159e+07	1.2547e+07	2.35895e+07	NA	NA	NA	24.4244	23.5808	24.4916
PP_4756	NA	NA	165.076	NA	NA	NA	NA	5.3904e+07	NA	NA	5.56718e+07	5.16345e+07	5.44056e+07	NA	NA	NA	NA	NA	NA	NA	NA	NA	NA	NA	NA
PP_4791	NA	NA	166.031	NA	0.000154686	0.00075601	8.78778	3.08388e+06	5.61915e+06	639428	2.99076e+06	3.61608e+06	2.6448e+06	5.73414e+06	5.17799e+06	5.94531e+06	576054	597924	744305	22.4511	22.304	22.5033	19.1358	19.1896	19.5055
PP_4809	NA	NA	166.071	NA	8.76e-05	0.00054592	11.173	4.95983e+06	8.30146e+06	742990	5.70078e+06	3.82633e+06	5.35237e+06	1.01699e+07	7.11594e+06	7.61851e+06	620481	870228	738261	23.2778	22.7626	22.8611	19.243	19.731	19.4938
PP_4818	NA	NA	166.086	NA	3.39e-05	0.0003255	10.1285	1007377190	1757512380	1.73522e+08	1006901906	1062910330	952319333	1840373086	1643565285	1788598769	1.53681e+08	1.82614e+08	1.84271e+08	30.7774	30.6142	30.7362	27.1954	27.4442	27.4573
PP_4827	NA	NA	166.093	NA	8.69e-05	0.00054592	8.75509	4.82356e+06	7.85508e+06	897202	4.49613e+06	4.33467e+06	5.63987e+06	7.62885e+06	7.97651e+06	7.95987e+06	930779	824668	936158	22.863	22.9273	22.9243	19.8281	19.6535	19.8364
PP_4828	NA	NA	166.099	NA	NA	NA	NA	2.50135e+06	7.30116e+06	NA	2.50135e+06	NA	NA	7.30116e+06	NA	NA	NA	NA	NA	22.7997	NA	NA	NA	NA	NA
PP_4829	NA	NA	166.102	NA	0.000889364	0.0024004	9.56938	5.90328e+06	7.55328e+06	789318	5.11135e+06	6.38004e+06	6.21844e+06	5.03148e+06	8.65397e+06	8.97439e+06	703405	626564	1.03799e+06	22.2626	23.0449	23.0974	19.424	19.2571	19.9854
PP_4832	NA	NA	166.109	NA	0.00109663	0.00275746	16.5447	3.06872e+06	5.04768e+06	305093	2.289e+06	3.84844e+06	NA	5.5451e+06	4.12149e+06	5.47645e+06	307904	NA	302283	22.4028	21.9747	22.3848	18.2321	NA	18.2055
PP_4848	NA	NA	166.141	NA	0.000129441	0.000681764	9.39345	2.94967e+06	6.21123e+06	661231	2.85731e+06	2.77328e+06	3.21843e+06	5.64701e+06	6.86971e+06	6.11698e+06	545426	734750	703516	22.4291	22.7118	22.5444	19.057	19.4869	19.4242
PP_4871	NA	NA	166.986	NA	NA	NA	NA	4.41748e+06	NA	NA	4.75129e+06	4.29217e+06	4.20896e+06	NA	NA	NA	NA	NA	NA	NA	NA	NA	NA	NA	NA
PP_4913	NA	NA	167.013	NA	NA	NA	NA	NA	NA	2.66379e+06	NA	NA	NA	NA	NA	NA	2.95091e+06	2.8751e+06	2.16536e+06	NA	NA	NA	21.4927	21.4552	21.0462
PP_4920	NA	NA	167.013	NA	NA	NA	NA	7.74615e+07	NA	NA	8.07043e+07	7.21399e+07	7.95404e+07	NA	NA	NA	NA	NA	NA	NA	NA	NA	NA	NA	NA
PP_4981	NA	NA	167.027	NA	NA	NA	NA	NA	3.94432e+06	NA	NA	NA	NA	4.21384e+06	4.13129e+06	3.48784e+06	NA	NA	NA	22.0067	21.9782	21.7339	NA	NA	NA
PP_5099	NA	NA	169.046	NA	NA	NA	NA	4.74577e+07	NA	NA	4.95788e+07	4.62126e+07	4.65817e+07	NA	NA	NA	NA	NA	NA	NA	NA	NA	NA	NA	NA
PP_5100	NA	NA	169.046	NA	0.017775	0.0237073	2.35468	NA	5.26318e+06	2.2352e+06	NA	NA	NA	5.17565e+06	5.25296e+06	5.36092e+06	2.77839e+06	1.86529e+06	2.06192e+06	22.3033	22.3247	22.354	21.4058	20.831	20.9756
PP_5108	NA	NA	169.086	NA	0.0228495	0.0295315	1.75881	NA	4.00225e+06	2.27554e+06	NA	NA	NA	3.71039e+06	4.24619e+06	4.05017e+06	2.23331e+06	1.87276e+06	2.72055e+06	21.8231	22.0177	21.9495	21.0908	20.8367	21.3755
PP_5197	NA	NA	170.065	NA	0.0019346	0.0040924	5.88553	4.2438e+06	9.71794e+06	1.65116e+06	3.83645e+06	5.20903e+06	3.68592e+06	8.14493e+06	7.61783e+06	1.33911e+07	1.93521e+06	1.26097e+06	1.7573e+06	22.9575	22.8609	23.6748	20.8841	20.2661	20.7449
PP_5200	NA	NA	170.066	NA	NA	NA	NA	2.21586e+07	NA	NA	2.34374e+07	2.06842e+07	2.23543e+07	NA	NA	NA	NA	NA	NA	NA	NA	NA	NA	NA	NA
PP_5203	NA	NA	170.075	NA	NA	NA	NA	193216	1.82062e+07	NA	211291	193721	174635	1.84831e+07	1.89102e+07	1.72254e+07	NA	NA	NA	24.1397	24.1727	24.038	NA	NA	NA
PP_5206	NA	NA	170.081	NA	0.00290529	0.00548216	0.0904895	654581	580463	6.4147e+06	677582	628305	657855	775864	578638	386887	7.41705e+06	5.73582e+06	6.09123e+06	19.5654	19.1423	18.5616	22.8224	22.4516	22.5383
PP_5208	NA	NA	170.081	NA	NA	NA	NA	2.78504e+07	397742	NA	2.83205e+07	2.82438e+07	2.69869e+07	296457	517624	379144	NA	NA	NA	18.1775	18.9815	18.5324	NA	NA	NA
PP_5228	NA	NA	170.563	NA	0.00210102	0.00430521	4.34613	1.16233e+06	8.06965e+06	1.85674e+06	1.14115e+06	1.18139e+06	1.16444e+06	7.67889e+06	8.34302e+06	8.18703e+06	2.0167e+06	1.53875e+06	2.01478e+06	22.8725	22.9921	22.9649	20.9436	20.5533	20.9422
PP_5248	NA	NA	171.043	NA	NA	NA	NA	6.90736e+06	NA	NA	7.1944e+06	7.0435e+06	6.48417e+06	NA	NA	NA	NA	NA	NA	NA	NA	NA	NA	NA	NA
PP_5269	NA	NA	171.138	NA	0.566571	0.585735	0.966581	1.55196e+07	1.05348e+07	1.08991e+07	1.64101e+07	1.50733e+07	1.50754e+07	1.04997e+07	1.0618e+07	1.04868e+07	1.13291e+07	1.14614e+07	9.90666e+06	23.3238	23.34	23.3221	23.4335	23.4503	23.24
PP_5296	NA	NA	171.992	NA	NA	NA	NA	2.09977e+07	NA	NA	2.24226e+07	1.87159e+07	2.18548e+07	NA	NA	NA	NA	NA	NA	NA	NA	NA	NA	NA	NA
PP_5306	NA	NA	172.024	NA	NA	NA	NA	3.88886e+06	NA	NA	3.66772e+06	4.51111e+06	3.48774e+06	NA	NA	NA	NA	NA	NA	NA	NA	NA	NA	NA	NA
PP_5319	NA	NA	172.09	NA	NA	NA	NA	281466	5.31241e+07	NA	293008	327586	223805	5.36072e+07	5.54333e+07	5.03317e+07	NA	NA	NA	25.6759	25.7242	25.585	NA	NA	NA
PP_5419	NA	NA	173.042	NA	NA	NA	NA	3.53942e+06	NA	NA	3.54245e+06	NA	3.53638e+06	NA	NA	NA	NA	NA	NA	NA	NA	NA	NA	NA	NA
PP_5461	NA	NA	174.025	NA	0.0136135	0.0188401	2.05679	NA	1.33618e+07	6.49643e+06	NA	NA	NA	13486478	1.28164e+07	1.37825e+07	7.80249e+06	5.85562e+06	5.83118e+06	23.685	23.6115	23.7163	22.8955	22.4814	22.4754
PP_5462	NA	NA	174.025	NA	NA	NA	NA	1.15085e+08	NA	NA	1.18519e+08	1.11794e+08	1.14942e+08	NA	NA	NA	NA	NA	NA	NA	NA	NA	NA	NA	NA
PP_5481	NA	NA	174.076	NA	NA	NA	NA	4.17437e+06	117146	NA	4.30028e+06	4.28447e+06	3.93837e+06	87575.7	132867	130994	NA	NA	NA	16.4182	17.0196	16.9991	NA	NA	NA
PP_5484	NA	NA	174.076	NA	NA	NA	NA	9.93421e+06	NA	102729	9.55506e+06	1.03012e+07	9.94638e+06	NA	NA	NA	NA	NA	102729	NA	NA	NA	NA	NA	16.6485
PP_5486	NA	NA	174.087	NA	NA	NA	NA	3.29533e+06	NA	169076	3.14759e+06	3.47065e+06	3.26774e+06	NA	NA	NA	79910.4	258242	NA	NA	NA	NA	16.2861	17.9784	NA
PP_5487	NA	NA	174.087	NA	0.378105	0.399848	1.47557	1.25507e+08	2.14795e+06	1.45568e+06	1.25279e+08	1.24413e+08	1.2683e+08	2.43132e+06	2.8499e+06	1.16263e+06	744957	3.2407e+06	381374	21.2133	21.4425	20.149	19.5068	21.6279	18.5408
PP_5489	NA	NA	174.112	NA	NA	NA	NA	1.1331e+07	958818	NA	1.17702e+07	1.11089e+07	1.11138e+07	1.08435e+06	951517	840590	NA	NA	NA	20.0484	19.8599	19.681	NA	NA	NA
PP_5522	NA	NA	174.515	NA	NA	NA	NA	142353	4.58493e+06	NA	NA	166739	117967	4.48236e+06	4.93509e+06	4.33734e+06	NA	NA	NA	22.0958	22.2346	22.0484	NA	NA	NA
PP_5535	NA	NA	174.938	NA	0.0569686	0.0676638	1.19229	NA	1.87406e+07	1.57181e+07	NA	NA	NA	1.90231e+07	1.88502e+07	1.83484e+07	1.71303e+07	1.54408e+07	1.45834e+07	24.1813	24.1681	24.1292	24.03	23.8802	23.7978
PP_5587	NA	NA	175.081	NA	NA	NA	NA	6.67649e+06	NA	NA	6.97531e+06	6.35863e+06	6.69553e+06	NA	NA	NA	NA	NA	NA	NA	NA	NA	NA	NA	NA
PP_5595	NA	NA	175.108	NA	0.00988187	0.0144499	0.587024	1.32944e+06	1.68892e+08	2.87709e+08	1.3148e+06	1.28665e+06	1.38688e+06	1.66511e+08	1.76291e+08	163874339	3.23453e+08	2.5646e+08	2.83213e+08	27.311	27.3934	27.288	28.269	27.9342	28.0773
PP_5603	NA	NA	175.119	NA	NA	NA	NA	5.16825e+06	NA	193772	5.07192e+06	5.5298e+06	4.90304e+06	NA	NA	NA	168219	237642	175454	NA	NA	NA	17.36	17.8584	17.4207
PP_5604	NA	NA	175.119	NA	NA	NA	NA	4.32516e+06	NA	140532	4.12599e+06	4.56944e+06	4.28006e+06	NA	NA	NA	NA	184256	96807.5	NA	NA	NA	NA	17.4914	16.5628
PP_5631	NA	NA	176.022	NA	NA	NA	NA	1.744e+07	NA	NA	1.8313e+07	1.68815e+07	1.71256e+07	NA	NA	NA	NA	NA	NA	NA	NA	NA	NA	NA	NA
PP_5632	NA	NA	176.037	NA	NA	NA	NA	NA	5.30033e+06	NA	NA	NA	NA	4.16027e+06	4.37806e+06	7.36267e+06	NA	NA	NA	21.9882	22.0619	22.8118	NA	NA	NA
PP_5635	NA	NA	176.038	NA	0.0162094	0.0218882	23.9111	127463	7.78316e+06	325505	96113.1	182338	103937	1.0026e+07	1.02095e+07	3.11399e+06	321983	323232	331299	23.2572	23.2834	21.5703	18.2966	18.3022	18.3378
PP_5640	NA	NA	176.092	NA	NA	NA	NA	3.92169e+06	NA	NA	4.50385e+06	3.17153e+06	4.08968e+06	NA	NA	NA	NA	NA	NA	NA	NA	NA	NA	NA	NA
PP_5676	NA	NA	177.024	NA	NA	NA	NA	NA	NA	3.79227e+06	NA	NA	NA	NA	NA	NA	3.5567e+06	3.58332e+06	4.23681e+06	NA	NA	NA	21.7621	21.7729	22.0145
PP_5677	NA	NA	177.024	NA	NA	NA	NA	1.12232e+06	1.05022e+07	NA	1.15756e+06	1.0039e+06	1.2055e+06	1.08254e+07	9.31759e+06	1.13637e+07	NA	NA	NA	23.3679	23.1515	23.4379	NA	NA	NA
PP_5685	NA	NA	177.061	NA	NA	NA	NA	NA	4.93034e+06	NA	NA	NA	NA	5.16203e+06	4.49466e+06	5.13432e+06	NA	NA	NA	22.2995	22.0998	22.2917	NA	NA	NA
PP_5704	NA	NA	177.102	NA	0.272017	0.293087	1.57659	4.15638e+06	194901	123622	4.3184e+06	4.3234e+06	3.82734e+06	NA	239099	150703	144102	103141	NA	NA	17.8672	17.2013	17.1367	16.6543	NA
PP_5755	NA	NA	178.008	NA	NA	NA	NA	NA	2.01744e+06	NA	NA	NA	NA	2.22121e+06	1.91777e+06	1.91333e+06	NA	NA	NA	21.0829	20.871	20.8677	NA	NA	NA
PP_5769	NA	NA	178.072	NA	NA	NA	NA	2.1136e+06	NA	NA	2.0855e+06	2.08789e+06	2.1674e+06	NA	NA	NA	NA	NA	NA	NA	NA	NA	NA	NA	NA
PP_5884	NA	NA	180.069	NA	6.66e-05	0.000463212	10.903	3.18435e+06	4.85953e+06	445707	3.22296e+06	3.15621e+06	3.17388e+06	4.34623e+06	5.83796e+06	4.39438e+06	518356	450578	368185	22.0513	22.477	22.0672	18.9836	18.7814	18.4901
PP_5922	NA	NA	180.894	NA	0.034868	0.043261	2.45065	1.2918e+07	3.08485e+06	1.25879e+06	1.4601e+07	9.46242e+06	1.46907e+07	2.43e+06	2.32885e+06	4.49571e+06	1.52749e+06	990346	1.25853e+06	21.2125	21.1512	22.1001	20.5427	19.9176	20.2633
PP_5923	NA	NA	180.904	NA	NA	NA	NA	1.81877e+06	1.65177e+07	NA	1.81701e+06	1.61502e+06	2.02429e+06	1.5442e+07	1.70044e+07	1.71066e+07	NA	NA	NA	23.8804	24.0194	24.028	NA	NA	NA
PP_5958	NA	NA	181.064	NA	NA	NA	NA	4.86523e+06	NA	NA	4.50823e+06	5.73637e+06	4.3511e+06	NA	NA	NA	NA	NA	NA	NA	NA	NA	NA	NA	NA
PP_5999	NA	NA	182.018	NA	0.00343067	0.00619347	15.2297	1.09595e+06	4.8793e+06	320381	1.06538e+06	1.11345e+06	1.10901e+06	5.05422e+06	4.23954e+06	5.34414e+06	369074	197386	394684	22.2691	22.0155	22.3495	18.4936	17.5907	18.5903
PP_6013	NA	NA	182.064	NA	0.0028194	0.00536205	13.8174	1.53818e+06	7.34606e+06	531652	1.47603e+06	NA	1.60032e+06	9.91795e+06	5.5554e+06	6.56483e+06	627365	281257	686334	23.2416	22.4055	22.6463	19.2589	18.1015	19.3886
PP_6015	NA	NA	182.066	NA	NA	NA	NA	NA	3.73887e+06	NA	NA	NA	NA	NA	3.58355e+06	3.89419e+06	NA	NA	NA	NA	21.773	21.8929	NA	NA	NA
PP_6029	NA	NA	182.089	NA	0.00581355	0.00933782	10.589	1.80077e+06	7.50655e+06	708898	1.69428e+06	2.05725e+06	1.65077e+06	7.64062e+06	7.09545e+06	7.78357e+06	902688	468124	755882	22.8653	22.7585	22.892	19.7839	18.8365	19.5278
PP_6031	NA	NA	182.098	NA	0.0613367	0.0720632	18.0046	1.55612e+06	7.01383e+06	389558	NA	1.76731e+06	1.34493e+06	6.98412e+06	6.25701e+06	7.80035e+06	511901	267216	NA	22.7356	22.577	22.8951	18.9655	18.0276	NA
PP_6035	NA	NA	182.144	NA	0.00691358	0.0107391	13.8002	983036	5.14915e+06	373122	1.06348e+06	962489	923143	4.73671e+06	5.27097e+06	5.43978e+06	434529	217201	467636	22.1755	22.3296	22.3751	18.7291	17.7287	18.835
PP_6036	NA	NA	182.19	NA	0.127756	0.142682	0.617827	4.23028e+06	71058.9	115014	4.42503e+06	4.52223e+06	3.74359e+06	80107.7	67069.5	65999.6	153777	111052	80212.7	16.2897	16.0334	16.0102	17.2305	16.7609	16.2915
PP_6053	NA	NA	182.962	NA	NA	NA	NA	1.06179e+07	NA	NA	1.09369e+07	9.78169e+06	1.11351e+07	NA	NA	NA	NA	NA	NA	NA	NA	NA	NA	NA	NA
PP_6061	NA	NA	182.984	NA	NA	NA	3.73078	2.60492e+06	4.4337e+06	1.18841e+06	2.3574e+06	2.69056e+06	2.76679e+06	4.60875e+06	4.43169e+06	4.26066e+06	NA	1.18841e+06	NA	22.1359	22.0794	22.0226	NA	20.1806	NA
PP_6096	NA	NA	182.985	NA	NA	NA	NA	NA	NA	5.24921e+06	NA	NA	NA	NA	NA	NA	5.93336e+06	5.73088e+06	4.08339e+06	NA	NA	NA	22.5004	22.4503	21.9613
PP_6172	NA	NA	184.073	NA	0.00242548	0.00477832	1.88211	4.0499e+06	8.48889e+07	4.5103e+07	3.98068e+06	4.17461e+06	3.99441e+06	8.70179e+07	7.43843e+07	9.32646e+07	4.91132e+07	4.40712e+07	4.21247e+07	26.3748	26.1485	26.4748	25.5496	25.3933	25.3282
PP_6189	NA	NA	184.108	NA	0.000377353	0.00132422	15.4319	NA	6.42823e+06	416554	NA	NA	NA	8.03577e+06	6.06006e+06	5.18887e+06	402124	468243	379296	22.938	22.5309	22.307	18.6173	18.8369	18.533
PP_6249	NA	NA	185.038	NA	0.0132607	0.018446	609.695	376155	7.10459e+07	116527	411928	428692	287844	7.21137e+07	7.33631e+07	6.7661e+07	134685	NA	98369.2	26.1038	26.1286	26.0118	17.0392	NA	16.5859
PP_6292	NA	NA	186.06	NA	6.07e-06	0.000164649	23.9726	568608	8.11048e+06	338322	521204	743889	440729	9.07452e+06	7.43255e+06	7.82438e+06	343606	294585	376776	23.1134	22.8254	22.8995	18.3904	18.1683	18.5233
PP_6376	NA	NA	187.036	NA	NA	NA	NA	NA	NA	1.8821e+07	NA	NA	NA	NA	NA	NA	1.64981e+07	2.52994e+07	1.46654e+07	NA	NA	NA	23.9758	24.5926	23.8059
PP_6396	NA	NA	187.1	NA	0.00873757	0.0130055	5.75753	NA	7.08598e+06	1.23073e+06	NA	NA	NA	7.65869e+06	9.23943e+06	4.3598e+06	1.45014e+06	1.18692e+06	1.05513e+06	22.8687	23.1394	22.0558	20.4678	20.1788	20.009
PP_6401	NA	NA	187.116	NA	0.000264168	0.00105153	3.97165	NA	3.66686e+06	923258	NA	NA	NA	4.06528e+06	3.75583e+06	3.17947e+06	1.07241e+06	806726	890633	21.9549	21.8407	21.6004	20.0324	19.6217	19.7645
PP_6463	NA	NA	188.071	NA	9.44e-05	0.00056349	13.0642	1.82837e+08	1.53548e+08	1.17533e+07	1.80477e+08	1.89277e+08	1.78758e+08	164728600	1.43271e+08	1.52644e+08	1.0409e+07	1.12674e+07	1.35836e+07	27.2955	27.0942	27.1856	23.3113	23.4256	23.6954
PP_6480	NA	NA	188.092	NA	NA	NA	NA	3.78933e+06	NA	NA	3.69561e+06	3.94784e+06	3.72455e+06	NA	NA	NA	NA	NA	NA	NA	NA	NA	NA	NA	NA
PP_6518	NA	NA	188.176	NA	NA	NA	NA	1.77482e+07	NA	NA	1.72618e+07	1.77361e+07	1.82466e+07	NA	NA	NA	NA	NA	NA	NA	NA	NA	NA	NA	NA
PP_6548	NA	NA	189.069	NA	3.81e-06	0.000130534	11.0664	NA	4.60749e+06	416350	NA	NA	NA	4.99909e+06	4.52284e+06	4.30053e+06	458015	398709	392327	22.2532	22.1088	22.0361	18.805	18.605	18.5817
PP_6564	NA	NA	189.123	NA	0.00268925	0.00516749	2.07349	9.11303e+06	972308	468923	9.19612e+06	8.8723e+06	9.27067e+06	1.00132e+06	888663	1.02694e+06	461369	468741	476659	19.9335	19.7613	19.9699	18.8156	18.8384	18.8626
PP_6567	NA	NA	189.123	NA	NA	NA	NA	7.32811e+06	NA	527789	6.74344e+06	8.60568e+06	6.63521e+06	NA	NA	NA	596433	481768	505167	NA	NA	NA	19.186	18.878	18.9464
PP_6571	NA	NA	189.123	NA	0.155427	0.17208	1.38218	1.03908e+07	2.81608e+06	2.03742e+06	9.81933e+06	1.15141e+07	9.83882e+06	2.59024e+06	2.2305e+06	3.6275e+06	1.97193e+06	1.74051e+06	2.39982e+06	21.3047	21.0889	21.7905	20.9112	20.7311	21.1945
PP_6599	NA	NA	190.002	NA	NA	NA	NA	4.75011e+06	NA	NA	5.13256e+06	4.24557e+06	4.87219e+06	NA	NA	NA	NA	NA	NA	NA	NA	NA	NA	NA	NA
PP_6634	NA	NA	190.107	NA	NA	NA	NA	NA	2.29834e+06	NA	NA	NA	NA	2.52883e+06	1.30101e+06	3.06519e+06	NA	NA	NA	21.27	20.3112	21.5475	NA	NA	NA
PP_6637	NA	NA	190.107	NA	NA	NA	NA	4.4397e+06	NA	NA	4.58623e+06	4.2379e+06	4.49496e+06	NA	NA	NA	NA	NA	NA	NA	NA	NA	NA	NA	NA
PP_6659	NA	NA	190.912	NA	0.0102331	0.0148733	3.12754	NA	1.07417e+07	3.43456e+06	NA	NA	NA	1.06717e+07	1.10067e+07	1.05468e+07	4.24951e+06	2.80808e+06	3.24611e+06	23.3473	23.3919	23.3303	22.0189	21.4212	21.6303
PP_6683	NA	NA	191.048	NA	0.013118	0.0182709	0.0673807	802518	399165	5.92402e+06	582601	1.26361e+06	561346	269876	232942	694677	6.20126e+06	5.37333e+06	6.19748e+06	18.0419	17.8296	19.406	22.5641	22.3574	22.5632
PP_6689	NA	NA	191.077	NA	0.000220852	0.00093058	3.17516	NA	3.97184e+07	1.25091e+07	NA	NA	NA	3.90643e+07	4.04189e+07	3.9672e+07	1.17823e+07	1.2737e+07	1.30079e+07	25.2193	25.2685	25.2416	23.4901	23.6025	23.6329
PP_6690	NA	NA	191.077	NA	NA	NA	NA	3.56421e+06	NA	NA	3.60016e+06	3.4017e+06	3.69076e+06	NA	NA	NA	NA	NA	NA	NA	NA	NA	NA	NA	NA
PP_6706	NA	NA	191.143	NA	NA	NA	NA	9.87613e+06	NA	NA	1.07168e+07	9.68408e+06	9.22745e+06	NA	NA	NA	NA	NA	NA	NA	NA	NA	NA	NA	NA
PP_6737	NA	NA	192.032	NA	0.000318163	0.00119401	30.3845	349812	5.35661e+07	1.76294e+06	324861	485494	239081	4.95353e+07	4.87919e+07	6.2371e+07	1.4357e+06	1.50403e+06	2.3491e+06	25.562	25.5401	25.8944	20.4533	20.5204	21.1637
PP_6738	NA	NA	192.032	NA	0.00114923	0.00284358	58.8692	NA	2.32209e+07	394449	NA	NA	NA	2.18101e+07	2.05489e+07	2.73038e+07	256516	356287	570545	24.3785	24.2926	24.7026	17.9687	18.4427	19.122
PP_6752	NA	NA	192.062	NA	0.0193573	0.0255352	1.88274	NA	5.59755e+06	2.97309e+06	NA	NA	NA	5.50724e+06	5.58536e+06	5.70006e+06	3.54611e+06	2.72285e+06	2.65031e+06	22.3929	22.4132	22.4425	21.7578	21.3767	21.3377
PP_6753	NA	NA	192.062	NA	NA	NA	NA	3.13048e+07	NA	NA	3.23236e+07	3.02628e+07	3.1328e+07	NA	NA	NA	NA	NA	NA	NA	NA	NA	NA	NA	NA
PP_6786	NA	NA	192.999	NA	NA	NA	NA	240911	9.10118e+06	NA	235608	226347	260778	9.18387e+06	8.42325e+06	9.69643e+06	NA	NA	NA	23.1307	23.0059	23.209	NA	NA	NA
PP_6813	NA	NA	193.068	NA	0.00264802	0.00511297	6.74409	1.51811e+07	3.6162e+07	5.36203e+06	1.2852e+07	2.03903e+07	1.2301e+07	3.0234e+07	2.71727e+07	5.10793e+07	6.29531e+06	4.23503e+06	5.55575e+06	24.8497	24.6957	25.6062	22.5858	22.0139	22.4055
PP_6838	NA	NA	193.57	NA	0.00423783	0.00724103	7.73539	2.16982e+06	5.41216e+06	699662	1.79989e+06	2.93031e+06	1.77927e+06	4.09439e+06	4.01314e+06	8.12896e+06	808807	535761	754419	21.9652	21.9363	22.9546	19.6254	19.0312	19.525
PP_6870	NA	NA	194.059	NA	NA	NA	NA	4.45304e+06	NA	NA	4.84565e+06	3.99515e+06	4.51831e+06	NA	NA	NA	NA	NA	NA	NA	NA	NA	NA	NA	NA
PP_6876	NA	NA	194.102	NA	0.000953876	0.00250595	7.28038	4.2654e+06	852685	117121	4.27287e+06	4.61638e+06	3.90695e+06	774090	936627	847338	138547	91707.9	121108	19.5621	19.8371	19.6926	17.08	16.4848	16.8859
PP_6970	NA	NA	195.102	NA	0.0461481	0.055665	1.7375	NA	4.73499e+06	2.72517e+06	NA	NA	NA	4.60039e+06	4.86685e+06	4.73773e+06	2.82624e+06	2.09697e+06	3.2523e+06	22.1333	22.2146	22.1758	21.4305	20.9999	21.633
PP_7063	NA	NA	196.097	NA	NA	NA	NA	2.46064e+06	4.85809e+06	NA	2.48316e+06	2.54042e+06	2.35836e+06	4.80013e+06	4.88767e+06	4.88647e+06	NA	NA	NA	22.1946	22.2207	22.2204	NA	NA	NA
PP_7065	NA	NA	196.1	NA	NA	NA	NA	8.46327e+06	1.81667e+06	NA	8.14989e+06	8.80937e+06	8.43056e+06	1.92989e+06	2.17389e+06	1.34625e+06	NA	NA	NA	20.8801	21.0518	20.3605	NA	NA	NA
PP_7074	NA	NA	196.17	NA	0.064555	0.0755172	0.899722	2.05707e+07	1.7342e+07	1.92749e+07	2.12167e+07	1.88245e+07	2.16709e+07	1.7243e+07	1.78243e+07	1.69588e+07	1.9401e+07	2.02727e+07	1.81509e+07	24.0395	24.0873	24.0155	24.2096	24.273	24.1135
PP_7084	NA	NA	196.865	NA	NA	NA	NA	1.14029e+07	NA	NA	1.20416e+07	1.10171e+07	1.115e+07	NA	NA	NA	NA	NA	NA	NA	NA	NA	NA	NA	NA
PP_7085	NA	NA	196.868	NA	NA	NA	NA	3.73439e+06	NA	NA	5.21791e+06	NA	2.25087e+06	NA	NA	NA	NA	NA	NA	NA	NA	NA	NA	NA	NA
PP_7086	NA	NA	196.868	NA	0.00327141	0.00601532	6.49074	2.47641e+06	1.90091e+06	292865	NA	2.47641e+06	NA	1.55787e+06	1.4239e+06	2.72097e+06	388938	186060	303597	20.5711	20.4414	21.3757	18.5692	17.5054	18.2118
PP_7087	NA	NA	196.878	NA	NA	NA	NA	135272	1.046e+07	NA	122957	129346	153513	9.51559e+06	1.1145e+07	1.07194e+07	NA	NA	NA	23.1819	23.4099	23.3537	NA	NA	NA
PP_7094	NA	NA	197.041	NA	0.0241397	0.030941	1.85716	NA	6.50273e+06	3.50144e+06	NA	NA	NA	6.71851e+06	6.15383e+06	6.63586e+06	4.31054e+06	3.16583e+06	3.02795e+06	22.6797	22.5531	22.6619	22.0394	21.5942	21.5299
PP_7095	NA	NA	197.041	NA	NA	NA	NA	4.15206e+07	NA	NA	4.12783e+07	4.06397e+07	4.26438e+07	NA	NA	NA	NA	NA	NA	NA	NA	NA	NA	NA	NA
PP_7103	NA	NA	197.102	NA	NA	NA	NA	4.08468e+06	NA	NA	4.14575e+06	3.83148e+06	4.27682e+06	NA	NA	NA	NA	NA	NA	NA	NA	NA	NA	NA	NA
PP_7108	NA	NA	197.117	NA	NA	NA	NA	4.89833e+06	117681	NA	5.08418e+06	5.17517e+06	4.43565e+06	86124	177527	89392.7	NA	NA	NA	16.3941	17.4377	16.4479	NA	NA	NA
PP_7130	NA	NA	197.992	NA	NA	NA	NA	4.44331e+06	NA	NA	4.25252e+06	4.41933e+06	4.65807e+06	NA	NA	NA	NA	NA	NA	NA	NA	NA	NA	NA	NA
PP_7167	NA	NA	198.185	NA	0.0646924	0.0755963	0.856419	5.36395e+06	4.41656e+06	5.157e+06	5.52219e+06	4.94298e+06	5.62667e+06	4.2673e+06	4.54413e+06	4.43823e+06	5.31597e+06	5.45718e+06	4.69786e+06	22.0249	22.1156	22.0816	22.3419	22.3797	22.1636
PP_7177	NA	NA	198.862	NA	NA	NA	NA	1.11432e+07	NA	NA	1.16988e+07	1.05968e+07	1.11339e+07	NA	NA	NA	NA	NA	NA	NA	NA	NA	NA	NA	NA
PP_7180	NA	NA	198.94	NA	NA	NA	NA	4.18288e+06	NA	NA	4.47378e+06	3.74069e+06	4.33419e+06	NA	NA	NA	NA	NA	NA	NA	NA	NA	NA	NA	NA
PP_7189	NA	NA	199.038	NA	NA	NA	NA	5.98511e+06	NA	NA	6.06994e+06	6.07158e+06	5.81382e+06	NA	NA	NA	NA	NA	NA	NA	NA	NA	NA	NA	NA
PP_7216	NA	NA	199.496	NA	NA	NA	NA	3.96143e+06	NA	NA	3.75795e+06	3.87603e+06	4.25031e+06	NA	NA	NA	NA	NA	NA	NA	NA	NA	NA	NA	NA
PP_7222	NA	NA	199.591	NA	NA	NA	NA	6.16161e+06	412291	NA	6.40744e+06	5.91073e+06	6.16665e+06	401780	439169	395924	NA	NA	NA	18.616	18.7444	18.5949	NA	NA	NA
PP_7293	NA	NA	200.041	NA	0.154299	0.171005	0.887017	NA	5.74939e+06	6.48172e+06	NA	NA	NA	6.18343e+06	5.15191e+06	5.91283e+06	6.7818e+06	6.67836e+06	5.985e+06	22.56	22.2967	22.4954	22.6932	22.6711	22.5129
PP_7302	NA	NA	200.085	NA	NA	NA	NA	NA	NA	4.21853e+06	NA	NA	NA	NA	NA	NA	4.9315e+06	3.87725e+06	3.84683e+06	NA	NA	NA	22.2336	21.8866	21.8752
PP_7352	NA	NA	200.973	NA	NA	NA	NA	2.18595e+07	NA	NA	2.30391e+07	1.84413e+07	2.40982e+07	NA	NA	NA	NA	NA	NA	NA	NA	NA	NA	NA	NA
PP_7419	NA	NA	202.064	NA	NA	NA	NA	NA	1.10871e+07	NA	NA	NA	NA	1.05144e+07	1.08905e+07	1.18564e+07	NA	NA	NA	23.3259	23.3766	23.4992	NA	NA	NA
PP_7425	NA	NA	202.107	NA	0.000106763	0.000601755	3.64438	NA	1.6037e+07	4.40048e+06	NA	NA	NA	1.51415e+07	1.51287e+07	1.78409e+07	4.81345e+06	3.90061e+06	4.48737e+06	23.852	23.8508	24.0887	22.1986	21.8953	22.0974
PP_7431	NA	NA	202.107	NA	0.00208268	0.0042757	8.02106	417438	4.57523e+06	570402	386240	428424	437651	4.44613e+06	4.81757e+06	4.46199e+06	665070	449822	596314	22.0841	22.1999	22.0893	19.3431	18.779	19.1857
PP_7466	NA	NA	202.97	NA	NA	NA	NA	5.71409e+06	NA	NA	5.78447e+06	5.14205e+06	6.21577e+06	NA	NA	NA	NA	NA	NA	NA	NA	NA	NA	NA	NA
PP_7482	NA	NA	203.052	NA	0.0170861	0.0228869	2.50726	4.54774e+07	5.33974e+06	2.12971e+06	4.51536e+07	4.73314e+07	4.39472e+07	5.1768e+06	5.49031e+06	5.35211e+06	2.38986e+06	2.37884e+06	1.62042e+06	22.3036	22.3885	22.3517	21.1885	21.1818	20.6279
PP_7507	NA	NA	203.139	NA	0.00195386	0.00411639	10.0162	318420	6.65598e+06	664520	309597	328180	317484	7.76841e+06	4.75709e+06	7.44244e+06	633464	617865	742233	22.8892	22.1816	22.8273	19.2729	19.2369	19.5015
PP_7516	NA	NA	203.15	NA	0.0616555	0.0723594	0.824	8.88783e+06	1.20329e+07	1.4603e+07	8.79527e+06	9.76045e+06	8.10778e+06	1.20116e+07	1.28315e+07	1.12556e+07	1.63537e+07	1.38794e+07	1.35759e+07	23.5179	23.6132	23.4241	23.9631	23.7264	23.6945
PP_7543	NA	NA	204.086	NA	NA	NA	NA	1.95871e+07	494328	NA	1.95695e+07	1.9582e+07	1.96099e+07	400046	511377	571561	NA	NA	NA	18.6098	18.964	19.1245	NA	NA	NA
PP_7546	NA	NA	204.087	NA	0.000124561	0.000667401	4.56599	644270	8.03585e+06	1.75994e+06	633983	607845	690983	7.64397e+06	8.39516e+06	8.06841e+06	1.93689e+06	1.62151e+06	1.72141e+06	22.8659	23.0011	22.9439	20.8853	20.6289	20.7152
PP_7561	NA	NA	204.123	NA	7.34e-05	0.000491422	108.683	NA	1.20776e+07	111127	NA	NA	NA	1.10656e+07	1.00638e+07	1.51032e+07	124658	104166	104556	23.3996	23.2627	23.8484	16.9276	16.6685	16.6739
PP_7590	NA	NA	204.957	NA	NA	NA	NA	4.39178e+06	NA	NA	4.44812e+06	4.50351e+06	4.2237e+06	NA	NA	NA	NA	NA	NA	NA	NA	NA	NA	NA	NA
PP_7612	NA	NA	205.064	NA	0.0083149	0.0124954	5.27208	3.28966e+07	722137	136974	3.08139e+07	4.06083e+07	2.72675e+07	524962	561256	1.08019e+06	168641	129705	112575	19.0019	19.0983	20.0429	17.3636	16.9849	16.7805
PP_7624	NA	NA	205.097	NA	5.82e-05	0.000421744	13.4912	1.73255e+08	1.49374e+08	1.1072e+07	1.69447e+08	1.88066e+08	1.62253e+08	1.59777e+08	1.39201e+08	1.49142e+08	9.78362e+06	1.08389e+07	1.25933e+07	27.2515	27.0526	27.1521	23.2219	23.3697	23.5862
PP_7635	NA	NA	205.118	NA	0.00656678	0.0102813	1.92053	NA	3.43325e+07	1.78766e+07	NA	NA	NA	3.32336e+07	3.6103e+07	3.3661e+07	1.98033e+07	1.54913e+07	1.83352e+07	24.9861	25.1056	25.0046	24.2392	23.885	24.1281
PP_7636	NA	NA	205.118	NA	2.81e-06	0.000125378	19.1882	NA	2.82688e+07	1.47324e+06	NA	NA	NA	2.79741e+07	2.66475e+07	3.01849e+07	1.40982e+06	1.38822e+06	1.62168e+06	24.7376	24.6675	24.8473	20.4271	20.4048	20.6291
PP_7637	NA	NA	205.118	NA	NA	NA	NA	277704	NA	NA	292890	290840	249383	NA	NA	NA	NA	NA	NA	NA	NA	NA	NA	NA	NA
PP_7639	NA	NA	205.118	NA	NA	NA	NA	8.88439e+06	NA	NA	8.37352e+06	9.99409e+06	8.28558e+06	NA	NA	NA	NA	NA	NA	NA	NA	NA	NA	NA	NA
PP_7674	NA	NA	206.066	NA	0.00952377	0.0140298	0.496798	134380	2.99644e+06	6.03151e+06	121447	149819	131874	2.98068e+06	2.92661e+06	3.08204e+06	6.37217e+06	5.15914e+06	6.56321e+06	21.5072	21.4808	21.5555	22.6034	22.2987	22.646
PP_7700	NA	NA	206.894	NA	NA	NA	NA	1.73204e+07	NA	NA	1.80702e+07	1.59795e+07	1.79116e+07	NA	NA	NA	NA	NA	NA	NA	NA	NA	NA	NA	NA
PP_7724	NA	NA	207.05	NA	0.000173392	0.000798762	9.55939	NA	1.78145e+07	1.86356e+06	NA	NA	NA	1.73093e+07	1.88121e+07	1.73221e+07	1.98641e+06	1.6226e+06	1.98167e+06	24.045	24.1652	24.0461	20.9217	20.6299	20.9183
PP_7821	NA	NA	208.118	NA	NA	NA	NA	6.99033e+06	302356	NA	7.1321e+06	6.81045e+06	7.02843e+06	280504	304751	321815	NA	NA	NA	18.0977	18.2173	18.2959	NA	NA	NA
PP_7850	NA	NA	208.891	NA	NA	NA	NA	1.14375e+07	NA	NA	1.21403e+07	1.03765e+07	11795761	NA	NA	NA	NA	NA	NA	NA	NA	NA	NA	NA	NA
PP_7890	NA	NA	209.154	NA	NA	NA	NA	8.85419e+06	183831	NA	9.29668e+06	9.15916e+06	8.10675e+06	170343	268777	112372	NA	NA	NA	17.3781	18.036	16.7779	NA	NA	NA
PP_7896	NA	NA	209.154	NA	NA	NA	NA	7.97872e+06	NA	NA	8.39733e+06	8.02322e+06	7.51562e+06	NA	NA	NA	NA	NA	NA	NA	NA	NA	NA	NA	NA
PP_7926	NA	NA	210.076	NA	NA	NA	NA	NA	7.74489e+06	NA	NA	NA	NA	8.41833e+06	7.91528e+06	6.90106e+06	NA	NA	NA	23.0051	22.9162	22.7184	NA	NA	NA
PP_7947	NA	NA	211.004	NA	NA	NA	NA	3.93523e+06	NA	NA	3.59663e+06	4.3789e+06	3.83015e+06	NA	NA	NA	NA	NA	NA	NA	NA	NA	NA	NA	NA
PP_7972	NA	NA	211.169	NA	NA	NA	NA	5.99025e+06	NA	NA	6.45171e+06	5.91598e+06	5.60306e+06	NA	NA	NA	NA	NA	NA	NA	NA	NA	NA	NA	NA
PP_7990	NA	NA	212.008	NA	NA	NA	NA	3.98807e+06	196837	NA	4.01577e+06	4.11541e+06	3.83305e+06	239362	182555	168595	NA	NA	NA	17.8688	17.478	17.3632	NA	NA	NA
PP_8001	NA	NA	212.092	NA	NA	NA	NA	NA	4.36001e+06	NA	NA	NA	NA	4.49441e+06	3.93163e+06	4.65401e+06	NA	NA	NA	22.0997	21.9067	22.15	NA	NA	NA
PP_8020	NA	NA	212.839	NA	NA	NA	NA	4.3884e+06	NA	NA	4.53472e+06	4.31907e+06	4.3114e+06	NA	NA	NA	NA	NA	NA	NA	NA	NA	NA	NA	NA
PP_8027	NA	NA	213.018	NA	NA	NA	NA	6.3573e+06	NA	NA	7.0944e+06	5.70355e+06	6.27396e+06	NA	NA	NA	NA	NA	NA	NA	NA	NA	NA	NA	NA
PP_8038	NA	NA	213.112	NA	0.0490174	0.0587019	1.76255	NA	4.93088e+06	2.79759e+06	NA	NA	NA	4.81221e+06	5.08823e+06	4.89221e+06	2.82798e+06	2.13686e+06	3.42793e+06	22.1983	22.2787	22.2221	21.4313	21.0271	21.7089
PP_8057	NA	NA	213.98	NA	NA	NA	31.1934	3.99885e+06	3.17992e+06	101942	3.9287e+06	4.11109e+06	3.95675e+06	3.06408e+06	3.26369e+06	3.212e+06	NA	NA	101942	21.547	21.6381	21.615	NA	NA	16.6374
PP_8120	NA	NA	214.051	NA	0.0880042	0.100563	0.206868	8.60651e+06	1.47906e+06	7.14977e+06	8.69187e+06	8.58609e+06	8.54156e+06	784100	380222	3.27286e+06	6.69438e+06	6.71323e+06	8.04169e+06	19.5807	18.5365	21.6421	22.6745	22.6786	22.9391
PP_8126	NA	NA	214.065	NA	0.000325063	0.0012098	46.8121	5.3592e+06	7.1454e+06	152640	5.6921e+06	4.70146e+06	5.68405e+06	7.17841e+06	6.81299e+06	7.44479e+06	175300	125117	157502	22.7752	22.6999	22.8278	17.4195	16.9329	17.265
PP_8154	NA	NA	214.836	NA	NA	NA	NA	4.54803e+06	NA	NA	4.73042e+06	4.34448e+06	4.56919e+06	NA	NA	NA	NA	NA	NA	NA	NA	NA	NA	NA	NA
PP_8177	NA	NA	215.087	NA	NA	NA	NA	NA	2.50955e+06	NA	NA	NA	NA	2.51635e+06	2.40922e+06	2.60308e+06	NA	NA	NA	21.2629	21.2001	21.3118	NA	NA	NA
PP_8210	NA	NA	215.693	NA	NA	NA	NA	1.04756e+07	NA	NA	9.69199e+06	8.34344e+06	1.33913e+07	NA	NA	NA	NA	NA	NA	NA	NA	NA	NA	NA	NA
PP_8231	NA	NA	215.998	NA	NA	NA	NA	NA	2.1449e+07	NA	NA	NA	NA	1.94256e+07	2.60914e+07	1.88299e+07	NA	NA	NA	24.2115	24.6371	24.1665	NA	NA	NA
PP_8236	NA	NA	216.014	NA	0.00401931	0.00696869	3.13081	NA	5.56965e+06	1.77898e+06	NA	NA	NA	5.76149e+06	5.33129e+06	5.61616e+06	2.08864e+06	1.53705e+06	1.71125e+06	22.458	22.3461	22.4212	20.9941	20.5517	20.7066
PP_8255	NA	NA	216.063	NA	0.0217792	0.0283509	0.509249	4.01229e+06	5.35902e+07	1.05234e+08	3.91837e+06	4.02653e+06	4.09197e+06	5.14707e+07	5.75999e+07	5.17001e+07	1.31088e+08	9.17387e+07	9.28747e+07	25.6172	25.7796	25.6237	26.966	26.451	26.4688
PP_8265	NA	NA	216.08	NA	0.0011065	0.00277264	565.326	3.87627e+07	5953771833	1.05316e+07	3.87079e+07	4.61711e+07	3.14091e+07	6057050438	6.01584e+09	5788421245	1.35247e+07	6.60024e+06	1.14698e+07	32.496	32.4861	32.4305	23.6891	22.6541	23.4513
PP_8269	NA	NA	216.08	NA	1.51e-05	0.000238245	40.5014	6.13621e+06	3.13063e+08	7.72969e+06	6.15978e+06	6.35221e+06	5.89665e+06	3.53793e+08	2.97291e+08	2.88106e+08	7.8741e+06	7.23196e+06	8.08302e+06	28.3983	28.1473	28.102	22.9087	22.786	22.9465
PP_8271	NA	NA	216.08	NA	2.42e-06	0.000125378	30.8518	1.17773e+06	1.26386e+08	4.09656e+06	1.12819e+06	1.2314e+06	1.17361e+06	1.36163e+08	1.20688e+08	122308271	4.4844e+06	3.72684e+06	4.07844e+06	27.0208	26.8467	26.8659	22.0965	21.8295	21.9596
PP_8274	NA	NA	216.08	NA	1.98e-06	0.000110128	42.2642	106531	1.02407e+07	242301	119009	108113	92471	1.14781e+07	1.00609e+07	9.18296e+06	263965	216667	246272	23.4524	23.2622	23.1305	18.01	17.7251	17.9099
PP_8291	NA	NA	216.091	NA	NA	NA	NA	NA	1.09812e+07	NA	NA	NA	NA	1.0352e+07	1.3697e+07	8.89448e+06	NA	NA	NA	23.3034	23.7074	23.0845	NA	NA	NA
PP_8292	NA	NA	216.097	NA	NA	NA	NA	92818.4	4.58531e+06	NA	NA	NA	92818.4	NA	4.58531e+06	NA	NA	NA	NA	NA	22.1286	NA	NA	NA	NA
PP_8293	NA	NA	216.102	NA	NA	NA	NA	162187	3.26629e+07	NA	NA	NA	162187	3.54619e+07	2.98639e+07	NA	NA	NA	NA	25.0798	24.8319	NA	NA	NA	NA
PP_8333	NA	NA	216.923	NA	NA	NA	NA	3.58567e+07	991346	NA	3.8658e+07	3.23537e+07	3.65585e+07	1.03761e+06	867451	1.06897e+06	NA	NA	NA	19.9848	19.7264	20.0278	NA	NA	NA
PP_8336	NA	NA	216.95	NA	NA	NA	NA	2.5247e+07	NA	NA	2.72209e+07	2.18892e+07	2.66309e+07	NA	NA	NA	NA	NA	NA	NA	NA	NA	NA	NA	NA
PP_8342	NA	NA	217.068	NA	0.00294254	0.005538	4.60134	NA	1.63709e+07	3.55786e+06	NA	NA	NA	1.57657e+07	1.72173e+07	1.61297e+07	2.91556e+06	4.17983e+06	3.57818e+06	23.9103	24.0374	23.9432	21.4753	21.995	21.7708
PP_8343	NA	NA	217.068	NA	NA	NA	NA	2.75258e+07	NA	NA	2.72912e+07	2.78379e+07	2.74482e+07	NA	NA	NA	NA	NA	NA	NA	NA	NA	NA	NA	NA
PP_8361	NA	NA	217.155	NA	NA	NA	NA	2.38567e+07	NA	1.46872e+06	2.18351e+07	2.85215e+07	2.12134e+07	NA	NA	NA	1.47517e+06	1.53241e+06	1.39858e+06	NA	NA	NA	20.4924	20.5474	20.4155
PP_8397	NA	NA	218.075	NA	0.000936952	0.00247647	581.484	1.6982e+06	2.60182e+08	447445	1.69938e+06	1.97457e+06	1.42066e+06	2.6222e+08	2.70032e+08	2.48294e+08	559714	283573	499046	27.9662	28.0086	27.8875	19.0943	18.1134	18.9288
PP_8398	NA	NA	218.076	NA	8.3e-06	0.000185904	42.8224	254211	1.43792e+07	335787	234309	279316	249007	1.62736e+07	1.39229e+07	1.29411e+07	334917	312194	360250	23.956	23.731	23.6255	18.3534	18.2521	18.4586
PP_8399	NA	NA	218.076	NA	2.83e-06	0.000125378	31.043	NA	5.29129e+06	170450	NA	NA	NA	5.83934e+06	4.99786e+06	5.03668e+06	180096	160343	170912	22.4774	22.2529	22.264	17.4584	17.2908	17.3829
PP_8418	NA	NA	218.138	NA	0.00107597	0.00272128	12.7226	NA	5.85787e+08	4.6043e+07	NA	NA	NA	6.13822e+08	5.36999e+08	606539353	5.47909e+07	3.54128e+07	4.79253e+07	29.1932	29.0003	29.176	25.7074	25.0778	25.5143
PP_8420	NA	NA	218.139	NA	NA	NA	58.994	NA	4.05329e+06	68706.9	NA	NA	NA	4.15154e+06	3.29679e+06	4.71155e+06	68706.9	NA	NA	21.9852	21.6526	22.1678	16.0682	NA	NA
PP_8453	NA	NA	218.92	NA	NA	NA	NA	1.14328e+07	302850	NA	1.20127e+07	1.02669e+07	1.20187e+07	354626	214237	339688	NA	NA	NA	18.4359	17.7088	18.3738	NA	NA	NA
PP_8456	NA	NA	218.958	NA	0.000938972	0.00247879	34.2554	7.03232e+06	5.81632e+06	169792	7.03587e+06	7.1267e+06	6.93439e+06	5.86034e+06	5.87799e+06	5.71062e+06	140454	162358	206566	22.4826	22.4869	22.4452	17.0997	17.3088	17.6562
PP_8461	NA	NA	218.983	NA	0.00349711	0.00626591	3.70934	NA	5.45071e+06	1.46945e+06	NA	NA	NA	5.43041e+06	4.9832e+06	5.93851e+06	1.84764e+06	1.25977e+06	1.30095e+06	22.3726	22.2486	22.5017	20.8173	20.2647	20.3111
PP_8462	NA	NA	218.984	NA	NA	NA	NA	2.18007e+08	NA	NA	2.26155e+08	2.00104e+08	2.27761e+08	NA	NA	NA	NA	NA	NA	NA	NA	NA	NA	NA	NA
PP_8479	NA	NA	219.083	NA	NA	NA	NA	NA	NA	8.53919e+06	NA	NA	NA	NA	NA	NA	8.75687e+06	8.42683e+06	8.43388e+06	NA	NA	NA	23.062	23.0066	23.0078
PP_8480	NA	NA	219.083	NA	NA	NA	NA	NA	9.93835e+06	NA	NA	NA	NA	9.79266e+06	9.76493e+06	1.02574e+07	NA	NA	NA	23.2233	23.2192	23.2902	NA	NA	NA
PP_8498	NA	NA	219.134	NA	NA	NA	NA	1.12235e+07	NA	210566	1.10192e+07	1.17198e+07	1.09314e+07	NA	NA	NA	197997	289658	144044	NA	NA	NA	17.5951	18.144	17.1361
PP_8549	NA	NA	220.064	NA	NA	NA	NA	NA	4.96347e+06	NA	NA	NA	NA	2.6529e+06	2.09019e+06	1.01473e+07	NA	NA	NA	21.3391	20.9952	23.2746	NA	NA	NA
PP_8550	NA	NA	220.064	NA	NA	NA	NA	NA	3.68848e+06	NA	NA	NA	NA	2.14197e+06	1.55261e+06	7.37088e+06	NA	NA	NA	21.0305	20.5663	22.8134	NA	NA	NA
PP_8596	NA	NA	220.981	NA	NA	NA	NA	6.10251e+07	NA	NA	6.4211e+07	5.41021e+07	6.47624e+07	NA	NA	NA	NA	NA	NA	NA	NA	NA	NA	NA	NA
PP_8597	NA	NA	220.981	NA	0.0755711	0.0873678	3.48486	NA	1.46655e+06	420836	NA	NA	NA	1.49104e+06	1.28394e+06	1.62468e+06	505690	NA	335982	20.5079	20.2921	20.6317	18.9479	NA	18.358
PP_8603	NA	NA	221.013	NA	NA	NA	NA	NA	5.89834e+06	NA	NA	NA	NA	5.64801e+06	6.55298e+06	5.49402e+06	NA	NA	NA	22.4293	22.6437	22.3894	NA	NA	NA
PP_8622	NA	NA	221.084	NA	NA	NA	NA	2.60265e+06	NA	4.17369e+06	2.24382e+06	NA	2.96149e+06	NA	NA	NA	4.06675e+06	4.0601e+06	4.39421e+06	NA	NA	NA	21.9554	21.9531	22.0672
PP_8676	NA	NA	221.186	NA	NA	NA	14.6612	205930	1.03646e+07	706941	187744	226794	203254	1.1066e+07	7.7527e+06	1.22751e+07	NA	706941	NA	23.3996	22.8863	23.5492	NA	19.4312	NA
PP_8694	NA	NA	222.029	NA	5.85e-05	0.000421744	35.7928	NA	7.64426e+06	213569	NA	NA	NA	7.74944e+06	6.8522e+06	8.33114e+06	230058	172124	238526	22.8857	22.7081	22.9901	17.8116	17.3931	17.8638
PP_8714	NA	NA	222.133	NA	NA	NA	NA	7.79871e+07	2.35459e+06	NA	8.01274e+07	7.82473e+07	7.55867e+07	2.46389e+06	2.26503e+06	2.33485e+06	NA	NA	NA	21.2325	21.1111	21.1549	NA	NA	NA
PP_8736	NA	NA	222.868	NA	NA	NA	NA	7.59375e+06	NA	NA	7.93981e+06	6.71258e+06	8.12887e+06	NA	NA	NA	NA	NA	NA	NA	NA	NA	NA	NA	NA
PP_8737	NA	NA	222.879	NA	NA	NA	NA	3.65042e+06	NA	NA	3.94392e+06	3.00945e+06	3.99788e+06	NA	NA	NA	NA	NA	NA	NA	NA	NA	NA	NA	NA
PP_8845	NA	NA	223.989	NA	NA	NA	NA	2.93213e+07	NA	NA	3.11525e+07	2.69422e+07	2.98692e+07	NA	NA	NA	NA	NA	NA	NA	NA	NA	NA	NA	NA
PP_8912	NA	NA	224.865	NA	NA	NA	NA	5.18004e+06	NA	NA	5.27553e+06	4.93686e+06	5.32774e+06	NA	NA	NA	NA	NA	NA	NA	NA	NA	NA	NA	NA
PP_8953	NA	NA	225.986	NA	NA	NA	NA	8.0167e+06	NA	NA	8.43601e+06	7.12659e+06	8.4875e+06	NA	NA	NA	NA	NA	NA	NA	NA	NA	NA	NA	NA
PP_8990	NA	NA	226.951	NA	0.00962217	0.0141368	0.39207	NA	4.25629e+07	1.08559e+08	NA	NA	NA	4.38238e+07	4.13419e+07	4.2523e+07	9.80839e+07	1.30968e+08	9.66258e+07	25.3852	25.3011	25.3417	26.5475	26.9646	26.5259
PP_8991	NA	NA	226.951	NA	NA	NA	NA	2.34708e+07	NA	NA	2.46339e+07	1.96583e+07	2.61204e+07	NA	NA	NA	NA	NA	NA	NA	NA	NA	NA	NA	NA
PP_9006	NA	NA	227.102	NA	0.00352828	0.00631193	0.490098	3.89163e+06	1.5679e+06	3.19915e+06	3.8611e+06	4.02807e+06	3.78572e+06	1.52472e+06	1.65516e+06	1.52381e+06	3.37464e+06	2.79161e+06	3.4312e+06	20.5401	20.6585	20.5393	21.6863	21.4127	21.7103
PP_9026	NA	NA	227.573	NA	0.0393972	0.0481263	1.60555	NA	4.42468e+06	2.75587e+06	NA	NA	NA	4.33548e+06	4.5003e+06	4.43826e+06	2.71199e+06	2.29817e+06	3.25744e+06	22.0478	22.1016	22.0816	21.3709	21.1321	21.6353
PP_9097	NA	NA	228.924	NA	NA	NA	NA	1.11354e+07	NA	NA	1.17709e+07	1.01488e+07	1.14863e+07	NA	NA	NA	NA	NA	NA	NA	NA	NA	NA	NA	NA
PP_9138	NA	NA	229.155	NA	NA	NA	NA	8.98847e+06	NA	78951.1	8.5088e+06	1.0452e+07	8.0046e+06	NA	NA	NA	77238.2	80664.1	NA	NA	NA	NA	16.237	16.2996	NA
PP_9160	NA	NA	229.958	NA	NA	NA	NA	9.29335e+06	NA	NA	1.00884e+07	8.38998e+06	9.40171e+06	NA	NA	NA	NA	NA	NA	NA	NA	NA	NA	NA	NA
PP_9161	NA	NA	229.974	NA	0.0112735	0.0161156	3.49971	4.99337e+06	901972	257728	5.14679e+06	4.79637e+06	5.03695e+06	979959	600585	1.12537e+06	264355	214593	294235	19.9024	19.196	20.102	18.0121	17.7112	18.1666
PP_9162	NA	NA	229.974	NA	0.000394744	0.00135271	17.444	1.85528e+06	1.0087e+07	578251	1.66543e+06	2.0131e+06	1.8873e+06	1.01211e+07	1.01255e+07	1.00144e+07	522526	639117	573109	23.2709	23.2715	23.2556	18.9951	19.2857	19.1285
PP_9181	NA	NA	230.095	NA	0.343033	0.36543	0.470345	1.33515e+06	1.5551e+07	3.3063e+07	1.30797e+06	1.43563e+06	1.26186e+06	1.31734e+07	1.02233e+07	2.32562e+07	1.02024e+07	4.78499e+07	4.11366e+07	23.6511	23.2854	24.4711	23.2824	25.512	25.2939
PP_9199	NA	NA	230.248	NA	0.591558	0.610765	0.966066	6.34041e+06	6.05866e+06	6.27148e+06	6.37721e+06	5.98581e+06	6.65821e+06	6.10259e+06	5.94211e+06	6.13129e+06	6.3888e+06	6.74183e+06	5.68382e+06	22.541	22.5025	22.5478	22.6071	22.6847	22.4384
PP_9217	NA	NA	230.647	NA	NA	NA	NA	4.77439e+06	NA	NA	2.31147e+06	9.40242e+06	2.60929e+06	NA	NA	NA	NA	NA	NA	NA	NA	NA	NA	NA	NA
PP_9245	NA	NA	231.084	NA	NA	NA	NA	5.54526e+06	NA	NA	5.53443e+06	5.8308e+06	5.27056e+06	NA	NA	NA	NA	NA	NA	NA	NA	NA	NA	NA	NA
PP_9250	NA	NA	231.097	NA	0.00646169	0.0101387	0.419564	5.27616e+06	359311	856391	5.02326e+06	5.8765e+06	4.92873e+06	374408	278213	425312	929591	689247	950335	18.5143	18.0858	18.6982	19.8262	19.3947	19.8581
PP_9277	NA	NA	231.17	NA	NA	NA	0.0516152	4.46161e+07	78174.4	1.51456e+06	4.20637e+07	4.95202e+07	4.22645e+07	NA	NA	78174.4	1.41926e+06	1.51673e+06	1.6077e+06	NA	NA	16.2544	20.4367	20.5325	20.6166
PP_9278	NA	NA	231.17	NA	NA	NA	NA	1.02063e+07	NA	6.36955e+06	9.62498e+06	1.15174e+07	9.47643e+06	NA	NA	NA	6.2961e+06	7.33385e+06	5.4787e+06	NA	NA	NA	22.586	22.8061	22.3854
PP_9321	NA	NA	232.111	NA	NA	NA	NA	NA	3.60543e+06	NA	NA	NA	NA	4.23703e+06	3.93188e+06	2.64739e+06	NA	NA	NA	22.0146	21.9068	21.3361	NA	NA	NA
PP_9322	NA	NA	232.111	NA	NA	NA	NA	NA	2.90282e+06	NA	NA	NA	NA	3.54975e+06	3.30814e+06	1.85056e+06	NA	NA	NA	21.7593	21.6576	20.8195	NA	NA	NA
PP_9349	NA	NA	232.154	NA	0.000152418	0.000748297	7.04685	NA	1.25749e+08	1.78448e+07	NA	NA	NA	1.13284e+08	1.15743e+08	1.48221e+08	1.44033e+07	1.97452e+07	1.93858e+07	26.7554	26.7864	27.1432	23.7799	24.235	24.2085
PP_9350	NA	NA	232.154	NA	7.84e-06	0.000185904	14.6836	NA	3.58292e+07	2.44008e+06	NA	NA	NA	3.3513e+07	3.70727e+07	3.69019e+07	2.21821e+06	2.45596e+06	2.64608e+06	24.9982	25.1439	25.1372	21.081	21.2279	21.3354
PP_9369	NA	NA	232.897	NA	NA	NA	NA	8.32339e+06	1.87997e+06	NA	8.89237e+06	7.5691e+06	8.5087e+06	1.97727e+06	1.67144e+06	1.9912e+06	NA	NA	NA	20.9151	20.6727	20.9252	NA	NA	NA
PP_9370	NA	NA	232.908	NA	0.786079	0.797975	0.978312	1.9384e+07	1.00126e+06	1.02345e+06	2.15747e+07	1.4606e+07	2.19712e+07	817036	716752	1.46998e+06	1.10839e+06	909696	1.05228e+06	19.64	19.4511	20.4874	20.08	19.795	20.0051
PP_9398	NA	NA	233.113	NA	0.00176299	0.00385457	2.04807	3.11825e+06	5.65491e+06	2.76109e+06	2.95847e+06	3.48045e+06	2.91583e+06	5.83452e+06	4.90422e+06	6.22599e+06	3.06192e+06	2.55787e+06	2.66348e+06	22.4762	22.2256	22.5699	21.546	21.2865	21.3449
PP_9411	NA	NA	233.149	NA	NA	NA	NA	NA	5.60661e+06	NA	NA	NA	NA	5.84234e+06	5.44611e+06	5.53139e+06	NA	NA	NA	22.4781	22.3768	22.3992	NA	NA	NA
PP_9456	NA	NA	234.079	NA	NA	NA	NA	NA	7.05584e+06	NA	NA	NA	NA	3.02605e+06	2.19226e+06	1.59492e+07	NA	NA	NA	21.529	21.064	23.927	NA	NA	NA
PP_9457	NA	NA	234.079	NA	NA	NA	NA	NA	4.29215e+06	NA	NA	NA	NA	2.76267e+06	1.90788e+06	8.2059e+06	NA	NA	NA	21.3976	20.8635	22.9682	NA	NA	NA
PP_9513	NA	NA	234.961	NA	NA	NA	NA	3.07731e+07	NA	NA	3.22274e+07	2.71952e+07	3.28968e+07	NA	NA	NA	NA	NA	NA	NA	NA	NA	NA	NA	NA
PP_9525	NA	NA	235.057	NA	NA	NA	NA	NA	9.21849e+06	NA	NA	NA	NA	9.04439e+06	9.11481e+06	9.49628e+06	NA	NA	NA	23.1086	23.1198	23.1789	NA	NA	NA
PP_9530	NA	NA	235.072	NA	0.000206834	0.00089766	8.83029	NA	9.42909e+06	1.06781e+06	NA	NA	NA	8.43267e+06	1.0702e+07	9.15263e+06	1.28454e+06	882604	1.03629e+06	23.0076	23.3514	23.1258	20.2928	19.7514	19.983
PP_9547	NA	NA	235.169	NA	NA	NA	NA	5.35935e+06	NA	NA	5.71675e+06	5.3822e+06	4.97909e+06	NA	NA	NA	NA	NA	NA	NA	NA	NA	NA	NA	NA
PP_9553	NA	NA	235.177	NA	0.000323411	0.00120622	6.18822	NA	1.34119e+07	2.16732e+06	NA	NA	NA	1.42946e+07	1.31083e+07	1.28327e+07	2.3854e+06	1.86634e+06	2.25023e+06	23.769	23.644	23.6133	21.1858	20.8318	21.1016
PP_9554	NA	NA	235.19	NA	0.0024068	0.00476093	7.34709	NA	1.35456e+07	1.84366e+06	NA	NA	NA	1.19217e+07	NA	1.51695e+07	1.91603e+06	1.45652e+06	2.15845e+06	23.5071	NA	23.8547	20.8697	20.4741	21.0416
PP_9555	NA	NA	235.202	NA	NA	NA	8.40046	NA	5.53315e+06	658672	NA	NA	NA	NA	5.44023e+06	5.62607e+06	NA	NA	658672	NA	22.3752	22.4237	NA	NA	19.3292
PP_9583	NA	NA	236.055	NA	NA	NA	NA	1.52592e+07	NA	NA	1.36924e+07	1.83877e+07	1.36975e+07	NA	NA	NA	NA	NA	NA	NA	NA	NA	NA	NA	NA
PP_9599	NA	NA	236.106	NA	NA	NA	NA	1.17564e+07	NA	NA	1.35628e+07	9.94997e+06	NA	NA	NA	NA	NA	NA	NA	NA	NA	NA	NA	NA	NA
PP_9605	NA	NA	236.137	NA	NA	NA	NA	4.34665e+06	NA	NA	2.92381e+06	4.38976e+06	5.72637e+06	NA	NA	NA	NA	NA	NA	NA	NA	NA	NA	NA	NA
PP_9609	NA	NA	236.149	NA	0.00201916	0.00420496	37.2901	5146332988	1.99226e+07	534261	5159934336	5197641962	5081422666	2.06424e+07	1.8637e+07	2.04885e+07	364879	691361	546543	24.2991	24.1517	24.2883	18.4771	19.3991	19.06
PP_9619	NA	NA	236.242	NA	NA	NA	NA	1.5633e+07	NA	NA	1.5375e+07	1.41464e+07	1.73776e+07	NA	NA	NA	NA	NA	NA	NA	NA	NA	NA	NA	NA
PP_9638	NA	NA	236.958	NA	NA	NA	NA	4.29754e+06	NA	NA	4.48782e+06	3.78921e+06	4.61558e+06	NA	NA	NA	NA	NA	NA	NA	NA	NA	NA	NA	NA
PP_9694	NA	NA	237.144	NA	NA	NA	NA	NA	1.22245e+07	NA	NA	NA	NA	5.2438e+06	3.52416e+06	2.79055e+07	NA	NA	NA	22.3222	21.7488	24.734	NA	NA	NA
PP_9731	NA	NA	238.038	NA	0.077748	0.0897411	9.09773	2.24587e+06	1.40254e+07	1.54163e+06	2.25258e+06	2.31041e+06	2.17461e+06	6.19687e+06	5.24415e+06	3.06351e+07	1.6864e+06	1.35468e+06	1.58382e+06	22.5631	22.3223	24.8687	20.6855	20.3695	20.595
PP_9783	NA	NA	239.092	NA	NA	NA	NA	7.13006e+06	NA	NA	7.0303e+06	5.8593e+06	8.50056e+06	NA	NA	NA	NA	NA	NA	NA	NA	NA	NA	NA	NA
PP_9784	NA	NA	239.092	NA	NA	NA	40.3808	364325	5.52588e+06	136844	NA	NA	364325	5.15441e+06	6.10021e+06	5.32302e+06	136844	NA	NA	22.2974	22.5404	22.3438	17.0622	NA	NA
PP_9787	NA	NA	239.094	NA	NA	NA	3.58792	NA	3.53154e+06	984285	NA	NA	NA	3.52203e+06	3.70702e+06	3.36556e+06	984285	NA	NA	21.748	21.8218	21.6824	19.9087	NA	NA
PP_9788	NA	NA	239.094	NA	NA	NA	NA	NA	4.01247e+06	NA	NA	NA	NA	3.59129e+06	NA	4.43365e+06	NA	NA	NA	21.7761	NA	22.0801	NA	NA	NA
PP_9791	NA	NA	239.094	NA	0.0525227	0.0625201	2.89636	2.89166e+06	3.79611e+06	1.31065e+06	3.71976e+06	2.23656e+06	2.71867e+06	4.26077e+06	2.8003e+06	4.32726e+06	1.73473e+06	1.55849e+06	638726	22.0227	21.4172	22.045	20.7263	20.5717	19.2848
PP_9792	NA	NA	239.094	NA	0.110178	0.124265	2.57912	NA	4.6243e+06	1.79298e+06	NA	NA	NA	4.96858e+06	5.56388e+06	3.34045e+06	2.40526e+06	676753	2.29693e+06	22.2444	22.4077	21.6716	21.1978	19.3683	21.1313
PP_9794	NA	NA	239.094	NA	0.222955	0.242634	1.48066	6.25798e+06	5.06372e+06	3.41991e+06	7.34945e+06	4.73441e+06	6.69009e+06	5.66293e+06	4.46451e+06	NA	3.71187e+06	1.95305e+06	4.59481e+06	22.4331	22.0901	NA	21.8237	20.8973	22.1316
PP_9804	NA	NA	239.094	NA	NA	NA	NA	6.49843e+06	NA	NA	7.85631e+06	5.42736e+06	6.21163e+06	NA	NA	NA	NA	NA	NA	NA	NA	NA	NA	NA	NA
PP_9805	NA	NA	239.094	NA	NA	NA	NA	4.14066e+06	NA	NA	3.95429e+06	5.00682e+06	3.46087e+06	NA	NA	NA	NA	NA	NA	NA	NA	NA	NA	NA	NA
PP_9817	NA	NA	239.095	NA	NA	NA	4.53286	NA	4.97716e+06	1.09802e+06	NA	NA	NA	5.20301e+06	4.75132e+06	NA	NA	1.09802e+06	NA	22.3109	22.1799	NA	NA	20.0665	NA
PP_9870	NA	NA	239.966	NA	NA	NA	NA	2.21679e+07	NA	NA	2.34352e+07	1.86853e+07	2.43834e+07	NA	NA	NA	NA	NA	NA	NA	NA	NA	NA	NA	NA
PP_9906	NA	NA	241.031	NA	0.000809631	0.0022438	30.1833	NA	1.03235e+07	342028	NA	NA	NA	1.02501e+07	1.04439e+07	1.02766e+07	286944	334890	404250	23.2891	23.3162	23.2929	18.1304	18.3533	18.6249
PP_9943	NA	NA	241.999	NA	0.00801254	0.0120997	3.60155	NA	7.89533e+06	2.1922e+06	NA	NA	NA	7.9435e+06	7.07444e+06	8.66806e+06	2.93296e+06	1.8463e+06	1.79735e+06	22.9213	22.7542	23.0473	21.4839	20.8162	20.7774
PP_9944	NA	NA	241.999	NA	NA	NA	NA	2.9405e+08	NA	NA	3.02713e+08	2.73805e+08	3.05633e+08	NA	NA	NA	NA	NA	NA	NA	NA	NA	NA	NA	NA
PP_9974	NA	NA	242.562	NA	NA	NA	NA	1.6431e+07	NA	8.97771e+06	1.65168e+07	1.51061e+07	1.76702e+07	NA	NA	NA	7.09229e+06	1.15529e+07	8.28797e+06	NA	NA	NA	22.7578	23.4617	22.9826
PP_9985	NA	NA	242.925	NA	0.187933	0.206384	0.943746	3.79424e+06	4.43911e+07	4.70371e+07	4.02734e+06	3.1099e+06	4.24548e+06	4.38164e+07	4.39961e+07	4.53607e+07	4.81888e+07	4.86468e+07	4.42757e+07	25.385	25.3909	25.4349	25.5222	25.5358	25.4
PP_10010	NA	NA	243.134	NA	3.81e-05	0.00033884	0.0670901	5.22205e+06	176931	2.63721e+06	4.99066e+06	5.97401e+06	4.70147e+06	196575	147757	186461	2.49853e+06	2.25817e+06	3.15493e+06	17.5847	17.1729	17.5085	21.2527	21.1067	21.5892
PP_10024	NA	NA	243.17	NA	0.381023	0.402541	0.911615	NA	8.12174e+06	8.90918e+06	NA	NA	NA	8.29089e+06	8.28022e+06	7.79412e+06	1.01319e+07	7.73852e+06	8.85709e+06	22.9831	22.9812	22.894	23.2724	22.8836	23.0784
PP_10028	NA	NA	243.183	NA	NA	NA	NA	NA	4.31773e+06	NA	NA	NA	NA	3.69367e+06	3.64731e+06	5.61221e+06	NA	NA	NA	21.8166	21.7984	22.4201	NA	NA	NA
PP_10048	NA	NA	243.997	NA	NA	NA	NA	7.79048e+07	NA	NA	7.92454e+07	7.13145e+07	8.31545e+07	NA	NA	NA	NA	NA	NA	NA	NA	NA	NA	NA	NA
PP_10049	NA	NA	243.997	NA	0.00345715	0.00622057	3.64363	NA	1.97292e+06	541473	NA	NA	NA	1.99303e+06	1.75306e+06	2.17268e+06	690752	460557	473110	20.9265	20.7414	21.051	19.3978	18.813	18.8518
PP_10085	NA	NA	244.202	NA	NA	NA	NA	NA	NA	8.25115e+06	NA	NA	NA	NA	NA	NA	9.6908e+06	6.82924e+06	8.23342e+06	NA	NA	NA	23.2082	22.7033	22.9731
PP_10135	NA	NA	245.061	NA	0.00439538	0.00748077	4.9992	125322	1.82951e+07	3.6596e+06	NA	143753	106890	1.7825e+07	1.78436e+07	1.92167e+07	4.2533e+06	2.832e+06	3.89349e+06	24.0874	24.0889	24.1959	22.0202	21.4334	21.8926
PP_10170	NA	NA	245.186	NA	NA	NA	NA	2.56106e+07	NA	6.51952e+06	2.49676e+07	2.66668e+07	2.51976e+07	NA	NA	NA	6.70865e+06	6.63364e+06	6.21627e+06	NA	NA	NA	22.6776	22.6614	22.5676
PP_10171	NA	NA	245.186	NA	NA	NA	NA	2.63743e+07	NA	950624	2.75435e+07	2.3929e+07	2.76504e+07	NA	NA	NA	810151	1.24327e+06	798452	NA	NA	NA	19.6278	20.2457	19.6068
PP_10209	NA	NA	246.09	NA	8.3e-06	0.000185904	0.0135394	NA	9.7621e+06	7.21014e+08	NA	NA	NA	1.15638e+07	9.69198e+06	8.03055e+06	8.49983e+08	6.40069e+08	6.72988e+08	23.4631	23.2084	22.9371	29.6629	29.2537	29.326
PP_10237	NA	NA	246.17	NA	0.00159092	0.00356643	15.376	NA	1.90033e+07	1.2359e+06	NA	NA	NA	2.33628e+07	1.16328e+07	2.20142e+07	1.06752e+06	1.09225e+06	1.54795e+06	24.4777	23.4717	24.3919	20.0258	20.0589	20.5619
PP_10239	NA	NA	246.17	NA	0.00164784	0.00367505	1.57775	NA	3.91791e+06	2.48322e+06	NA	NA	NA	4.03711e+06	3.67487e+06	4.04176e+06	2.41989e+06	2.50744e+06	2.52234e+06	21.9449	21.8093	21.9466	21.2065	21.2578	21.2663
PP_10250	NA	NA	246.243	NA	0.170145	0.187514	0.924651	4.14649e+06	3.82291e+06	4.13444e+06	4.35378e+06	3.79282e+06	4.29286e+06	3.77829e+06	3.82605e+06	3.86439e+06	4.09563e+06	4.41881e+06	3.88888e+06	21.8493	21.8674	21.8818	21.9657	22.0752	21.8909
PP_10272	NA	NA	247.057	NA	4.77e-05	0.000393211	0.082637	1.60177e+07	1.51937e+07	1.83861e+08	1.62599e+07	1.50799e+07	1.67134e+07	1.52691e+07	1.61155e+07	1.41965e+07	2.09012e+08	1.73462e+08	169108446	23.8641	23.9419	23.759	27.639	27.37	27.3334
PP_10293	NA	NA	247.129	NA	0.246252	0.266517	1.20694	6.5041e+06	538060	445805	6.47e+06	6.57222e+06	6.47006e+06	542288	464311	607581	361385	541882	434148	19.0487	18.8247	19.2127	18.4632	19.0476	18.7278
PP_10299	NA	NA	247.129	NA	0.701993	0.717196	0.973066	1.26265e+07	2.92992e+06	3.01102e+06	1.18455e+07	1.30558e+07	1.29783e+07	2.48604e+06	1.33265e+06	4.97109e+06	3.11986e+06	2.89567e+06	3.01754e+06	21.2454	20.3459	22.2451	21.573	21.4655	21.5249
PP_10330	NA	NA	248.086	NA	0.000318585	0.00119401	0.0113486	NA	352586	3.10686e+07	NA	NA	NA	431793	371596	254368	3.4948e+07	2.90401e+07	2.92178e+07	18.72	18.5034	17.9566	25.0587	24.7915	24.8003
PP_10344	NA	NA	248.149	NA	0.00577841	0.00929514	2.66561	NA	1.11597e+07	4.18656e+06	NA	NA	NA	9.59846e+06	1.11589e+07	1.27218e+07	4.26569e+06	4.07516e+06	4.21884e+06	23.1944	23.4117	23.6008	22.0243	21.9584	22.0084
PP_10367	NA	NA	248.882	NA	0.0673583	0.0784582	2.22975	4.20255e+06	1.40825e+06	631574	4.52869e+06	2.94924e+06	5.12973e+06	1.14295e+06	1.03036e+06	2.05144e+06	674175	586750	633799	20.1243	19.9747	20.9682	19.3628	19.1624	19.2737
PP_10390	NA	NA	249.108	NA	0.00259342	0.00502474	5.56486	1.11916e+06	1.29627e+07	2.32938e+06	1.17878e+06	1.13018e+06	1.04851e+06	1.26569e+07	1.06503e+07	1.55809e+07	NA	2.26212e+06	2.39663e+06	23.5934	23.3444	23.8933	NA	21.1092	21.1926
PP_10421	NA	NA	250.038	NA	NA	NA	NA	NA	1.56741e+07	NA	NA	NA	NA	1.11799e+07	1.08948e+07	2.49477e+07	NA	NA	NA	23.4144	23.3771	24.5724	NA	NA	NA
PP_10422	NA	NA	250.038	NA	0.00236039	0.00469913	174.472	141679	2.41158e+07	138222	111294	207351	106393	1.71547e+07	1.78179e+07	3.73747e+07	133637	142412	138616	24.0321	24.0868	25.1556	17.028	17.1197	17.0807
PP_10425	NA	NA	250.062	NA	NA	NA	NA	5.73668e+06	NA	160580	5.73275e+06	6.11393e+06	5.36336e+06	NA	NA	NA	205123	139969	136648	NA	NA	NA	17.6461	17.0948	17.0601
PP_10443	NA	NA	250.128	NA	NA	NA	NA	NA	1.09888e+07	NA	NA	NA	NA	1.11612e+07	1.39358e+07	7.86951e+06	NA	NA	NA	23.412	23.7323	22.9078	NA	NA	NA
PP_10447	NA	NA	250.165	NA	NA	NA	NA	NA	6.20199e+06	NA	NA	NA	NA	5.90248e+06	5.05813e+06	7.64537e+06	NA	NA	NA	22.4929	22.2702	22.8662	NA	NA	NA
PP_10486	NA	NA	251.07	NA	0.00122095	0.00297025	0.0281658	2.02841e+06	648373	2.30198e+07	1.14237e+06	4.13789e+06	804977	614658	627463	702999	2.95078e+07	1.6768e+07	2.27837e+07	19.2294	19.2592	19.4232	24.8146	23.9992	24.4415
PP_10559	NA	NA	252.076	NA	NA	NA	NA	NA	NA	3.11978e+07	NA	NA	NA	NA	NA	NA	1.69363e+07	6.26745e+07	1.39825e+07	NA	NA	NA	24.0136	25.9014	23.7371
PP_10576	NA	NA	252.577	NA	NA	NA	NA	NA	NA	6.85951e+06	NA	NA	NA	NA	NA	NA	3.40924e+06	1.42678e+07	2.90151e+06	NA	NA	NA	21.701	23.7663	21.4684
PP_10628	NA	NA	254.019	NA	0.00391441	0.00682819	7.8542	187587	5.97006e+06	760110	NA	176993	198180	5.81588e+06	6.31579e+06	5.77849e+06	879785	553689	846855	22.4716	22.5905	22.4623	19.7468	19.0787	19.6918
PP_10658	NA	NA	254.824	NA	NA	NA	NA	1.75485e+07	NA	NA	1.82095e+07	1.66499e+07	1.77861e+07	NA	NA	NA	NA	NA	NA	NA	NA	NA	NA	NA	NA
PP_10676	NA	NA	255.097	NA	0.00353132	0.00631217	0.226809	6.54432e+06	131450	579562	6.18895e+06	7.1741e+06	6.26992e+06	109688	162562	122100	407865	589571	741249	16.743	17.3106	16.8977	18.6377	19.1693	19.4996
PP_10749	NA	NA	256.821	NA	NA	NA	NA	2.30264e+07	NA	NA	2.41926e+07	2.20902e+07	2.27963e+07	NA	NA	NA	NA	NA	NA	NA	NA	NA	NA	NA	NA
PP_10772	NA	NA	257.113	NA	0.0266039	0.0337408	1.6015	2.30907e+07	742056	463352	2.2638e+07	2.41429e+07	2.2491e+07	792011	708893	725265	554408	408577	427070	19.5952	19.4352	19.4681	19.0806	18.6402	18.7041
PP_10815	NA	NA	257.977	NA	NA	NA	NA	3.47838e+07	NA	NA	3.51494e+07	3.122e+07	3.7982e+07	NA	NA	NA	NA	NA	NA	NA	NA	NA	NA	NA	NA
PP_10825	NA	NA	258.091	NA	4.18e-05	0.000358522	0.0147003	NA	87417.5	5.94664e+06	NA	NA	NA	68673.2	104368	89211.5	4.35372e+06	6.11608e+06	7.37013e+06	16.0675	16.6713	16.4449	22.0538	22.5442	22.8133
PP_10833	NA	NA	258.11	NA	0.081567	0.093651	0.668908	1.24369e+08	6.77822e+07	1.01333e+08	1.26491e+08	1.21314e+08	1.25302e+08	6.73361e+07	6.45692e+07	7.14412e+07	1.23935e+08	8.07007e+07	9.93616e+07	26.0049	25.9443	26.0903	26.885	26.2661	26.5662
PP_10843	NA	NA	258.145	NA	0.0795676	0.0915007	4.00088	6.80414e+06	429476	107345	6.3079e+06	7.79847e+06	6.30605e+06	441707	417859	428861	NA	88146.5	126544	18.7527	18.6727	18.7102	NA	16.4276	16.9493
PP_10864	NA	NA	258.279	NA	0.00635984	0.0100151	0.815622	4.13419e+06	3.22354e+06	3.95225e+06	4.28118e+06	3.82089e+06	4.3005e+06	3.14297e+06	3.36791e+06	3.15975e+06	4.18388e+06	3.80665e+06	3.86623e+06	21.5837	21.6834	21.5914	21.9964	21.8601	21.8825
PP_10892	NA	NA	258.818	NA	NA	NA	NA	1.13359e+07	NA	NA	1.19267e+07	1.08319e+07	1.1249e+07	NA	NA	NA	NA	NA	NA	NA	NA	NA	NA	NA	NA
PP_10898	NA	NA	258.9	NA	0.00876346	0.0130251	2.30106	202800	2.08086e+07	9.04304e+06	213610	180632	214159	2.05709e+07	2.09866e+07	2.08683e+07	1.05455e+07	8.19607e+06	8.38754e+06	24.2941	24.323	24.3148	23.3301	22.9665	22.9998
PP_10908	NA	NA	259.064	NA	0.000366451	0.00130574	2.90837	NA	9.84352e+06	3.38455e+06	NA	NA	NA	1.01528e+07	9.79984e+06	9.57796e+06	3.11234e+06	3.48078e+06	3.56052e+06	23.2754	23.2243	23.1913	21.5696	21.731	21.7637
PP_10924	NA	NA	259.131	NA	NA	NA	NA	NA	NA	6.30905e+06	NA	NA	NA	NA	NA	NA	6.61764e+06	4.98485e+06	7.32467e+06	NA	NA	NA	22.6579	22.2491	22.8043
PP_10960	NA	NA	259.975	NA	NA	NA	NA	4.84821e+06	NA	NA	5.08243e+06	4.52187e+06	4.94033e+06	NA	NA	NA	NA	NA	NA	NA	NA	NA	NA	NA	NA
PP_10980	NA	NA	260.16	NA	NA	NA	NA	NA	1.18586e+07	NA	NA	NA	NA	1.37706e+07	1.37076e+07	8.09756e+06	NA	NA	NA	23.7151	23.7085	22.9491	NA	NA	NA
PP_10990	NA	NA	260.161	NA	NA	NA	NA	1.0644e+07	NA	212730	1.04385e+07	1.12942e+07	1.01993e+07	NA	NA	NA	207895	311087	119209	NA	NA	NA	17.6655	18.247	16.8631
PP_11005	NA	NA	260.186	NA	2.1e-05	0.00027032	19.1329	NA	6.20774e+06	324454	NA	NA	NA	5.2979e+06	7.29529e+06	6.03002e+06	274483	340972	357909	22.337	22.7985	22.5237	18.0664	18.3793	18.4492
PP_11053	NA	NA	261.078	NA	NA	NA	NA	2.16818e+07	NA	129926	2.54824e+07	1.51517e+07	2.44113e+07	NA	NA	NA	71972.4	206408	111399	NA	NA	NA	16.1352	17.6551	16.7654
PP_11071	NA	NA	261.145	NA	0.00178277	0.00387292	0.120128	1.85078e+07	468606	3.9009e+06	1.86193e+07	1.86497e+07	18254328	506456	365101	534261	3.95748e+06	3.66407e+06	4.08114e+06	18.9501	18.4779	19.0272	21.9162	21.805	21.9605
PP_11072	NA	NA	261.145	NA	0.0436415	0.0528177	0.290134	7.99091e+06	886316	3.05486e+06	8.09882e+06	8.19146e+06	7.68244e+06	739632	508827	1.41049e+06	3.35834e+06	2.85325e+06	2.95298e+06	19.4964	18.9568	20.4278	21.6793	21.4442	21.4937
PP_11090	NA	NA	261.579	NA	NA	NA	NA	4.50103e+06	NA	NA	5.2835e+06	3.22866e+06	4.99091e+06	NA	NA	NA	NA	NA	NA	NA	NA	NA	NA	NA	NA
PP_11201	NA	NA	263.124	NA	NA	NA	NA	4.43954e+06	NA	NA	4.21764e+06	4.90006e+06	4.20093e+06	NA	NA	NA	NA	NA	NA	NA	NA	NA	NA	NA	NA
PP_11245	NA	NA	264.054	NA	NA	NA	NA	NA	3.14153e+06	NA	NA	NA	NA	1.85478e+06	2.25012e+06	5.31968e+06	NA	NA	NA	20.8228	21.1016	22.3429	NA	NA	NA
PP_11284	NA	NA	264.853	NA	NA	NA	NA	1.24568e+07	NA	NA	1.29187e+07	1.12908e+07	1.31609e+07	NA	NA	NA	NA	NA	NA	NA	NA	NA	NA	NA	NA
PP_11296	NA	NA	265.016	NA	0.00613804	0.00976835	3.47171	NA	3.92005e+06	1.12914e+06	NA	NA	NA	4.06481e+06	3.45397e+06	4.24137e+06	1.47932e+06	982478	925620	21.9548	21.7198	22.0161	20.4965	19.9061	19.8201
PP_11297	NA	NA	265.016	NA	NA	NA	NA	1.24266e+08	NA	NA	1.27232e+08	1.19352e+08	1.26214e+08	NA	NA	NA	NA	NA	NA	NA	NA	NA	NA	NA	NA
PP_11356	NA	NA	265.967	NA	NA	NA	NA	4.53662e+06	NA	NA	4.47093e+06	4.71925e+06	4.41968e+06	NA	NA	NA	NA	NA	NA	NA	NA	NA	NA	NA	NA
PP_11402	NA	NA	266.639	NA	NA	NA	NA	8.98253e+06	419370	NA	7.67804e+06	8.98827e+06	1.02813e+07	494704	343455	419951	NA	NA	NA	18.9162	18.3898	18.6799	NA	NA	NA
PP_11411	NA	NA	266.85	NA	NA	NA	NA	1.17803e+07	NA	NA	1.22675e+07	1.11592e+07	1.19143e+07	NA	NA	NA	NA	NA	NA	NA	NA	NA	NA	NA	NA
PP_11492	NA	NA	268.104	NA	0.800835	0.812062	1.032	3.07699e+08	7.97228e+07	7.72511e+07	268803722	3.83561e+08	2.70733e+08	6.8375e+07	9.25381e+07	7.82554e+07	9.48866e+07	5.06723e+07	8.61944e+07	26.027	26.4635	26.2217	26.4997	25.5947	26.3611
PP_11573	NA	NA	269.616	NA	NA	NA	NA	1.13089e+07	NA	NA	9.36728e+06	1.22278e+07	1.23315e+07	NA	NA	NA	NA	NA	NA	NA	NA	NA	NA	NA	NA
PP_11622	NA	NA	270.798	NA	NA	NA	NA	8.80594e+06	NA	NA	9.12557e+06	8.45473e+06	8.83753e+06	NA	NA	NA	NA	NA	NA	NA	NA	NA	NA	NA	NA
PP_11630	NA	NA	270.946	NA	NA	NA	NA	4.01417e+06	NA	NA	3.95026e+06	4.1105e+06	3.98175e+06	NA	NA	NA	NA	NA	NA	NA	NA	NA	NA	NA	NA
PP_11643	NA	NA	271.001	NA	0.00282908	0.00537574	3.63703	5.4021e+06	946792	260320	5.44402e+06	5.46629e+06	5.29599e+06	1.03031e+06	701501	1.10857e+06	290572	194613	295775	19.9746	19.4201	20.0803	18.1485	17.5702	18.1741
PP_11743	NA	NA	272.795	NA	NA	NA	NA	1.22466e+07	NA	NA	1.27153e+07	1.17643e+07	1.226e+07	NA	NA	NA	NA	NA	NA	NA	NA	NA	NA	NA	NA
PP_11805	NA	NA	274.014	NA	NA	NA	NA	NA	4.38733e+06	NA	NA	NA	NA	3.34725e+06	3.38992e+06	6.42481e+06	NA	NA	NA	21.6745	21.6928	22.6152	NA	NA	NA
PP_11809	NA	NA	274.068	NA	0.015712	0.0213494	6.41387	5.25403e+06	1.58545e+06	247191	5.52772e+06	4.98103e+06	5.25334e+06	1.19093e+06	2.02287e+06	1.54256e+06	NA	197597	296786	20.1837	20.948	20.5569	NA	17.5922	18.1791
PP_11810	NA	NA	274.085	NA	NA	NA	0.00559889	NA	75986.3	1.35717e+07	NA	NA	NA	75986.3	NA	NA	1.46102e+07	1.23027e+07	1.38021e+07	16.2135	NA	NA	23.8005	23.5525	23.7184
PP_11842	NA	NA	274.187	NA	NA	NA	NA	3.51457e+06	NA	71032.4	3.40084e+06	3.65115e+06	3.49171e+06	NA	NA	NA	63692.7	78372.1	NA	NA	NA	NA	15.9588	16.2581	NA
PP_11851	NA	NA	274.274	NA	0.667228	0.683609	1.02456	3.8522e+07	3.71495e+07	3.62588e+07	3.9773e+07	3.48838e+07	4.09091e+07	3.75087e+07	3.61502e+07	3.77895e+07	3.74076e+07	3.8779e+07	3.25897e+07	25.1607	25.1075	25.1715	25.1568	25.2088	24.9579
PP_11858	NA	NA	274.522	NA	NA	NA	NA	NA	5.36472e+06	NA	NA	NA	NA	5.57126e+06	5.54452e+06	4.97838e+06	NA	NA	NA	22.4096	22.4026	22.2472	NA	NA	NA
PP_11868	NA	NA	274.792	NA	NA	NA	NA	6.10594e+06	NA	NA	6.32169e+06	5.8807e+06	6.11543e+06	NA	NA	NA	NA	NA	NA	NA	NA	NA	NA	NA	NA
PP_11869	NA	NA	274.873	NA	0.00691978	0.010741	6.4628	NA	6.0785e+06	940536	NA	NA	NA	5.66247e+06	6.45382e+06	6.11921e+06	1.28936e+06	706048	826198	22.433	22.6217	22.5449	20.2982	19.4294	19.6561
PP_11870	NA	NA	274.882	NA	NA	NA	NA	8.81605e+06	NA	NA	9.32519e+06	7.92543e+06	9.19753e+06	NA	NA	NA	NA	NA	NA	NA	NA	NA	NA	NA	NA
PP_11878	NA	NA	275.007	NA	NA	NA	NA	2.27045e+07	1.34733e+07	NA	2.29874e+07	2.22564e+07	2.28698e+07	1.279e+07	1.35209e+07	1.41089e+07	NA	NA	NA	23.6085	23.6887	23.7501	NA	NA	NA
PP_11885	NA	NA	275.038	NA	0.000102039	0.000581167	8.68914	NA	6.16211e+06	709174	NA	NA	NA	5.90408e+06	6.60566e+06	5.9766e+06	764377	615372	747772	22.4933	22.6553	22.5109	19.5439	19.2311	19.5122
PP_11946	NA	NA	276.119	NA	NA	NA	NA	2.22322e+06	NA	6.41614e+06	2.13933e+06	2.51055e+06	2.01977e+06	NA	NA	NA	NA	6.41614e+06	NA	NA	NA	NA	NA	22.6133	NA
PP_12006	NA	NA	276.879	NA	NA	NA	NA	5.81243e+06	NA	NA	6.19503e+06	5.63811e+06	5604137	NA	NA	NA	NA	NA	NA	NA	NA	NA	NA	NA	NA
PP_12030	NA	NA	277.103	NA	0.0702685	0.0817163	2.74574	5.01947e+06	1.17653e+07	4.28493e+06	4.7272e+06	5.38648e+06	4944727	1.07414e+07	6.89578e+06	1.76587e+07	4.64764e+06	3.93935e+06	4.2678e+06	23.3567	22.7173	24.0739	22.1481	21.9095	22.0251
PP_12118	NA	NA	278.573	NA	NA	NA	NA	5.26117e+07	NA	8.10763e+06	5.30554e+07	5.25215e+07	5.22583e+07	NA	NA	NA	9.73731e+06	7.66712e+06	6.91846e+06	NA	NA	NA	23.2151	22.8703	22.722
PP_12146	NA	NA	278.901	NA	NA	NA	NA	1.18466e+07	NA	NA	1.32561e+07	1.04991e+07	1.17847e+07	NA	NA	NA	NA	NA	NA	NA	NA	NA	NA	NA	NA
PP_12164	NA	NA	279.074	NA	NA	NA	NA	1.25177e+07	NA	1.59383e+06	1.24401e+07	1.25749e+07	1.2538e+07	NA	NA	NA	1.90112e+06	1.47951e+06	1.40085e+06	NA	NA	NA	20.8584	20.4967	20.4179
PP_12168	NA	NA	279.101	NA	5.93e-07	8.4413e-05	0.000169756	1.31794e+06	90639.2	5.33937e+08	1.28639e+06	1.36125e+06	1.30618e+06	84024.8	77216.6	110676	636139867	490353157	4.75317e+08	16.3585	16.2366	16.756	29.2448	28.8692	28.8243
PP_12210	NA	NA	279.17	NA	NA	NA	NA	5.31259e+06	NA	103833	NA	NA	5.31259e+06	NA	NA	NA	116317	NA	91349.1	NA	NA	NA	16.8277	NA	16.4791
PP_12218	NA	NA	279.191	NA	1.59e-08	2.0181e-05	28.0039	1.0332e+06	3.79044e+08	1.35354e+07	1.02681e+06	1.11632e+06	956487	3.84729e+08	3.66428e+08	3.85975e+08	1.37577e+07	1.31417e+07	1.37068e+07	28.5193	28.449	28.5239	23.7137	23.6476	23.7084
PP_12236	NA	NA	279.659	NA	NA	NA	NA	7.58595e+06	NA	NA	5.88852e+06	8.14016e+06	8.72917e+06	NA	NA	NA	NA	NA	NA	NA	NA	NA	NA	NA	NA
PP_12260	NA	NA	280.129	NA	NA	NA	NA	NA	9.48718e+06	NA	NA	NA	NA	1.07982e+07	1.06429e+07	7.02038e+06	NA	NA	NA	23.3643	23.3434	22.7431	NA	NA	NA
PP_12300	NA	NA	280.827	NA	NA	NA	NA	5.33146e+06	NA	NA	5.68788e+06	4.83644e+06	5.47007e+06	NA	NA	NA	NA	NA	NA	NA	NA	NA	NA	NA	NA
PP_12314	NA	NA	280.993	NA	NA	NA	NA	1.52375e+07	NA	NA	1.55242e+07	1.45807e+07	1.56077e+07	NA	NA	NA	NA	NA	NA	NA	NA	NA	NA	NA	NA
PP_12322	NA	NA	281.096	NA	NA	NA	NA	NA	NA	2.30365e+07	NA	NA	NA	NA	NA	NA	2.70915e+07	2.14863e+07	2.05318e+07	NA	NA	NA	24.6913	24.3569	24.2914
PP_12417	NA	NA	282.508	NA	NA	NA	NA	NA	8.32541e+06	NA	NA	NA	NA	9.09933e+06	8.01525e+06	7.86166e+06	NA	NA	NA	23.1173	22.9343	22.9064	NA	NA	NA
PP_12434	NA	NA	282.824	NA	NA	NA	NA	5.29397e+06	NA	NA	5.44482e+06	4.90439e+06	5.53269e+06	NA	NA	NA	NA	NA	NA	NA	NA	NA	NA	NA	NA
PP_12496	NA	NA	284.053	NA	NA	NA	NA	NA	5.01975e+06	NA	NA	NA	NA	4.72183e+06	4.86015e+06	5.47726e+06	NA	NA	NA	22.1709	22.2126	22.385	NA	NA	NA
PP_12505	NA	NA	284.079	NA	NA	NA	NA	NA	1.35663e+07	NA	NA	NA	NA	3.12177e+06	2.48159e+06	3.50956e+07	NA	NA	NA	21.5739	21.2428	25.0648	NA	NA	NA
PP_12509	NA	NA	284.084	NA	NA	NA	NA	419586	4.85301e+06	NA	405777	465183	387799	4.71998e+06	4.98621e+06	4.85284e+06	NA	NA	NA	22.1703	22.2495	22.2104	NA	NA	NA
PP_12510	NA	NA	284.099	NA	0.00814438	0.0122731	60.7091	7.64578e+07	5.58209e+08	9.19482e+06	7.46172e+07	8.51543e+07	6.9602e+07	5.43065e+08	5.62373e+08	5.6919e+08	1.35188e+07	3.79226e+06	1.02734e+07	29.0166	29.067	29.0843	23.6885	21.8546	23.2924
PP_12511	NA	NA	284.099	NA	NA	NA	NA	360936	NA	3.48096e+07	312812	467570	302425	NA	NA	NA	2.14421e+07	4.77279e+07	3.52587e+07	NA	NA	NA	24.3539	25.5083	25.0715
PP_12543	NA	NA	284.91	NA	NA	NA	NA	5.30694e+06	192070	NA	5.3201e+06	5.16641e+06	5.43432e+06	189372	NA	194768	NA	NA	NA	17.5309	NA	17.5714	NA	NA	NA
PP_12616	NA	NA	286.151	NA	0.400404	0.421989	1.09055	8.3595e+06	261755	240020	8.1959e+06	9.57439e+06	7.30822e+06	268707	233110	283446	214736	230329	274995	18.0357	17.8307	18.1127	17.7122	17.8133	18.069
PP_12633	NA	NA	286.201	NA	0.00271788	0.00520675	5.3223	NA	2.70409e+06	508067	NA	NA	NA	1.80392e+06	3.06406e+06	3.24428e+06	390942	641400	491860	20.7827	21.547	21.6295	18.5766	19.2909	18.9079
PP_12667	NA	NA	286.958	NA	NA	NA	NA	1.47104e+07	NA	NA	1.56655e+07	1.29136e+07	1.55522e+07	NA	NA	NA	NA	NA	NA	NA	NA	NA	NA	NA	NA
PP_12687	NA	NA	287.152	NA	NA	NA	NA	7.30805e+06	157888	NA	5.5922e+06	7.60516e+06	8.7268e+06	152020	137535	184109	NA	NA	NA	17.2139	17.0694	17.4902	NA	NA	NA
PP_12736	NA	NA	287.98	NA	3.2e-05	0.000321481	6.74812	6.33394e+06	1.03142e+06	152846	6.21907e+06	6.45273e+06	6.33001e+06	1.14122e+06	1.00378e+06	949272	170760	135780	151998	20.1221	19.937	19.8565	17.3816	17.0509	17.2137
PP_12748	NA	NA	288.084	NA	NA	NA	NA	7.43079e+06	NA	NA	7.33425e+06	7.29401e+06	7.6641e+06	NA	NA	NA	NA	NA	NA	NA	NA	NA	NA	NA	NA
PP_12799	NA	NA	288.203	NA	NA	NA	NA	3.90422e+06	NA	139432	3.78437e+06	3.95565e+06	3.97264e+06	NA	NA	NA	139488	136429	142379	NA	NA	NA	17.0898	17.0578	17.1194
PP_12911	NA	NA	290.135	NA	0.135053	0.150367	0.163515	4.13844e+06	120173	734935	3.97718e+06	4.55605e+06	3.88209e+06	73498.3	NA	166848	765144	716893	722769	16.1654	NA	17.3482	19.5454	19.4514	19.4632
PP_12956	NA	NA	290.639	NA	NA	NA	NA	5.83938e+06	428965	NA	3.84926e+06	7.23791e+06	6.43098e+06	449109	393228	444557	NA	NA	NA	18.7767	18.585	18.762	NA	NA	NA
PP_12957	NA	NA	290.639	NA	0.00584406	0.00937296	1.93506	6.2212e+06	497399	257045	4.48965e+06	6.89767e+06	7.27629e+06	554555	434564	503077	213060	266850	291226	19.081	18.7292	18.9404	17.7009	18.0257	18.1518
PP_12967	NA	NA	290.867	NA	NA	NA	NA	4.22849e+06	NA	NA	4.30247e+06	3.3141e+06	5.06889e+06	NA	NA	NA	NA	NA	NA	NA	NA	NA	NA	NA	NA
PP_12974	NA	NA	290.98	NA	NA	NA	NA	8.21269e+06	5.50273e+06	NA	8.32498e+06	8.72803e+06	7.58505e+06	5.24871e+06	5.38096e+06	5.87852e+06	NA	NA	NA	22.3235	22.3594	22.487	NA	NA	NA
PP_13006	NA	NA	291.192	NA	NA	NA	NA	NA	5.46913e+06	NA	NA	NA	NA	5.25647e+06	5.84086e+06	5.31005e+06	NA	NA	NA	22.3257	22.4778	22.3403	NA	NA	NA
PP_13085	NA	NA	292.679	NA	NA	NA	NA	NA	4.18445e+06	NA	NA	NA	NA	4.37488e+06	4.76184e+06	3.41662e+06	NA	NA	NA	22.0608	22.1831	21.7041	NA	NA	NA
PP_13156	NA	NA	293.962	NA	NA	NA	NA	5.70191e+06	NA	NA	5.42809e+06	5985942	5.69169e+06	NA	NA	NA	NA	NA	NA	NA	NA	NA	NA	NA	NA
PP_13227	NA	NA	294.939	NA	0.00101214	0.00261782	0.330313	3.65358e+06	8.936e+06	2.70531e+07	3.83104e+06	3.10718e+06	4.02251e+06	9.35705e+06	8.71386e+06	8.7371e+06	2.64043e+07	3.01959e+07	2.45591e+07	23.1576	23.0549	23.0587	24.6543	24.8479	24.5498
PP_13233	NA	NA	295.011	NA	0.00119584	0.00292556	7.58019	NA	5.46357e+06	720770	NA	NA	NA	5.24833e+06	5.82689e+06	5.3155e+06	586829	838131	737348	22.3234	22.4743	22.3418	19.1626	19.6768	19.492
PP_13254	NA	NA	295.129	NA	0.00322496	0.00596096	0.0572801	3.91994e+06	872234	1.52275e+07	3.81917e+06	4.00734e+06	3.9333e+06	835581	564678	1.21644e+06	1.70043e+07	1.34713e+07	1.52069e+07	19.6724	19.1071	20.2142	24.0194	23.6834	23.8582
PP_13263	NA	NA	295.165	NA	NA	NA	NA	4.93078e+06	NA	277510	4.94189e+06	4.99038e+06	4.86008e+06	NA	NA	NA	340915	303501	188115	NA	NA	NA	18.3791	18.2113	17.5213
PP_13440	NA	NA	298.115	NA	0.0129335	0.0180487	11.7605	836275	3.14183e+07	2.67152e+06	804373	896531	807921	3.11806e+07	3.12609e+07	3.18134e+07	1.39105e+06	3.02412e+06	3.59938e+06	24.8941	24.8979	24.9231	20.4077	21.5281	21.7793
PP_13517	NA	NA	299.183	NA	0.20338	0.22211	0.935318	4.22787e+07	2.78081e+07	2.97311e+07	4.43428e+07	4.1721e+07	4.07724e+07	2.73209e+07	2.80764e+07	2.80269e+07	3.11802e+07	3.0323e+07	2.76902e+07	24.7035	24.7429	24.7403	24.8941	24.8539	24.7229
PP_13565	NA	NA	300.094	NA	NA	NA	NA	367055	NA	1.61754e+07	356607	386707	357852	NA	NA	NA	1.38048e+07	1.76808e+07	1.70407e+07	NA	NA	NA	23.7187	24.0757	24.0225
PP_13589	NA	NA	300.197	NA	NA	NA	NA	NA	1.92643e+07	NA	NA	NA	NA	1.96697e+07	2.10832e+07	1.704e+07	NA	NA	NA	24.2295	24.3296	24.0224	NA	NA	NA
PP_13617	NA	NA	300.699	NA	NA	NA	NA	NA	6.01568e+06	NA	NA	NA	NA	6.04276e+06	6.60901e+06	5.39529e+06	NA	NA	NA	22.5268	22.656	22.3633	NA	NA	NA
PP_13623	NA	NA	300.895	NA	0.544824	0.564328	0.891293	1.25189e+07	1.00895e+06	1.132e+06	1.41489e+07	8.72516e+06	1.46827e+07	881828	701892	1.44312e+06	1.17536e+06	982388	1.23827e+06	19.7501	19.4209	20.4608	20.1647	19.9059	20.2399
PP_13694	NA	NA	302.063	NA	NA	NA	NA	NA	6.94255e+06	NA	NA	NA	NA	6.49295e+06	6.85251e+06	7.48219e+06	NA	NA	NA	22.6304	22.7082	22.835	NA	NA	NA
PP_13701	NA	NA	302.1	NA	NA	NA	NA	NA	NA	8.98183e+06	NA	NA	NA	NA	NA	NA	4.88705e+06	1.41262e+07	7.9323e+06	NA	NA	NA	22.2205	23.7519	22.9193
PP_13758	NA	NA	302.305	NA	0.943075	0.94788	0.993734	4.21025e+06	4.2326e+06	4.25929e+06	4.58759e+06	3.81453e+06	4.22862e+06	4.26164e+06	4.16842e+06	4.26775e+06	4.45817e+06	4.46734e+06	3.85236e+06	22.023	21.9911	22.025	22.088	22.091	21.8773
PP_13850	NA	NA	304.048	NA	0.00652483	0.0102304	3.22296	NA	9.8742e+06	3.06371e+06	NA	NA	NA	9.08891e+06	1.06391e+07	9.89458e+06	2.94174e+06	2.43679e+06	3.8126e+06	23.1157	23.3429	23.2382	21.4882	21.2166	21.8623
PP_13939	NA	NA	304.969	NA	NA	NA	NA	5.05103e+06	NA	NA	4.52243e+06	5.16382e+06	5.46684e+06	NA	NA	NA	NA	NA	NA	NA	NA	NA	NA	NA	NA
PP_14060	NA	NA	306.851	NA	NA	NA	NA	9.72304e+06	383788	NA	1.147e+07	5.96547e+06	1.17336e+07	407024	334227	410112	NA	NA	NA	18.6348	18.3505	18.6457	NA	NA	NA
PP_14073	NA	NA	307.059	NA	NA	NA	NA	NA	3.19681e+06	NA	NA	NA	NA	2.87519e+06	3.16691e+06	3.54834e+06	NA	NA	NA	21.4552	21.5946	21.7587	NA	NA	NA
PP_14074	NA	NA	307.059	NA	NA	NA	NA	NA	3.64548e+06	NA	NA	NA	NA	3.30334e+06	3.57415e+06	4.05895e+06	NA	NA	NA	21.6555	21.7692	21.9527	NA	NA	NA
PP_14077	NA	NA	307.083	NA	NA	NA	NA	106327842	NA	5.72798e+07	1.00462e+08	1.18065e+08	1.00456e+08	NA	NA	NA	6.39725e+07	5.61553e+07	5.17115e+07	NA	NA	NA	25.9309	25.7429	25.624
PP_14106	NA	NA	307.584	NA	NA	NA	NA	2.80952e+07	NA	1.54029e+07	2.60035e+07	3.20071e+07	2.62749e+07	NA	NA	NA	1.8422e+07	1.4585e+07	1.32017e+07	NA	NA	NA	24.1349	23.798	23.6542
PP_14129	NA	NA	308.021	NA	NA	NA	NA	4.47705e+06	NA	NA	4.17139e+06	5.08132e+06	4.17844e+06	NA	NA	NA	NA	NA	NA	NA	NA	NA	NA	NA	NA
PP_14138	NA	NA	308.091	NA	0.00417383	0.00718458	0.00584911	3.55883e+06	2.13951e+06	365783416	1.92065e+06	7.33298e+06	1.42288e+06	1.5314e+06	824919	4.0622e+06	4.58252e+08	2.75112e+08	363985903	20.5464	19.6539	21.9538	28.7716	28.0354	28.4393
PP_14238	NA	NA	309.974	NA	NA	NA	NA	1.16004e+07	NA	NA	1.18263e+07	1.06624e+07	1.23124e+07	NA	NA	NA	NA	NA	NA	NA	NA	NA	NA	NA	NA
PP_14246	NA	NA	310.086	NA	NA	NA	0.0105664	304022	164424	1.55611e+07	NA	304022	NA	NA	NA	164424	1.89817e+07	1.25771e+07	1.51244e+07	NA	NA	17.3271	24.1781	23.5843	23.8504
PP_14275	NA	NA	310.623	NA	NA	NA	NA	6.55909e+06	NA	NA	5.55265e+06	8.1261e+06	5.99852e+06	NA	NA	NA	NA	NA	NA	NA	NA	NA	NA	NA	NA
PP_14291	NA	NA	310.913	NA	0.0196196	0.0258184	0.822595	981440	1.52041e+07	1.8483e+07	960944	790730	1.19264e+06	1.53456e+07	1.53708e+07	1.48957e+07	1.93468e+07	1.87667e+07	1.73357e+07	23.8713	23.8737	23.8284	24.2056	24.1617	24.0472
PP_14306	NA	NA	311.099	NA	NA	NA	NA	NA	2.77445e+06	NA	NA	NA	NA	2.70555e+06	3.10309e+06	2.51469e+06	NA	NA	NA	21.3675	21.5653	21.262	NA	NA	NA
PP_14309	NA	NA	311.124	NA	0.0276662	0.034945	0.441477	579583	1.67165e+06	3.7865e+06	551974	627011	559762	1.66737e+06	1.19177e+06	2.15582e+06	3.97173e+06	3.3287e+06	4.05908e+06	20.6691	20.1847	21.0398	21.9213	21.6665	21.9527
PP_14312	NA	NA	311.127	NA	NA	NA	NA	1.71618e+07	NA	NA	1.54001e+07	2.09376e+07	1.51477e+07	NA	NA	NA	NA	NA	NA	NA	NA	NA	NA	NA	NA
PP_14395	NA	NA	312.165	NA	0.000785246	0.00220028	148.955	NA	2.69792e+07	181124	NA	NA	NA	2.53422e+07	2.87564e+07	2.6839e+07	134694	164696	243981	24.595	24.7774	24.6778	17.0393	17.3294	17.8964
PP_14407	NA	NA	312.782	NA	NA	NA	NA	8.05246e+06	NA	NA	8.42829e+06	7.58871e+06	8.14038e+06	NA	NA	NA	NA	NA	NA	NA	NA	NA	NA	NA	NA
PP_14528	NA	NA	314.779	NA	NA	NA	NA	1.23745e+07	NA	NA	1.30883e+07	1.1615e+07	1.24202e+07	NA	NA	NA	NA	NA	NA	NA	NA	NA	NA	NA	NA
PP_14588	NA	NA	316.034	NA	NA	NA	NA	3.94741e+06	2.27691e+06	NA	3.85705e+06	3.94777e+06	4.03741e+06	2.16756e+06	2.35489e+06	2.30827e+06	NA	NA	NA	21.0476	21.1672	21.1384	NA	NA	NA
PP_14594	NA	NA	316.115	NA	NA	NA	NA	4.81427e+06	575939	NA	4.59746e+06	4.99513e+06	4.85022e+06	575939	NA	NA	NA	NA	NA	19.1356	NA	NA	NA	NA	NA
PP_14657	NA	NA	316.776	NA	NA	NA	NA	8.3817e+06	NA	NA	8.7342e+06	7.80926e+06	8.60164e+06	NA	NA	NA	NA	NA	NA	NA	NA	NA	NA	NA	NA
PP_14662	NA	NA	316.879	NA	NA	NA	NA	NA	5.27328e+06	NA	NA	NA	NA	5.23954e+06	5.37834e+06	5.20197e+06	NA	NA	NA	22.321	22.3587	22.3106	NA	NA	NA
PP_14675	NA	NA	317.08	NA	NA	NA	NA	NA	NA	5.18176e+06	NA	NA	NA	NA	NA	NA	1.84286e+06	1.10625e+07	2.63991e+06	NA	NA	NA	20.8135	23.3992	21.3321
PP_14828	NA	NA	319.085	NA	NA	NA	NA	NA	2.95204e+06	NA	NA	NA	NA	2.69795e+06	3.04786e+06	3.1103e+06	NA	NA	NA	21.3634	21.5394	21.5686	NA	NA	NA
PP_14877	NA	NA	320.073	NA	0.00156708	0.0035313	7.97216	NA	4.49954e+06	564407	NA	NA	NA	3.92721e+06	5.62025e+06	3.95117e+06	383624	731746	577850	21.9051	22.4222	21.9138	18.5493	19.481	19.1403
PP_15032	NA	NA	322.811	NA	NA	NA	NA	6.6648e+06	NA	NA	6.86215e+06	6.60224e+06	6.53002e+06	NA	NA	NA	NA	NA	NA	NA	NA	NA	NA	NA	NA
PP_15040	NA	NA	322.969	NA	NA	NA	NA	345964	1.85859e+07	NA	302799	433779	301315	1.84044e+07	1.98633e+07	1.749e+07	NA	NA	NA	24.1335	24.2436	24.06	NA	NA	NA
PP_15138	NA	NA	324.808	NA	NA	NA	NA	8.73368e+06	NA	NA	8.6617e+06	8.74968e+06	8.78966e+06	NA	NA	NA	NA	NA	NA	NA	NA	NA	NA	NA	NA
PP_15246	NA	NA	326.805	NA	NA	NA	NA	4.21697e+06	NA	NA	4.12712e+06	4.14351e+06	4.38027e+06	NA	NA	NA	NA	NA	NA	NA	NA	NA	NA	NA	NA
PP_15253	NA	NA	326.887	NA	0.0127242	0.0177909	2.11327	NA	1.12982e+07	5.34629e+06	NA	NA	NA	1.11749e+07	1.17075e+07	1.1012e+07	6.39372e+06	4.74808e+06	4.89708e+06	23.4138	23.4809	23.3926	22.6082	22.1789	22.2235
PP_15261	NA	NA	327.051	NA	2.73e-05	0.000293272	2.68546	NA	1.21439e+07	4.52209e+06	NA	NA	NA	1.19863e+07	1.2731e+07	1.17144e+07	4.25003e+06	4.73431e+06	4.58193e+06	23.5149	23.6018	23.4818	22.019	22.1747	22.1275
PP_15276	NA	NA	327.177	NA	0.452132	0.473288	1.04403	7.44232e+06	9.43795e+06	9.03989e+06	8.65162e+06	6.32104e+06	7.35429e+06	9.06836e+06	9.33613e+06	9.90936e+06	9.10488e+06	9.70429e+06	8.3105e+06	23.1124	23.1544	23.2404	23.1182	23.2102	22.9865
PP_15360	NA	NA	328.756	NA	NA	NA	NA	4.39542e+06	NA	NA	4.41856e+06	4.1228e+06	4.64492e+06	NA	NA	NA	NA	NA	NA	NA	NA	NA	NA	NA	NA
PP_15387	NA	NA	329.101	NA	NA	NA	NA	6.40056e+06	120178	NA	6.20478e+06	5.99001e+06	7.00689e+06	120178	NA	NA	NA	NA	NA	16.8748	NA	NA	NA	NA	NA
PP_15512	NA	NA	330.753	NA	NA	NA	NA	8.03932e+06	NA	NA	8.37079e+06	7.71397e+06	8.0332e+06	NA	NA	NA	NA	NA	NA	NA	NA	NA	NA	NA	NA
PP_15514	NA	NA	330.863	NA	NA	NA	NA	7.60956e+06	NA	NA	8.5375e+06	6.17374e+06	8.11746e+06	NA	NA	NA	NA	NA	NA	NA	NA	NA	NA	NA	NA
PP_15582	NA	NA	332.006	NA	NA	NA	NA	5.21517e+06	3.11656e+06	NA	5.20505e+06	5.52706e+06	4.91342e+06	2.91753e+06	2.98296e+06	3.4492e+06	NA	NA	NA	21.4763	21.5083	21.7178	NA	NA	NA
PP_15637	NA	NA	332.561	NA	0.00377594	0.00663698	4.92168	1.38602e+07	1.31521e+08	2.67227e+07	1.19727e+07	1.77082e+07	1.18996e+07	1.31493e+08	1.34957e+08	1.28112e+08	3.25642e+07	2.3029e+07	2.4575e+07	26.9704	27.0079	26.9328	24.9568	24.457	24.5507
PP_15639	NA	NA	332.562	NA	NA	NA	NA	471798	121786	NA	405803	569771	439819	120022	123551	NA	NA	NA	NA	16.8729	16.9147	NA	NA	NA	NA
PP_15653	NA	NA	332.75	NA	NA	NA	NA	5.4676e+06	NA	NA	5.79175e+06	5.08882e+06	5.52223e+06	NA	NA	NA	NA	NA	NA	NA	NA	NA	NA	NA	NA
PP_15656	NA	NA	332.84	NA	NA	NA	NA	6.94815e+06	NA	NA	7.48932e+06	6.36287e+06	6.99226e+06	NA	NA	NA	NA	NA	NA	NA	NA	NA	NA	NA	NA
PP_15658	NA	NA	332.853	NA	NA	NA	NA	NA	4.57567e+06	NA	NA	NA	NA	4.37993e+06	4.82392e+06	4.52317e+06	NA	NA	NA	22.0625	22.2018	22.1089	NA	NA	NA
PP_15668	NA	NA	332.963	NA	NA	NA	NA	5.18474e+06	NA	NA	5.37527e+06	5.00214e+06	5.17681e+06	NA	NA	NA	NA	NA	NA	NA	NA	NA	NA	NA	NA
PP_15688	NA	NA	333.063	NA	0.00328487	0.00601532	5.00612	3.62592e+06	3.4334e+07	6.85839e+06	3.20928e+06	4.61369e+06	3.05478e+06	3.43848e+07	3.60716e+07	3.25454e+07	8.49828e+06	5.80852e+06	6.26839e+06	25.0353	25.1044	24.9559	23.0187	22.4697	22.5797
PP_15826	NA	NA	334.837	NA	NA	NA	NA	6.28678e+06	NA	NA	6.40111e+06	5950745	6.50848e+06	NA	NA	NA	NA	NA	NA	NA	NA	NA	NA	NA	NA
PP_15846	NA	NA	335.063	NA	0.819881	0.82905	1.01519	2.14953e+07	1.63444e+06	1.60999e+06	2.07953e+07	2.29758e+07	2.07147e+07	1.82454e+06	1.54402e+06	1.53477e+06	988059	1.74438e+06	2.09752e+06	20.7991	20.5583	20.5496	19.9142	20.7343	21.0003
PP_15990	NA	NA	337.15	NA	NA	NA	NA	59549.8	NA	3.75271e+06	NA	59549.8	NA	NA	NA	NA	3.63968e+06	4.88621e+06	2.73225e+06	NA	NA	NA	21.7954	22.2203	21.3817
PP_15992	NA	NA	337.16	NA	0.000290434	0.00111154	25.1265	5.92503e+06	6.02249e+06	239687	6.07193e+06	5.73503e+06	5.96814e+06	5.32653e+06	6.75362e+06	5.98732e+06	184124	236567	298369	22.3448	22.6872	22.5135	17.4903	17.8519	18.1867
PP_16073	NA	NA	338.785	NA	NA	NA	NA	3.84996e+06	NA	NA	3.96386e+06	3.79078e+06	3.79523e+06	NA	NA	NA	NA	NA	NA	NA	NA	NA	NA	NA	NA
PP_16181	NA	NA	340.782	NA	NA	NA	NA	5.09439e+06	NA	NA	5.22128e+06	5.03198e+06	5.0299e+06	NA	NA	NA	NA	NA	NA	NA	NA	NA	NA	NA	NA
PP_16260	NA	NA	342.195	NA	NA	NA	NA	NA	NA	1.0164e+07	NA	NA	NA	NA	NA	NA	1.1714e+07	9.35827e+06	9.41974e+06	NA	NA	NA	23.4817	23.1578	23.1673
PP_16265	NA	NA	342.238	NA	NA	NA	NA	NA	4.92136e+06	NA	NA	NA	NA	5.96124e+06	4.96859e+06	3.83427e+06	NA	NA	NA	22.5072	22.2444	21.8705	NA	NA	NA
PP_16290	NA	NA	342.869	NA	NA	NA	NA	6.1245e+06	NA	NA	6.77732e+06	5.15353e+06	6.44265e+06	NA	NA	NA	NA	NA	NA	NA	NA	NA	NA	NA	NA
PP_16304	NA	NA	343.025	NA	2.99e-06	0.000125378	8.13184	NA	9.44034e+06	1.16091e+06	NA	NA	NA	9.22868e+06	9.80184e+06	9.2905e+06	1.15684e+06	1.10304e+06	1.22285e+06	23.1377	23.2246	23.1473	20.1418	20.0731	20.2218
PP_16345	NA	NA	343.295	NA	0.467495	0.487723	0.94137	5.47654e+06	5.20841e+06	5.5328e+06	5.84166e+06	4.81355e+06	5.77441e+06	4.99367e+06	5.18754e+06	5.44402e+06	5.52334e+06	6.13624e+06	4.93882e+06	22.2517	22.3066	22.3762	22.3971	22.5489	22.2357
PP_16366	NA	NA	343.703	NA	NA	NA	NA	NA	NA	4.65352e+06	NA	NA	NA	NA	NA	NA	5.72321e+06	4.11124e+06	4.12611e+06	NA	NA	NA	22.4484	21.9711	21.9764
PP_16473	NA	NA	344.866	NA	NA	NA	NA	3.974e+06	NA	NA	4.31996e+06	3.40625e+06	4.19579e+06	NA	NA	NA	NA	NA	NA	NA	NA	NA	NA	NA	NA
PP_16490	NA	NA	345.105	NA	0.00130261	0.00307916	0.295831	702744	1.64932e+06	5.57522e+06	671590	787194	649447	1.63206e+06	1.70434e+06	1.61156e+06	6.1901e+06	5.0247e+06	5.51084e+06	20.6383	20.7008	20.62	22.5615	22.2606	22.3938
PP_16611	NA	NA	346.888	NA	NA	NA	NA	6.19691e+06	NA	NA	7.18997e+06	5.29887e+06	6.10188e+06	NA	NA	NA	NA	NA	NA	NA	NA	NA	NA	NA	NA
PP_16687	NA	NA	348.049	NA	0.00715764	0.0110001	6.54109	NA	6.75045e+06	1.03201e+06	NA	NA	NA	6.75407e+06	5.89733e+06	7.59993e+06	1.35158e+06	653965	1.09047e+06	22.6873	22.4916	22.8576	20.3662	19.3189	20.0565
PP_16692	NA	NA	348.07	NA	0.13362	0.148848	7.42932	4.95072e+06	2.08182e+08	2.80217e+07	3.77327e+06	5.51886e+06	5.56004e+06	1.08652e+08	3.07712e+08	NA	3.76572e+07	2.73557e+07	1.9052e+07	26.6951	28.197	NA	25.1664	24.7053	24.1834
PP_16699	NA	NA	348.092	NA	3.45e-05	0.0003255	7.37705	114406	3.78632e+06	513256	NA	114406	NA	3.94833e+06	3.27413e+06	4.13648e+06	559798	451205	528764	21.9128	21.6427	21.98	19.0945	18.7834	19.0123
PP_16704	NA	NA	348.117	NA	NA	NA	NA	NA	3.80195e+06	NA	NA	NA	NA	NA	3.21266e+06	4.39124e+06	NA	NA	NA	NA	21.6153	22.0662	NA	NA	NA
PP_16822	NA	NA	350.101	NA	0.000146529	0.000725954	0.0074173	NA	141660	1.90987e+07	NA	NA	NA	141669	187427	95885.4	2.32985e+07	1.61639e+07	1.78336e+07	17.1122	17.516	16.549	24.4737	23.9463	24.0881
PP_16827	NA	NA	350.121	NA	NA	NA	NA	1.02619e+07	NA	NA	1.03698e+07	1.02944e+07	1.01215e+07	NA	NA	NA	NA	NA	NA	NA	NA	NA	NA	NA	NA
PP_16916	NA	NA	351.535	NA	0.0091574	0.0135365	3.02827	695055	5.07278e+06	1.67514e+06	640805	798746	645614	5.13489e+06	5.17565e+06	4.9078e+06	2.0713e+06	1.42766e+06	1.52646e+06	22.2919	22.3033	22.2266	20.9821	20.4452	20.5418
PP_16939	NA	NA	352.063	NA	1.37e-05	0.00022343	6.01806	NA	5.57877e+06	927005	NA	NA	NA	5.94761e+06	5.05709e+06	5.7316e+06	1.0004e+06	883240	897375	22.5039	22.2699	22.4505	19.9321	19.7524	19.7754
PP_16987	NA	NA	352.244	NA	0.000572303	0.00178434	16.9501	NA	5.94473e+08	3.50719e+07	NA	NA	NA	6.10718e+08	5.81603e+08	5.91098e+08	4.06944e+07	31106826	3.34146e+07	29.1859	29.1155	29.1388	25.2783	24.8907	24.994
PP_17006	NA	NA	352.898	NA	NA	NA	NA	4.67625e+06	221798	NA	5.13214e+06	3.91479e+06	4.98183e+06	211699	186723	266973	NA	NA	NA	17.6917	17.5105	18.0263	NA	NA	NA
PP_17022	NA	NA	353.127	NA	NA	NA	NA	NA	4.56203e+06	NA	NA	NA	NA	4.29686e+06	5.30793e+06	4.08131e+06	NA	NA	NA	22.0349	22.3397	21.9606	NA	NA	NA
PP_17060	NA	NA	353.947	NA	NA	NA	NA	4.742e+06	NA	NA	4944727	3.82637e+06	5.45491e+06	NA	NA	NA	NA	NA	NA	NA	NA	NA	NA	NA	NA
PP_17209	NA	NA	356.931	NA	NA	NA	NA	6.80031e+06	NA	NA	7.55307e+06	6.73162e+06	6.11623e+06	NA	NA	NA	NA	NA	NA	NA	NA	NA	NA	NA	NA
PP_17406	NA	NA	359.521	NA	0.00846022	0.0126699	3.53995	891788	6.80596e+06	1.92262e+06	809967	1.16288e+06	702518	7.00624e+06	6.77505e+06	6.63661e+06	2.3978e+06	1.5753e+06	1.79475e+06	22.7402	22.6918	22.662	21.1933	20.5872	20.7754
PP_17474	NA	NA	361.062	NA	NA	NA	NA	5.49685e+06	908734	NA	5.29683e+06	6.12676e+06	5.06697e+06	998034	1.00928e+06	718886	NA	NA	NA	19.9287	19.9449	19.4554	NA	NA	NA
PP_17542	NA	NA	362.086	NA	0.000294137	0.00111643	27.7331	NA	1.0061e+07	362777	NA	NA	NA	1.11521e+07	1.06004e+07	8.4304e+06	294739	485022	308571	23.4108	23.3376	23.0072	18.1691	18.8877	18.2352
PP_17545	NA	NA	362.096	NA	NA	NA	NA	NA	6.27121e+06	NA	NA	NA	NA	6.61653e+06	6.63741e+06	5.55968e+06	NA	NA	NA	22.6576	22.6622	22.4066	NA	NA	NA
PP_17546	NA	NA	362.096	NA	NA	NA	NA	NA	NA	1.22707e+07	NA	NA	NA	NA	NA	NA	1.24963e+07	1.33135e+07	1.10024e+07	NA	NA	NA	23.575	23.6664	23.3913
PP_17593	NA	NA	362.536	NA	0.00065959	0.00195903	17.1304	NA	3.542e+06	206767	NA	NA	NA	3.58968e+06	2.76399e+06	4.27234e+06	208825	273637	137839	21.7754	21.3983	22.0266	17.6719	18.0619	17.0726
PP_17616	NA	NA	362.926	NA	0.00444388	0.00754555	0.300287	2.50054e+06	9.56966e+06	3.18683e+07	2.52393e+06	2.09006e+06	2.88762e+06	9.62651e+06	9.67267e+06	9.40981e+06	2.80825e+07	3.7123e+07	3.03995e+07	23.1986	23.2055	23.1657	24.7432	25.1458	24.8575
PP_17642	NA	NA	363.529	NA	NA	NA	NA	7.51913e+06	NA	NA	5.64894e+06	1.15649e+07	5.34355e+06	NA	NA	NA	NA	NA	NA	NA	NA	NA	NA	NA	NA
PP_17656	NA	NA	363.863	NA	NA	NA	NA	4.19155e+06	NA	NA	2.98734e+06	6.61554e+06	2.97178e+06	NA	NA	NA	NA	NA	NA	NA	NA	NA	NA	NA	NA
PP_17676	NA	NA	364.143	NA	NA	NA	NA	4.11867e+06	NA	NA	4.17376e+06	4.13096e+06	4.05128e+06	NA	NA	NA	NA	NA	NA	NA	NA	NA	NA	NA	NA
PP_17907	NA	NA	368.179	NA	NA	NA	NA	1.09419e+07	NA	NA	1.07026e+07	1.06518e+07	1.14713e+07	NA	NA	NA	NA	NA	NA	NA	NA	NA	NA	NA	NA
PP_17942	NA	NA	368.882	NA	NA	NA	1.19902	6.23046e+06	1.28431e+06	1.07113e+06	6.94619e+06	4.35884e+06	7.38635e+06	NA	NA	1.28431e+06	1.05691e+06	955235	1.20124e+06	NA	NA	20.2926	20.0114	19.8655	20.1961
PP_18004	NA	NA	370.082	NA	NA	NA	NA	NA	7.66826e+06	NA	NA	NA	NA	8.47942e+06	7.48269e+06	7.04267e+06	NA	NA	NA	23.0155	22.8351	22.7477	NA	NA	NA
PP_18005	NA	NA	370.083	NA	NA	NA	NA	NA	NA	1.55639e+07	NA	NA	NA	NA	NA	NA	1.61091e+07	1.62363e+07	1.43463e+07	NA	NA	NA	23.9414	23.9527	23.7742
PP_18020	NA	NA	370.17	NA	NA	NA	NA	9.18538e+06	NA	NA	9.88528e+06	8.45732e+06	9.21352e+06	NA	NA	NA	NA	NA	NA	NA	NA	NA	NA	NA	NA
PP_18037	NA	NA	370.584	NA	NA	NA	NA	NA	NA	4.54529e+06	NA	NA	NA	NA	NA	NA	4.75479e+06	4.89857e+06	3.98251e+06	NA	NA	NA	22.181	22.2239	21.9252
PP_18048	NA	NA	370.741	NA	NA	NA	NA	5.38152e+06	NA	NA	5.61891e+06	5.06355e+06	5.46211e+06	NA	NA	NA	NA	NA	NA	NA	NA	NA	NA	NA	NA
PP_18081	NA	NA	371.112	NA	2.17e-05	0.00027032	35.3283	313539	9.41319e+06	266449	266590	416047	257980	1.00806e+07	9.1838e+06	8.97514e+06	279900	231576	287871	23.2651	23.1307	23.0975	18.0946	17.8211	18.1351
PP_18105	NA	NA	371.327	NA	0.840511	0.84833	0.986291	4.15586e+06	4.0007e+06	4.05631e+06	4.39624e+06	3.90895e+06	4.16239e+06	3.84632e+06	3.9133e+06	4.2425e+06	4.20857e+06	4.2852e+06	3.67516e+06	21.875	21.9	22.0165	22.0049	22.0309	21.8094
PP_18161	NA	NA	372.31	NA	3.26e-05	0.000325005	22.9098	NA	2.12803e+06	92887.2	NA	NA	NA	2.19875e+06	1.75433e+06	2.431e+06	105544	86869.7	86248.4	21.0683	20.7425	21.2131	16.6875	16.4066	16.3962
PP_18164	NA	NA	372.545	NA	0.00111806	0.00279516	12.4844	1.82996e+06	7.76291e+06	621810	1.46689e+06	2.38397e+06	1.63901e+06	7.52849e+06	9.4214e+06	6.33884e+06	635221	584137	646074	22.8439	23.1675	22.5958	19.2769	19.1559	19.3013
PP_18165	NA	NA	372.545	NA	3.8e-05	0.00033884	9.16483	1.11602e+06	5.82866e+06	635982	966498	1.64283e+06	738745	5.86359e+06	5.54948e+06	6.07292e+06	573306	662550	672089	22.4834	22.4039	22.534	19.1289	19.3377	19.3583
PP_18175	NA	NA	372.738	NA	NA	NA	NA	1.01004e+07	NA	NA	1.08786e+07	9.61771e+06	9.80497e+06	NA	NA	NA	NA	NA	NA	NA	NA	NA	NA	NA	NA
PP_18191	NA	NA	373.065	NA	NA	NA	NA	490059	NA	7.79869e+06	591603	331641	546933	NA	NA	NA	4.25853e+06	1.46716e+07	4.46589e+06	NA	NA	NA	22.0219	23.8065	22.0905
PP_18318	NA	NA	374.735	NA	NA	NA	NA	8.26796e+06	NA	NA	9.02806e+06	7.64191e+06	8.13392e+06	NA	NA	NA	NA	NA	NA	NA	NA	NA	NA	NA	NA
PP_18320	NA	NA	374.839	NA	NA	NA	NA	6.18095e+06	NA	NA	7.78518e+06	3.58578e+06	7.17188e+06	NA	NA	NA	NA	NA	NA	NA	NA	NA	NA	NA	NA
PP_18334	NA	NA	375.029	NA	0.00344561	0.00620496	7.99814	NA	4.9385e+06	617456	NA	NA	NA	4.37613e+06	5.02796e+06	5.41139e+06	775092	426397	650878	22.0612	22.2615	22.3676	19.564	18.7018	19.312
PP_18540	NA	NA	378.071	NA	0.00168394	0.00373847	4.49688	NA	4.56742e+06	1.01569e+06	NA	NA	NA	4.06811e+06	4.87835e+06	4.7558e+06	1.06143e+06	798491	1.18714e+06	21.9559	22.218	22.1813	20.0176	19.6069	20.1791
PP_18600	NA	NA	378.9	NA	0.00689432	0.0107168	0.708233	NA	1.5005e+07	2.11866e+07	NA	NA	NA	1.52801e+07	1.52673e+07	1.44676e+07	2.23237e+07	2.17702e+07	1.94658e+07	23.8652	23.8639	23.7863	24.4121	24.3759	24.2144
PP_18601	NA	NA	378.9	NA	NA	NA	NA	550999	NA	NA	653780	435323	563894	NA	NA	NA	NA	NA	NA	NA	NA	NA	NA	NA	NA
PP_18717	NA	NA	380.77	NA	NA	NA	NA	4.48592e+06	NA	NA	4.49037e+06	4.4207e+06	4.54669e+06	NA	NA	NA	NA	NA	NA	NA	NA	NA	NA	NA	NA
PP_18779	NA	NA	382.143	NA	3.73e-05	0.000337157	3.60733	2.52235e+08	1.21239e+08	3.36092e+07	2.64616e+08	2.35526e+08	2.56562e+08	1.26103e+08	1.17412e+08	120203494	3.60073e+07	3.22162e+07	3.2604e+07	26.91	26.807	26.8409	25.1018	24.9413	24.9585
PP_18780	NA	NA	382.143	NA	5.08e-05	0.000400192	3.41428	9.54617e+06	4.39313e+06	1.28669e+06	1.01847e+07	8.76036e+06	9.69347e+06	4.72136e+06	4.05774e+06	4.4003e+06	1.41255e+06	1.24014e+06	1.2074e+06	22.1708	21.9522	22.0692	20.4299	20.2421	20.2035
PP_18826	NA	NA	382.767	NA	NA	NA	NA	7.37479e+06	NA	NA	7.06313e+06	7.61133e+06	7.44992e+06	NA	NA	NA	NA	NA	NA	NA	NA	NA	NA	NA	NA
PP_18897	NA	NA	384.115	NA	0.00212105	0.00433073	6.92987	7.3939e+06	8.97894e+06	1.29569e+06	6.88003e+06	8.33284e+06	6.96881e+06	8.821e+06	8.95511e+06	9.1607e+06	1.23623e+06	1.11367e+06	1.53716e+06	23.0725	23.0943	23.127	20.2375	20.0869	20.5518
PP_18898	NA	NA	384.138	NA	2.06e-05	0.00027032	3.49819	8.59555e+06	4.46853e+06	1.27738e+06	9.45579e+06	7.66894e+06	8.66191e+06	4.7511e+06	4.31404e+06	4.34045e+06	1.32841e+06	1.2558e+06	1.24793e+06	22.1798	22.0406	22.0494	20.3413	20.2602	20.2511
PP_18927	NA	NA	384.764	NA	NA	NA	NA	4.52967e+06	NA	NA	4.48904e+06	4.49656e+06	4.60341e+06	NA	NA	NA	NA	NA	NA	NA	NA	NA	NA	NA	NA
PP_18946	NA	NA	385.131	NA	NA	NA	NA	5.08396e+06	NA	NA	5.05308e+06	5.68315e+06	4.51565e+06	NA	NA	NA	NA	NA	NA	NA	NA	NA	NA	NA	NA
PP_19010	NA	NA	386.112	NA	NA	NA	41.6951	3.25636e+07	2.52255e+06	60499.9	3.32533e+07	3.29457e+07	3.14919e+07	3.07304e+06	2.36323e+06	2.13138e+06	NA	NA	60499.9	21.5512	21.1723	21.0234	NA	NA	15.8846
PP_19147	NA	NA	388.712	NA	NA	NA	NA	7.70885e+06	NA	NA	8.0145e+06	7.16283e+06	7.94921e+06	NA	NA	NA	NA	NA	NA	NA	NA	NA	NA	NA	NA
PP_19209	NA	NA	389.316	NA	NA	NA	NA	7.1025e+06	NA	NA	6.46281e+06	5.88748e+06	8.95719e+06	NA	NA	NA	NA	NA	NA	NA	NA	NA	NA	NA	NA
PP_19230	NA	NA	390.147	NA	NA	NA	NA	NA	NA	4.87578e+06	NA	NA	NA	NA	NA	NA	4.78862e+06	3.93192e+06	5.9068e+06	NA	NA	NA	22.1912	21.9068	22.4939
PP_19261	NA	NA	390.709	NA	NA	NA	NA	6.54269e+06	NA	NA	7.06711e+06	6.20729e+06	6.35365e+06	NA	NA	NA	NA	NA	NA	NA	NA	NA	NA	NA	NA
PP_19266	NA	NA	390.798	NA	NA	NA	NA	5.68005e+06	NA	NA	6.16198e+06	5.00037e+06	5.87779e+06	NA	NA	NA	NA	NA	NA	NA	NA	NA	NA	NA	NA
PP_19353	NA	NA	392.148	NA	NA	NA	NA	6.63417e+06	NA	NA	6.23895e+06	7.72724e+06	5.93631e+06	NA	NA	NA	NA	NA	NA	NA	NA	NA	NA	NA	NA
PP_19374	NA	NA	392.254	NA	NA	NA	NA	249727	NA	2.48781e+07	250683	256447	242050	NA	NA	NA	2.70001e+07	2.57107e+07	2.19234e+07	NA	NA	NA	24.6865	24.6159	24.386
PP_19390	NA	NA	392.795	NA	NA	NA	NA	7.23713e+06	NA	NA	7.84773e+06	6.37053e+06	7.49313e+06	NA	NA	NA	NA	NA	NA	NA	NA	NA	NA	NA	NA
PP_19402	NA	NA	393.033	NA	NA	NA	NA	1.83211e+07	9.62049e+06	NA	1.89446e+07	1.80642e+07	1.79546e+07	9.01688e+06	9.85527e+06	9.98932e+06	NA	NA	NA	23.1042	23.2325	23.252	NA	NA	NA
PP_19447	NA	NA	394.11	NA	0.00460997	0.00776077	0.542639	599798	1.04394e+07	1.92383e+07	601800	618223	579372	9.26384e+06	1.21053e+07	9.94918e+06	2.12349e+07	1.68738e+07	1.96062e+07	23.1432	23.5291	23.2461	24.3399	24.0083	24.2248
PP_19498	NA	NA	394.874	NA	0.0145697	0.0200103	1.75897	NA	1.16381e+07	6.61643e+06	NA	NA	NA	1.14357e+07	1.21008e+07	1.13779e+07	7.70086e+06	5.99284e+06	6.1556e+06	23.447	23.5286	23.4397	22.8766	22.5148	22.5535
PP_19503	NA	NA	395.038	NA	1.81e-05	0.000259829	2.38748	NA	5.3854e+06	2.25569e+06	NA	NA	NA	5.56817e+06	5.43659e+06	5.15143e+06	2.14387e+06	2.27876e+06	2.34443e+06	22.4088	22.3743	22.2965	21.0318	21.1198	21.1608
PP_19576	NA	NA	396.27	NA	NA	NA	140.256	NA	1.20218e+08	857135	NA	NA	NA	1.22133e+08	1.2e+08	1.18521e+08	NA	NA	857135	26.8639	26.8385	26.8206	NA	NA	19.7092
PP_19609	NA	NA	397.147	NA	0.0207188	0.0271333	2.24226	NA	6.72615e+06	2.99972e+06	NA	NA	NA	6.00936e+06	7.34152e+06	6.82756e+06	2.92148e+06	2.26085e+06	3.81683e+06	22.5188	22.8076	22.7029	21.4783	21.1084	21.8639
PP_19620	NA	NA	397.471	NA	NA	NA	NA	3.84301e+06	NA	NA	3.2065e+06	4.7236e+06	3.59892e+06	NA	NA	NA	NA	NA	NA	NA	NA	NA	NA	NA	NA
PP_19658	NA	NA	398.174	NA	NA	NA	NA	7.96908e+06	290160	NA	7.95571e+06	7.89455e+06	8.05699e+06	297460	331165	241854	NA	NA	NA	18.1823	18.3372	17.8838	NA	NA	NA
PP_19666	NA	NA	398.202	NA	NA	NA	NA	1.56223e+07	NA	NA	1.41407e+07	1.7691e+07	1.50351e+07	NA	NA	NA	NA	NA	NA	NA	NA	NA	NA	NA	NA
PP_19667	NA	NA	398.202	NA	NA	NA	NA	4.37702e+06	NA	NA	4.12672e+06	5.16583e+06	3.83852e+06	NA	NA	NA	NA	NA	NA	NA	NA	NA	NA	NA	NA
PP_19682	NA	NA	398.326	NA	0.000750593	0.00214032	33.5746	NA	9.80888e+06	292152	NA	NA	NA	8.2151e+06	8.7221e+06	1.24895e+07	293312	308628	274517	22.9698	23.0562	23.5742	18.1621	18.2355	18.0665
PP_19694	NA	NA	398.74	NA	NA	NA	NA	4.5854e+06	NA	NA	4.62969e+06	4.58717e+06	4.53934e+06	NA	NA	NA	NA	NA	NA	NA	NA	NA	NA	NA	NA
PP_19760	NA	NA	400.116	NA	NA	NA	NA	8.34243e+06	608900	NA	8.29488e+06	8.06074e+06	8.67168e+06	484732	852329	489639	NA	NA	NA	18.8868	19.7011	18.9014	NA	NA	NA
PP_19769	NA	NA	400.209	NA	NA	NA	NA	5.8495e+06	NA	NA	5.29878e+06	5.54652e+06	6.70318e+06	NA	NA	NA	NA	NA	NA	NA	NA	NA	NA	NA	NA
PP_19794	NA	NA	400.828	NA	NA	NA	NA	4.77003e+06	NA	NA	4.91738e+06	4.13411e+06	5.2586e+06	NA	NA	NA	NA	NA	NA	NA	NA	NA	NA	NA	NA
PP_19802	NA	NA	400.939	NA	NA	NA	NA	12580136	NA	NA	1.31955e+07	1.17939e+07	1.2751e+07	NA	NA	NA	NA	NA	NA	NA	NA	NA	NA	NA	NA
PP_19897	NA	NA	402.824	NA	NA	NA	NA	4.47329e+06	NA	NA	4.88102e+06	4.11148e+06	4.42738e+06	NA	NA	NA	NA	NA	NA	NA	NA	NA	NA	NA	NA
PP_20095	NA	NA	408.089	NA	NA	NA	NA	NA	4.08251e+06	NA	NA	NA	NA	4.13499e+06	3.49853e+06	4.61401e+06	NA	NA	NA	21.9795	21.7383	22.1376	NA	NA	NA
PP_20243	NA	NA	410.848	NA	0.0141155	0.0194851	4.38974	NA	4.60726e+06	1.04955e+06	NA	NA	NA	4.40458e+06	4.92397e+06	4.49323e+06	1427514	725020	996124	22.0706	22.2314	22.0993	20.4451	19.4677	19.926
PP_20252	NA	NA	411.013	NA	0.000144055	0.000724735	6.98038	NA	4.49196e+06	643512	NA	NA	NA	4.45152e+06	4.67073e+06	4.35363e+06	630046	592813	707676	22.0859	22.1552	22.0538	19.2651	19.1772	19.4327
PP_20280	NA	NA	411.684	NA	NA	NA	NA	NA	NA	4.42699e+06	NA	NA	NA	NA	NA	NA	5.54024e+06	2.2788e+06	5.46194e+06	NA	NA	NA	22.4015	21.1198	22.381
PP_20284	NA	NA	411.726	NA	NA	NA	NA	4.84428e+06	NA	NA	4.36131e+06	6.20925e+06	3.96228e+06	NA	NA	NA	NA	NA	NA	NA	NA	NA	NA	NA	NA
PP_20358	NA	NA	413.142	NA	0.204953	0.223716	1.14987	220548	7.63456e+06	6.63949e+06	204726	235957	220961	7.64184e+06	7.95733e+06	7.3045e+06	6.97081e+06	5.63466e+06	7.31301e+06	22.8655	22.9239	22.8004	22.7329	22.4259	22.802
PP_20474	NA	NA	415.898	NA	NA	NA	NA	7.05387e+06	NA	NA	6.29655e+06	8.03291e+06	6.83216e+06	NA	NA	NA	NA	NA	NA	NA	NA	NA	NA	NA	NA
PP_20483	NA	NA	416.118	NA	7.85e-05	0.000509788	3.29388	NA	1.32663e+07	4.02757e+06	NA	NA	NA	1.42831e+07	1.30915e+07	1.24244e+07	4.18639e+06	3.85397e+06	4.04235e+06	23.7678	23.6421	23.5667	21.9973	21.8779	21.9468
PP_20496	NA	NA	416.232	NA	NA	NA	NA	4.45545e+06	NA	NA	3.81754e+06	5.23571e+06	4.3131e+06	NA	NA	NA	NA	NA	NA	NA	NA	NA	NA	NA	NA
PP_20513	NA	NA	416.62	NA	0.00241564	0.00476974	3.83901	NA	4.24346e+06	1.10535e+06	NA	NA	NA	3.99919e+06	4.23332e+06	4.49787e+06	1.15865e+06	904993	1.25241e+06	21.9313	22.0134	22.1008	20.144	19.7875	20.2563
PP_20540	NA	NA	417.16	NA	NA	NA	NA	3.91567e+06	NA	NA	3.75807e+06	4.0942e+06	3.89475e+06	NA	NA	NA	NA	NA	NA	NA	NA	NA	NA	NA	NA
PP_20699	NA	NA	420.832	NA	NA	NA	NA	4.35999e+06	NA	NA	5.07921e+06	3.37879e+06	4.62198e+06	NA	NA	NA	NA	NA	NA	NA	NA	NA	NA	NA	NA
PP_20804	NA	NA	423.089	NA	NA	NA	NA	NA	NA	8.10455e+06	NA	NA	NA	NA	NA	NA	9.4042e+06	7.35339e+06	7.55605e+06	NA	NA	NA	23.1649	22.81	22.8492
PP_20839	NA	NA	423.955	NA	NA	NA	NA	1.55841e+07	NA	NA	1.60277e+07	1.51022e+07	1.56222e+07	NA	NA	NA	NA	NA	NA	NA	NA	NA	NA	NA	NA
PP_20968	NA	NA	427.095	NA	0.316795	0.339144	0.273863	4.42363e+06	630565	2.30249e+06	4.7052e+06	4.12389e+06	4.4418e+06	178426	NA	1.0827e+06	2.12385e+06	2.1706e+06	2.61301e+06	17.445	NA	20.0462	21.0182	21.0497	21.3173
PP_21050	NA	NA	429.137	NA	NA	NA	NA	230380	4.21844e+07	NA	211147	308156	171836	3.87136e+07	4.41711e+07	4.36685e+07	NA	NA	NA	25.2063	25.3966	25.3801	NA	NA	NA
PP_21125	NA	NA	430.697	NA	NA	NA	NA	7.20807e+06	NA	NA	7.44186e+06	6.76742e+06	7.41492e+06	NA	NA	NA	NA	NA	NA	NA	NA	NA	NA	NA	NA
PP_21139	NA	NA	430.914	NA	0.000957933	0.00251052	0.238481	NA	6.00903e+06	2.51972e+07	NA	NA	NA	5.83562e+06	6.23949e+06	5.95199e+06	2.34612e+07	2.8581e+07	2.35492e+07	22.4765	22.573	22.5049	24.4838	24.7686	24.4892
PP_21140	NA	NA	430.914	NA	NA	NA	NA	1.0467e+06	NA	NA	1.0574e+06	944902	1.1378e+06	NA	NA	NA	NA	NA	NA	NA	NA	NA	NA	NA	NA
PP_21150	NA	NA	431.119	NA	0.00635187	0.0100151	0.198681	NA	1.88962e+06	9.51079e+06	NA	NA	NA	1.74237e+06	2.16088e+06	1.7656e+06	1.27629e+07	6.86393e+06	8.90557e+06	20.7326	21.0432	20.7517	23.6055	22.7106	23.0863
PP_21152	NA	NA	431.141	NA	0.00600352	0.00958619	1.7726	NA	4.11456e+06	2.32121e+06	NA	NA	NA	4.0016e+06	4.41307e+06	3.92901e+06	2.53596e+06	2.00427e+06	2.42339e+06	21.9321	22.0733	21.9057	21.2741	20.9346	21.2086
PP_21155	NA	NA	431.141	NA	NA	NA	NA	143472	5.62285e+06	NA	151995	153693	124728	4.78323e+06	6.51826e+06	5.56706e+06	NA	NA	NA	22.1896	22.6361	22.4085	NA	NA	NA
PP_21158	NA	NA	431.153	NA	NA	NA	NA	NA	2.05259e+08	NA	NA	NA	NA	2.13472e+08	2.17911e+08	1.84394e+08	NA	NA	NA	27.6695	27.6992	27.4582	NA	NA	NA
PP_21221	NA	NA	432.694	NA	NA	NA	NA	6.91593e+06	NA	NA	7.33538e+06	6.62519e+06	6.78723e+06	NA	NA	NA	NA	NA	NA	NA	NA	NA	NA	NA	NA
PP_21243	NA	NA	433.148	NA	NA	NA	NA	NA	1.50152e+07	NA	NA	NA	NA	1.6268e+07	1.50906e+07	1.3687e+07	NA	NA	NA	23.9555	23.8471	23.7063	NA	NA	NA
PP_21312	NA	NA	434.238	NA	NA	NA	NA	4.37274e+06	NA	NA	3.62513e+06	5.64234e+06	3.85075e+06	NA	NA	NA	NA	NA	NA	NA	NA	NA	NA	NA	NA
PP_21334	NA	NA	434.905	NA	NA	NA	NA	1.06258e+07	NA	NA	9.50193e+06	1.33246e+07	9.05087e+06	NA	NA	NA	NA	NA	NA	NA	NA	NA	NA	NA	NA
PP_21358	NA	NA	435.24	NA	NA	NA	NA	6.96988e+06	NA	NA	6.11591e+06	8.59087e+06	6.20287e+06	NA	NA	NA	NA	NA	NA	NA	NA	NA	NA	NA	NA
PP_21486	NA	NA	438.98	NA	NA	NA	NA	5.81341e+06	225004	NA	5.5142e+06	6.23542e+06	5.6906e+06	276150	221787	177076	NA	NA	NA	18.0751	17.7588	17.434	NA	NA	NA
PP_21551	NA	NA	440.296	NA	NA	NA	NA	NA	2.58621e+07	NA	NA	NA	NA	2.72823e+07	2.34769e+07	2.68272e+07	NA	NA	NA	24.7015	24.4847	24.6772	NA	NA	NA
PP_21563	NA	NA	440.726	NA	NA	NA	NA	4.3076e+06	NA	NA	4.32689e+06	4.34583e+06	4.25008e+06	NA	NA	NA	NA	NA	NA	NA	NA	NA	NA	NA	NA
PP_21580	NA	NA	441.1	NA	0.0135656	0.0187857	1.81064	NA	9.7005e+06	5.35751e+06	NA	NA	NA	9.62893e+06	1.06493e+07	8.82329e+06	4.67694e+06	6.49717e+06	4.89841e+06	23.1989	23.3443	23.0729	22.1571	22.6314	22.2239
PP_21584	NA	NA	441.172	NA	NA	NA	NA	NA	NA	5.11546e+06	NA	NA	NA	NA	NA	NA	5.46295e+06	4.2711e+06	5.61233e+06	NA	NA	NA	22.3812	22.0262	22.4202
PP_21615	NA	NA	442.122	NA	0.000107939	0.000606807	169.295	741739	7.36195e+07	434859	706080	860661	658477	7.2263e+07	6.88165e+07	7.97788e+07	417700	356606	530271	26.1068	26.0363	26.2495	18.6721	18.444	19.0164
PP_21654	NA	NA	443.048	NA	NA	NA	NA	NA	5.60377e+06	NA	NA	NA	NA	6.11078e+06	5.5146e+06	5.18591e+06	NA	NA	NA	22.5429	22.3948	22.3062	NA	NA	NA
PP_21655	NA	NA	443.048	NA	NA	NA	NA	NA	NA	7.55502e+06	NA	NA	NA	NA	NA	NA	7.84963e+06	7.98225e+06	6.83317e+06	NA	NA	NA	22.9042	22.9284	22.7041
PP_21677	NA	NA	443.286	NA	NA	NA	NA	NA	2.07627e+07	NA	NA	NA	NA	2.28296e+07	2.21873e+07	1.72711e+07	NA	NA	NA	24.4444	24.4032	24.0419	NA	NA	NA
PP_21788	NA	NA	446.152	NA	NA	NA	NA	NA	6.79505e+06	NA	NA	NA	NA	6.03168e+06	7.3524e+06	7.00107e+06	NA	NA	NA	22.5241	22.8098	22.7391	NA	NA	NA
PP_21791	NA	NA	446.186	NA	2.09e-05	0.00027032	24.5895	NA	3.92179e+07	1.59491e+06	NA	NA	NA	4.20533e+07	3.60405e+07	3.956e+07	1.3834e+06	1.78854e+06	1.61277e+06	25.3257	25.1031	25.2375	20.3998	20.7704	20.6211
PP_21803	NA	NA	446.326	NA	0.00335177	0.0061018	3.84581	NA	1.14382e+07	2.9742e+06	NA	NA	NA	1.02747e+07	8.94668e+06	1.50933e+07	2.20691e+06	3.62145e+06	3.09426e+06	23.2926	23.0929	23.8474	21.0736	21.7881	21.5612
PP_21804	NA	NA	446.348	NA	NA	NA	NA	6.42346e+06	NA	NA	4.53618e+06	7.43648e+06	7.2977e+06	NA	NA	NA	NA	NA	NA	NA	NA	NA	NA	NA	NA
PP_21812	NA	NA	446.671	NA	NA	NA	NA	5.30943e+06	NA	NA	5.45208e+06	4.91474e+06	5.56148e+06	NA	NA	NA	NA	NA	NA	NA	NA	NA	NA	NA	NA
PP_21816	NA	NA	446.888	NA	0.010064	0.0146669	0.617393	NA	1.02945e+07	1.66742e+07	NA	NA	NA	1.04626e+07	1.03765e+07	1.00445e+07	1.77847e+07	1.73326e+07	1.49052e+07	23.3187	23.3068	23.2599	24.0841	24.047	23.8293
PP_21817	NA	NA	446.888	NA	NA	NA	NA	227569	NA	NA	227179	186156	269373	NA	NA	NA	NA	NA	NA	NA	NA	NA	NA	NA	NA
PP_21878	NA	NA	448.202	NA	NA	NA	NA	8.83842e+06	NA	NA	8.51996e+06	9.5071e+06	8.4882e+06	NA	NA	NA	NA	NA	NA	NA	NA	NA	NA	NA	NA
PP_21898	NA	NA	448.668	NA	NA	NA	NA	5.32317e+06	NA	NA	5.57591e+06	4.98803e+06	5.40559e+06	NA	NA	NA	NA	NA	NA	NA	NA	NA	NA	NA	NA
PP_21915	NA	NA	449.116	NA	NA	NA	NA	NA	1.08092e+07	NA	NA	NA	NA	1.01578e+07	1.06502e+07	1.16197e+07	NA	NA	NA	23.2761	23.3444	23.4701	NA	NA	NA
PP_21976	NA	NA	450.754	NA	NA	NA	NA	4.22824e+06	NA	NA	4.6296e+06	3.51389e+06	4.54122e+06	NA	NA	NA	NA	NA	NA	NA	NA	NA	NA	NA	NA
PP_22037	NA	NA	452.277	NA	0.0133556	0.0185542	3.67189	1.69602e+07	335960	91495.2	1.31164e+07	1.80398e+07	1.97242e+07	375437	213687	418756	104009	95745	74731.4	18.5182	17.7051	18.6758	16.6664	16.5469	16.1894
PP_22195	NA	NA	458.186	NA	3.43e-05	0.0003255	6.54212	3.83753e+06	4.05426e+07	6.19718e+06	3.43954e+06	4.38615e+06	3.68689e+06	4.48826e+07	3.92336e+07	3.75117e+07	5.65322e+06	5.91572e+06	7.02259e+06	25.4197	25.2256	25.1608	22.4306	22.4961	22.7436
PP_22278	NA	NA	460.167	NA	0.00372078	0.00656431	0.517234	NA	9.39143e+06	1.8157e+07	NA	NA	NA	9.7482e+06	9.36206e+06	9.06403e+06	2.02769e+07	1.67612e+07	1.7433e+07	23.2167	23.1584	23.1117	24.2733	23.9986	24.0553
PP_22281	NA	NA	460.202	NA	NA	NA	NA	6.77823e+06	NA	NA	6.43902e+06	7.14576e+06	6.7499e+06	NA	NA	NA	NA	NA	NA	NA	NA	NA	NA	NA	NA
PP_22292	NA	NA	460.277	NA	NA	NA	NA	NA	NA	3.42064e+06	NA	NA	NA	NA	NA	NA	4.26415e+06	3.63503e+06	2.36274e+06	NA	NA	NA	22.0238	21.7935	21.172
PP_22413	NA	NA	462.862	NA	0.01131	0.0161571	1.53371	NA	7.99776e+06	5.21465e+06	NA	NA	NA	7.86196e+06	8.61962e+06	7.51171e+06	5.94967e+06	4.99492e+06	4.69936e+06	22.9065	23.0392	22.8407	22.5044	22.252	22.164
PP_22463	NA	NA	464.143	NA	0.00269091	0.00516749	8.80588	NA	2.05358e+07	2.33206e+06	NA	NA	NA	2.18894e+07	2.14406e+07	1.82775e+07	2.50154e+06	1.64547e+06	2.84916e+06	24.3837	24.3538	24.1236	21.2544	20.6501	21.4421
PP_22654	NA	NA	469.323	NA	0.00166001	0.00369506	41.6737	NA	2.67028e+08	6.40759e+06	NA	NA	NA	2.76217e+08	2.54711e+08	2.70156e+08	8.39698e+06	4.69724e+06	6.12856e+06	28.0412	27.9243	28.0092	23.0014	22.1634	22.5471
PP_22737	NA	NA	471.291	NA	NA	NA	NA	2.72802e+08	NA	NA	2.56041e+08	2.92186e+08	270177206	NA	NA	NA	NA	NA	NA	NA	NA	NA	NA	NA	NA
PP_22808	NA	NA	473.119	NA	0.000264311	0.00105153	17.413	NA	7.89157e+06	453201	NA	NA	NA	7.29252e+06	6.53263e+06	9.84957e+06	480649	398510	480444	22.798	22.6392	23.2316	18.8746	18.6043	18.874
PP_22846	NA	NA	474.183	NA	0.0193168	0.0254972	0.657598	NA	1.54018e+07	2.34213e+07	NA	NA	NA	1.50731e+07	1.59462e+07	1.51861e+07	2.61687e+07	2.07672e+07	2.33281e+07	23.8455	23.9267	23.8562	24.6413	24.3078	24.4756
PP_22867	NA	NA	474.358	NA	0.000386361	0.0013393	7.0755	NA	7.00972e+06	990703	NA	NA	NA	5.3829e+06	7.39279e+06	8.25346e+06	781167	1.18981e+06	1.00113e+06	22.36	22.8177	22.9766	19.5753	20.1823	19.9332
PP_22973	NA	NA	477.175	NA	NA	NA	32.6908	NA	3.17764e+06	97202.7	NA	NA	NA	2.99024e+06	3.33336e+06	3.20932e+06	NA	NA	97202.7	21.5118	21.6685	21.6138	NA	NA	16.5687
PP_23182	NA	NA	483.242	NA	NA	NA	NA	1.0936e+07	NA	NA	1.04827e+07	1.08633e+07	1.14621e+07	NA	NA	NA	NA	NA	NA	NA	NA	NA	NA	NA	NA
PP_23205	NA	NA	484.322	NA	NA	NA	NA	NA	4.18706e+06	NA	NA	NA	NA	4.392e+06	4.47756e+06	3.6916e+06	NA	NA	NA	22.0664	22.0943	21.8158	NA	NA	NA
PP_23336	NA	NA	488.655	NA	NA	NA	NA	3.98012e+06	NA	NA	4.00809e+06	3.90761e+06	4.02465e+06	NA	NA	NA	NA	NA	NA	NA	NA	NA	NA	NA	NA
PP_23354	NA	NA	489.114	NA	2.95e-06	0.000125378	12.2857	137056	4.35839e+07	3.54753e+06	111947	177323	121899	4.10983e+07	4.18294e+07	4.78238e+07	3.87747e+06	3.37116e+06	3.39397e+06	25.2926	25.318	25.5112	21.8867	21.6848	21.6945
PP_23378	NA	NA	490.176	NA	4.65e-06	0.000147497	4.8582	NA	1.29775e+07	2.67125e+06	NA	NA	NA	1.34842e+07	1.23521e+07	1.30961e+07	2.64644e+06	2.60947e+06	2.75784e+06	23.6848	23.5582	23.6426	21.3356	21.3153	21.3951
PP_23401	NA	NA	490.652	NA	NA	NA	NA	4.70915e+06	NA	NA	5.03322e+06	4.51716e+06	4.57706e+06	NA	NA	NA	NA	NA	NA	NA	NA	NA	NA	NA	NA
PP_23422	NA	NA	491.174	NA	NA	NA	NA	NA	NA	3.27633e+07	NA	NA	NA	NA	NA	NA	4.13499e+07	2.72398e+07	2.97001e+07	NA	NA	NA	25.3014	24.6992	24.824
PP_23484	NA	NA	493.108	NA	NA	NA	NA	NA	NA	2.44448e+07	NA	NA	NA	NA	NA	NA	3.07052e+07	2.13345e+07	2.12948e+07	NA	NA	NA	24.872	24.3467	24.344
PP_23516	NA	NA	494.324	NA	1.54e-06	0.000110128	12.4568	91602341	1.9001e+06	152535	6.72912e+07	101853772	1.05662e+08	1.98824e+06	1.75438e+06	1.95768e+06	140380	158697	158528	20.9231	20.7425	20.9007	17.099	17.2759	17.2744
PP_23517	NA	NA	494.324	NA	0.00151514	0.00345362	5.21716	1.28917e+07	686331	131553	8.97865e+06	1.51819e+07	1.45144e+07	787986	665851	605155	169974	110403	114280	19.5878	19.3448	19.2069	17.375	16.7524	16.8022
PP_23679	NA	NA	498.901	NA	0.00186578	0.00399187	0.212273	NA	3.36739e+06	1.58635e+07	NA	NA	NA	3.50286e+06	3.2296e+06	3.3697e+06	1.48444e+07	1.86986e+07	1.40474e+07	21.7401	21.6229	21.6842	23.8234	24.1564	23.7438
PP_23730	NA	NA	500.277	NA	0.0102708	0.0149089	1.57491	9.16719e+07	139527	88594	6.88233e+07	1.03248e+08	1.02944e+08	145984	NA	133071	79468.3	99101	87212.7	17.1554	NA	17.0218	16.2781	16.5966	16.4123
PP_23731	NA	NA	500.277	NA	NA	NA	NA	5.66972e+06	133961	NA	4.31555e+06	6.41393e+06	6.2797e+06	159999	75407.3	166476	NA	NA	NA	17.2877	16.2024	17.345	NA	NA	NA
PP_23758	NA	NA	501.075	NA	NA	NA	NA	NA	5.89935e+06	NA	NA	NA	NA	5.56434e+06	7.28121e+06	4.8525e+06	NA	NA	NA	22.4078	22.7957	22.2103	NA	NA	NA
PP_23907	NA	NA	504.716	NA	NA	NA	NA	NA	NA	3.5704e+07	NA	NA	NA	NA	NA	NA	4.01496e+07	2.98392e+07	3.71233e+07	NA	NA	NA	25.2589	24.8307	25.1458
PP_23938	NA	NA	505.217	NA	NA	NA	NA	NA	NA	1.99934e+07	NA	NA	NA	NA	NA	NA	2.15233e+07	1.71448e+07	2.13122e+07	NA	NA	NA	24.3594	24.0313	24.3452
PP_23993	NA	NA	506.626	NA	NA	NA	NA	3.87013e+06	NA	NA	4.16995e+06	3.56383e+06	3.87662e+06	NA	NA	NA	NA	NA	NA	NA	NA	NA	NA	NA	NA
PP_24124	NA	NA	511.143	NA	0.00474464	0.00793823	39.1422	NA	3.69884e+06	94497.7	NA	NA	NA	3.74167e+06	3.96988e+06	3.38497e+06	103973	NA	85022.4	21.8353	21.9207	21.6907	16.6658	NA	16.3756
PP_24166	NA	NA	512.714	NA	NA	NA	NA	NA	NA	7.70849e+06	NA	NA	NA	NA	NA	NA	9.23174e+06	6.97455e+06	6.91919e+06	NA	NA	NA	23.1382	22.7337	22.7222
PP_24188	NA	NA	513.215	NA	NA	NA	NA	NA	NA	4.01548e+06	NA	NA	NA	NA	NA	NA	4.77844e+06	3.67872e+06	3.58927e+06	NA	NA	NA	22.1881	21.8108	21.7753
PP_24200	NA	NA	513.349	NA	NA	NA	NA	NA	4.09688e+07	NA	NA	NA	NA	4.26643e+07	3.95604e+07	4.06817e+07	NA	NA	NA	25.3465	25.2376	25.2779	NA	NA	NA
PP_24254	NA	NA	514.875	NA	0.00170051	0.00375393	0.528516	NA	5.3757e+06	1.01713e+07	NA	NA	NA	5.46687e+06	5.38099e+06	5.27925e+06	1.03839e+07	1.06557e+07	9.47433e+06	22.3823	22.3594	22.3319	23.3078	23.3451	23.1756
PP_24267	NA	NA	515.18	NA	NA	NA	NA	5.47059e+06	310371	NA	5.73068e+06	5.72977e+06	4.95131e+06	310371	NA	NA	NA	NA	NA	18.2436	NA	NA	NA	NA	NA
PP_24374	NA	NA	518.325	NA	NA	NA	NA	5.38301e+06	NA	NA	3.94269e+06	6.42754e+06	5.7788e+06	NA	NA	NA	NA	NA	NA	NA	NA	NA	NA	NA	NA
PP_24389	NA	NA	519.122	NA	NA	NA	74.4252	NA	6.15955e+06	82761.7	NA	NA	NA	5.75865e+06	6.77332e+06	5.94668e+06	NA	NA	82761.7	22.4573	22.6914	22.5037	NA	NA	16.3367
PP_24450	NA	NA	520.363	NA	NA	NA	NA	3.30026e+08	NA	NA	2.46583e+08	3.83252e+08	3.60242e+08	NA	NA	NA	NA	NA	NA	NA	NA	NA	NA	NA	NA
PP_24489	NA	NA	521.165	NA	NA	NA	NA	NA	NA	5.33459e+06	NA	NA	NA	NA	NA	NA	5.05706e+06	5.09333e+06	5.85339e+06	NA	NA	NA	22.2699	22.2802	22.4808
PP_24549	NA	NA	523.187	NA	0.0351523	0.0435391	0.0498678	NA	407399	8.16959e+06	NA	NA	NA	490664	324133	NA	8.53937e+06	8.53114e+06	7.43825e+06	18.9044	18.3062	NA	23.0257	23.0243	22.8265
PP_24552	NA	NA	523.241	NA	7.23e-06	0.000179025	0.00180102	NA	71663.8	3.97907e+07	NA	NA	NA	67982.3	75345.2	NA	4.59638e+07	3.55554e+07	3.7853e+07	16.0529	16.2012	NA	25.454	25.0836	25.1739
PP_24571	NA	NA	523.742	NA	NA	NA	NA	NA	NA	2.22753e+07	NA	NA	NA	NA	NA	NA	2.55687e+07	1.92633e+07	2.19938e+07	NA	NA	NA	24.6079	24.1994	24.3906
PP_24742	NA	NA	529.153	NA	NA	NA	NA	NA	NA	1.09657e+07	NA	NA	NA	NA	NA	NA	8.95464e+06	15411688	8.53084e+06	NA	NA	NA	23.0942	23.8775	23.0243
PP_24797	NA	NA	530.849	NA	0.0519239	0.0619093	1.36031	NA	4.7749e+06	3.51015e+06	NA	NA	NA	4.7402e+06	5.03717e+06	4.54732e+06	4.11081e+06	3.2976e+06	3.12204e+06	22.1765	22.2642	22.1166	21.971	21.653	21.5741
PP_24833	NA	NA	532.223	NA	NA	NA	NA	1.54357e+07	NA	NA	1.33331e+07	1.68807e+07	1.60933e+07	NA	NA	NA	NA	NA	NA	NA	NA	NA	NA	NA	NA
PP_24862	NA	NA	533.155	NA	NA	NA	NA	NA	NA	7.16115e+06	NA	NA	NA	NA	NA	NA	7.13446e+06	7.76758e+06	6.58141e+06	NA	NA	NA	22.7664	22.889	22.65
PP_24963	NA	NA	536.308	NA	NA	NA	NA	4.13422e+06	NA	NA	4.28959e+06	3.26689e+06	4.84618e+06	NA	NA	NA	NA	NA	NA	NA	NA	NA	NA	NA	NA
PP_25051	NA	NA	539.132	NA	NA	NA	NA	NA	4.43784e+06	NA	NA	NA	NA	4.46186e+06	4.6144e+06	4.23726e+06	NA	NA	NA	22.0892	22.1377	22.0147	NA	NA	NA
PP_25117	NA	NA	541.141	NA	NA	NA	NA	NA	NA	9.57041e+06	NA	NA	NA	NA	NA	NA	9.86243e+06	1.0391e+07	8.45786e+06	NA	NA	NA	23.2335	23.3088	23.0119
PP_25128	NA	NA	541.642	NA	0.00987711	0.0144499	0.31395	NA	1.29994e+06	4.14061e+06	NA	NA	NA	1.6701e+06	1.13368e+06	1.09605e+06	4.33343e+06	4.19423e+06	3.89416e+06	20.6715	20.1126	20.0639	22.0471	22	21.8929
PP_25137	NA	NA	542.068	NA	0.004175	0.00718458	5.35375	446681	4.91601e+06	918236	394741	590172	355130	5.06044e+06	4.92353e+06	4.76404e+06	1.13817e+06	766554	849986	22.2708	22.2313	22.1838	20.1183	19.548	19.6971
PP_25146	NA	NA	542.324	NA	2.82e-05	0.000299971	6.30409	1.83419e+07	1.26753e+06	201066	1.36816e+07	2.18582e+07	1.94859e+07	1.42828e+06	1.19605e+06	1.17828e+06	206481	218068	178648	20.4458	20.1898	20.1682	17.6556	17.7344	17.4468
PP_25147	NA	NA	542.324	NA	0.0116345	0.0165585	1.90923	2.09644e+07	1.30586e+06	683974	1.64098e+07	2.26675e+07	2.38159e+07	1.52556e+06	1.16459e+06	1.22744e+06	558905	824811	668208	20.5409	20.1514	20.2272	19.0922	19.6537	19.3499
PP_25416	NA	NA	552.179	NA	NA	NA	NA	1.12304e+07	6.4577e+07	NA	1.08299e+07	1.27404e+07	1.01208e+07	6.17149e+07	6.77552e+07	6.42608e+07	NA	NA	NA	25.8791	26.0138	25.9374	NA	NA	NA
PP_25549	NA	NA	556.284	NA	NA	NA	NA	NA	4.21348e+06	NA	NA	NA	NA	4.35967e+06	4.03013e+06	4.25065e+06	NA	NA	NA	22.0558	21.9424	22.0193	NA	NA	NA
PP_25571	NA	NA	557.194	NA	NA	NA	NA	NA	NA	5.16901e+06	NA	NA	NA	NA	NA	NA	6.5963e+06	4.60747e+06	4.30327e+06	NA	NA	NA	22.6532	22.1355	22.037
PP_25577	NA	NA	557.375	NA	NA	NA	NA	NA	9.69488e+06	NA	NA	NA	NA	9.43712e+06	1.02317e+07	9.4158e+06	NA	NA	NA	23.1699	23.2865	23.1667	NA	NA	NA
PP_25622	NA	NA	558.759	NA	NA	NA	NA	NA	NA	6.13317e+06	NA	NA	NA	NA	NA	NA	6.98468e+06	5.14629e+06	6.26854e+06	NA	NA	NA	22.7358	22.2951	22.5797
PP_25775	NA	NA	564.276	NA	NA	NA	NA	NA	5.57769e+06	NA	NA	NA	NA	5.45227e+06	5.20271e+06	6.07809e+06	NA	NA	NA	22.3784	22.3108	22.5352	NA	NA	NA
PP_25785	NA	NA	564.61	NA	NA	NA	NA	NA	4.67634e+06	NA	NA	NA	NA	4.5061e+06	4.47961e+06	5.0433e+06	NA	NA	NA	22.1034	22.0949	22.2659	NA	NA	NA
PP_25792	NA	NA	564.775	NA	NA	NA	NA	5.1584e+06	NA	NA	4.80156e+06	6.00076e+06	4.67289e+06	NA	NA	NA	NA	NA	NA	NA	NA	NA	NA	NA	NA
PP_25863	NA	NA	566.888	NA	0.00328483	0.00601532	0.159366	NA	2.23311e+06	1.40125e+07	NA	NA	NA	2.28755e+06	2.2295e+06	2.18229e+06	1.23516e+07	1.72728e+07	1.24131e+07	21.1254	21.0883	21.0574	23.5582	24.042	23.5654
PP_25874	NA	NA	567.299	NA	NA	NA	NA	NA	6.2794e+06	NA	NA	NA	NA	6.34485e+06	6.21045e+06	6.28291e+06	NA	NA	NA	22.5972	22.5663	22.583	NA	NA	NA
PP_25958	NA	NA	570.507	NA	NA	NA	NA	NA	4.38196e+06	NA	NA	NA	NA	4.16181e+06	4.82435e+06	4.15974e+06	NA	NA	NA	21.9888	22.2019	21.9881	NA	NA	NA
PP_26073	NA	NA	573.804	NA	NA	NA	NA	6.3889e+06	NA	NA	5.8075e+06	8.21907e+06	5.14013e+06	NA	NA	NA	NA	NA	NA	NA	NA	NA	NA	NA	NA
PP_26238	NA	NA	582.292	NA	NA	NA	NA	1.01258e+07	NA	NA	8.7745e+06	1.30144e+07	8.58861e+06	NA	NA	NA	NA	NA	NA	NA	NA	NA	NA	NA	NA
PP_26248	NA	NA	582.862	NA	0.000161742	0.000776505	0.379616	NA	4.05082e+06	1.06708e+07	NA	NA	NA	4.12743e+06	4.17378e+06	3.85125e+06	1.06388e+07	1.14625e+07	9.91122e+06	21.9768	21.9929	21.8769	23.3428	23.4504	23.2406
PP_26339	NA	NA	586.401	NA	0.0102995	0.0149399	76.4653	NA	9.0539e+07	1.18405e+06	NA	NA	NA	9.08641e+07	9.12574e+07	8.94955e+07	1.77702e+06	398237	1.3769e+06	26.4372	26.4434	26.4153	20.761	18.6033	20.393
PP_26360	NA	NA	587.176	NA	0.0030095	0.0056347	2.80401	NA	5.27548e+06	1.8814e+06	NA	NA	NA	5.94556e+06	5.0315e+06	4.84937e+06	1.84565e+06	1.88523e+06	1.91333e+06	22.5034	22.2626	22.2094	20.8157	20.8463	20.8677
PP_26621	NA	NA	598.836	NA	0.504332	0.524389	1.06743	NA	4.1539e+06	3.89149e+06	NA	NA	NA	4.16742e+06	4.35621e+06	3.93808e+06	4.6035e+06	3.50483e+06	3.56614e+06	21.9907	22.0546	21.9091	22.1343	21.7409	21.7659
PP_26748	NA	NA	606.084	NA	0.000145263	0.000724735	10.1701	NA	4.02199e+06	395474	NA	NA	NA	3.60159e+06	4.17555e+06	4.28882e+06	407380	381571	397470	21.7802	21.9935	22.0322	18.636	18.5416	18.6005
PP_26798	NA	NA	608.088	NA	NA	NA	NA	287304	8.00317e+07	NA	NA	287304	NA	7.84426e+07	8.29239e+07	7.87286e+07	NA	NA	NA	26.2251	26.3053	26.2304	NA	NA	NA
PP_26799	NA	NA	608.088	NA	NA	NA	NA	NA	NA	7.20049e+06	NA	NA	NA	NA	NA	NA	7.18061e+06	7.33807e+06	7.08279e+06	NA	NA	NA	22.7757	22.807	22.7559
PP_26944	NA	NA	613.159	NA	NA	NA	NA	5.32791e+06	NA	2.77319e+06	4.78425e+06	6.49667e+06	4.70281e+06	NA	NA	NA	3.3034e+06	2.48855e+06	2.52763e+06	NA	NA	NA	21.6555	21.2469	21.2694
PP_26955	NA	NA	614.181	NA	NA	NA	NA	NA	5.85458e+06	NA	NA	NA	NA	5.82533e+06	6.09685e+06	5.64158e+06	NA	NA	NA	22.4739	22.5396	22.4277	NA	NA	NA
PP_26978	NA	NA	615.174	NA	NA	NA	NA	NA	NA	4.05688e+06	NA	NA	NA	NA	NA	NA	5.66232e+06	2.58926e+06	3.91907e+06	NA	NA	NA	22.433	21.3041	21.9021
PP_26998	NA	NA	616.176	NA	4.23e-08	2.59315e-05	30.3472	241072	9.20473e+07	3.03314e+06	235146	261205	226864	9.23756e+07	9.44454e+07	8.93208e+07	3.14561e+06	2.93185e+06	3.02197e+06	26.461	26.493	26.4125	21.5849	21.4834	21.5271
PP_27215	NA	NA	624.78	NA	NA	NA	NA	NA	NA	3.57803e+06	NA	NA	NA	NA	NA	NA	3.76505e+06	4.64802e+06	2.32104e+06	NA	NA	NA	21.8442	22.1482	21.1463
PP_27287	NA	NA	628.195	NA	NA	NA	NA	NA	NA	1.65959e+07	NA	NA	NA	NA	NA	NA	2.25819e+07	1.20567e+07	1.51491e+07	NA	NA	NA	24.4287	23.5233	23.8527
PP_27318	NA	NA	630.427	NA	NA	NA	NA	NA	1.82443e+07	NA	NA	NA	NA	1.79907e+07	1.80687e+07	1.86733e+07	NA	NA	NA	24.1008	24.107	24.1545	NA	NA	NA
PP_27422	NA	NA	634.876	NA	0.00192775	0.00408917	0.126265	NA	1.56361e+06	1.23836e+07	NA	NA	NA	1.65755e+06	1.55889e+06	1.4744e+06	1.05139e+07	1.54977e+07	1.11391e+07	20.6606	20.5721	20.4917	23.3258	23.8856	23.4091
PP_27732	NA	NA	650.85	NA	0.00183195	0.00395555	0.294034	NA	2.9637e+06	1.00794e+07	NA	NA	NA	3.03365e+06	2.90402e+06	2.95342e+06	9.73281e+06	1.13162e+07	9.18937e+06	21.5326	21.4696	21.494	23.2144	23.4319	23.1315
PP_27773	NA	NA	653.66	NA	NA	NA	NA	NA	2.9803e+06	NA	NA	NA	NA	2.80067e+06	3.27011e+06	2.87012e+06	NA	NA	NA	21.4173	21.6409	21.4527	NA	NA	NA
PP_27780	NA	NA	653.995	NA	NA	NA	NA	NA	2.88534e+06	NA	NA	NA	NA	2.69703e+06	3.0996e+06	2.85938e+06	NA	NA	NA	21.3629	21.5636	21.4473	NA	NA	NA
PP_27806	NA	NA	655.169	NA	NA	NA	NA	NA	NA	3.94452e+06	NA	NA	NA	NA	NA	NA	4.6008e+06	3.89901e+06	3.33374e+06	NA	NA	NA	22.1335	21.8947	21.6687
PP_27853	NA	NA	657.203	NA	1.53e-07	5.5335e-05	58.5867	NA	5.44531e+06	92944.5	NA	NA	NA	5.25702e+06	5.82393e+06	5.25498e+06	97944.1	89461.7	91427.8	22.3258	22.4736	22.3253	16.5797	16.449	16.4803
PP_27861	NA	NA	657.746	NA	0.0983753	0.111475	16.2401	NA	2.90417e+06	178827	NA	NA	NA	2.80039e+06	3.02483e+06	2.88729e+06	254684	102971	NA	21.4172	21.5284	21.4613	17.9583	16.6519	NA
PP_27862	NA	NA	657.823	NA	0.000120604	0.000651022	17.6098	NA	3.05879e+06	173698	NA	NA	NA	2.8816e+06	3.23038e+06	3.06439e+06	194730	176913	149451	21.4584	21.6233	21.5472	17.5711	17.4327	17.1893
PP_27921	NA	NA	662.007	NA	NA	NA	NA	NA	4.039e+06	NA	NA	NA	NA	4.04019e+06	4.21633e+06	3.86047e+06	NA	NA	NA	21.946	22.0076	21.8803	NA	NA	NA
PP_28021	NA	NA	666.824	NA	0.0746011	0.0863844	0.819215	NA	3.18602e+06	3.88911e+06	NA	NA	NA	3.20322e+06	3.41747e+06	2.93738e+06	4.40982e+06	3.61894e+06	3.63859e+06	21.6111	21.7045	21.4861	22.0723	21.7871	21.7949
PP_28027	NA	NA	667.228	NA	0.0011575	0.00285754	0.104835	NA	2.90804e+06	2.77391e+07	NA	NA	NA	3.31689e+06	3.11558e+06	2.29166e+06	2.57868e+07	2.85714e+07	2.88593e+07	21.6614	21.5711	21.128	24.6201	24.7681	24.7825
PP_28135	NA	NA	674.453	NA	NA	NA	NA	NA	5.0481e+06	NA	NA	NA	NA	4.96985e+06	5.28662e+06	4.88782e+06	NA	NA	NA	22.2448	22.3339	22.2208	NA	NA	NA
PP_28307	NA	NA	684.377	NA	NA	NA	NA	NA	5.45362e+06	NA	NA	NA	NA	5.41253e+06	5.12829e+06	5.82005e+06	NA	NA	NA	22.3679	22.29	22.4726	NA	NA	NA
PP_28562	NA	NA	702.863	NA	0.00128199	0.00305034	0.106222	NA	1.13468e+06	1.06822e+07	NA	NA	NA	1.21164e+06	1.09328e+06	1.09911e+06	9.42815e+06	1.32174e+07	9.40095e+06	20.2085	20.0602	20.0679	23.1685	23.6559	23.1644
PP_28577	NA	NA	703.48	NA	NA	NA	NA	NA	2.89694e+07	NA	NA	NA	NA	2.97035e+07	2.8831e+07	2.83738e+07	NA	NA	NA	24.8241	24.7811	24.7581	NA	NA	NA
PP_28585	NA	NA	704.212	NA	0.000728699	0.00210276	0.221653	NA	890637	4.01816e+06	NA	NA	NA	884888	896385	NA	3.98817e+06	4.34714e+06	3.71917e+06	19.7551	19.7738	NA	21.9273	22.0516	21.8265
PP_28620	NA	NA	706.065	NA	NA	NA	NA	NA	4.70372e+06	NA	NA	NA	NA	4.61428e+06	4.71044e+06	4.78646e+06	NA	NA	NA	22.1377	22.1674	22.1905	NA	NA	NA
PP_28634	NA	NA	706.432	NA	NA	NA	NA	2.46509e+07	NA	NA	2.46902e+07	2.67991e+07	2.24634e+07	NA	NA	NA	NA	NA	NA	NA	NA	NA	NA	NA	NA
PP_28728	NA	NA	712.112	NA	NA	NA	NA	NA	3.8605e+06	NA	NA	NA	NA	3.83086e+06	3.80351e+06	3.94712e+06	NA	NA	NA	21.8692	21.8589	21.9124	NA	NA	NA
PP_28731	NA	NA	712.198	NA	0.0031447	0.00585752	0.176369	NA	1.18281e+06	6.70645e+06	NA	NA	NA	1.42037e+06	1.16414e+06	963926	6.80454e+06	6.88574e+06	6.42907e+06	20.4378	20.1508	19.8786	22.6981	22.7152	22.6162
PP_28735	NA	NA	712.308	NA	0.000161082	0.000775469	11.7086	NA	3.2591e+06	278351	NA	NA	NA	2.90122e+06	3.78634e+06	3.08973e+06	266269	NA	290433	21.4682	21.8524	21.5591	18.0225	NA	18.1478
PP_28738	NA	NA	712.392	NA	0.00099933	0.00259086	12.3165	NA	4.80112e+06	389813	NA	NA	NA	4.50309e+06	5.48615e+06	4.41413e+06	422964	NA	356661	22.1025	22.3874	22.0737	18.6902	NA	18.4442
PP_28741	NA	NA	712.475	NA	0.00349967	0.00626591	16.2373	NA	6.09593e+06	375428	NA	NA	NA	6.11256e+06	6.02316e+06	6.15207e+06	495804	277996	352484	22.5433	22.5221	22.5526	18.9194	18.0847	18.4272
PP_28743	NA	NA	712.558	NA	1.89e-05	0.000262323	14.9544	NA	5.52236e+06	369281	NA	NA	NA	4.77277e+06	6.32747e+06	5.46684e+06	363705	329462	414675	22.1864	22.5932	22.3823	18.4724	18.3298	18.6616
PP_28746	NA	NA	712.641	NA	0.00242974	0.00477832	13.0291	NA	4.68098e+06	359270	NA	NA	NA	4.68583e+06	5.31793e+06	4.03917e+06	393684	232248	451878	22.1599	22.3424	21.9456	18.5867	17.8253	18.7856
PP_28752	NA	NA	712.724	NA	8.46e-05	0.000533669	14.7335	NA	3.19401e+06	216785	NA	NA	NA	2.95237e+06	3.82865e+06	2.80101e+06	271024	185716	193616	21.4934	21.8684	21.4175	18.0481	17.5027	17.5628
PP_28831	NA	NA	718.837	NA	0.00171711	0.00377904	0.266982	NA	2.30353e+06	8.62801e+06	NA	NA	NA	2.30293e+06	2.31066e+06	2.297e+06	8.58067e+06	9.47186e+06	7.8315e+06	21.135	21.1399	21.1313	23.0327	23.1752	22.9009
PP_29024	NA	NA	734.811	NA	0.00767217	0.011675	0.645871	NA	2.43939e+06	3.77689e+06	NA	NA	NA	2.479e+06	2.57412e+06	2.26504e+06	4.26775e+06	3.56604e+06	3.49689e+06	21.2413	21.2957	21.1111	22.025	21.7659	21.7376
PP_29160	NA	NA	747.506	NA	NA	NA	NA	NA	6.30625e+06	NA	NA	NA	NA	5.78706e+06	6.07629e+06	7.05538e+06	NA	NA	NA	22.4644	22.5348	22.7503	NA	NA	NA
PP_29272	NA	NA	754.64	NA	NA	NA	NA	NA	3.8845e+06	NA	NA	NA	NA	3.84382e+06	4.8918e+06	2.91788e+06	NA	NA	NA	21.8741	22.2219	21.4765	NA	NA	NA
PP_29277	NA	NA	754.89	NA	NA	NA	NA	NA	6.20022e+06	NA	NA	NA	NA	6.17433e+06	7.6978e+06	4.72852e+06	NA	NA	NA	22.5579	22.876	22.173	NA	NA	NA
PP_29284	NA	NA	755.141	NA	NA	NA	NA	NA	5.60473e+06	NA	NA	NA	NA	5.63444e+06	7.26505e+06	3.91471e+06	NA	NA	NA	22.4258	22.7925	21.9005	NA	NA	NA
PP_29290	NA	NA	755.391	NA	NA	NA	NA	NA	3.51384e+06	NA	NA	NA	NA	3.39353e+06	4.39413e+06	2.75387e+06	NA	NA	NA	21.6944	22.0671	21.393	NA	NA	NA
PP_29419	NA	NA	764.716	NA	NA	NA	NA	NA	3.26341e+06	NA	NA	NA	NA	2.9984e+06	3.31552e+06	3.47632e+06	NA	NA	NA	21.5158	21.6608	21.7291	NA	NA	NA
PP_29426	NA	NA	765.05	NA	NA	NA	NA	NA	3.68834e+06	NA	NA	NA	NA	3.11511e+06	3.79631e+06	4.1536e+06	NA	NA	NA	21.5709	21.8562	21.9859	NA	NA	NA
PP_29446	NA	NA	766.157	NA	NA	NA	NA	NA	1.10042e+07	NA	NA	NA	NA	1.02531e+07	9.92364e+06	1.28359e+07	NA	NA	NA	23.2896	23.2424	23.6137	NA	NA	NA
PP_29540	NA	NA	770.85	NA	0.00152246	0.00346667	0.084559	NA	685411	8.10571e+06	NA	NA	NA	697737	698630	659867	6.90063e+06	9.90944e+06	7.50707e+06	19.4123	19.4142	19.3318	22.7183	23.2404	22.8398
PP_29617	NA	NA	775.192	NA	NA	NA	NA	NA	4.32877e+06	NA	NA	NA	NA	4.06929e+06	5.6006e+06	3.31642e+06	NA	NA	NA	21.9563	22.4172	21.6612	NA	NA	NA
PP_29619	NA	NA	775.392	NA	NA	NA	NA	NA	4.85877e+06	NA	NA	NA	NA	4.54256e+06	6.09056e+06	3.94317e+06	NA	NA	NA	22.1151	22.5381	21.9109	NA	NA	NA
PP_29621	NA	NA	775.592	NA	NA	NA	NA	NA	3.78281e+06	NA	NA	NA	NA	3.51046e+06	4.72497e+06	3.11301e+06	NA	NA	NA	21.7432	22.1719	21.5699	NA	NA	NA
PP_29656	NA	NA	777.062	NA	0.000228477	0.000956179	11.9915	NA	4.02558e+06	335702	NA	NA	NA	3.64165e+06	4.51936e+06	3.91573e+06	356874	NA	314531	21.7962	22.1077	21.9008	18.4451	NA	18.2628
PP_29659	NA	NA	777.153	NA	0.000686588	0.00201066	13.1456	NA	5.3338e+06	405748	NA	NA	NA	4.80398e+06	5.9884e+06	5.20902e+06	526785	348454	342006	22.1958	22.5137	22.3126	19.0069	18.4106	18.3837
PP_29661	NA	NA	777.244	NA	1.39e-05	0.00022343	12.178	NA	4.99268e+06	409974	NA	NA	NA	4.87251e+06	5.51078e+06	4.59475e+06	412416	360875	456630	22.2162	22.3938	22.1316	18.6537	18.4611	18.8007
PP_29663	NA	NA	777.335	NA	1.9e-05	0.000262323	11.7087	NA	3.9539e+06	337689	NA	NA	NA	3.68675e+06	4.38736e+06	3.78758e+06	358737	291462	362868	21.8139	22.0649	21.8528	18.4526	18.153	18.4691
PP_29815	NA	NA	786.824	NA	1.34e-05	0.000221969	0.212385	NA	1.52673e+06	7.18852e+06	NA	NA	NA	1.58221e+06	1.59713e+06	1.40087e+06	6.96796e+06	7.8052e+06	6.7924e+06	20.5935	20.607	20.4179	22.7323	22.896	22.6955
PP_29901	NA	NA	794.061	NA	NA	NA	NA	NA	3.68478e+06	NA	NA	NA	NA	3.61344e+06	3.55841e+06	3.8825e+06	NA	NA	NA	21.7849	21.7628	21.8886	NA	NA	NA
PP_30051	NA	NA	810.351	NA	NA	NA	NA	NA	NA	5.71475e+06	NA	NA	NA	NA	NA	NA	5.85572e+06	3.87561e+06	7.41292e+06	NA	NA	NA	22.4814	21.886	22.8216
PP_30060	NA	NA	810.853	NA	NA	NA	NA	NA	NA	4.28e+06	NA	NA	NA	NA	NA	NA	4.43346e+06	2.77311e+06	5.63342e+06	NA	NA	NA	22.08	21.4031	22.4256
PP_30133	NA	NA	817.406	NA	NA	NA	119.052	NA	9.30006e+06	78117.5	NA	NA	NA	9.76505e+06	7.67281e+06	1.04623e+07	NA	NA	78117.5	23.2192	22.8713	23.3187	NA	NA	16.2534
PP_30138	NA	NA	817.74	NA	NA	NA	116.367	NA	1.18197e+07	101573	NA	NA	NA	1.20524e+07	1.01214e+07	1.32854e+07	NA	NA	101573	23.5228	23.2709	23.6633	NA	NA	16.6322
PP_30143	NA	NA	818.074	NA	NA	NA	144.416	NA	8.79026e+06	60867.7	NA	NA	NA	9.11756e+06	7.23888e+06	1.00143e+07	NA	NA	60867.7	23.1202	22.7873	23.2556	NA	NA	15.8934
PP_30173	NA	NA	820.559	NA	NA	NA	NA	NA	8.55995e+06	NA	NA	NA	NA	8.38449e+06	8.46973e+06	8.82561e+06	NA	NA	NA	22.9993	23.0139	23.0733	NA	NA	NA
PP_30214	NA	NA	823.161	NA	NA	NA	NA	NA	1.64733e+07	NA	NA	NA	NA	1.54744e+07	1.6871e+07	17074360	NA	NA	NA	23.8834	24.008	24.0253	NA	NA	NA
PP_30425	NA	NA	838.838	NA	0.000842516	0.00230259	0.0699553	NA	461600	6598501	NA	NA	NA	498758	451518	434525	5.64478e+06	8.28665e+06	5.86407e+06	18.928	18.7844	18.7291	22.4285	22.9824	22.4835
PP_30569	NA	NA	854.768	NA	0.000391331	0.00135271	10.6097	NA	3.01879e+06	284532	NA	NA	NA	2.89981e+06	3.04704e+06	3.10952e+06	278988	252135	322474	21.4675	21.539	21.5683	18.0898	17.9438	18.2988
PP_30570	NA	NA	854.812	NA	2.85e-05	0.000301683	0.173015	NA	1.01094e+06	5.84307e+06	NA	NA	NA	1.08047e+06	1.05683e+06	895524	5.67007e+06	6.49081e+06	5.36833e+06	20.0432	20.0113	19.7724	22.4349	22.63	22.356
PP_30830	NA	NA	883.256	NA	NA	NA	0.143197	NA	687966	4.80434e+06	NA	NA	NA	687966	NA	NA	5.21384e+06	4.76937e+06	4.42981e+06	19.392	NA	NA	22.3139	22.1854	22.0788
PP_30941	NA	NA	896.557	NA	5.72e-05	0.000420759	25.818	NA	3.34129e+06	129417	NA	NA	NA	3.30509e+06	3.7898e+06	2.92899e+06	134685	NA	124150	21.6563	21.8537	21.482	17.0392	NA	16.9217
PP_31356	NA	NA	937.638	NA	NA	NA	NA	NA	4.27935e+06	NA	NA	NA	NA	4.22293e+06	NA	4.33577e+06	NA	NA	NA	22.0098	NA	22.0479	NA	NA	NA
PP_31660	NA	NA	973.114	NA	NA	NA	NA	NA	6.53707e+06	NA	NA	NA	NA	5.54836e+06	6.83696e+06	7.22588e+06	NA	NA	NA	22.4036	22.7049	22.7847	NA	NA	NA
PP_31914	NA	NA	1005.85	NA	NA	NA	NA	NA	4.04429e+06	NA	NA	NA	NA	3.8953e+06	5.31619e+06	2.92138e+06	NA	NA	NA	21.8933	22.342	21.4782	NA	NA	NA
PP_31915	NA	NA	1006.18	NA	NA	NA	NA	NA	6.28326e+06	NA	NA	NA	NA	6.003e+06	8.17202e+06	4.67476e+06	NA	NA	NA	22.5173	22.9623	22.1565	NA	NA	NA
PP_31919	NA	NA	1006.52	NA	NA	NA	NA	NA	5.62041e+06	NA	NA	NA	NA	5.32368e+06	7.37302e+06	4.16454e+06	NA	NA	NA	22.344	22.8138	21.9897	NA	NA	NA
PP_32033	NA	NA	1027.35	NA	0.000158869	0.000767808	0.0253222	NA	1.22244e+06	4.82754e+07	NA	NA	NA	1.59151e+06	1.13191e+06	943903	5.69549e+07	4.51674e+07	4.27039e+07	20.602	20.1103	19.8483	25.7633	25.4288	25.3479
PP_32034	NA	NA	1027.86	NA	NA	NA	NA	NA	NA	1.66794e+07	NA	NA	NA	NA	NA	NA	1.97078e+07	1.58067e+07	1.45237e+07	NA	NA	NA	24.2323	23.914	23.7919
PP_32102	NA	NA	1038.23	NA	NA	NA	NA	NA	1.00175e+07	NA	NA	NA	NA	1.02856e+07	1.05362e+07	9.23081e+06	NA	NA	NA	23.2941	23.3288	23.138	NA	NA	NA
PP_32142	NA	NA	1042.2	NA	0.000403534	0.00136966	25.3809	NA	3.94823e+06	155559	NA	NA	NA	3.50427e+06	3.55475e+06	4.78566e+06	150604	NA	160514	21.7407	21.7613	22.1903	17.2004	NA	17.2923
PP_32161	NA	NA	1043.42	NA	NA	NA	NA	NA	NA	4.59962e+06	NA	NA	NA	NA	NA	NA	4.69329e+06	5.74118e+06	3.36439e+06	NA	NA	NA	22.1622	22.4529	21.6819
PP_32166	NA	NA	1043.75	NA	NA	NA	NA	NA	NA	4.25897e+06	NA	NA	NA	NA	NA	NA	4.36432e+06	5.31969e+06	3.09292e+06	NA	NA	NA	22.0573	22.3429	21.5605
PN_22	NA	NA	101.023	NA	NA	NA	11.1982	NA	1.58591e+06	141622	NA	NA	NA	1.59054e+06	1.58235e+06	1.58483e+06	NA	141622	NA	20.6011	20.5936	20.5959	NA	17.1117	NA
PN_23	NA	NA	101.023	NA	NA	NA	NA	490980	1.93602e+06	NA	483532	539779	449628	2.24356e+06	2.90614e+06	658372	NA	NA	NA	21.0974	21.4707	19.3285	NA	NA	NA
PN_25	NA	NA	102.054	NA	8.41e-06	0.000186221	5.34133	565586	1.96512e+07	3.67909e+06	573185	610864	512709	1.88618e+07	1.97924e+07	2.02994e+07	3.49778e+06	3.91306e+06	3.62641e+06	24.169	24.2384	24.2749	21.738	21.8999	21.7901
PN_42	NA	NA	103.002	NA	NA	NA	NA	1.80412e+06	NA	NA	1.71424e+06	2.0583e+06	1.63982e+06	NA	NA	NA	NA	NA	NA	NA	NA	NA	NA	NA	NA
PN_44	NA	NA	103.039	NA	NA	NA	NA	267689	7.11085e+06	NA	276900	277685	248482	7.23552e+06	6.04908e+06	8.04795e+06	NA	NA	NA	22.7867	22.5283	22.9402	NA	NA	NA
PN_50	NA	NA	104.034	NA	0.00467491	0.00783363	1.72587	275851	2.92357e+06	1.69397e+06	305369	260934	261249	2.81676e+06	2.69057e+06	3.26337e+06	1.61083e+06	1.75516e+06	1.71593e+06	21.4256	21.3595	21.6379	20.6194	20.7432	20.7106
PN_58	NA	NA	105.018	NA	3.37e-05	0.0003255	8.81506	1.32816e+07	2.81244e+06	319049	1.30655e+07	1.39541e+07	1.28253e+07	2.60586e+06	3.25087e+06	2.58058e+06	282086	341471	333590	21.3133	21.6324	21.2993	18.1058	18.3814	18.3477
PN_66	NA	NA	108.901	NA	NA	NA	NA	7.53192e+06	2.47114e+06	NA	7.89642e+06	7.7366e+06	6.96274e+06	2.59564e+06	2.19943e+06	2.61836e+06	NA	NA	NA	21.3077	21.0687	21.3202	NA	NA	NA
PN_70	NA	NA	110.898	NA	NA	NA	NA	4.78029e+06	1.54618e+06	NA	4.80826e+06	4.92682e+06	4.60579e+06	1.63474e+06	1.35083e+06	1.65296e+06	NA	NA	NA	20.6406	20.3654	20.6566	NA	NA	NA
PN_73	NA	NA	110.984	NA	0.123599	0.138253	1.38319	NA	1.98511e+06	1.43517e+06	NA	NA	NA	1.93144e+06	2.1486e+06	1.87529e+06	1.09346e+06	1.76566e+06	1.44639e+06	20.8812	21.035	20.8387	20.0605	20.7518	20.464
PN_74	NA	NA	111.001	NA	NA	NA	NA	NA	3.44268e+06	NA	NA	NA	NA	3.65045e+06	3.64022e+06	3.03736e+06	NA	NA	NA	21.7996	21.7956	21.5344	NA	NA	NA
PN_76	NA	NA	111.007	NA	NA	NA	NA	5.37291e+06	528701	NA	5.30792e+06	5.66074e+06	5.15007e+06	617677	517462	450963	NA	NA	NA	19.2365	18.9811	18.7827	NA	NA	NA
PN_82	NA	NA	111.018	NA	5.84e-05	0.000421744	13.2086	131170	2.16397e+06	163831	130509	152860	110143	1.90399e+06	2.41288e+06	2.17505e+06	173618	134176	183699	20.8606	21.2023	21.0526	17.4056	17.0338	17.487
PN_83	NA	NA	111.019	NA	NA	NA	NA	3.65503e+06	190934	NA	3.63516e+06	3.68113e+06	3.6488e+06	166315	209206	197280	NA	NA	NA	17.3436	17.6746	17.5899	NA	NA	NA
PN_88	NA	NA	112.039	NA	0.0234295	0.0301375	34.3916	NA	3.32862e+06	96785.8	NA	NA	NA	3.48461e+06	2.68705e+06	3.81419e+06	NA	72214.3	121357	21.7326	21.3576	21.8629	NA	16.14	16.8889
PN_167	NA	NA	113.034	NA	0.000991747	0.00257427	2.53287	NA	2.2493e+06	888042	NA	NA	NA	2.16888e+06	2.07777e+06	2.50124e+06	871795	932012	860317	21.0485	20.9866	21.2542	19.7336	19.83	19.7145
PN_180	NA	NA	114.055	NA	NA	NA	NA	3.50287e+06	748919	NA	3.31791e+06	3.19991e+06	3.9908e+06	756311	764247	726200	NA	NA	NA	19.5286	19.5437	19.47	NA	NA	NA
PN_205	NA	NA	115.002	NA	4.21e-05	0.000359673	88.7199	725943	1.01875e+07	114828	695051	1.03649e+06	446284	9.6535e+06	1.11093e+07	9.7998e+06	95302.2	131334	117848	23.2026	23.4053	23.2243	16.5402	17.0029	16.8466
PN_206	NA	NA	115.002	NA	0.00239055	0.00473744	36.8369	1.02095e+06	1.99104e+07	540501	727623	1.35281e+06	982426	2.09305e+07	2.18961e+07	1.69047e+07	313692	580198	727614	24.3191	24.3842	24.0109	18.259	19.1462	19.4728
PN_210	NA	NA	115.039	NA	NA	NA	NA	2.3943e+06	1.74365e+06	NA	2.40589e+06	2.30104e+06	2.47597e+06	2.24465e+06	2.1864e+06	799896	NA	NA	NA	21.0981	21.0601	19.6095	NA	NA	NA
PN_242	NA	NA	115.92	NA	0.410923	0.432655	1.14364	1.93938e+06	2.00544e+06	1.75355e+06	2.03428e+06	2.04324e+06	1.74062e+06	1.98221e+06	1.80031e+06	2.2338e+06	2.15069e+06	1.78884e+06	1.32114e+06	20.9187	20.7798	21.0911	21.0364	20.7706	20.3333
PN_254	NA	NA	116.07	NA	NA	NA	NA	167254	1.71506e+06	NA	171731	171835	158198	2.03194e+06	1.42088e+06	1.69237e+06	NA	NA	NA	20.9544	20.4383	20.6906	NA	NA	NA
PN_268	NA	NA	116.926	NA	0.349891	0.372005	0.848248	1.95323e+06	2.65312e+06	3.12776e+06	1.6924e+06	1.26162e+06	2.90566e+06	2.62178e+06	2.02868e+06	3.30888e+06	3.13141e+06	3.55862e+06	2.69326e+06	21.3221	20.9521	21.6579	21.5784	21.7629	21.3609
PN_273	NA	NA	116.927	NA	NA	NA	0.695907	2.54799e+06	754946	1.08484e+06	2.64311e+06	1.99219e+06	3.00866e+06	NA	754946	NA	NA	1.08484e+06	NA	NA	19.526	NA	NA	20.049	NA
PN_279	NA	NA	116.927	NA	NA	NA	0.328395	3.42747e+06	541309	1.64835e+06	3.81711e+06	NA	3.03784e+06	NA	541309	NA	1.64835e+06	NA	NA	NA	19.0461	NA	20.6526	NA	NA
PN_280	NA	NA	116.927	NA	0.283702	0.305222	1.68058	395740	1.12962e+06	672161	NA	395740	NA	1.12975e+06	1.04659e+06	1.21252e+06	NA	850061	494261	20.1076	19.9973	20.2096	NA	19.6972	18.9149
PN_284	NA	NA	116.927	NA	0.36624	0.388247	1.12651	8.35119e+06	8.96179e+06	7.95538e+06	8.15134e+06	8.30692e+06	8.59531e+06	8.71401e+06	7.94597e+06	1.02254e+07	9.14633e+06	8.09182e+06	6.62799e+06	23.0549	22.9218	23.2857	23.1248	22.948	22.6601
PN_293	NA	NA	116.927	NA	0.899443	0.905704	1.01264	2.37415e+06	692924	684274	NA	1.8855e+06	2.86281e+06	NA	588306	797542	651055	907919	493850	NA	19.1662	19.6052	19.3124	19.7922	18.9137
PN_304	NA	NA	116.927	NA	NA	NA	NA	NA	2.63951e+06	NA	NA	NA	NA	2.37211e+06	2.42948e+06	3.11695e+06	NA	NA	NA	21.1777	21.2122	21.5717	NA	NA	NA
PN_305	NA	NA	116.927	NA	0.6439	0.661583	0.972898	NA	1.7999e+06	1.85004e+06	NA	NA	NA	1.84684e+06	1.75419e+06	1.79867e+06	1.77081e+06	NA	1.92927e+06	20.8166	20.7424	20.7785	20.756	NA	20.8796
PN_313	NA	NA	116.927	NA	NA	NA	NA	775547	1.66772e+06	NA	714506	961336	650799	1.50957e+06	1.62055e+06	1.87304e+06	NA	NA	NA	20.5257	20.6281	20.8369	NA	NA	NA
PN_326	NA	NA	116.927	NA	NA	NA	NA	2.28685e+06	NA	940540	2.22631e+06	1.72882e+06	2.90543e+06	NA	NA	NA	1.69227e+06	188809	NA	NA	NA	NA	20.6905	17.5266	NA
PN_339	NA	NA	116.928	NA	NA	NA	NA	5.78247e+06	4.18485e+06	NA	6.17201e+06	NA	5.39293e+06	NA	4.18485e+06	NA	NA	NA	NA	NA	21.9967	NA	NA	NA	NA
PN_340	NA	NA	116.929	NA	NA	NA	NA	6.59391e+06	7.02272e+06	NA	6.93691e+06	6.52903e+06	6.31579e+06	7.04879e+06	6.9845e+06	7.03486e+06	NA	NA	NA	22.7489	22.7357	22.7461	NA	NA	NA
PN_355	NA	NA	117.009	NA	NA	NA	NA	1.55913e+06	691886	NA	1.87983e+06	1.50491e+06	1.29265e+06	783214	657860	634584	NA	NA	NA	19.579	19.3274	19.2755	NA	NA	NA
PN_356	NA	NA	117.014	NA	NA	NA	NA	1.95213e+06	1.24897e+06	NA	NA	1.84162e+06	2.06263e+06	NA	1.2325e+06	1.26545e+06	NA	NA	NA	NA	20.2332	20.2712	NA	NA	NA
PN_369	NA	NA	117.018	NA	0.000497256	0.00159386	96.0456	2.99141e+08	1.51921e+08	1.58176e+06	3.01606e+08	3.06103e+08	2.89713e+08	1.46819e+08	1.52461e+08	1.56483e+08	1.27082e+06	1.56806e+06	1.9064e+06	27.1295	27.1839	27.2214	20.2773	20.5805	20.8624
PN_375	NA	NA	117.022	NA	NA	NA	NA	1.61214e+06	731677	NA	1.69375e+06	1.6297e+06	1.51296e+06	635262	780342	779428	NA	NA	NA	19.277	19.5737	19.5721	NA	NA	NA
PN_376	NA	NA	117.027	NA	NA	NA	NA	1.66854e+06	670607	NA	1.41968e+06	1.75684e+06	1.82912e+06	535466	866284	610071	NA	NA	NA	19.0304	19.7245	19.2186	NA	NA	NA
PN_378	NA	NA	117.054	NA	7.76e-05	0.000505682	27.4562	693677	2.23626e+06	81448.3	720304	694163	666564	2.10674e+06	2.14292e+06	2.45913e+06	NA	80282.9	82613.7	21.0066	21.0311	21.2297	NA	16.2928	16.3341
PN_383	NA	NA	118.049	NA	5.44e-05	0.000410642	11.854	1.39583e+06	1.88913e+06	159367	1.43152e+06	1.42595e+06	1.33001e+06	1.89188e+06	1.56812e+06	2.2074e+06	131662	175451	170989	20.8514	20.5806	21.0739	17.0065	17.4207	17.3835
PN_390	NA	NA	119.033	NA	0.000113394	0.000619811	19.0137	127851	9.47186e+06	498160	139797	127717	116038	9.50113e+06	9.49994e+06	9.41452e+06	521230	466500	506750	23.1797	23.1795	23.1665	18.9916	18.8315	18.9509
PN_405	NA	NA	120.011	NA	NA	NA	NA	NA	4.74077e+06	NA	NA	NA	NA	4.40147e+06	5.09285e+06	4.728e+06	NA	NA	NA	22.0696	22.28	22.1728	NA	NA	NA
PN_433	NA	NA	123.001	NA	NA	NA	NA	NA	1.22571e+06	NA	NA	NA	NA	1.33412e+06	1.2695e+06	1.0735e+06	NA	NA	NA	20.3475	20.2758	20.0339	NA	NA	NA
PN_443	NA	NA	124.009	NA	NA	NA	NA	NA	2.8407e+06	NA	NA	NA	NA	3.07357e+06	2.81528e+06	2.63323e+06	NA	NA	NA	21.5515	21.4248	21.3284	NA	NA	NA
PN_445	NA	NA	124.016	NA	0.00186717	0.00399187	0.306641	NA	442312	1.44245e+06	NA	NA	NA	425844	459803	441290	1.25401e+06	1.47118e+06	1.60215e+06	18.7	18.8107	18.7514	20.2581	20.4885	20.6116
PN_459	NA	NA	124.999	NA	0.423434	0.444965	1.12914	NA	1.01648e+07	9.00223e+06	NA	NA	NA	9.44048e+06	1.14525e+07	9.6015e+06	7.44262e+06	8.11681e+06	1.14473e+07	23.1704	23.4492	23.1948	22.8274	22.9525	23.4485
PN_491	NA	NA	127.05	NA	0.000294799	0.00111643	7.98621	NA	2.1475e+06	268902	NA	NA	NA	2.35896e+06	2.0694e+06	2.01416e+06	242516	242255	321935	21.1697	20.9808	20.9417	17.8877	17.8862	18.2964
PN_517	NA	NA	128.034	NA	0.000246772	0.000996183	9.1389	1.5346e+06	4.60258e+07	5.03625e+06	1.4333e+06	1.59319e+06	1.57731e+06	4.48018e+07	4.54923e+07	4.77832e+07	4.51308e+06	5.04266e+06	5.55302e+06	25.4171	25.4391	25.51	22.1057	22.2658	22.4048
PN_519	NA	NA	128.034	NA	0.00142269	0.0033054	4.10707	1.37099e+08	1.1571e+07	2.81733e+06	1.41259e+08	1.39029e+08	1.31008e+08	1.19748e+07	8.9808e+06	1.37574e+07	2.88038e+06	2.18071e+06	3.39092e+06	23.5135	23.0984	23.7137	21.4578	21.0564	21.6932
PN_540	NA	NA	129.018	NA	NA	NA	NA	2.29301e+06	531582	NA	NA	NA	2.29301e+06	601774	510112	482861	NA	NA	NA	19.1989	18.9605	18.8812	NA	NA	NA
PN_541	NA	NA	129.018	NA	NA	NA	NA	3.73509e+06	NA	NA	3.38921e+06	4.08098e+06	NA	NA	NA	NA	NA	NA	NA	NA	NA	NA	NA	NA	NA
PN_542	NA	NA	129.018	NA	NA	NA	NA	3.99281e+06	137037	NA	NA	NA	3.99281e+06	177164	116692	117254	NA	NA	NA	17.4347	16.8323	16.8393	NA	NA	NA
PN_545	NA	NA	129.018	NA	NA	NA	NA	1.43859e+06	NA	NA	1.41215e+06	1.68365e+06	1.21996e+06	NA	NA	NA	NA	NA	NA	NA	NA	NA	NA	NA	NA
PN_549	NA	NA	129.054	NA	NA	NA	NA	2.27828e+06	5.77692e+06	NA	2.29954e+06	2.32994e+06	2.20536e+06	6.70261e+06	6.8102e+06	3.81795e+06	NA	NA	NA	22.6763	22.6993	21.8644	NA	NA	NA
PN_550	NA	NA	129.054	NA	NA	NA	NA	5.44157e+06	3.10451e+06	NA	5.47516e+06	5.49174e+06	5.35781e+06	4.21804e+06	3.5466e+06	1.54891e+06	NA	NA	NA	22.0081	21.758	20.5628	NA	NA	NA
PN_573	NA	NA	131.034	NA	0.00024173	0.000984154	11.3143	2.31668e+06	4.94594e+06	437141	2.38172e+06	2.40627e+06	2.16205e+06	5.68729e+06	3.64859e+06	5.50194e+06	352322	425805	533295	22.4393	21.7989	22.3915	18.4265	18.6998	19.0246
PN_582	NA	NA	131.07	NA	NA	NA	NA	1.99132e+06	1.64772e+06	NA	1.97952e+06	2.06648e+06	1.92796e+06	1.72247e+06	1.28437e+06	1.93631e+06	NA	NA	NA	20.7161	20.2926	20.8849	NA	NA	NA
PN_585	NA	NA	131.081	NA	0.0181965	0.0242396	2.08314	2.11193e+06	3.09274e+06	1.48465e+06	2.16999e+06	2.10496e+06	2.06083e+06	3.06105e+06	NA	3.12443e+06	1.19576e+06	1.67075e+06	1.58744e+06	21.5456	NA	21.5752	20.1895	20.6721	20.5983
PN_590	NA	NA	132.011	NA	8.16e-05	0.000522076	62.2739	NA	8.74153e+06	140372	NA	NA	NA	1.01046e+07	9.58831e+06	6.53166e+06	120693	107485	192938	23.2685	23.1928	22.639	16.881	16.7138	17.5578
PN_608	NA	NA	132.899	NA	0.331599	0.354468	1.19518	1.37081e+06	456670	382093	1.61371e+06	1.09672e+06	1.40201e+06	391230	417789	560992	309635	368966	467679	18.5777	18.6724	19.0976	18.2402	18.4931	18.8352
PN_624	NA	NA	132.945	NA	0.00340526	0.00616298	1.94925	2.74465e+06	2.60425e+07	1.33603e+07	2.80949e+06	2.45507e+06	2.96939e+06	2.45845e+07	2.76096e+07	2.59334e+07	1.19091e+07	1.50585e+07	1.31133e+07	24.5512	24.7187	24.6283	23.5056	23.8441	23.6445
PN_628	NA	NA	133.002	NA	NA	NA	NA	118605	1.70406e+06	NA	NA	118605	NA	1.83524e+06	1.64773e+06	1.62922e+06	NA	NA	NA	20.8075	20.652	20.6358	NA	NA	NA
PN_629	NA	NA	133.008	NA	NA	NA	NA	119036	1.98192e+06	NA	119143	165650	72315.8	1.82209e+06	2.16132e+06	1.96235e+06	NA	NA	NA	20.7972	21.0435	20.9041	NA	NA	NA
PN_636	NA	NA	133.018	NA	NA	NA	NA	112618	1.21448e+06	NA	106909	118326	NA	1.23285e+06	1.19909e+06	1.2115e+06	NA	NA	NA	20.2336	20.1935	20.2084	NA	NA	NA
PN_637	NA	NA	133.024	NA	NA	NA	NA	116347	1.43653e+06	NA	105501	169256	74283.2	NA	1.48708e+06	1.38598e+06	NA	NA	NA	NA	20.5041	20.4025	NA	NA	NA
PN_641	NA	NA	133.049	NA	0.000264579	0.00105153	9.85331	400170	1.76651e+06	179281	393961	429737	376813	1.97038e+06	1.49178e+06	1.83736e+06	213215	139077	185550	20.91	20.5086	20.8092	17.7019	17.0855	17.5014
PN_648	NA	NA	134.046	NA	0.000575669	0.00179225	5.32411	NA	2.04488e+06	384080	NA	NA	NA	1.89811e+06	2.0861e+06	2.15044e+06	326333	435362	390544	20.8561	20.9924	21.0362	18.316	18.7319	18.5751
PN_653	NA	NA	134.046	NA	0.632355	0.650645	1.09667	4.16233e+06	965554	880442	3.67567e+06	5.23029e+06	3.58103e+06	794339	1.15023e+06	952088	1.03232e+06	588332	1.02068e+06	19.5994	20.1335	19.8607	19.9775	19.1663	19.9611
PN_666	NA	NA	134.893	NA	0.0602328	0.0709337	1.29342	2.91074e+07	10434584	8.06743e+06	3.46407e+07	2.26116e+07	3.00698e+07	9.46462e+06	9.75075e+06	1.20884e+07	7.60947e+06	7.74098e+06	8.85185e+06	23.1741	23.2171	23.5271	22.8594	22.8841	23.0775
PN_673	NA	NA	134.942	NA	0.00766091	0.0116661	1.97641	882744	8.81458e+06	4.4599e+06	843972	920856	883404	8.52089e+06	9.23214e+06	8.69072e+06	3.91421e+06	5.1019e+06	4.36361e+06	23.0226	23.1382	23.051	21.9003	22.2826	22.0571
PN_676	NA	NA	135.028	NA	3.3e-05	0.000325009	4.76136	1.71624e+07	3.32844e+06	699051	1.80942e+07	1.97824e+07	1.36106e+07	3.01599e+06	3.63274e+06	3.33658e+06	673415	663719	760019	21.5242	21.7926	21.6699	19.3611	19.3402	19.5357
PN_677	NA	NA	135.029	NA	0.013653	0.0188827	34.4911	3.43073e+06	3.11659e+06	90359.3	3.37108e+06	3.56853e+06	3.35257e+06	3.1553e+06	3.22987e+06	2.96461e+06	80694.1	NA	100024	21.5893	21.623	21.4994	16.3002	NA	16.61
PN_681	NA	NA	135.03	NA	NA	NA	NA	7.15475e+06	NA	1.23563e+06	7.91022e+06	6.24411e+06	7.30991e+06	NA	NA	NA	687026	1.14205e+06	1.87783e+06	NA	NA	NA	19.39	20.1232	20.8406
PN_689	NA	NA	136.89	NA	0.0370763	0.0456874	1.26622	9.57051e+06	3.37206e+06	2.66309e+06	1.17076e+07	7.69462e+06	9.3093e+06	3.17856e+06	3.16932e+06	3.76831e+06	2.48088e+06	2.58222e+06	2.92616e+06	21.5999	21.5957	21.8455	21.2424	21.3002	21.4806
PN_699	NA	NA	137	NA	NA	NA	NA	NA	2.86959e+06	NA	NA	NA	NA	3.01932e+06	2.76852e+06	2.82092e+06	NA	NA	NA	21.5258	21.4007	21.4277	NA	NA	NA
PN_721	NA	NA	139.032	NA	NA	NA	NA	NA	1.80098e+06	NA	NA	NA	NA	1.92912e+06	1.76826e+06	1.70557e+06	NA	NA	NA	20.8795	20.7539	20.7018	NA	NA	NA
PN_731	NA	NA	141.066	NA	1.94e-05	0.000263112	180.541	469501	2.38494e+07	132100	467094	486033	455377	2.58952e+07	2.637e+07	1.92831e+07	131677	164407	100215	24.6262	24.6524	24.2008	17.0066	17.3269	16.6127
PN_732	NA	NA	141.102	NA	0.000467143	0.00151525	5.14829	NA	6.4844e+06	1.25952e+06	NA	NA	NA	6.67376e+06	7.28502e+06	5.49441e+06	1.16871e+06	1.2618e+06	1.34807e+06	22.6701	22.7965	22.3895	20.1565	20.2671	20.3625
PN_738	NA	NA	142.05	NA	NA	NA	NA	256584	2.21896e+06	NA	217146	284800	267806	2.42165e+06	1.95966e+06	2.27556e+06	NA	NA	NA	21.2076	20.9022	21.1178	NA	NA	NA
PN_751	NA	NA	142.997	NA	NA	NA	NA	2.10222e+06	253916	NA	2.06034e+06	2.52137e+06	1.72494e+06	252593	207909	301248	NA	NA	NA	17.9465	17.6656	18.2006	NA	NA	NA
PN_775	NA	NA	144.922	NA	0.514015	0.534202	1.13486	1.6747e+06	1.80431e+06	1.5899e+06	1.49834e+06	2.0905e+06	1.43525e+06	1.71111e+06	1.43398e+06	2.26785e+06	1.77496e+06	1.66646e+06	1.32827e+06	20.7065	20.4516	21.1129	20.7594	20.6684	20.3411
PN_793	NA	NA	145.013	NA	0.0060138	0.00959555	133.934	2.92711e+06	1.41358e+07	105543	2.88693e+06	3.32345e+06	2.57095e+06	1.60825e+07	2.14196e+07	4.9054e+06	NA	92497.6	118589	23.939	24.3524	22.2259	NA	16.4971	16.8556
PN_795	NA	NA	145.049	NA	NA	NA	NA	6.33517e+06	NA	NA	5.23726e+06	7.33167e+06	6.43657e+06	NA	NA	NA	NA	NA	NA	NA	NA	NA	NA	NA	NA
PN_806	NA	NA	146.026	NA	0.071697	0.0832437	9.43049	NA	1.2732e+06	135009	NA	NA	NA	1.36744e+06	1.17896e+06	NA	94605.7	NA	175412	20.383	20.1691	NA	16.5296	NA	17.4204
PN_810	NA	NA	146.032	NA	0.0353441	0.0437516	9.4807	NA	2.37086e+06	250072	NA	NA	NA	2.22629e+06	2.57177e+06	2.31452e+06	NA	291465	208679	21.0862	21.2943	21.1423	NA	18.153	17.6709
PN_811	NA	NA	146.039	NA	0.017713	0.0236391	13.4734	NA	2.39856e+06	178023	NA	NA	NA	2.43101e+06	2.38226e+06	2.38242e+06	191538	164508	NA	21.2131	21.1839	21.184	17.5473	17.3278	NA
PN_813	NA	NA	146.045	NA	0.000367851	0.00130644	5.83441	817635	1.75938e+06	301552	829902	872589	750415	1.63954e+06	2.03612e+06	1.60247e+06	245562	359067	300027	20.6449	20.9574	20.6119	17.9057	18.4539	18.1947
PN_816	NA	NA	146.05	NA	0.000169705	0.000790257	8.1187	NA	2.28833e+06	281859	NA	NA	NA	2.08231e+06	2.17597e+06	2.60671e+06	266012	283185	296381	20.9898	21.0532	21.3138	18.0211	18.1114	18.1771
PN_817	NA	NA	146.081	NA	NA	NA	NA	NA	2.65437e+06	NA	NA	NA	NA	2.70005e+06	2.73787e+06	2.52518e+06	NA	NA	NA	21.3646	21.3846	21.268	NA	NA	NA
PN_836	NA	NA	147.029	NA	0.00155579	0.00351673	18.5246	3.29317e+06	2.42278e+06	130787	3.28025e+06	3.36565e+06	3.23362e+06	2.35673e+06	2.57918e+06	2.33244e+06	107711	114653	169998	21.1684	21.2985	21.1534	16.7168	16.8069	17.3752
PN_840	NA	NA	147.065	NA	NA	NA	NA	1.53208e+06	NA	NA	1.58289e+06	1.54187e+06	1.47147e+06	NA	NA	NA	NA	NA	NA	NA	NA	NA	NA	NA	NA
PN_841	NA	NA	147.065	NA	NA	NA	NA	1.59261e+06	NA	NA	1.60866e+06	1.69894e+06	1.47022e+06	NA	NA	NA	NA	NA	NA	NA	NA	NA	NA	NA	NA
PN_858	NA	NA	149.044	NA	NA	NA	NA	3.26978e+06	NA	NA	3.14379e+06	3.52715e+06	3.13841e+06	NA	NA	NA	NA	NA	NA	NA	NA	NA	NA	NA	NA
PN_863	NA	NA	150.04	NA	NA	NA	NA	319621	1.97104e+06	NA	304867	377367	276630	1.92875e+06	2.03118e+06	1.95318e+06	NA	NA	NA	20.8792	20.9539	20.8974	NA	NA	NA
PN_868	NA	NA	150.885	NA	NA	NA	NA	2.62251e+07	820313	NA	2.75727e+07	2.54242e+07	2.56785e+07	909022	712535	839382	NA	NA	NA	19.794	19.4426	19.679	NA	NA	NA
PN_878	NA	NA	151.52	NA	NA	NA	NA	NA	2.18626e+06	NA	NA	NA	NA	2.22981e+06	2.38026e+06	1.94872e+06	NA	NA	NA	21.0885	21.1827	20.8941	NA	NA	NA
PN_890	NA	NA	152.047	NA	0.00123773	0.00299763	1.53507	482753	9.6841e+07	6.30859e+07	463413	475243	509604	9.79428e+07	9.52808e+07	9.72996e+07	6.23864e+07	6.59812e+07	6.08902e+07	26.5454	26.5057	26.5359	25.8947	25.9756	25.8597
PN_897	NA	NA	152.882	NA	NA	NA	NA	2.67439e+07	834292	NA	2.71769e+07	2.64585e+07	2.65963e+07	912059	720392	870426	NA	NA	NA	19.7988	19.4584	19.7314	NA	NA	NA
PN_900	NA	NA	152.985	NA	0.00765862	0.0116661	10.1455	903347	1.43203e+06	141150	891946	945352	872743	2.19045e+06	1.13396e+06	971667	132187	128328	162934	21.0628	20.1129	19.8901	17.0122	16.9695	17.3139
PN_901	NA	NA	152.994	NA	3.27e-05	0.000325005	0.371397	829242	888970	2.39359e+06	823695	730912	933121	898063	837122	931726	2.42419e+06	2.4654e+06	2.29116e+06	19.7765	19.6751	19.8295	21.2091	21.2334	21.1276
PN_906	NA	NA	153.867	NA	0.00855191	0.0127896	0.755251	5.7896e+06	1.71494e+06	2.2707e+06	5.25806e+06	5.37528e+06	6.73546e+06	1.70521e+06	1.61342e+06	1.82621e+06	2.09984e+06	2.26869e+06	2.44355e+06	20.7015	20.6217	20.8004	21.0018	21.1134	21.2205
PN_910	NA	NA	154.026	NA	NA	NA	NA	305452	2.0299e+06	NA	271992	348590	295775	1.92671e+06	2.02396e+06	2.13901e+06	NA	NA	NA	20.8777	20.9488	21.0285	NA	NA	NA
PN_911	NA	NA	154.044	NA	0.000557173	0.00175227	1.48955	147857	3.2558e+07	2.18576e+07	171091	134338	138142	3.27982e+07	3.19282e+07	3.29477e+07	2.15251e+07	2.27624e+07	2.12853e+07	24.9671	24.9283	24.9737	24.3595	24.4402	24.3434
PN_918	NA	NA	154.879	NA	NA	NA	NA	8.6482e+06	250993	NA	8.65439e+06	8.85435e+06	8.43584e+06	285754	210609	256616	NA	NA	NA	18.1244	17.6842	17.9692	NA	NA	NA
PN_921	NA	NA	154.917	NA	NA	NA	NA	3.36332e+06	NA	NA	3.48381e+06	3.06433e+06	3.54183e+06	NA	NA	NA	NA	NA	NA	NA	NA	NA	NA	NA	NA
PN_923	NA	NA	154.927	NA	0.00118602	0.00291074	11.2799	2.80408e+06	1.03853e+07	920685	2.92771e+06	2.5401e+06	2.94444e+06	1.03616e+07	1.0111e+07	1.06832e+07	774443	1.07758e+06	910032	23.3047	23.2694	23.3488	19.5628	20.0394	19.7956
PN_931	NA	NA	155.081	NA	0.00205047	0.00424168	0.312103	NA	1.5022e+06	4.81315e+06	NA	NA	NA	1.41579e+06	1.67895e+06	1.41186e+06	3.90155e+06	4.96952e+06	5.56838e+06	20.4332	20.6791	20.4292	21.8956	22.2447	22.4088
PN_935	NA	NA	155.864	NA	0.0153217	0.0208845	0.700702	3.91547e+06	1.12705e+06	1.60845e+06	3.47032e+06	3.74819e+06	4.5279e+06	1.03282e+06	1.09578e+06	1.25254e+06	1.42796e+06	1.60933e+06	1.78808e+06	19.9782	20.0635	20.2564	20.4455	20.618	20.77
PN_948	NA	NA	156.924	NA	NA	NA	NA	NA	3.32853e+06	NA	NA	NA	NA	3.23294e+06	3.31047e+06	3.44218e+06	NA	NA	NA	21.6244	21.6586	21.7149	NA	NA	NA
PN_955	NA	NA	157.011	NA	0.0291323	0.0366052	1.71197	1.83497e+06	945935	552542	1.87972e+06	1.74913e+06	1.87605e+06	955422	939041	943343	461508	552953	643165	19.8658	19.8408	19.8474	18.816	19.0768	19.2948
PN_979	NA	NA	158.081	NA	NA	NA	NA	3.23028e+06	283252	NA	3.39595e+06	3.30742e+06	2.98747e+06	267809	297738	284209	NA	NA	NA	18.0308	18.1837	18.1166	NA	NA	NA
PN_1019	NA	NA	160.841	NA	0.0300112	0.0375789	1.64623	1.01147e+07	6.34019e+06	3.85134e+06	9.72118e+06	1.02635e+07	1.03593e+07	6.61227e+06	5.24193e+06	7.16638e+06	3.77714e+06	4.00825e+06	3.76865e+06	22.6567	22.3217	22.7728	21.8489	21.9345	21.8456
PN_1037	NA	NA	161.008	NA	NA	NA	NA	1.18668e+06	NA	NA	941066	1.27616e+06	1.34282e+06	NA	NA	NA	NA	NA	NA	NA	NA	NA	NA	NA	NA
PN_1053	NA	NA	162.838	NA	0.0211472	0.0275944	1.62352	9.07078e+06	5.97742e+06	3.68176e+06	8.57035e+06	9.46385e+06	9.17816e+06	6.42292e+06	4.90022e+06	6.60911e+06	3.54337e+06	4.0463e+06	3.45559e+06	22.6148	22.2244	22.656	21.7567	21.9482	21.7205
PN_1082	NA	NA	163.024	NA	NA	NA	NA	1.10764e+06	NA	NA	1.06222e+06	1.03547e+06	1.22524e+06	NA	NA	NA	NA	NA	NA	NA	NA	NA	NA	NA	NA
PN_1087	NA	NA	163.06	NA	NA	NA	NA	1.99409e+06	NA	NA	2.20452e+06	1.98261e+06	1.79515e+06	NA	NA	NA	NA	NA	NA	NA	NA	NA	NA	NA	NA
PN_1095	NA	NA	164.07	NA	0.00209707	0.00430118	15.832	1.17837e+06	2.47611e+06	156399	969994	1.17124e+06	1.39389e+06	2.512e+06	2.27162e+06	2.64471e+06	109608	171764	187825	21.2604	21.1153	21.3347	16.742	17.3901	17.519
PN_1097	NA	NA	164.835	NA	0.00550355	0.00895255	1.73013	2.93615e+06	1.9351e+06	1.11847e+06	2.88709e+06	3.01815e+06	2.90323e+06	2.06496e+06	1.66131e+06	2.07903e+06	1.05707e+06	1.27244e+06	1.0259e+06	20.9777	20.6639	20.9875	20.0116	20.2792	19.9685
PN_1133	NA	NA	165.039	NA	0.00169676	0.00374945	0.473459	1.15916e+07	475246	1.00378e+06	1.05639e+07	1.38122e+07	1.03988e+07	434746	522841	468152	1.03362e+06	959610	1018095	18.7298	18.996	18.8366	19.9793	19.8721	19.9574
PN_1145	NA	NA	166.859	NA	NA	NA	NA	2.05908e+06	267528	NA	1.95442e+06	2.10737e+06	2.11546e+06	268631	228358	305594	NA	NA	NA	18.0353	17.8009	18.2213	NA	NA	NA
PN_1152	NA	NA	166.974	NA	2.6e-05	0.000286045	14.3083	NA	1.45771e+06	101878	NA	NA	NA	1.42121e+06	1.65594e+06	1.29598e+06	85736.2	104581	115318	20.4387	20.6592	20.3056	16.3876	16.6743	16.8153
PN_1158	NA	NA	167.022	NA	1.23e-06	9.96593e-05	26.0991	NA	3.85135e+06	147566	NA	NA	NA	3.71624e+06	3.62893e+06	4.20887e+06	150308	137570	154821	21.8254	21.7911	22.005	17.1976	17.0698	17.2402
PN_1172	NA	NA	168.066	NA	NA	NA	NA	2.5425e+06	NA	NA	2.53311e+06	2.72597e+06	2.36842e+06	NA	NA	NA	NA	NA	NA	NA	NA	NA	NA	NA	NA
PN_1176	NA	NA	168.856	NA	NA	NA	NA	2.16323e+06	275561	NA	2.224e+06	2.17076e+06	2.09495e+06	298179	203410	325095	NA	NA	NA	18.1858	17.634	18.3105	NA	NA	NA
PN_1184	NA	NA	169.019	NA	NA	NA	NA	NA	1.25441e+06	NA	NA	NA	NA	1.15281e+06	1.23721e+06	1.37322e+06	NA	NA	NA	20.1367	20.2387	20.3891	NA	NA	NA
PN_1192	NA	NA	170.074	NA	NA	NA	NA	NA	4.27114e+06	NA	NA	NA	NA	4.59933e+06	4.20506e+06	4.00901e+06	NA	NA	NA	22.133	22.0037	21.9348	NA	NA	NA
PN_1193	NA	NA	170.074	NA	NA	NA	NA	NA	1.06052e+06	NA	NA	NA	NA	1.19301e+06	1.00264e+06	985892	NA	NA	NA	20.1862	19.9354	19.9111	NA	NA	NA
PN_1212	NA	NA	170.901	NA	0.0197366	0.0259409	19.5444	143690	1.9324e+06	98872.3	137873	127607	165592	1.86952e+06	1.93377e+06	1.9939e+06	NA	109614	88131	20.8342	20.883	20.9272	NA	16.7421	16.4274
PN_1229	NA	NA	171.076	NA	NA	NA	NA	2.00948e+06	NA	NA	1.8112e+06	2.3445e+06	1.87274e+06	NA	NA	NA	NA	NA	NA	NA	NA	NA	NA	NA	NA
PN_1241	NA	NA	172.061	NA	NA	NA	NA	2.99102e+06	NA	NA	2.94388e+06	3.24755e+06	2.78164e+06	NA	NA	NA	NA	NA	NA	NA	NA	NA	NA	NA	NA
PN_1243	NA	NA	172.071	NA	NA	NA	0.536068	9.29169e+06	126442	235869	9.34153e+06	1.00691e+07	8.46444e+06	125549	127335	NA	NA	235869	NA	16.9379	16.9583	NA	NA	17.8476	NA
PN_1244	NA	NA	172.097	NA	NA	NA	NA	2.091e+06	231995	NA	2.19583e+06	2.0589e+06	2.01827e+06	237340	231260	227387	NA	NA	NA	17.8566	17.8192	17.7948	NA	NA	NA
PN_1245	NA	NA	172.097	NA	NA	NA	NA	1.55647e+06	313427	NA	1.58523e+06	1.5679e+06	1.51627e+06	287609	353314	299357	NA	NA	NA	18.1337	18.4306	18.1915	NA	NA	NA
PN_1250	NA	NA	172.841	NA	0.00125247	0.00301847	0.408412	4.34264e+06	617018	1.51077e+06	3.96046e+06	4.22033e+06	4.84713e+06	557007	626693	667354	1.36569e+06	1.75232e+06	1.41431e+06	19.0873	19.2574	19.3481	20.3812	20.7408	20.4317
PN_1261	NA	NA	173.008	NA	NA	NA	NA	1.42427e+06	NA	NA	1.18635e+06	1.88632e+06	1.20014e+06	NA	NA	NA	NA	NA	NA	NA	NA	NA	NA	NA	NA
PN_1262	NA	NA	173.008	NA	NA	NA	NA	1.23237e+06	NA	NA	1.15368e+06	1.40024e+06	1.14317e+06	NA	NA	NA	NA	NA	NA	NA	NA	NA	NA	NA	NA
PN_1263	NA	NA	173.008	NA	5.66e-05	0.000420623	23.7373	NA	2.4012e+06	101158	NA	NA	NA	2.48588e+06	2.84571e+06	1.87202e+06	82993.1	110217	110262	21.2453	21.4404	20.8362	16.3407	16.75	16.7506
PN_1273	NA	NA	173.055	NA	NA	NA	NA	NA	3.56769e+06	NA	NA	NA	NA	3.45136e+06	3.82456e+06	3.42714e+06	NA	NA	NA	21.7187	21.8669	21.7086	NA	NA	NA
PN_1283	NA	NA	173.092	NA	NA	NA	NA	1.55561e+06	NA	NA	1.45071e+06	1.84518e+06	1.37094e+06	NA	NA	NA	NA	NA	NA	NA	NA	NA	NA	NA	NA
PN_1302	NA	NA	174.044	NA	0.00712111	0.0109651	18.9962	1.82585e+06	4.26728e+06	224639	1.94258e+06	1.81021e+06	1.72477e+06	3.8871e+06	3.68696e+06	5.22779e+06	107212	331279	235425	21.8903	21.814	22.3178	16.7101	18.3377	17.8449
PN_1308	NA	NA	174.838	NA	0.00212146	0.00433073	0.396516	4.60078e+06	620340	1.56448e+06	4.15383e+06	4.59957e+06	5.04893e+06	587530	602882	670607	1.37888e+06	1.81034e+06	1.50421e+06	19.1643	19.2015	19.3551	20.3951	20.7878	20.5206
PN_1387	NA	NA	176.835	NA	0.0232094	0.0299076	0.402241	1.43479e+06	203677	506356	1.251e+06	1.47919e+06	1.57417e+06	200450	192913	217668	368314	610714	540039	17.6129	17.5576	17.7318	18.4906	19.2201	19.0427
PN_1391	NA	NA	176.935	NA	0.0785448	0.090463	1.39421	NA	8.36817e+06	6.00207e+06	NA	NA	NA	7.54139e+06	9.88712e+06	7.67602e+06	5.02925e+06	7.31431e+06	5.66265e+06	22.8464	23.2371	22.8719	22.2619	22.8023	22.433
PN_1408	NA	NA	177.039	NA	NA	NA	NA	1.73587e+06	127480	NA	1.74503e+06	1.81925e+06	1.64333e+06	NA	91701.5	163259	NA	NA	NA	NA	16.4847	17.3168	NA	NA	NA
PN_1428	NA	NA	179.055	NA	NA	NA	NA	1.39373e+07	NA	304040	1.34332e+07	1.56378e+07	1.27409e+07	NA	NA	NA	365845	272303	273972	NA	NA	NA	18.4809	18.0549	18.0637
PN_1444	NA	NA	180.077	NA	NA	NA	NA	NA	5.40871e+06	NA	NA	NA	NA	5.53642e+06	5.80489e+06	4.88483e+06	NA	NA	NA	22.4005	22.4688	22.2199	NA	NA	NA
PN_1475	NA	NA	182.021	NA	0.000393736	0.00135271	7.66547	NA	4.00301e+06	522214	NA	NA	NA	4.11837e+06	4.10898e+06	3.78169e+06	488702	474954	602985	21.9736	21.9704	21.8506	18.8986	18.8574	19.2018
PN_1478	NA	NA	182.092	NA	NA	NA	NA	NA	2.11652e+06	NA	NA	NA	NA	1.99883e+06	2.17768e+06	2.17304e+06	NA	NA	NA	20.9307	21.0544	21.0513	NA	NA	NA
PN_1488	NA	NA	183.005	NA	NA	NA	NA	2.52257e+06	124080	NA	2.1517e+06	3.22197e+06	2.19404e+06	101585	147022	123633	NA	NA	NA	16.6323	17.1657	16.9157	NA	NA	NA
PN_1490	NA	NA	183.022	NA	NA	NA	NA	NA	1.22959e+06	NA	NA	NA	NA	1.23197e+06	1.35866e+06	1.09815e+06	NA	NA	NA	20.2325	20.3737	20.0666	NA	NA	NA
PN_1492	NA	NA	183.034	NA	0.000256703	0.00103157	8.41839	NA	1.28761e+06	152952	NA	NA	NA	1.49565e+06	1.17975e+06	1.18744e+06	119665	172660	166532	20.5123	20.17	20.1794	16.8686	17.3976	17.3454
PN_1498	NA	NA	184.018	NA	0.000229347	0.000956179	7.3895	NA	1.29737e+06	175569	NA	NA	NA	1.2796e+06	1.39313e+06	1.21938e+06	164547	158058	204103	20.2873	20.4099	20.2177	17.3281	17.2701	17.6389
PN_1511	NA	NA	185.006	NA	NA	NA	12.9338	1.24122e+06	1.13152e+06	87485.9	1.26216e+06	1.22098e+06	1.24051e+06	1.12076e+06	1.18765e+06	1.08616e+06	NA	NA	87485.9	20.096	20.1797	20.0508	NA	NA	16.4168
PN_1512	NA	NA	185.021	NA	0.00371515	0.00655971	0.0132666	3.43591e+06	297607	2.24328e+07	3.45482e+06	3.6552e+06	3.19771e+06	272342	318484	301995	1.35727e+07	3.55143e+07	1.82113e+07	18.0551	18.2809	18.2042	23.6942	25.0819	24.1183
PN_1521	NA	NA	185.092	NA	0.0015294	0.00347519	4.95701	NA	8.12683e+07	1.63946e+07	NA	NA	NA	8.47731e+07	9.04825e+07	6.85495e+07	1.62236e+07	1.58419e+07	1.71183e+07	26.3371	26.4311	26.0306	23.9516	23.9172	24.029
PN_1526	NA	NA	186.04	NA	0.00114737	0.00284223	0.478221	NA	824087	1.72323e+06	NA	NA	NA	881435	850490	740337	1.77257e+06	1.5124e+06	1.88473e+06	19.7495	19.6979	19.4978	20.7574	20.5284	20.8459
PN_1551	NA	NA	187.108	NA	NA	NA	NA	1.80646e+06	NA	NA	1.86202e+06	NA	1.7509e+06	NA	NA	NA	NA	NA	NA	NA	NA	NA	NA	NA	NA
PN_1554	NA	NA	187.108	NA	0.197496	0.216229	1.33466	2.01824e+06	515172	385994	1.93267e+06	2.2467e+06	1.87534e+06	472408	416747	656361	327432	342177	488373	18.8497	18.6688	19.3241	18.3208	18.3844	18.8976
PN_1568	NA	NA	188.055	NA	0.002579	0.00500415	0.226696	NA	875427	3.86168e+06	NA	NA	NA	783370	1.10486e+06	738047	4.12693e+06	3.46656e+06	3.99155e+06	19.5793	20.0754	19.4934	21.9766	21.7251	21.9285
PN_1570	NA	NA	188.092	NA	0.000140363	0.000717984	12.0868	NA	1.22685e+06	101503	NA	NA	NA	1.22992e+06	1.15621e+06	1.29442e+06	101099	NA	101907	20.2301	20.141	20.3039	16.6254	NA	16.6369
PN_1586	NA	NA	189.033	NA	NA	NA	NA	88838.6	NA	417621	NA	88838.6	NA	NA	NA	NA	369215	378937	504710	NA	NA	NA	18.4941	18.5316	18.9451
PN_1591	NA	NA	189.05	NA	0.000147957	0.000729697	3.34455	373163	1.16083e+06	347080	NA	373163	NA	1.03671e+06	1.21514e+06	1.23063e+06	348271	309006	383963	19.9836	20.2127	20.231	18.4099	18.2373	18.5506
PN_1601	NA	NA	190.017	NA	NA	NA	40.6076	NA	2.74835e+06	67680.6	NA	NA	NA	2.48012e+06	2.3816e+06	3.38332e+06	NA	NA	67680.6	21.242	21.1835	21.69	NA	NA	16.0465
PN_1602	NA	NA	190.017	NA	0.000775108	0.00219008	40.9634	80574.3	4.83636e+06	118066	NA	80574.3	NA	4.83078e+06	4.06498e+06	5.61333e+06	79434.6	111078	163684	22.2038	21.9548	22.4204	16.2775	16.7612	17.3206
PN_1604	NA	NA	190.038	NA	NA	NA	NA	128061	1.27019e+06	NA	NA	128061	NA	1.29884e+06	1.15988e+06	1.35186e+06	NA	NA	NA	20.3088	20.1455	20.3665	NA	NA	NA
PN_1628	NA	NA	191.019	NA	NA	NA	NA	NA	683831	NA	NA	NA	NA	944639	649002	457853	NA	NA	NA	19.8494	19.3079	18.8045	NA	NA	NA
PN_1629	NA	NA	191.019	NA	NA	NA	NA	1.97561e+07	NA	NA	1.86579e+07	2.12105e+07	1.93999e+07	NA	NA	NA	NA	NA	NA	NA	NA	NA	NA	NA	NA
PN_1670	NA	NA	193.071	NA	NA	NA	NA	2.00013e+06	NA	NA	1.96318e+06	2.1951e+06	1.84212e+06	NA	NA	NA	NA	NA	NA	NA	NA	NA	NA	NA	NA
PN_1675	NA	NA	193.815	NA	0.000481583	0.00155511	0.529567	3.73299e+06	1.2607e+06	2.38062e+06	4.06813e+06	3.4423e+06	3.68854e+06	1.19231e+06	1.31904e+06	1.27074e+06	2.22612e+06	2.57346e+06	2.34228e+06	20.1853	20.3311	20.2772	21.0861	21.2953	21.1595
PN_1687	NA	NA	194.927	NA	NA	NA	NA	1.04616e+07	NA	NA	1.10096e+07	9.04068e+06	1.13346e+07	NA	NA	NA	NA	NA	NA	NA	NA	NA	NA	NA	NA
PN_1690	NA	NA	194.927	NA	0.000315097	0.00118503	0.0588467	NA	168705	2.86685e+06	NA	NA	NA	153577	NA	183833	3.07448e+06	2.28429e+06	3.24179e+06	17.2286	NA	17.488	21.5519	21.1233	21.6284
PN_1691	NA	NA	194.936	NA	NA	NA	NA	1.24728e+06	NA	NA	1.25981e+06	1.16155e+06	1.32048e+06	NA	NA	NA	NA	NA	NA	NA	NA	NA	NA	NA	NA
PN_1694	NA	NA	194.936	NA	0.000360178	0.00128762	0.149962	NA	1.74964e+06	1.16672e+07	NA	NA	NA	1.57532e+06	1.6497e+06	2.02389e+06	1.1499e+07	1.10957e+07	1.24068e+07	20.5872	20.6538	20.9487	23.455	23.4035	23.5646
PN_1696	NA	NA	194.945	NA	0.039225	0.048008	1.46393	NA	3.33459e+07	2.27784e+07	NA	NA	NA	3.12e+07	3.75362e+07	3.13015e+07	1.9271e+07	2.7139e+07	2.19252e+07	24.895	25.1618	24.8997	24.1999	24.6939	24.3861
PN_1697	NA	NA	194.946	NA	NA	NA	NA	298466	NA	NA	253197	274997	367203	NA	NA	NA	NA	NA	NA	NA	NA	NA	NA	NA	NA
PN_1703	NA	NA	195.086	NA	NA	NA	NA	6.28114e+06	NA	NA	6.60646e+06	6.44158e+06	5.79537e+06	NA	NA	NA	NA	NA	NA	NA	NA	NA	NA	NA	NA
PN_1712	NA	NA	195.81	NA	0.00157746	0.00355091	0.539381	6.40258e+07	2.23583e+07	4.14519e+07	6.68849e+07	5.77522e+07	6.74403e+07	2.17834e+07	2.057e+07	2.47216e+07	3.79067e+07	4.62447e+07	4.02042e+07	24.3767	24.294	24.5593	25.176	25.4628	25.2608
PN_1713	NA	NA	195.81	NA	NA	NA	NA	4.13974e+06	NA	199566	4.25638e+06	4.08538e+06	4.07745e+06	NA	NA	NA	237427	188719	172550	NA	NA	NA	17.8571	17.5259	17.3967
PN_1714	NA	NA	195.81	NA	NA	NA	NA	1.68998e+06	NA	NA	1.92383e+06	1.82512e+06	1.321e+06	NA	NA	NA	NA	NA	NA	NA	NA	NA	NA	NA	NA
PN_1729	NA	NA	196.073	NA	0.00120703	0.00294297	19.2893	348044	2.72448e+07	1.41243e+06	353016	NA	343071	2.76376e+07	2.67901e+07	2.73067e+07	1.13144e+06	1.60204e+06	1.5038e+06	24.7201	24.6752	24.7028	20.1097	20.6115	20.5202
PN_1756	NA	NA	197.807	NA	0.000503043	0.00160766	0.514033	8.08829e+07	2.61964e+07	5.09625e+07	8.38536e+07	7.56064e+07	8.31887e+07	2.52178e+07	2.46768e+07	2.86948e+07	4.77268e+07	5.52998e+07	4.98609e+07	24.5879	24.5566	24.7743	25.5083	25.7208	25.5714
PN_1758	NA	NA	197.807	NA	NA	NA	NA	5.03343e+06	NA	265593	4.95128e+06	5.06326e+06	5.08575e+06	NA	NA	NA	NA	266789	264397	NA	NA	NA	NA	18.0253	18.0123
PN_1760	NA	NA	197.807	NA	NA	NA	NA	2.1351e+06	NA	NA	2.41049e+06	2.35293e+06	1.64189e+06	NA	NA	NA	NA	NA	NA	NA	NA	NA	NA	NA	NA
PN_1778	NA	NA	198.07	NA	0.00176593	0.00385521	21.7371	106610	8.80627e+06	405126	93827.2	131486	94515.7	8.88678e+06	8.89299e+06	8.63904e+06	307085	430926	477366	23.0832	23.0842	23.0424	18.2283	18.7171	18.8647
PN_1785	NA	NA	199	NA	0.000753766	0.00214231	15.5354	NA	7.82552e+06	503721	NA	NA	NA	7.99721e+06	8.10433e+06	7.37503e+06	402475	550485	558202	22.9311	22.9503	22.8142	18.6185	19.0703	19.0904
PN_1789	NA	NA	199.037	NA	NA	NA	NA	1.43218e+06	NA	NA	1.36e+06	1.62047e+06	1.31608e+06	NA	NA	NA	NA	NA	NA	NA	NA	NA	NA	NA	NA
PN_1794	NA	NA	199.108	NA	NA	NA	NA	NA	2.13045e+06	NA	NA	NA	NA	2.66519e+06	2.21518e+06	1.51097e+06	NA	NA	NA	21.3458	21.079	20.527	NA	NA	NA
PN_1797	NA	NA	199.804	NA	0.00197225	0.00414306	0.530302	4.03704e+07	1.32512e+07	2.49879e+07	4.28794e+07	3.63848e+07	4.18469e+07	1.26907e+07	1.28317e+07	1.4231e+07	2.26211e+07	2.78091e+07	2.45337e+07	23.5973	23.6132	23.7625	24.4312	24.7291	24.5483
PN_1798	NA	NA	199.804	NA	NA	NA	NA	2.31031e+06	NA	NA	2.18496e+06	2.2949e+06	2.45109e+06	NA	NA	NA	NA	NA	NA	NA	NA	NA	NA	NA	NA
PN_1815	NA	NA	200.092	NA	8.74e-05	0.00054592	3.6594	NA	1.76947e+06	483542	NA	NA	NA	1.6132e+06	1.72497e+06	1.97025e+06	466441	451780	532404	20.6215	20.7181	20.9099	18.8313	18.7853	19.0222
PN_1816	NA	NA	200.092	NA	0.000269882	0.00106287	23.2435	NA	2.62175e+06	112795	NA	NA	NA	2.39162e+06	2.91535e+06	2.5583e+06	95782.5	100274	142328	21.1896	21.4752	21.2868	16.5475	16.6136	17.1189
PN_1825	NA	NA	201.037	NA	0.00619676	0.00983089	10.3894	4.9626e+06	2.25875e+06	217408	4.5521e+06	5.12063e+06	5.21507e+06	2.1952e+06	2.45813e+06	2.12291e+06	145599	201282	305344	21.0659	21.2291	21.0176	17.1516	17.6189	18.2201
PN_1834	NA	NA	201.801	NA	0.00161771	0.00361901	0.545826	9.03191e+06	2.96853e+06	5.43862e+06	9.23733e+06	8.35044e+06	9.50795e+06	2.84803e+06	2.73466e+06	3.32291e+06	4.99788e+06	5.91183e+06	5.40613e+06	21.4415	21.3829	21.664	22.2529	22.4952	22.3662
PN_1840	NA	NA	202.071	NA	NA	NA	NA	2.28772e+06	NA	NA	2.22816e+06	2.45394e+06	2.18106e+06	NA	NA	NA	NA	NA	NA	NA	NA	NA	NA	NA	NA
PN_1854	NA	NA	203.049	NA	NA	NA	NA	2.02722e+06	64784.6	NA	1.8665e+06	2.53016e+06	1.685e+06	NA	NA	64784.6	NA	NA	NA	NA	NA	15.9834	NA	NA	NA
PN_1858	NA	NA	203.103	NA	0.00023548	0.000965245	13.2765	NA	4.93462e+06	371679	NA	NA	NA	4.61785e+06	4.87499e+06	5.311e+06	346389	326759	441890	22.1388	22.217	22.3406	18.402	18.3179	18.7533
PN_1871	NA	NA	204.05	NA	0.00444294	0.00754555	0.488482	93974.6	2.19565e+06	4.49484e+06	94391.9	101795	85736.5	2.2147e+06	2.28407e+06	2.08817e+06	4.72856e+06	3.89836e+06	4.85761e+06	21.0787	21.1232	20.9938	22.173	21.8944	22.2118
PN_1986	NA	NA	208.844	NA	NA	NA	NA	1.46062e+07	190981	NA	1.51256e+07	1.41345e+07	1.45584e+07	197417	NA	184544	NA	NA	NA	17.5909	NA	17.4936	NA	NA	NA
PN_1997	NA	NA	209.066	NA	NA	NA	NA	1.86379e+06	179469	NA	1.86272e+06	1.926e+06	1.80266e+06	NA	197212	161727	NA	NA	NA	NA	17.5894	17.3032	NA	NA	NA
PN_1999	NA	NA	209.08	NA	NA	NA	NA	712274	2.02039e+06	NA	689081	724037	723704	2.06585e+06	1.75875e+06	2.23658e+06	NA	NA	NA	20.9783	20.7461	21.0929	NA	NA	NA
PN_2014	NA	NA	210.064	NA	0.0119403	0.0168907	1.98737	760783	1.30247e+06	655375	788681	737640	756029	1.27467e+06	1.18552e+06	1.44722e+06	516833	722276	727015	20.2817	20.1771	20.4648	18.9793	19.4622	19.4716
PN_2015	NA	NA	210.842	NA	NA	NA	NA	1.88455e+07	285297	NA	1.9063e+07	1.85257e+07	1.89479e+07	314554	NA	256039	NA	NA	NA	18.263	NA	17.966	NA	NA	NA
PN_2021	NA	NA	211.001	NA	0.237348	0.257137	0.611817	8.85144e+06	364461	595702	8.65089e+06	9.71703e+06	8.1864e+06	353292	372654	367437	338016	657386	791706	18.4305	18.5075	18.4871	18.3667	19.3264	19.5946
PN_2022	NA	NA	211.037	NA	NA	NA	NA	3.58901e+06	NA	NA	3.66349e+06	3.71371e+06	3.38983e+06	NA	NA	NA	NA	NA	NA	NA	NA	NA	NA	NA	NA
PN_2035	NA	NA	212.839	NA	NA	NA	NA	8.71446e+06	118999	NA	8.88531e+06	8.68621e+06	8.57188e+06	118999	NA	NA	NA	NA	NA	16.8606	NA	NA	NA	NA	NA
PN_2037	NA	NA	212.886	NA	NA	NA	NA	800919	1.54635e+06	NA	824722	746669	831367	1.62469e+06	1.37824e+06	1.63614e+06	NA	NA	NA	20.6317	20.3944	20.6419	NA	NA	NA
PN_2057	NA	NA	214.038	NA	0.00247242	0.00483782	0.269408	321048	1.41377e+06	5.2477e+06	323978	331114	308051	1.32332e+06	1.30802e+06	1.60997e+06	5.29878e+06	5.19948e+06	5.24482e+06	20.3357	20.319	20.6186	22.3372	22.3099	22.3225
PN_2058	NA	NA	214.04	NA	NA	NA	NA	NA	1.46235e+06	NA	NA	NA	NA	NA	1.06426e+06	1.86045e+06	NA	NA	NA	NA	20.0214	20.8272	NA	NA	NA
PN_2059	NA	NA	214.048	NA	0.026708	0.0338135	0.805161	8.58698e+06	8.0862e+07	1.0043e+08	8.29394e+06	8.89488e+06	8.57211e+06	7.56331e+07	8.88264e+07	7.81264e+07	1.06816e+08	9.45198e+07	9.99532e+07	26.1725	26.4045	26.2193	26.6706	26.4941	26.5747
PN_2061	NA	NA	214.055	NA	NA	NA	NA	NA	3.28084e+06	NA	NA	NA	NA	3.3228e+06	3.35838e+06	3.16134e+06	NA	NA	NA	21.664	21.6793	21.5921	NA	NA	NA
PN_2062	NA	NA	214.065	NA	0.000790346	0.00220727	446.501	4.65269e+06	5.83275e+08	1.30632e+06	4.37539e+06	5.71876e+06	3.86392e+06	6.05198e+08	6.09971e+08	5.34655e+08	1.30048e+06	853041	1.76545e+06	29.1728	29.1842	28.994	20.3106	19.7023	20.7516
PN_2063	NA	NA	214.065	NA	2.74e-06	0.000125378	32.9867	235465	1.64996e+07	500190	283448	223458	199489	1.84748e+07	1.5732e+07	1.52921e+07	445109	496624	558838	24.1391	23.9072	23.8663	18.7638	18.9218	19.0921
PN_2065	NA	NA	214.065	NA	3.01e-06	0.000125378	29.2606	71965.8	8.56601e+06	292750	NA	78495.2	65436.3	9.59537e+06	8.06793e+06	8.03474e+06	270284	293659	314306	23.1939	22.9438	22.9378	18.0441	18.1638	18.2618
PN_2067	NA	NA	214.071	NA	0.025837	0.0329028	8.06751	NA	1.43463e+06	177828	NA	NA	NA	1.34716e+06	1.43189e+06	1.52484e+06	NA	155731	199925	20.3615	20.4495	20.5402	NA	17.2487	17.6091
PN_2069	NA	NA	214.075	NA	NA	NA	NA	NA	3.11018e+06	NA	NA	NA	NA	2.94265e+06	3.36669e+06	3.02119e+06	NA	NA	NA	21.4887	21.6829	21.5267	NA	NA	NA
PN_2071	NA	NA	214.087	NA	NA	NA	NA	NA	3.01489e+06	NA	NA	NA	NA	3.22137e+06	2.75879e+06	3.06451e+06	NA	NA	NA	21.6192	21.3956	21.5472	NA	NA	NA
PN_2077	NA	NA	214.836	NA	NA	NA	NA	1.91899e+06	NA	NA	1.90583e+06	1.92626e+06	1.92488e+06	NA	NA	NA	NA	NA	NA	NA	NA	NA	NA	NA	NA
PN_2088	NA	NA	215.032	NA	0.0936096	0.106498	1.29983	1.00413e+08	4.56618e+07	3.5129e+07	1.00565e+08	1.06429e+08	9.42431e+07	4.79402e+07	5.08441e+07	3.8201e+07	3.51104e+07	3.62697e+07	3.4007e+07	25.5147	25.5996	25.1871	25.0654	25.1123	25.0193
PN_2092	NA	NA	215.049	NA	0.000439131	0.00145929	5.20634	NA	1.58201e+06	303863	NA	NA	NA	1.69059e+06	1.54222e+06	1.51323e+06	285249	275291	351048	20.6891	20.5566	20.5292	18.1219	18.0706	18.4213
PN_2095	NA	NA	215.067	NA	NA	NA	NA	300009	NA	1.74217e+06	282602	329633	287791	NA	NA	NA	1.73154e+06	1.55644e+06	1.93854e+06	NA	NA	NA	20.7236	20.5698	20.8865
PN_2104	NA	NA	215.139	NA	NA	NA	NA	2.09751e+06	NA	120192	1.83727e+06	2.61395e+06	1.84132e+06	NA	NA	NA	103744	128403	128430	NA	NA	NA	16.6627	16.9703	16.9706
PN_2136	NA	NA	216.06	NA	NA	NA	NA	190988	2.47789e+07	NA	196893	231741	144331	2.51845e+07	2.6019e+07	2.31333e+07	NA	NA	NA	24.586	24.6331	24.4635	NA	NA	NA
PN_2140	NA	NA	216.087	NA	NA	NA	NA	3.9539e+06	NA	NA	4.08499e+06	4.01128e+06	3.76544e+06	NA	NA	NA	NA	NA	NA	NA	NA	NA	NA	NA	NA
PN_2147	NA	NA	216.944	NA	NA	NA	NA	1.98333e+06	1.34385e+06	NA	2.00868e+06	2.11117e+06	1.83013e+06	1.31699e+06	1.374e+06	1.34055e+06	NA	NA	NA	20.3288	20.3899	20.3544	NA	NA	NA
PN_2152	NA	NA	217.022	NA	NA	NA	NA	1.60319e+06	NA	NA	NA	764117	2.44226e+06	NA	NA	NA	NA	NA	NA	NA	NA	NA	NA	NA	NA
PN_2153	NA	NA	217.029	NA	0.111769	0.125864	1.28035	NA	1.44489e+07	1.1285e+07	NA	NA	NA	1.5074e+07	1.62016e+07	1.20711e+07	1.13395e+07	1.14583e+07	1.10573e+07	23.8456	23.9496	23.525	23.4348	23.4499	23.3985
PN_2154	NA	NA	217.03	NA	NA	NA	NA	1.39585e+07	NA	NA	1.47528e+07	1.3002e+07	1.41206e+07	NA	NA	NA	NA	NA	NA	NA	NA	NA	NA	NA	NA
PN_2155	NA	NA	217.047	NA	0.00024698	0.000996183	5.03198	584947155	1.73135e+06	344069	5.90682e+08	6.02615e+08	5.61544e+08	1.91497e+06	1.82459e+06	1.45449e+06	360063	307553	364592	20.8689	20.7991	20.4721	18.4579	18.2305	18.4759
PN_2160	NA	NA	217.057	NA	NA	NA	NA	3.16919e+06	NA	NA	3.26447e+06	3.01039e+06	3.2327e+06	NA	NA	NA	NA	NA	NA	NA	NA	NA	NA	NA	NA
PN_2194	NA	NA	218.051	NA	0.0011472	0.00284223	1.99214	NA	3.51356e+06	1.76371e+06	NA	NA	NA	3.50975e+06	3.31929e+06	3.71164e+06	1.7435e+06	1.79517e+06	1.75246e+06	21.7429	21.6624	21.8236	20.7336	20.7757	20.741
PN_2204	NA	NA	218.873	NA	NA	NA	NA	9.08013e+06	134321	NA	9.58986e+06	8.50741e+06	9.14311e+06	NA	134321	NA	NA	NA	NA	NA	17.0353	NA	NA	NA	NA
PN_2209	NA	NA	219.03	NA	NA	NA	NA	5.57193e+06	NA	NA	6.05392e+06	6.155e+06	4.50687e+06	NA	NA	NA	NA	NA	NA	NA	NA	NA	NA	NA	NA
PN_2210	NA	NA	219.044	NA	NA	NA	NA	1.95071e+08	NA	NA	1.94955e+08	2.02504e+08	1.87755e+08	NA	NA	NA	NA	NA	NA	NA	NA	NA	NA	NA	NA
PN_2228	NA	NA	220.032	NA	7.19e-05	0.00048909	7.8906	NA	2.5188e+06	319215	NA	NA	NA	2.51857e+06	2.20495e+06	2.83288e+06	266649	333830	357167	21.2642	21.0723	21.4338	18.0246	18.3488	18.4462
PN_2233	NA	NA	220.118	NA	NA	NA	NA	2.92223e+06	NA	NA	2.95886e+06	2.82973e+06	2.9781e+06	NA	NA	NA	NA	NA	NA	NA	NA	NA	NA	NA	NA
PN_2234	NA	NA	220.118	NA	NA	NA	NA	4.98272e+06	NA	NA	4.66431e+06	5.55649e+06	4.72736e+06	NA	NA	NA	NA	NA	NA	NA	NA	NA	NA	NA	NA
PN_2236	NA	NA	220.87	NA	NA	NA	NA	8.52791e+06	130205	NA	9.08183e+06	8.09771e+06	8.40419e+06	NA	130205	NA	NA	NA	NA	NA	16.9904	NA	NA	NA	NA
PN_2243	NA	NA	221.066	NA	NA	NA	NA	2.41823e+07	NA	NA	2.40754e+07	2.51412e+07	2.33302e+07	NA	NA	NA	NA	NA	NA	NA	NA	NA	NA	NA	NA
PN_2245	NA	NA	221.069	NA	0.000956561	0.00250996	7.36884	NA	2.02348e+06	274599	NA	NA	NA	2.2025e+06	2.16632e+06	1.70161e+06	267791	269305	286701	21.0707	21.0468	20.6985	18.0307	18.0389	18.1292
PN_2267	NA	NA	222.867	NA	NA	NA	NA	2.78601e+06	NA	NA	3.06589e+06	2.54486e+06	2.74729e+06	NA	NA	NA	NA	NA	NA	NA	NA	NA	NA	NA	NA
PN_2273	NA	NA	223.045	NA	NA	NA	NA	1.23238e+06	NA	NA	1.40639e+06	1.6097e+06	681044	NA	NA	NA	NA	NA	NA	NA	NA	NA	NA	NA	NA
PN_2285	NA	NA	224.819	NA	NA	NA	NA	2.92813e+06	202716	NA	3.00555e+06	2.86608e+06	2.91277e+06	202716	NA	NA	NA	NA	NA	17.6291	NA	NA	NA	NA	NA
PN_2296	NA	NA	225.087	NA	0.0161839	0.0218674	0.502442	2.8077e+06	1.14978e+06	2.28839e+06	2.60403e+06	3.18458e+06	2.63448e+06	1.1585e+06	1.15547e+06	1.13538e+06	2.34443e+06	1.92129e+06	2.59946e+06	20.1438	20.14	20.1147	21.1608	20.8736	21.3098
PN_2333	NA	NA	226.816	NA	NA	NA	NA	4.01318e+06	239344	NA	3.98311e+06	4.12903e+06	3.9274e+06	244294	NA	234395	NA	NA	NA	17.8983	NA	17.8386	NA	NA	NA
PN_2336	NA	NA	226.996	NA	0.022298	0.0289567	9.0778	1.29422e+07	806584	88852.4	1.30449e+07	1.54298e+07	1.0352e+07	799894	750954	868905	77479.5	NA	100225	19.6094	19.5184	19.7288	16.2415	NA	16.6129
PN_2337	NA	NA	227.032	NA	NA	NA	NA	3.11787e+06	NA	NA	2.95928e+06	3.63157e+06	2.76277e+06	NA	NA	NA	NA	NA	NA	NA	NA	NA	NA	NA	NA
PN_2341	NA	NA	227.092	NA	NA	NA	NA	NA	2.25001e+06	NA	NA	NA	NA	2.02634e+06	2.31715e+06	2.40654e+06	NA	NA	NA	20.9504	21.1439	21.1985	NA	NA	NA
PN_2347	NA	NA	227.103	NA	NA	NA	0.0480409	2.69408e+06	71176.3	1.48158e+06	2.5716e+06	3.10353e+06	2.40711e+06	NA	NA	71176.3	1.36822e+06	1.19516e+06	1.88135e+06	NA	NA	16.1191	20.3839	20.1888	20.8433
PN_2376	NA	NA	228.063	NA	NA	NA	NA	228541	1.41238e+06	NA	NA	228541	NA	1.25459e+06	1.12253e+06	1.86002e+06	NA	NA	NA	20.2588	20.0983	20.8269	NA	NA	NA
PN_2377	NA	NA	228.063	NA	NA	NA	NA	NA	NA	2.19552e+06	NA	NA	NA	NA	NA	NA	2.34915e+06	2.12952e+06	2.1079e+06	NA	NA	NA	21.1637	21.0221	21.0074
PN_2378	NA	NA	228.08	NA	0.647908	0.665386	1.11471	NA	1.16335e+06	1.04363e+06	NA	NA	NA	994963	866578	1.62851e+06	300526	1.51876e+06	1.31161e+06	19.9243	19.725	20.6351	18.1971	20.5345	20.3229
PN_2379	NA	NA	228.08	NA	0.000646291	0.00192946	21.6491	144225	3.45011e+06	159365	133114	150264	149296	3.69042e+06	3.37773e+06	3.28219e+06	129065	155039	193991	21.8154	21.6876	21.6462	16.9777	17.2423	17.5656
PN_2381	NA	NA	228.813	NA	NA	NA	NA	1.96014e+06	NA	NA	2.05733e+06	1.84931e+06	1.97376e+06	NA	NA	NA	NA	NA	NA	NA	NA	NA	NA	NA	NA
PN_2393	NA	NA	228.993	NA	NA	NA	NA	4.53412e+06	256088	NA	4.52193e+06	5.24676e+06	3.83366e+06	238487	210137	319642	NA	NA	NA	17.8635	17.681	18.2861	NA	NA	NA
PN_2396	NA	NA	229.022	NA	0.0781318	0.0900882	1.23937	NA	1.55561e+06	1.25516e+06	NA	NA	NA	1.43518e+06	1.49479e+06	1.73686e+06	1.08664e+06	1.34526e+06	1.33357e+06	20.4528	20.5115	20.728	20.0514	20.3595	20.3469
PN_2397	NA	NA	229.048	NA	NA	NA	NA	2.48465e+07	557974	NA	2.49162e+07	2.52324e+07	2.43908e+07	543777	656704	473440	NA	NA	NA	19.0527	19.3249	18.8528	NA	NA	NA
PN_2406	NA	NA	229.155	NA	NA	NA	NA	4.65038e+06	NA	144626	4.39635e+06	5.38164e+06	4.17316e+06	NA	NA	NA	114448	155784	163647	NA	NA	NA	16.8043	17.2492	17.3202
PN_2413	NA	NA	229.997	NA	NA	NA	NA	NA	NA	1.7265e+06	NA	NA	NA	NA	NA	NA	2.17761e+06	1.30808e+06	1.69381e+06	NA	NA	NA	21.0543	20.319	20.6918
PN_2423	NA	NA	230.103	NA	NA	NA	NA	2.45045e+06	NA	NA	2.39828e+06	2.66622e+06	2.28683e+06	NA	NA	NA	NA	NA	NA	NA	NA	NA	NA	NA	NA
PN_2424	NA	NA	230.103	NA	NA	NA	NA	3.32974e+06	NA	NA	3.35077e+06	3.5524e+06	3.08606e+06	NA	NA	NA	NA	NA	NA	NA	NA	NA	NA	NA	NA
PN_2427	NA	NA	230.529	NA	NA	NA	NA	68286.7	3.28103e+06	NA	NA	68286.7	NA	2.95487e+06	3.63353e+06	3.25468e+06	NA	NA	NA	21.4947	21.7929	21.6341	NA	NA	NA
PN_2434	NA	NA	230.981	NA	NA	NA	NA	419006	1.94962e+06	NA	471650	590353	195016	1.90105e+06	1.80106e+06	2.14676e+06	NA	NA	NA	20.8584	20.7804	21.0337	NA	NA	NA
PN_2435	NA	NA	230.99	NA	NA	NA	NA	78123	2.30234e+06	NA	NA	78123	NA	2.27756e+06	2.3187e+06	2.31078e+06	NA	NA	NA	21.1191	21.1449	21.1399	NA	NA	NA
PN_2439	NA	NA	231.045	NA	NA	NA	NA	8.56471e+06	197032	NA	8.52987e+06	8.64131e+06	8.52295e+06	180887	241776	168435	NA	NA	NA	17.4647	17.8833	17.3618	NA	NA	NA
PN_2441	NA	NA	231.063	NA	NA	NA	NA	1.22953e+06	NA	NA	1.31115e+06	1.17536e+06	1.20207e+06	NA	NA	NA	NA	NA	NA	NA	NA	NA	NA	NA	NA
PN_2460	NA	NA	231.967	NA	0.00748981	0.0114376	9.59736	6.23111e+06	3.37685e+06	351852	5.93131e+06	6.14374e+06	6.61827e+06	3.28365e+06	3.52837e+06	3.31853e+06	247263	308357	499936	21.6469	21.7506	21.6621	17.9157	18.2342	18.9314
PN_2463	NA	NA	232.059	NA	0.0037835	0.00664255	8.17062	873579	1.43849e+06	176057	842525	805956	972256	1.43361e+06	1.38829e+06	1.49358e+06	130682	207317	190173	20.4512	20.4049	20.5103	16.9957	17.6615	17.537
PN_2477	NA	NA	232.939	NA	NA	NA	NA	465210	4.91926e+06	NA	510045	620642	264943	4.64441e+06	5.31651e+06	4.79685e+06	NA	NA	NA	22.1471	22.342	22.1937	NA	NA	NA
PN_2499	NA	NA	233.946	NA	0.150435	0.16715	1.2432	1.43232e+06	889688	715642	1.45521e+06	1.35215e+06	1.48961e+06	828493	914740	925832	587609	717430	841885	19.6601	19.803	19.8204	19.1645	19.4525	19.6833
PN_2545	NA	NA	235.926	NA	0.000278743	0.00108751	4.2016	1.56986e+06	2.05591e+06	489316	1.51934e+06	1.76183e+06	1.4284e+06	2.18116e+06	1.79539e+06	2.19118e+06	458489	492525	516934	21.0567	20.7759	21.0633	18.8065	18.9098	18.9796
PN_2546	NA	NA	235.926	NA	0.00131609	0.00310426	2.14825	1.57537e+06	2.22429e+06	1.0354e+06	1.69935e+06	1.48146e+06	1.5453e+06	2.20054e+06	2.25541e+06	2.21692e+06	970683	1.04515e+06	1.09036e+06	21.0694	21.105	21.0801	19.8886	19.9953	20.0564
PN_2548	NA	NA	235.926	NA	NA	NA	NA	1.63942e+06	NA	NA	1.58972e+06	1.57269e+06	1.75587e+06	NA	NA	NA	NA	NA	NA	NA	NA	NA	NA	NA	NA
PN_2549	NA	NA	235.926	NA	NA	NA	NA	NA	2.51797e+06	NA	NA	NA	NA	2.27165e+06	2.79466e+06	2.48759e+06	NA	NA	NA	21.1153	21.4142	21.2463	NA	NA	NA
PN_2569	NA	NA	236.023	NA	0.0279323	0.0352402	26.3902	540998	1.04769e+07	396999	482978	628171	511844	5.01394e+06	4.1885e+06	2.22283e+07	376087	355381	459530	22.2575	21.998	24.4059	18.5207	18.439	18.8098
PN_2570	NA	NA	236.045	NA	0.0266846	0.0338036	11.3196	NA	2.38281e+06	210504	NA	NA	NA	1.99949e+06	2.26298e+06	2.88596e+06	NA	257675	163333	20.9312	21.1098	21.4606	NA	17.9752	17.3175
PN_2573	NA	NA	236.077	NA	0.00285687	0.00540489	5.93475	NA	3.95045e+06	665648	NA	NA	NA	3.79153e+06	4.74353e+06	3.3163e+06	650518	659161	687263	21.8543	22.1775	21.6611	19.3112	19.3303	19.3905
PN_2580	NA	NA	236.845	NA	NA	NA	NA	1.33675e+06	NA	NA	1.4414e+06	1.28391e+06	1.28495e+06	NA	NA	NA	NA	NA	NA	NA	NA	NA	NA	NA	NA
PN_2589	NA	NA	237.025	NA	NA	NA	NA	4.577e+06	NA	NA	4.72901e+06	5.14587e+06	3.85612e+06	NA	NA	NA	NA	NA	NA	NA	NA	NA	NA	NA	NA
PN_2607	NA	NA	239.016	NA	NA	NA	NA	NA	3.90511e+06	NA	NA	NA	NA	3.75871e+06	4.06233e+06	3.89427e+06	NA	NA	NA	21.8418	21.9539	21.8929	NA	NA	NA
PN_2609	NA	NA	239.077	NA	2.18e-05	0.00027032	23.6435	NA	1.82404e+06	77147.7	NA	NA	NA	1.67501e+06	2.01788e+06	1.77923e+06	NA	80209.9	74085.5	20.6757	20.9444	20.7628	NA	16.2915	16.1769
PN_2611	NA	NA	239.76	NA	NA	NA	NA	2.91781e+06	NA	NA	3.22178e+06	2.51025e+06	3.02139e+06	NA	NA	NA	NA	NA	NA	NA	NA	NA	NA	NA	NA
PN_2632	NA	NA	241.119	NA	0.00110404	0.00277084	0.0650408	4.03639e+06	135753	2.08719e+06	3.67627e+06	4.87321e+06	3.55969e+06	145322	126855	135081	1.79842e+06	1.80067e+06	2.66249e+06	17.1489	16.9528	17.0435	20.7783	20.7801	21.3443
PN_2633	NA	NA	241.119	NA	NA	NA	NA	1.20007e+06	NA	2.2912e+06	1.07179e+06	1.53227e+06	996136	NA	NA	NA	2.12043e+06	1.88593e+06	2.86723e+06	NA	NA	NA	21.0159	20.8468	21.4512
PN_2634	NA	NA	241.757	NA	NA	NA	NA	5.98265e+06	NA	NA	6.53411e+06	4.92357e+06	6.49027e+06	NA	NA	NA	NA	NA	NA	NA	NA	NA	NA	NA	NA
PN_2645	NA	NA	241.884	NA	NA	NA	NA	2.97888e+06	743798	NA	3.08406e+06	2.81428e+06	3.0383e+06	685265	761414	784714	NA	NA	NA	19.3863	19.5383	19.5818	NA	NA	NA
PN_2652	NA	NA	242.079	NA	0.0165113	0.0221717	0.485863	1.41753e+07	7.06776e+06	1.45468e+07	NA	1.41753e+07	NA	7.07098e+06	7.03534e+06	7.09697e+06	1.61169e+07	1.19919e+07	1.55317e+07	22.7535	22.7462	22.7588	23.9421	23.5156	23.8887
PN_2673	NA	NA	243.038	NA	0.000887235	0.0024004	5.15289	NA	3.06068e+06	593972	NA	NA	NA	3.28546e+06	3.11375e+06	2.78282e+06	489610	697024	595283	21.6477	21.5702	21.4081	18.9013	19.4108	19.1832
PN_2675	NA	NA	243.062	NA	NA	NA	NA	1.25807e+06	515272	NA	1.19313e+06	1.37573e+06	1.20535e+06	418436	620845	506534	NA	NA	NA	18.6746	19.2439	18.9503	NA	NA	NA
PN_2682	NA	NA	243.171	NA	NA	NA	NA	2.15155e+06	NA	717857	1.66495e+06	2.58809e+06	2.20161e+06	NA	NA	NA	690879	734627	728064	NA	NA	NA	19.3981	19.4867	19.4737
PN_2683	NA	NA	243.171	NA	NA	NA	NA	2.45264e+06	NA	96967.6	2.66001e+06	2.21105e+06	2.48687e+06	NA	NA	NA	NA	111409	82526.6	NA	NA	NA	NA	16.7655	16.3326
PN_2684	NA	NA	243.755	NA	NA	NA	NA	3.80722e+06	NA	NA	4.00584e+06	3.21234e+06	4.20349e+06	NA	NA	NA	NA	NA	NA	NA	NA	NA	NA	NA	NA
PN_2687	NA	NA	243.881	NA	NA	NA	NA	2.01206e+06	574919	NA	2.00157e+06	1.89023e+06	2.14439e+06	521604	630265	572889	NA	NA	NA	18.9926	19.2656	19.1279	NA	NA	NA
PN_2690	NA	NA	244.013	NA	0.322275	0.34467	1.32167	60262.7	423983	320794	60262.7	NA	NA	350562	NA	497404	319899	249754	392730	18.4193	NA	18.9241	18.2873	17.9302	18.5832
PN_2692	NA	NA	244.022	NA	2.69e-05	0.000291865	12.7486	NA	3.9954e+07	3.13399e+06	NA	NA	NA	3.71036e+07	4.10798e+07	4.16787e+07	2.75933e+06	3.27836e+06	3.36428e+06	25.1451	25.2919	25.3128	21.3959	21.6445	21.6819
PN_2696	NA	NA	244.076	NA	9.24e-05	0.000563109	0.00727044	NA	654908	9.00781e+07	NA	NA	NA	821282	652348	491093	1.03213e+08	7.98283e+07	8.71926e+07	19.6475	19.3153	18.9056	26.6211	26.2504	26.3777
PN_2717	NA	NA	245.015	NA	NA	NA	0.183167	238249	373462	2.03892e+06	NA	NA	238249	391405	355519	NA	NA	2.03892e+06	NA	18.5783	18.4396	NA	NA	20.9594	NA
PN_2719	NA	NA	245.042	NA	1.38e-05	0.00022343	0.174331	5.75832e+07	8.3482e+07	478870832	5.79349e+07	5.90088e+07	5.5806e+07	8.2301e+07	9.02433e+07	7.79018e+07	4.99343e+08	4.51749e+08	4.8552e+08	26.2944	26.4273	26.2152	28.8955	28.7509	28.855
PN_2722	NA	NA	245.066	NA	0.224352	0.244032	0.193749	NA	288684	1.48999e+06	NA	NA	NA	230032	347337	NA	2.30568e+06	674299	NA	17.8115	18.406	NA	21.1368	19.363	NA
PN_2723	NA	NA	245.07	NA	NA	NA	0.148902	NA	343377	2.30606e+06	NA	NA	NA	NA	NA	343377	NA	NA	2.30606e+06	NA	NA	18.3894	NA	NA	21.137
PN_2729	NA	NA	245.114	NA	0.676065	0.692337	0.949196	2.10863e+06	439210	462717	2.12613e+06	2.28454e+06	1.91521e+06	390311	206096	721221	431083	448162	508907	18.5743	17.653	19.4601	18.7176	18.7737	18.957
PN_2743	NA	NA	246.055	NA	NA	NA	NA	NA	2.0003e+06	NA	NA	NA	NA	2.12152e+06	2.0261e+06	1.85327e+06	NA	NA	NA	21.0167	20.9503	20.8216	NA	NA	NA
PN_2744	NA	NA	246.062	NA	NA	NA	NA	529543	1.53923e+06	NA	525755	582403	480471	1.45568e+06	1.73114e+06	1.43087e+06	NA	NA	NA	20.4733	20.7233	20.4485	NA	NA	NA
PN_2745	NA	NA	246.071	NA	NA	NA	NA	NA	NA	3.67386e+06	NA	NA	NA	NA	NA	NA	4.11021e+06	3.24112e+06	3.67024e+06	NA	NA	NA	21.9708	21.6281	21.8074
PN_2777	NA	NA	248.023	NA	NA	NA	NA	NA	1.85009e+06	NA	NA	NA	NA	1.34981e+06	1.317e+06	2.88347e+06	NA	NA	NA	20.3643	20.3288	21.4594	NA	NA	NA
PN_2778	NA	NA	248.023	NA	NA	NA	NA	NA	5.17572e+06	NA	NA	NA	NA	3.69414e+06	3.8275e+06	8.00552e+06	NA	NA	NA	21.8168	21.868	22.9326	NA	NA	NA
PN_2794	NA	NA	249.055	NA	0.000216902	0.000921091	0.0279052	323390	81660	2.92633e+06	193130	638632	138406	78799	75932.7	90248.5	3.5452e+06	2.32996e+06	2.90385e+06	16.2659	16.2124	16.4616	21.7574	21.1519	21.4695
PN_2808	NA	NA	250.042	NA	NA	NA	NA	216251	6.51725e+06	NA	222147	258322	168284	6.83662e+06	6.40233e+06	6.3128e+06	NA	NA	NA	22.7049	22.6102	22.5898	NA	NA	NA
PN_2830	NA	NA	252.039	NA	NA	NA	NA	87556.8	2.28822e+06	NA	NA	87556.8	NA	2.45046e+06	2.33422e+06	2.07997e+06	NA	NA	NA	21.2246	21.1545	20.9881	NA	NA	NA
PN_2847	NA	NA	254.08	NA	0.000145917	0.000724735	8.7143	99161.8	1.06068e+06	121717	95324.5	112440	89721.1	975377	1.14029e+06	1.06636e+06	118499	105873	140778	19.8956	20.121	20.0243	16.8545	16.692	17.1031
PN_2867	NA	NA	256.059	NA	NA	NA	NA	4.8056e+06	8.68927e+06	NA	4.90605e+06	5.08175e+06	4.42901e+06	7.48611e+06	9.30773e+06	9.27397e+06	NA	NA	NA	22.8358	23.15	23.1448	NA	NA	NA
PN_2870	NA	NA	256.094	NA	0.0150919	0.02061	0.480709	1.61039e+06	791351	1.64622e+06	1.56914e+06	1.75851e+06	1.50351e+06	904367	726572	743113	1.51348e+06	1.34985e+06	2.07533e+06	19.7865	19.4707	19.5032	20.5294	20.3644	20.9849
PN_2885	NA	NA	257.028	NA	NA	NA	NA	1.62175e+07	7.83811e+06	NA	1.65295e+07	1.6313e+07	1.58101e+07	7.44055e+06	8.02074e+06	8.05303e+06	NA	NA	NA	22.827	22.9353	22.9411	NA	NA	NA
PN_2893	NA	NA	257.078	NA	0.0176044	0.0235086	9.51654	451294	1.42641e+07	1.49888e+06	447555	486933	419393	1.35634e+07	1.39313e+07	1.52977e+07	719780	1.7163e+06	2.06056e+06	23.6932	23.7318	23.8668	19.4572	20.7109	20.9746
PN_2894	NA	NA	257.078	NA	0.000542659	0.00171351	0.135399	2.40881e+06	208388	1.53906e+06	2.38968e+06	2.66746e+06	2.16929e+06	239320	195825	190019	1.39708e+06	1.28932e+06	1.93078e+06	17.8686	17.5792	17.5358	20.414	20.2982	20.8808
PN_2895	NA	NA	257.078	NA	0.338146	0.360578	0.921701	NA	1.28198e+06	1.39088e+06	NA	NA	NA	1.18108e+06	1.41273e+06	1.25212e+06	1.49073e+06	1.24981e+06	1.4321e+06	20.1717	20.4301	20.2559	20.5076	20.2533	20.4497
PN_2915	NA	NA	258.044	NA	NA	NA	NA	NA	1.10054e+06	NA	NA	NA	NA	1.10187e+06	1.12727e+06	1.07248e+06	NA	NA	NA	20.0715	20.1044	20.0325	NA	NA	NA
PN_2918	NA	NA	258.056	NA	NA	NA	NA	1.56434e+06	2.75244e+06	NA	1.55555e+06	1.66458e+06	1.47289e+06	2.34455e+06	2.86136e+06	3.05142e+06	NA	NA	NA	21.1609	21.4483	21.541	NA	NA	NA
PN_2919	NA	NA	258.074	NA	NA	NA	NA	NA	2.41862e+06	NA	NA	NA	NA	2.30551e+06	2.67339e+06	2.27697e+06	NA	NA	NA	21.1367	21.3502	21.1187	NA	NA	NA
PN_2932	NA	NA	258.982	NA	NA	NA	NA	1.46469e+06	684560	NA	1.38918e+06	1.52516e+06	1.47973e+06	725552	692794	635333	NA	NA	NA	19.4687	19.4021	19.2772	NA	NA	NA
PN_2934	NA	NA	259.004	NA	NA	NA	NA	NA	5.01697e+06	NA	NA	NA	NA	4.8741e+06	4.17045e+06	6.00636e+06	NA	NA	NA	22.2167	21.9918	22.5181	NA	NA	NA
PN_2947	NA	NA	259.13	NA	0.00185823	0.0039806	0.121438	3.59306e+06	90471.3	745000	3.55795e+06	3.8731e+06	3.34811e+06	93029.5	72434.8	105950	714490	741941	778568	16.5054	16.1444	16.693	19.4466	19.5009	19.5705
PN_2948	NA	NA	259.13	NA	0.0284057	0.0357543	0.255573	1.48754e+06	144559	565628	1.44462e+06	1.61831e+06	1.3997e+06	120001	94480.7	219195	566920	541363	588601	16.8727	16.5277	17.7419	19.1128	19.0462	19.1669
PN_2962	NA	NA	260.023	NA	0.00543252	0.00888363	4.25341	NA	3.05175e+06	717483	NA	NA	NA	3.00523e+06	2.79681e+06	3.35321e+06	605553	601715	945180	21.519	21.4154	21.6771	19.2079	19.1987	19.8502
PN_2973	NA	NA	260.98	NA	NA	NA	NA	1.48933e+06	651669	NA	1.36249e+06	1.58604e+06	1.51946e+06	658273	649483	647251	NA	NA	NA	19.3283	19.3089	19.304	NA	NA	NA
PN_2974	NA	NA	260.997	NA	NA	NA	NA	1.36226e+07	NA	NA	1.35167e+07	1.3375e+07	1.39763e+07	NA	NA	NA	NA	NA	NA	NA	NA	NA	NA	NA	NA
PN_3003	NA	NA	261.941	NA	0.0010726	0.00271915	13.3732	3.6704e+06	3.79978e+06	284134	3.76138e+06	3.53642e+06	3.7134e+06	3.76991e+06	3.86641e+06	3.76302e+06	238828	289081	324494	21.8461	21.8826	21.8435	17.8656	18.1411	18.3078
PN_3014	NA	NA	262.129	NA	0.00109576	0.00275746	15.1599	NA	3.70889e+06	244651	NA	NA	NA	3.75031e+06	3.46511e+06	3.91126e+06	267537	187461	278955	21.8386	21.7245	21.8992	18.0294	17.5162	18.0897
PN_3022	NA	NA	262.995	NA	NA	NA	NA	1.26189e+07	NA	NA	1.24223e+07	1.2717e+07	1.27175e+07	NA	NA	NA	NA	NA	NA	NA	NA	NA	NA	NA	NA
PN_3023	NA	NA	263.008	NA	0.00942749	0.0138979	7.6265	1.36947e+06	827099	108451	1.3638e+06	1.35325e+06	1.39136e+06	829719	881314	770265	69490.6	106772	149089	19.6623	19.7493	19.555	16.0845	16.7042	17.1858
PN_3028	NA	NA	263.124	NA	0.00188828	0.00402512	8.24533	NA	3.08674e+06	374362	NA	NA	NA	2.98386e+06	3.17977e+06	3.09658e+06	321622	346966	454497	21.5087	21.6005	21.5622	18.295	18.4044	18.7939
PN_3036	NA	NA	264.088	NA	NA	NA	NA	1.4192e+06	NA	NA	1.51497e+06	1.45643e+06	1.2862e+06	NA	NA	NA	NA	NA	NA	NA	NA	NA	NA	NA	NA
PN_3051	NA	NA	264.988	NA	NA	NA	NA	2.18184e+06	1.66887e+06	NA	2.1455e+06	2.33732e+06	2.06271e+06	1.63559e+06	1.77657e+06	1.59446e+06	NA	NA	NA	20.6414	20.7607	20.6046	NA	NA	NA
PN_3062	NA	NA	265.148	NA	0.02392	0.0306957	0.721815	1.21478e+06	1.09207e+06	1.51295e+06	1.37465e+06	1.06732e+06	1.20237e+06	1.0368e+06	1.21796e+06	1.02144e+06	1.43612e+06	1.72628e+06	1.37644e+06	19.9837	20.216	19.9622	20.4537	20.7192	20.3925
PN_3076	NA	NA	266.804	NA	NA	NA	NA	2.81113e+07	197303	NA	2.95961e+07	2.66609e+07	2.8077e+07	NA	NA	197303	NA	NA	NA	NA	NA	17.5901	NA	NA	NA
PN_3079	NA	NA	266.946	NA	NA	NA	NA	2.49475e+06	4.20886e+06	NA	2.47649e+06	2.61081e+06	2.39696e+06	4.17266e+06	4.54119e+06	3.91273e+06	NA	NA	NA	21.9925	22.1146	21.8997	NA	NA	NA
PN_3093	NA	NA	267.074	NA	NA	NA	NA	1.8342e+06	NA	NA	1.82175e+06	1.97825e+06	1.70261e+06	NA	NA	NA	NA	NA	NA	NA	NA	NA	NA	NA	NA
PN_3095	NA	NA	267.087	NA	NA	NA	NA	1.1673e+06	1.14275e+06	NA	1.23856e+06	1.14817e+06	1.11518e+06	1.11961e+06	1.22465e+06	1.08401e+06	NA	NA	NA	20.0946	20.2239	20.0479	NA	NA	NA
PN_3118	NA	NA	268.801	NA	NA	NA	NA	4.64562e+07	373783	NA	4.88973e+07	4.40227e+07	4.64485e+07	384046	NA	363521	NA	NA	NA	18.5509	NA	18.4717	NA	NA	NA
PN_3122	NA	NA	268.973	NA	NA	NA	NA	NA	NA	1.75991e+06	NA	NA	NA	NA	NA	NA	1.20714e+06	2.45575e+06	1.61686e+06	NA	NA	NA	20.2032	21.2277	20.6248
PN_3124	NA	NA	268.983	NA	0.0394485	0.0481458	2.81599	NA	5.29166e+06	1.87915e+06	NA	NA	NA	4.65678e+06	6.52281e+06	4.69538e+06	1.14387e+06	2.86266e+06	1.63091e+06	22.1509	22.6371	22.1628	20.1255	21.4489	20.6372
PN_3129	NA	NA	269.127	NA	0.0147826	0.0202474	1.36163	NA	4.90368e+06	3.60132e+06	NA	NA	NA	4.92395e+06	4.55602e+06	5.23106e+06	3.57445e+06	3.64617e+06	3.58333e+06	22.2314	22.1193	22.3187	21.7693	21.798	21.7729
PN_3148	NA	NA	270.111	NA	NA	NA	NA	2.24035e+07	NA	NA	2.33234e+07	2.14946e+07	2.23927e+07	NA	NA	NA	NA	NA	NA	NA	NA	NA	NA	NA	NA
PN_3154	NA	NA	270.798	NA	NA	NA	NA	2.90971e+07	242754	NA	3.09601e+07	2.70143e+07	2.93168e+07	257705	NA	227803	NA	NA	NA	17.9754	NA	17.7974	NA	NA	NA
PN_3170	NA	NA	271.067	NA	NA	NA	NA	344016	NA	NA	341033	334995	356019	NA	NA	NA	NA	NA	NA	NA	NA	NA	NA	NA	NA
PN_3172	NA	NA	271.124	NA	0.00197846	0.00414807	1.36524	NA	1.49517e+06	1.09517e+06	NA	NA	NA	1.55295e+06	1.41658e+06	1.51598e+06	1.08563e+06	1.07306e+06	1.12682e+06	20.5666	20.434	20.5318	20.0501	20.0333	20.1038
PN_3181	NA	NA	271.999	NA	NA	NA	NA	NA	1.71775e+07	NA	NA	NA	NA	1.38428e+07	1.34506e+07	2.42392e+07	NA	NA	NA	23.7226	23.6812	24.5308	NA	NA	NA
PN_3182	NA	NA	272.007	NA	9.41e-05	0.00056349	9.80251	2.15281e+06	4.00764e+06	408838	2.23796e+06	2.10028e+06	2.1202e+06	4.07262e+06	3.70834e+06	4.24197e+06	362355	397141	467019	21.9575	21.8223	22.0163	18.467	18.5993	18.8331
PN_3184	NA	NA	272.054	NA	0.00458505	0.00774285	9.93417	8.25304e+06	2.87104e+06	289006	8.33749e+06	8.33093e+06	8.09071e+06	2.63659e+06	3.05731e+06	2.91921e+06	217056	247362	402601	21.3302	21.5438	21.4771	17.7277	17.9163	18.619
PN_3185	NA	NA	272.071	NA	NA	NA	NA	NA	NA	3.78037e+06	NA	NA	NA	NA	NA	NA	3.88934e+06	3.50938e+06	3.94239e+06	NA	NA	NA	21.8911	21.7428	21.9106
PN_3187	NA	NA	272.108	NA	NA	NA	NA	7.00395e+06	NA	NA	6.91044e+06	6.9833e+06	7.11811e+06	NA	NA	NA	NA	NA	NA	NA	NA	NA	NA	NA	NA
PN_3193	NA	NA	272.795	NA	NA	NA	NA	9.53299e+06	NA	NA	9.75432e+06	9.15358e+06	9.69108e+06	NA	NA	NA	NA	NA	NA	NA	NA	NA	NA	NA	NA
PN_3205	NA	NA	272.958	NA	0.00190899	0.00405334	3.47566	2.68139e+06	526857	151585	2.90441e+06	2.50156e+06	2.63822e+06	545301	408407	626862	147973	124071	182709	19.0567	18.6396	19.2578	17.175	16.9208	17.4792
PN_3211	NA	NA	272.991	NA	NA	NA	NA	1.30573e+06	NA	NA	1.25622e+06	1.49098e+06	1.17001e+06	NA	NA	NA	NA	NA	NA	NA	NA	NA	NA	NA	NA
PN_3213	NA	NA	272.992	NA	NA	NA	NA	237562	3.00229e+06	NA	392571	84311.2	235805	2.98171e+06	2.90195e+06	3.12319e+06	NA	NA	NA	21.5077	21.4686	21.5746	NA	NA	NA
PN_3237	NA	NA	274.004	NA	NA	NA	NA	644508	1.27776e+06	NA	625796	629208	678519	1.33693e+06	1.22686e+06	1.26947e+06	NA	NA	NA	20.3505	20.2265	20.2758	NA	NA	NA
PN_3244	NA	NA	274.093	NA	NA	NA	NA	1.61442e+06	194354	NA	1.60469e+06	1.68152e+06	1.55704e+06	183108	197117	202837	NA	NA	NA	17.4823	17.5887	17.63	NA	NA	NA
PN_3252	NA	NA	274.792	NA	NA	NA	NA	1.46575e+06	NA	NA	1.52605e+06	1.35895e+06	1.51224e+06	NA	NA	NA	NA	NA	NA	NA	NA	NA	NA	NA	NA
PN_3256	NA	NA	274.887	NA	NA	NA	NA	NA	1.83244e+06	NA	NA	NA	NA	1.77287e+06	1.87323e+06	1.85121e+06	NA	NA	NA	20.7577	20.8371	20.82	NA	NA	NA
PN_3257	NA	NA	274.95	NA	NA	NA	NA	169041	2.54253e+06	NA	211086	NA	126997	2.61588e+06	2.60697e+06	2.40472e+06	NA	NA	NA	21.3189	21.3139	21.1974	NA	NA	NA
PN_3262	NA	NA	275.007	NA	NA	NA	NA	2.71351e+06	NA	NA	2.65022e+06	2.9206e+06	2.56971e+06	NA	NA	NA	NA	NA	NA	NA	NA	NA	NA	NA	NA
PN_3267	NA	NA	275.088	NA	0.0809066	0.092942	2.50048	1.31434e+06	1.92619e+06	770328	1.26339e+06	1.5074e+06	1.17222e+06	1.82809e+06	1.1304e+06	2.82008e+06	789004	708279	813700	20.8019	20.1084	21.4273	19.5897	19.434	19.6341
PN_3292	NA	NA	276.988	NA	NA	NA	NA	1.45662e+06	NA	NA	1.31798e+06	1.49291e+06	1.55897e+06	NA	NA	NA	NA	NA	NA	NA	NA	NA	NA	NA	NA
PN_3294	NA	NA	277.004	NA	NA	NA	NA	1.80657e+06	NA	NA	1.77346e+06	1.96749e+06	1.67876e+06	NA	NA	NA	NA	NA	NA	NA	NA	NA	NA	NA	NA
PN_3295	NA	NA	277.023	NA	NA	NA	NA	2.21863e+06	NA	NA	2.27479e+06	2.17881e+06	2.20228e+06	NA	NA	NA	NA	NA	NA	NA	NA	NA	NA	NA	NA
PN_3299	NA	NA	277.06	NA	NA	NA	NA	1.31684e+06	NA	NA	1.29187e+06	1.39896e+06	1.25969e+06	NA	NA	NA	NA	NA	NA	NA	NA	NA	NA	NA	NA
PN_3302	NA	NA	277.086	NA	NA	NA	NA	191730	NA	8.54689e+07	222759	226234	126196	NA	NA	NA	105463904	6.56829e+07	8.52598e+07	NA	NA	NA	26.6522	25.969	26.3454
PN_3309	NA	NA	277.861	NA	NA	NA	NA	5.67096e+06	1.116e+06	NA	5.79443e+06	5.43914e+06	5.7793e+06	979993	1.18075e+06	1.18724e+06	NA	NA	NA	19.9024	20.1713	20.1792	NA	NA	NA
PN_3327	NA	NA	279.039	NA	NA	NA	NA	5.67781e+07	NA	NA	5.9765e+07	5.39453e+07	5.66239e+07	NA	NA	NA	NA	NA	NA	NA	NA	NA	NA	NA	NA
PN_3328	NA	NA	279.039	NA	0.00265372	0.00511419	11.6119	8.02086e+06	2.93064e+06	252383	7.75035e+06	8.98814e+06	7.3241e+06	3.05984e+06	3.04166e+06	2.69041e+06	183773	251762	321613	21.545	21.5364	21.3594	17.4876	17.9417	18.295
PN_3329	NA	NA	279.047	NA	NA	NA	NA	1.32605e+07	NA	NA	1.31878e+07	1.29329e+07	1.36608e+07	NA	NA	NA	NA	NA	NA	NA	NA	NA	NA	NA	NA
PN_3331	NA	NA	279.081	NA	NA	NA	NA	NA	NA	3.56251e+06	NA	NA	NA	NA	NA	NA	4.36815e+06	2.78574e+06	3.53363e+06	NA	NA	NA	22.0586	21.4096	21.7527
PN_3339	NA	NA	279.858	NA	NA	NA	NA	5.37992e+06	1.03194e+06	NA	5.70259e+06	5.0291e+06	5.40806e+06	903445	1.1432e+06	1.04918e+06	NA	NA	NA	19.7851	20.1246	20.0008	NA	NA	NA
PN_3348	NA	NA	280.035	NA	0.00572908	0.0092432	3.74677	NA	4.2852e+06	1.1437e+06	NA	NA	NA	4.14286e+06	3.96402e+06	4.74872e+06	853031	1.38855e+06	1.18953e+06	21.9822	21.9185	22.1791	19.7022	20.4051	20.182
PN_3351	NA	NA	280.069	NA	NA	NA	NA	NA	NA	1.98609e+06	NA	NA	NA	NA	NA	NA	1.51872e+06	2.31469e+06	2.12485e+06	NA	NA	NA	20.5344	21.1424	21.0189
PN_3360	NA	NA	280.14	NA	NA	NA	NA	1.98398e+08	492324	NA	2.01096e+08	2.07998e+08	1.86101e+08	500764	453394	522815	NA	NA	NA	18.9338	18.7904	18.9959	NA	NA	NA
PN_3378	NA	NA	281.034	NA	NA	NA	NA	2.35396e+06	NA	NA	2.44273e+06	2.32541e+06	2.29376e+06	NA	NA	NA	NA	NA	NA	NA	NA	NA	NA	NA	NA
PN_3379	NA	NA	281.036	NA	0.0146879	0.0201472	11.0474	2.52059e+06	923307	83576.8	2.478e+06	2.75683e+06	2.32693e+06	936306	977369	856246	NA	74542.4	92611.3	19.8366	19.8985	19.7077	NA	16.1858	16.4989
PN_3384	NA	NA	281.089	NA	NA	NA	NA	323399	1.53565e+06	NA	302868	360607	306722	1.87554e+06	1.49746e+06	1.23394e+06	NA	NA	NA	20.8389	20.5141	20.2348	NA	NA	NA
PN_3387	NA	NA	281.855	NA	NA	NA	NA	1.63456e+06	308659	NA	1.66581e+06	1.59591e+06	1.64196e+06	286234	327279	312463	NA	NA	NA	18.1268	18.3202	18.2533	NA	NA	NA
PN_3390	NA	NA	282.036	NA	NA	NA	NA	NA	NA	1.88901e+06	NA	NA	NA	NA	NA	NA	1.84999e+06	2.0202e+06	1.79685e+06	NA	NA	NA	20.8191	20.9461	20.777
PN_3397	NA	NA	282.065	NA	NA	NA	NA	NA	1.77411e+06	NA	NA	NA	NA	397704	312843	4.61178e+06	NA	NA	NA	18.6013	18.2551	22.1369	NA	NA	NA
PN_3404	NA	NA	282.778	NA	NA	NA	NA	7.11397e+06	235513	NA	7.18822e+06	7.28365e+06	6.87005e+06	NA	NA	235513	NA	NA	NA	NA	NA	17.8454	NA	NA	NA
PN_3418	NA	NA	283.07	NA	2.48e-05	0.000282895	12.9013	NA	1.72521e+06	133724	NA	NA	NA	1.69474e+06	1.94197e+06	1.53893e+06	128558	127158	145456	20.6926	20.8891	20.5535	16.9721	16.9563	17.1502
PN_3432	NA	NA	284.775	NA	NA	NA	NA	1.22933e+07	448399	NA	1.20599e+07	1.21059e+07	1.27142e+07	448399	NA	NA	NA	NA	NA	18.7744	NA	NA	NA	NA	NA
PN_3447	NA	NA	286.069	NA	NA	NA	NA	5.07819e+06	NA	NA	4.7026e+06	5.6547e+06	4.87728e+06	NA	NA	NA	NA	NA	NA	NA	NA	NA	NA	NA	NA
PN_3458	NA	NA	286.772	NA	NA	NA	NA	8.50545e+06	280638	NA	8.55527e+06	8.47052e+06	8.49057e+06	325275	NA	236000	NA	NA	NA	18.3113	NA	17.8484	NA	NA	NA
PN_3482	NA	NA	287.957	NA	NA	NA	NA	1.47419e+07	8.79718e+06	NA	1.48112e+07	1.49039e+07	1.45105e+07	8.20456e+06	9.04973e+06	9.13723e+06	NA	NA	NA	22.968	23.1094	23.1233	NA	NA	NA
PN_3504	NA	NA	288.769	NA	NA	NA	NA	2.92265e+06	NA	NA	3.06466e+06	2.91203e+06	2.79127e+06	NA	NA	NA	NA	NA	NA	NA	NA	NA	NA	NA	NA
PN_3508	NA	NA	288.877	NA	NA	NA	NA	4.64487e+06	NA	NA	4.92797e+06	4.49731e+06	4.50935e+06	NA	NA	NA	NA	NA	NA	NA	NA	NA	NA	NA	NA
PN_3515	NA	NA	288.987	NA	NA	NA	NA	2.42568e+06	NA	NA	2.33606e+06	2.17016e+06	2.77083e+06	NA	NA	NA	NA	NA	NA	NA	NA	NA	NA	NA	NA
PN_3516	NA	NA	288.987	NA	NA	NA	NA	3.53552e+06	NA	NA	3.58573e+06	4.03384e+06	2.98698e+06	NA	NA	NA	NA	NA	NA	NA	NA	NA	NA	NA	NA
PN_3517	NA	NA	288.987	NA	NA	NA	NA	1.76342e+06	106345	NA	1.87843e+06	1.64626e+06	1.76558e+06	106345	NA	NA	NA	NA	NA	16.6984	NA	NA	NA	NA	NA
PN_3524	NA	NA	289.069	NA	NA	NA	NA	4.01281e+06	NA	NA	3.75348e+06	4.37578e+06	3.90917e+06	NA	NA	NA	NA	NA	NA	NA	NA	NA	NA	NA	NA
PN_3529	NA	NA	289.937	NA	3.06e-05	0.0003162	8.69872	5.99017e+06	1.04224e+06	119815	6.34124e+06	5.57622e+06	6.05306e+06	1.15342e+06	1.04239e+06	930891	127258	102743	129444	20.1375	19.9915	19.8283	16.9574	16.6487	16.982
PN_3547	NA	NA	290.874	NA	NA	NA	NA	4.32608e+06	NA	NA	4.57794e+06	4.24055e+06	4.15974e+06	NA	NA	NA	NA	NA	NA	NA	NA	NA	NA	NA	NA
PN_3565	NA	NA	292.072	NA	0.0153168	0.0208845	0.502027	1.87771e+07	1.0297e+07	2.05109e+07	1.78297e+07	1.94319e+07	1.90698e+07	1.03076e+07	1.02283e+07	1.03553e+07	2.21934e+07	1.71554e+07	2.2184e+07	23.2972	23.2861	23.3039	24.4036	24.0322	24.403
PN_3575	NA	NA	292.871	NA	NA	NA	NA	1.3638e+06	NA	NA	1.43766e+06	1.3358e+06	1.31793e+06	NA	NA	NA	NA	NA	NA	NA	NA	NA	NA	NA	NA
PN_3578	NA	NA	292.923	NA	0.392391	0.413947	1.1722	NA	6.72356e+06	5.73584e+06	NA	NA	NA	6.05937e+06	7.96942e+06	6.14188e+06	4.33394e+06	7.34195e+06	5.53165e+06	22.5307	22.926	22.5502	22.0472	22.8077	22.3993
PN_3584	NA	NA	293.018	NA	NA	NA	NA	2.71062e+06	NA	NA	2.87327e+06	2.76023e+06	2.49837e+06	NA	NA	NA	NA	NA	NA	NA	NA	NA	NA	NA	NA
PN_3591	NA	NA	293.055	NA	0.0266689	0.0338034	10.2663	300375	5.69924e+06	555139	301067	310917	289142	5.33374e+06	5.90018e+06	5.8638e+06	213779	572325	879313	22.3467	22.4923	22.4834	17.7058	19.1265	19.746
PN_3595	NA	NA	293.114	NA	0.00394076	0.00685213	0.0572004	721867	156887	2.74276e+06	710602	769842	685155	137446	108375	224840	2.83945e+06	2.49247e+06	2.89637e+06	17.0685	16.7257	17.7785	21.4372	21.2491	21.4658
PN_3598	NA	NA	293.176	NA	0.0513026	0.0612022	1.17139	3.05465e+06	3.76793e+06	3.21662e+06	3.11624e+06	2.89184e+06	3.15586e+06	3.50097e+06	4.08388e+06	3.71896e+06	3.05229e+06	3.35632e+06	3.24126e+06	21.7393	21.9615	21.8265	21.5415	21.6784	21.6281
PN_3606	NA	NA	294.03	NA	0.0021629	0.00439878	7.37022	1.51447e+06	2.50039e+06	339256	1.48907e+06	1.52469e+06	1.52967e+06	2.43305e+06	2.44901e+06	2.61911e+06	268391	379357	370021	21.2143	21.2238	21.3206	18.034	18.5332	18.4972
PN_3608	NA	NA	294.069	NA	0.014789	0.0202474	0.504775	5.81255e+06	3.28021e+06	6.49837e+06	5.82248e+06	5.93581e+06	5.67938e+06	3.44145e+06	3.14385e+06	3.25534e+06	7.2573e+06	5.31696e+06	6.92085e+06	21.7146	21.5841	21.6344	22.791	22.3422	22.7225
PN_3620	NA	NA	295.051	NA	0.030218	0.0377942	8.22806	81187.9	1.75709e+06	213549	82152.6	84834.9	76576.1	1.66001e+06	1.8162e+06	1.79506e+06	NA	186604	240493	20.6628	20.7925	20.7756	NA	17.5096	17.8756
PN_3629	NA	NA	296.1	NA	0.0151167	0.0206309	11.6928	202040	7.37708e+06	630907	192461	229274	184384	7.0261e+06	7.25659e+06	7.84854e+06	302393	722090	868238	22.7443	22.7909	22.904	18.2061	19.4618	19.7277
PN_3678	NA	NA	299.098	NA	NA	NA	NA	2.33053e+06	NA	NA	2.26854e+06	2.45645e+06	2.26662e+06	NA	NA	NA	NA	NA	NA	NA	NA	NA	NA	NA	NA
PN_3696	NA	NA	300.048	NA	0.00234794	0.00468724	157.029	268009	3.24243e+07	206486	236928	309626	257474	3.40218e+07	3.13122e+07	3.19389e+07	118593	284364	216502	25.02	24.9002	24.9288	16.8557	18.1174	17.724
PN_3733	NA	NA	302.034	NA	0.0115189	0.0164124	3.49702	NA	4.2464e+07	1.21429e+07	NA	NA	NA	3.85595e+07	4.59378e+07	4.28948e+07	1.01655e+07	9.75836e+06	1.65049e+07	25.2006	25.4532	25.3543	23.2772	23.2182	23.9764
PN_3735	NA	NA	302.066	NA	NA	NA	NA	80708.1	1.09425e+06	NA	NA	80649.5	80766.7	1.02325e+06	1.0995e+06	1.16002e+06	NA	NA	NA	19.9647	20.0684	20.1457	NA	NA	NA
PN_3736	NA	NA	302.066	NA	0.233787	0.253532	1.33824	4.05777e+06	628151	469387	3.4849e+06	5.09157e+06	3.59682e+06	518059	724608	641786	580464	313707	513989	18.9828	19.4668	19.2917	19.1468	18.2591	18.9714
PN_3761	NA	NA	303.001	NA	NA	NA	NA	1.60968e+06	NA	450166	1.55359e+06	1.88791e+06	1.38754e+06	NA	NA	NA	427097	552134	371267	NA	NA	NA	18.7042	19.0747	18.5021
PN_3764	NA	NA	303.05	NA	0.0124911	0.0175328	22.2186	4.19684e+06	2.53261e+06	113986	4.37264e+06	3.94435e+06	4.27353e+06	2.44736e+06	2.72098e+06	2.42949e+06	101283	NA	126689	21.2228	21.3757	21.2122	16.628	NA	16.9509
PN_3779	NA	NA	304.029	NA	0.0122075	0.0172015	3.44307	NA	1.72455e+06	500878	NA	NA	NA	1.58471e+06	1872530	1.71643e+06	423650	399214	679769	20.5958	20.8366	20.711	18.6925	18.6068	19.3747
PN_3782	NA	NA	304.063	NA	0.235119	0.254849	1.3238	1.27414e+06	190504	143907	1.0643e+06	1.61144e+06	1.14668e+06	155190	226474	189848	179389	99777.1	152554	17.2437	17.789	17.5345	17.4527	16.6064	17.219
PN_3799	NA	NA	304.982	NA	NA	NA	NA	849179	NA	NA	906166	815722	825649	NA	NA	NA	NA	NA	NA	NA	NA	NA	NA	NA	NA
PN_3804	NA	NA	305.018	NA	NA	NA	NA	3.50495e+06	NA	240826	3.20237e+06	3.68112e+06	3.63136e+06	NA	NA	NA	91964.8	502871	127640	NA	NA	NA	16.4888	18.9398	16.9617
PN_3808	NA	NA	305.045	NA	NA	NA	NA	NA	1.33709e+06	NA	NA	NA	NA	1.20677e+06	1.30941e+06	1.49508e+06	NA	NA	NA	20.2027	20.3205	20.5118	NA	NA	NA
PN_3809	NA	NA	305.045	NA	NA	NA	NA	NA	1.23831e+06	NA	NA	NA	NA	1.12037e+06	1.2379e+06	1.35667e+06	NA	NA	NA	20.0955	20.2395	20.3716	NA	NA	NA
PN_3810	NA	NA	305.047	NA	NA	NA	NA	1.32927e+06	743080	NA	1.44015e+06	1.30797e+06	1.23968e+06	735171	764147	729921	NA	NA	NA	19.4877	19.5435	19.4774	NA	NA	NA
PN_3816	NA	NA	305.931	NA	NA	NA	17.0512	91829.2	1.43711e+06	84282	NA	104384	79273.9	1.50429e+06	1.53564e+06	1.2714e+06	NA	NA	84282	20.5207	20.5504	20.278	NA	NA	16.3629
PN_3817	NA	NA	305.936	NA	NA	NA	NA	1.8539e+06	NA	NA	2.05081e+06	1.76669e+06	1.74419e+06	NA	NA	NA	NA	NA	NA	NA	NA	NA	NA	NA	NA
PN_3823	NA	NA	306.076	NA	0.00444173	0.00754555	0.00356274	773209	243597	6.83735e+07	411228	1.57188e+06	336515	170487	97592.4	462712	7.95053e+07	5.65079e+07	6.91072e+07	17.3793	16.5745	18.8198	26.2445	25.7519	26.0423
PN_3851	NA	NA	308.072	NA	NA	NA	NA	NA	NA	2.65682e+06	NA	NA	NA	NA	NA	NA	3.14386e+06	2.11342e+06	2.71318e+06	NA	NA	NA	21.5841	21.0111	21.3716
PN_3866	NA	NA	309.046	NA	NA	NA	NA	NA	6.27158e+06	NA	NA	NA	NA	6.34026e+06	6.39772e+06	6.07676e+06	NA	NA	NA	22.5961	22.6091	22.5349	NA	NA	NA
PN_3874	NA	NA	309.112	NA	0.0245293	0.0314033	0.498842	2.94261e+07	108003	216507	2.90722e+07	3.70903e+07	2.21158e+07	120573	125339	78096.2	221413	169506	258602	16.8796	16.9355	16.253	17.7564	17.371	17.9804
PN_3883	NA	NA	309.989	NA	NA	NA	NA	1.38531e+06	NA	NA	1.4814e+06	1.32522e+06	1.3493e+06	NA	NA	NA	NA	NA	NA	NA	NA	NA	NA	NA	NA
PN_3913	NA	NA	312.016	NA	NA	NA	NA	151787	NA	3.54375e+06	194858	130576	129927	NA	NA	NA	5.21965e+06	2.17206e+06	3.23954e+06	NA	NA	NA	22.3155	21.0506	21.6274
PN_3914	NA	NA	312.025	NA	0.0296594	0.0371813	0.716794	103684	1.2318e+07	1.71849e+07	NA	NA	103684	1.12625e+07	1.39832e+07	1.17083e+07	1.69201e+07	1.68186e+07	1.78158e+07	23.425	23.7372	23.481	24.0122	24.0036	24.0867
PN_3915	NA	NA	312.032	NA	NA	NA	NA	NA	1.51635e+06	NA	NA	NA	NA	1.61353e+06	1.40464e+06	1.53089e+06	NA	NA	NA	20.6218	20.4218	20.5459	NA	NA	NA
PN_3917	NA	NA	312.042	NA	NA	NA	NA	NA	1.06996e+07	NA	NA	NA	NA	1.04139e+07	1.14838e+07	1.02012e+07	NA	NA	NA	23.312	23.4531	23.2822	NA	NA	NA
PN_3920	NA	NA	312.063	NA	NA	NA	NA	NA	NA	3.84961e+06	NA	NA	NA	NA	NA	NA	4.16383e+06	3.57161e+06	3.81339e+06	NA	NA	NA	21.9895	21.7681	21.8626
PN_3922	NA	NA	312.095	NA	0.492238	0.512305	1.15377	2.29669e+07	5.19149e+06	4.4996e+06	1.86836e+07	3.04342e+07	1.97827e+07	4.34325e+06	6.09032e+06	5.1409e+06	5.48012e+06	2.9755e+06	5.04318e+06	22.0503	22.5381	22.2936	22.3858	21.5047	22.2659
PN_3939	NA	NA	313.153	NA	NA	NA	NA	NA	1.33373e+06	NA	NA	NA	NA	1.34199e+06	1.35703e+06	1.30217e+06	NA	NA	NA	20.3559	20.372	20.3125	NA	NA	NA
PN_3943	NA	NA	313.99	NA	NA	NA	NA	NA	2.32886e+06	NA	NA	NA	NA	2.1056e+06	2.41235e+06	2.46863e+06	NA	NA	NA	21.0058	21.202	21.2353	NA	NA	NA
PN_4017	NA	NA	316.981	NA	NA	NA	NA	127256	833110	NA	133697	135452	112620	897133	569922	1.03227e+06	NA	NA	NA	19.775	19.1204	19.9774	NA	NA	NA
PN_4023	NA	NA	317.054	NA	NA	NA	NA	4.73622e+06	426697	NA	4.47195e+06	4.96844e+06	4.76826e+06	NA	404997	448398	NA	NA	NA	NA	18.6276	18.7744	NA	NA	NA
PN_4027	NA	NA	317.108	NA	NA	NA	NA	1.47999e+06	NA	NA	1.40277e+06	1.62238e+06	1.41481e+06	NA	NA	NA	NA	NA	NA	NA	NA	NA	NA	NA	NA
PN_4040	NA	NA	318.049	NA	NA	NA	NA	NA	825245	NA	NA	NA	NA	693735	827852	954149	NA	NA	NA	19.404	19.659	19.8639	NA	NA	NA
PN_4043	NA	NA	318.061	NA	0.0141364	0.0194892	31.3165	652279	2.6912e+06	85935.6	601355	749178	606303	2.72793e+06	2.70046e+06	2.64521e+06	93037.4	NA	78833.9	21.3794	21.3648	21.335	16.5055	NA	16.2665
PN_4057	NA	NA	319.097	NA	NA	NA	NA	NA	NA	2.07667e+06	NA	NA	NA	NA	NA	NA	2.26354e+06	1.89014e+06	2.07631e+06	NA	NA	NA	21.1102	20.8501	20.9856
PN_4066	NA	NA	319.947	NA	NA	NA	NA	161536	5.54446e+06	NA	NA	161536	NA	5.03669e+06	6.04221e+06	5.55449e+06	NA	NA	NA	22.264	22.5266	22.4052	NA	NA	NA
PN_4087	NA	NA	321.015	NA	0.00725622	0.0111201	2.81609	1.13223e+06	1.27087e+06	451290	1.13879e+06	1.1777e+06	1.0802e+06	1.26821e+06	1.28887e+06	1.25553e+06	378508	457049	518313	20.2744	20.2977	20.2599	18.53	18.802	18.9835
PN_4091	NA	NA	321.049	NA	0.000832138	0.00228681	34.9198	647832	6.34452e+06	181688	654671	661469	627358	5.70799e+06	6.48423e+06	6.84133e+06	129230	221563	194272	22.4446	22.6285	22.7058	16.9796	17.7574	17.5677
PN_4094	NA	NA	321.095	NA	0.00523518	0.00864562	10.2159	NA	1.08413e+06	106121	NA	NA	NA	754766	1.8054e+06	692214	80699	155455	82210	19.5257	20.7839	19.4009	16.3003	17.2461	16.327
PN_4119	NA	NA	323.01	NA	6e-05	0.000428289	14.0709	NA	3.5395e+06	251547	NA	NA	NA	3.00122e+06	3.96596e+06	3.65133e+06	252722	205557	296363	21.5171	21.9192	21.8	17.9472	17.6492	18.177
PN_4123	NA	NA	323.028	NA	0.300359	0.322184	2.32887	5.59342e+06	422894	181587	5.19526e+06	6.58216e+06	5.00283e+06	387306	438910	442466	NA	264632	98543.2	18.5631	18.7436	18.7552	NA	18.0136	16.5885
PN_4124	NA	NA	323.028	NA	NA	NA	NA	3.12942e+06	NA	NA	3.12809e+06	3.2956e+06	2.96458e+06	NA	NA	NA	NA	NA	NA	NA	NA	NA	NA	NA	NA
PN_4126	NA	NA	323.047	NA	0.000281594	0.00108905	10.8935	NA	2.53442e+06	232654	NA	NA	NA	2.29073e+06	2.32526e+06	2.98725e+06	229080	181734	287149	21.1274	21.149	21.5104	17.8055	17.4715	18.1314
PN_4141	NA	NA	324.762	NA	NA	NA	NA	7.64987e+06	NA	NA	8.13593e+06	7.19881e+06	7.61489e+06	NA	NA	NA	NA	NA	NA	NA	NA	NA	NA	NA	NA
PN_4153	NA	NA	325.107	NA	NA	NA	NA	3.43806e+06	NA	NA	3.04885e+06	3.96609e+06	3.29923e+06	NA	NA	NA	NA	NA	NA	NA	NA	NA	NA	NA	NA
PN_4163	NA	NA	325.994	NA	NA	NA	NA	77037.8	2.42516e+06	NA	NA	NA	77037.8	2.7462e+06	2.34673e+06	2.18256e+06	NA	NA	NA	21.389	21.1622	21.0576	NA	NA	NA
PN_4166	NA	NA	326.109	NA	0.000435051	0.0014524	10.0205	NA	3.34046e+06	333361	NA	NA	NA	3.28538e+06	3.91652e+06	2.81947e+06	320360	320206	359517	21.6476	21.9011	21.427	18.2893	18.2886	18.4557
PN_4169	NA	NA	326.759	NA	NA	NA	NA	1.4948e+07	NA	NA	1.56561e+07	1.453e+07	1.46578e+07	NA	NA	NA	NA	NA	NA	NA	NA	NA	NA	NA	NA
PN_4201	NA	NA	328.756	NA	NA	NA	NA	1.19329e+07	NA	NA	1.25855e+07	1.13259e+07	1.18872e+07	NA	NA	NA	NA	NA	NA	NA	NA	NA	NA	NA	NA
PN_4242	NA	NA	330.753	NA	NA	NA	NA	5.23202e+06	NA	NA	5.67342e+06	4.91834e+06	5.1043e+06	NA	NA	NA	NA	NA	NA	NA	NA	NA	NA	NA	NA
PN_4260	NA	NA	331.947	NA	NA	NA	NA	NA	3.52845e+06	NA	NA	NA	NA	3.2921e+06	3.9819e+06	3.31136e+06	NA	NA	NA	21.6506	21.925	21.659	NA	NA	NA
PN_4270	NA	NA	332.092	NA	NA	NA	NA	67182.7	3.16343e+06	NA	NA	67182.7	NA	3.61924e+06	2.93887e+06	2.93216e+06	NA	NA	NA	21.7873	21.4868	21.4835	NA	NA	NA
PN_4271	NA	NA	332.102	NA	NA	NA	NA	1.90804e+07	NA	NA	1.99876e+07	1.76048e+07	1.96488e+07	NA	NA	NA	NA	NA	NA	NA	NA	NA	NA	NA	NA
PN_4272	NA	NA	332.11	NA	NA	NA	NA	1.24913e+06	NA	NA	1.27638e+06	1.1698e+06	1.3012e+06	NA	NA	NA	NA	NA	NA	NA	NA	NA	NA	NA	NA
PN_4296	NA	NA	333.059	NA	0.00595334	0.00952008	0.34081	1.34838e+06	2.32703e+06	6.82795e+06	1.42209e+06	1.50436e+06	1.1187e+06	2.02578e+06	2.6323e+06	2.32302e+06	5.52089e+06	8.74698e+06	6.21599e+06	20.95	21.3279	21.1476	22.3965	23.0604	22.5676
PN_4333	NA	NA	335.065	NA	NA	NA	NA	1.86286e+06	NA	NA	1.8049e+06	2.09197e+06	1.6917e+06	NA	NA	NA	NA	NA	NA	NA	NA	NA	NA	NA	NA
PN_4356	NA	NA	336.788	NA	NA	NA	NA	7.71311e+06	NA	NA	8.21078e+06	7.3024e+06	7.62616e+06	NA	NA	NA	NA	NA	NA	NA	NA	NA	NA	NA	NA
PN_4407	NA	NA	340.736	NA	NA	NA	NA	2.71916e+06	NA	NA	2.80362e+06	2.65487e+06	2.69899e+06	NA	NA	NA	NA	NA	NA	NA	NA	NA	NA	NA	NA
PN_4408	NA	NA	340.782	NA	NA	NA	NA	1.51526e+06	NA	NA	1.5555e+06	1.48485e+06	1.50541e+06	NA	NA	NA	NA	NA	NA	NA	NA	NA	NA	NA	NA
PN_4413	NA	NA	341.029	NA	NA	NA	6.51409	1.30944e+06	419344	64374.8	1.27464e+06	1.46357e+06	1.19013e+06	425558	429530	402943	NA	NA	64374.8	18.699	18.7124	18.6202	NA	NA	15.9742
PN_4420	NA	NA	341.084	NA	NA	NA	NA	4.33949e+06	NA	74767.5	4.21391e+06	4.62045e+06	4.1841e+06	NA	NA	NA	74767.5	NA	NA	NA	NA	NA	16.1901	NA	NA
PN_4440	NA	NA	342.733	NA	NA	NA	NA	5.68082e+06	NA	NA	5.46495e+06	5.52956e+06	6.04794e+06	NA	NA	NA	NA	NA	NA	NA	NA	NA	NA	NA	NA
PN_4451	NA	NA	343.01	NA	NA	NA	NA	5.2603e+06	NA	4.2679e+06	5.0963e+06	5.18324e+06	5.50136e+06	NA	NA	NA	4.08937e+06	4.22285e+06	4.49147e+06	NA	NA	NA	21.9634	22.0098	22.0988
PN_4488	NA	NA	344.73	NA	NA	NA	NA	4.72123e+06	NA	NA	4.92586e+06	4.63052e+06	4.60732e+06	NA	NA	NA	NA	NA	NA	NA	NA	NA	NA	NA	NA
PN_4508	NA	NA	346.009	NA	0.000241415	0.000984154	8.079	NA	1.27023e+06	157227	NA	NA	NA	1.05645e+06	1.45868e+06	1.29557e+06	185943	162621	123116	20.0108	20.4762	20.3052	17.5045	17.3112	16.9097
PN_4511	NA	NA	346.034	NA	6.28e-06	0.000168242	7.24621	NA	2.15108e+06	296856	NA	NA	NA	2.02574e+06	2.13768e+06	2.28983e+06	299937	272948	317684	20.95	21.0276	21.1268	18.1943	18.0583	18.2772
PN_4515	NA	NA	346.055	NA	0.0376012	0.0462554	2.89929	3.07074e+06	6.96833e+07	2.40346e+07	2.4856e+06	4.60452e+06	2.12209e+06	3.88603e+07	8.98394e+07	8.03503e+07	2.42702e+07	1.64332e+07	3.14004e+07	25.2118	26.4208	26.2598	24.5327	23.9701	24.9043
PN_4516	NA	NA	346.056	NA	NA	NA	NA	1.2855e+06	NA	NA	1.2639e+06	1.38561e+06	1.207e+06	NA	NA	NA	NA	NA	NA	NA	NA	NA	NA	NA	NA
PN_4517	NA	NA	346.076	NA	3.45e-05	0.0003255	10.9978	NA	2.75218e+06	250247	NA	NA	NA	2.80881e+06	2.39134e+06	3.05638e+06	291555	217880	241307	21.4215	21.1894	21.5434	18.1534	17.7332	17.8805
PN_4528	NA	NA	346.727	NA	NA	NA	NA	2.24528e+06	NA	NA	2.01945e+06	2.35452e+06	2.36188e+06	NA	NA	NA	NA	NA	NA	NA	NA	NA	NA	NA	NA
PN_4549	NA	NA	347.119	NA	NA	NA	NA	2.08649e+06	NA	NA	1.88712e+06	2.48963e+06	1.88272e+06	NA	NA	NA	NA	NA	NA	NA	NA	NA	NA	NA	NA
PN_4563	NA	NA	348.087	NA	8.78e-05	0.00054592	0.00504405	NA	130275	2.58275e+07	NA	NA	NA	136114	170096	84615.9	3.36624e+07	1.532e+07	2.85002e+07	17.0545	17.376	16.3686	25.0046	23.8689	24.7645
PN_4584	NA	NA	350.03	NA	NA	NA	NA	1.26735e+06	NA	122146	1.20126e+06	1.43366e+06	1.16713e+06	NA	NA	NA	130057	107146	129234	NA	NA	NA	16.9888	16.7092	16.9796
PN_4585	NA	NA	350.048	NA	0.00310379	0.00578628	5.63428	NA	1.44919e+06	257209	NA	NA	NA	1.30957e+06	1.29855e+06	1.73944e+06	257488	NA	256929	20.3207	20.3085	20.7302	17.9741	NA	17.971
PN_4603	NA	NA	351.218	NA	NA	NA	NA	3.54968e+06	NA	NA	3.13241e+06	4.11021e+06	3.40643e+06	NA	NA	NA	NA	NA	NA	NA	NA	NA	NA	NA	NA
PN_4618	NA	NA	352.07	NA	NA	NA	NA	2.73399e+06	NA	NA	2.94567e+06	2.4814e+06	2.77491e+06	NA	NA	NA	NA	NA	NA	NA	NA	NA	NA	NA	NA
PN_4638	NA	NA	353.085	NA	NA	NA	NA	1.86003e+06	NA	NA	1.85742e+06	2.0464e+06	1.67626e+06	NA	NA	NA	NA	NA	NA	NA	NA	NA	NA	NA	NA
PN_4653	NA	NA	354.062	NA	NA	NA	NA	NA	NA	2.50761e+06	NA	NA	NA	NA	NA	NA	3.0177e+06	1.62967e+06	2.87547e+06	NA	NA	NA	21.525	20.6362	21.4554
PN_4654	NA	NA	354.062	NA	NA	NA	NA	5.60658e+06	NA	NA	5.76012e+06	5.84059e+06	5.21905e+06	NA	NA	NA	NA	NA	NA	NA	NA	NA	NA	NA	NA
PN_4655	NA	NA	354.072	NA	0.11291	0.127017	0.883852	890892	6.2728e+06	7.09712e+06	NA	884713	897072	6.09751e+06	6.7943e+06	5.92659e+06	7.13177e+06	6.53873e+06	7.62085e+06	22.5398	22.6959	22.4988	22.7658	22.6406	22.8615
PN_4693	NA	NA	356.989	NA	NA	NA	NA	NA	NA	186525	NA	NA	NA	NA	NA	NA	222094	NA	150956	NA	NA	NA	17.7608	NA	17.2038
PN_4695	NA	NA	356.999	NA	0.000648889	0.00193192	11.3366	NA	4.31633e+06	380741	NA	NA	NA	4.38792e+06	3.91836e+06	4.6427e+06	394498	448814	298913	22.0651	21.9018	22.1465	18.5897	18.7758	18.1894
PN_4700	NA	NA	357.089	NA	3.91e-06	0.000130534	38.7312	121279	4.00667e+06	103448	NA	121279	NA	3.87797e+06	3.95995e+06	4.18208e+06	95337.3	105127	109880	21.8869	21.917	21.9958	16.5408	16.6818	16.7456
PN_4737	NA	NA	359.048	NA	NA	NA	NA	5.55506e+06	880273	NA	4.8703e+06	7.02894e+06	4.76594e+06	959585	1.05805e+06	623181	NA	NA	NA	19.8721	20.013	19.2493	NA	NA	NA
PN_4751	NA	NA	360.071	NA	0.00046128	0.00150297	25.9298	NA	4.15046e+06	160065	NA	NA	NA	4.74365e+06	4.71444e+06	2.99328e+06	122170	235358	122667	22.1776	22.1687	21.5133	16.8985	17.8445	16.9044
PN_4772	NA	NA	361.098	NA	NA	NA	NA	1.21999e+06	NA	NA	1.0856e+06	1.34571e+06	1.22864e+06	NA	NA	NA	NA	NA	NA	NA	NA	NA	NA	NA	NA
PN_4773	NA	NA	361.101	NA	0.00189515	0.00403184	6.67383	NA	1.66338e+06	249239	NA	NA	NA	1.51363e+06	1.79606e+06	1.68045e+06	294425	189656	263637	20.5296	20.7764	20.6804	18.1675	17.533	18.0082
PN_4790	NA	NA	362.05	NA	NA	NA	NA	502672	159740	NA	421759	633495	452763	132576	181229	165415	NA	NA	NA	17.0165	17.4675	17.3357	NA	NA	NA
PN_4793	NA	NA	362.122	NA	2.7e-06	0.000125378	0.0983352	NA	467455	4.75369e+06	NA	NA	NA	442378	500016	459972	4.90376e+06	4.83713e+06	4.52019e+06	18.7549	18.9316	18.8112	22.2255	22.2057	22.108
PN_4837	NA	NA	365.04	NA	NA	NA	NA	1.5475e+06	930557	NA	1.60727e+06	1.50777e+06	1.52747e+06	886159	994033	911480	NA	NA	NA	19.7572	19.9229	19.7979	NA	NA	NA
PN_4852	NA	NA	366.049	NA	NA	NA	NA	NA	7.48151e+06	NA	NA	NA	NA	7.67812e+06	6.24566e+06	8.52075e+06	NA	NA	NA	22.8723	22.5744	23.0225	NA	NA	NA
PN_4892	NA	NA	369.067	NA	0.000165438	0.000780436	0.209516	NA	517796	2.47139e+06	NA	NA	NA	595540	478055	479792	2.86628e+06	2.1526e+06	2.39528e+06	19.1838	18.8668	18.872	21.4507	21.0376	21.1918
PN_4894	NA	NA	369.098	NA	NA	NA	NA	91360.8	1.4967e+06	NA	82072.3	122023	69987.2	1.62194e+06	1.43085e+06	1.43732e+06	NA	NA	NA	20.6293	20.4484	20.455	NA	NA	NA
PN_4915	NA	NA	370.994	NA	0.0302859	0.0378573	2.24265	613557	1.32382e+06	590293	624827	638385	577458	1.32632e+06	1.30461e+06	1.34053e+06	647486	430799	692594	20.339	20.3152	20.3544	19.3045	18.7167	19.4017
PN_4951	NA	NA	373.098	NA	NA	NA	NA	4.20871e+06	NA	NA	4.1812e+06	4.31693e+06	4.12798e+06	NA	NA	NA	NA	NA	NA	NA	NA	NA	NA	NA	NA
PN_4952	NA	NA	373.101	NA	0.00103052	0.00264918	12.764	NA	2.0023e+06	156872	NA	NA	NA	2.44764e+06	1.63685e+06	1.92242e+06	102495	175256	192864	21.223	20.6425	20.8745	16.6452	17.4191	17.5572
PN_4954	NA	NA	373.15	NA	0.05408	0.0643034	1.75782	NA	2.01437e+07	1.14595e+07	NA	NA	NA	1.93212e+07	2.13841e+07	1.97259e+07	1.0322e+07	9.09043e+06	1.49661e+07	24.2037	24.35	24.2336	23.2992	23.1159	23.8352
PN_4958	NA	NA	373.15	NA	0.000611501	0.0018593	3.92341	NA	4.39844e+06	1.12108e+06	NA	NA	NA	4.37892e+06	4.71021e+06	4.1062e+06	1.03981e+06	1.02091e+06	1.3025e+06	22.0621	22.1674	21.9694	19.9879	19.9614	20.3129
PN_4984	NA	NA	375.052	NA	NA	NA	NA	5.75996e+06	79357.8	NA	5.7878e+06	6.56643e+06	4.92565e+06	NA	79357.8	NA	NA	NA	NA	NA	16.2761	NA	NA	NA	NA
PN_4985	NA	NA	375.053	NA	NA	NA	NA	NA	NA	1.60664e+06	NA	NA	NA	NA	NA	NA	2.04161e+06	1.2109e+06	1.56741e+06	NA	NA	NA	20.9613	20.2076	20.5799
PN_5022	NA	NA	377.085	NA	0.000328623	0.00121484	0.561223	2.72628e+06	5.71541e+07	1.01838e+08	2.71669e+06	3.2282e+06	2.23395e+06	6.05475e+07	5.68815e+07	5.40331e+07	9.56581e+07	1.08649e+08	1.01209e+08	25.8516	25.7615	25.6873	26.5114	26.6951	26.5928
PN_5028	NA	NA	377.129	NA	NA	NA	NA	4.73603e+06	NA	NA	4.41878e+06	5.05625e+06	4.73307e+06	NA	NA	NA	NA	NA	NA	NA	NA	NA	NA	NA	NA
PN_5041	NA	NA	378.012	NA	0.0117675	0.0166965	6.01012	NA	2.10118e+06	349607	NA	NA	NA	1.9318e+06	2.10066e+06	2.27106e+06	216505	457242	375073	20.8815	21.0024	21.1149	17.724	18.8026	18.5168
PN_5044	NA	NA	378.073	NA	NA	NA	NA	1.3229e+06	148853	NA	1.23186e+06	1.4042e+06	1.33264e+06	NA	148853	NA	NA	NA	NA	NA	17.1835	NA	NA	NA	NA
PN_5054	NA	NA	379.056	NA	NA	NA	NA	1.40608e+06	NA	NA	1.44885e+06	1.30459e+06	1.4648e+06	NA	NA	NA	NA	NA	NA	NA	NA	NA	NA	NA	NA
PN_5055	NA	NA	379.082	NA	0.000397581	0.00135866	0.561109	735006	1.84209e+07	3.28295e+07	733808	888667	582543	1.93402e+07	1.87606e+07	1.7162e+07	3.15577e+07	3.42765e+07	3.26543e+07	24.2051	24.1612	24.0327	24.9115	25.0307	24.9608
PN_5056	NA	NA	379.101	NA	NA	NA	NA	2.62206e+07	NA	NA	2.46993e+07	2.97741e+07	2.41885e+07	NA	NA	NA	NA	NA	NA	NA	NA	NA	NA	NA	NA
PN_5063	NA	NA	379.998	NA	NA	NA	NA	1.86462e+06	116985	NA	2.06392e+06	1.57592e+06	1.95401e+06	77387.9	102907	170661	NA	NA	NA	16.2398	16.651	17.3808	NA	NA	NA
PN_5066	NA	NA	380.051	NA	NA	NA	NA	304087	1.28671e+06	NA	278224	330907	303131	1.33198e+06	1.23763e+06	1.29053e+06	NA	NA	NA	20.3451	20.2391	20.2995	NA	NA	NA
PN_5070	NA	NA	380.128	NA	5.36e-06	0.000154184	3.63612	1.74304e+07	8.81095e+06	2.42318e+06	1.75478e+07	1.72715e+07	1.7472e+07	9.04428e+06	8.41566e+06	8.97291e+06	2.32484e+06	2.55447e+06	2.39022e+06	23.1086	23.0046	23.0971	21.1487	21.2846	21.1887
PN_5073	NA	NA	380.156	NA	0.0497508	0.059449	0.783308	NA	1.36706e+06	1.74524e+06	NA	NA	NA	1.31112e+06	1.50833e+06	1.28173e+06	1.59227e+06	1.65958e+06	1.98387e+06	20.3224	20.5245	20.2897	20.6027	20.6624	20.9199
PN_5083	NA	NA	381.098	NA	NA	NA	NA	8.08523e+06	NA	NA	7.88387e+06	9.16814e+06	7.20367e+06	NA	NA	NA	NA	NA	NA	NA	NA	NA	NA	NA	NA
PN_5091	NA	NA	381.942	NA	NA	NA	NA	1.76499e+06	NA	NA	1.89856e+06	1.70361e+06	1.69279e+06	NA	NA	NA	NA	NA	NA	NA	NA	NA	NA	NA	NA
PN_5094	NA	NA	382.1	NA	0.00148409	0.00341514	6.85386	1.66513e+06	1.75878e+06	256612	1.5236e+06	1.98105e+06	1.49074e+06	1.71769e+06	1.7555e+06	1.80316e+06	221106	252800	295929	20.712	20.7434	20.7821	17.7544	17.9476	18.1749
PN_5097	NA	NA	382.721	NA	NA	NA	NA	3.35792e+06	NA	NA	3.49925e+06	3.25282e+06	3.32169e+06	NA	NA	NA	NA	NA	NA	NA	NA	NA	NA	NA	NA
PN_5118	NA	NA	384.098	NA	NA	NA	NA	9.40443e+06	710098	NA	9.10052e+06	9.81525e+06	9.29753e+06	840494	691539	598261	NA	NA	NA	19.6809	19.3995	19.1904	NA	NA	NA
PN_5122	NA	NA	384.718	NA	NA	NA	NA	8.36631e+06	NA	NA	8.61183e+06	8.11297e+06	8.37413e+06	NA	NA	NA	NA	NA	NA	NA	NA	NA	NA	NA	NA
PN_5149	NA	NA	386.715	NA	NA	NA	NA	8.12097e+06	NA	NA	8.72641e+06	7.4283e+06	8.2082e+06	NA	NA	NA	NA	NA	NA	NA	NA	NA	NA	NA	NA
PN_5162	NA	NA	387.09	NA	0.0019852	0.0041549	0.212407	NA	1.04822e+06	4.93497e+06	NA	NA	NA	1.17068e+06	1.057e+06	916975	NA	4.91072e+06	4.95922e+06	20.1589	20.0115	19.8065	NA	22.2275	22.2417
PN_5163	NA	NA	387.09	NA	NA	NA	NA	NA	NA	2.46104e+06	NA	NA	NA	NA	NA	NA	2.21082e+06	2.6227e+06	2.54959e+06	NA	NA	NA	21.0762	21.3226	21.2818
PN_5166	NA	NA	387.114	NA	0.000367721	0.00130644	0.2318	919435	1.78824e+08	7.71457e+08	927159	1.06483e+06	766315	1.89827e+08	1.80189e+08	1.66456e+08	7.69155e+08	7.84709e+08	7.60509e+08	27.5001	27.4249	27.3106	29.5187	29.5476	29.5024
PN_5169	NA	NA	387.143	NA	NA	NA	NA	NA	NA	4.52025e+06	NA	NA	NA	NA	NA	NA	4.05656e+06	4.44579e+06	5.05839e+06	NA	NA	NA	21.9518	22.084	22.2702
PN_5172	NA	NA	387.17	NA	NA	NA	0.26212	NA	559112	2.13303e+06	NA	NA	NA	NA	NA	559112	2.32418e+06	NA	1.94189e+06	NA	NA	19.0928	21.1483	NA	20.889
PN_5180	NA	NA	387.984	NA	0.00907354	0.0134217	5.87893	3.18892e+06	1.89397e+06	322162	3.11037e+06	3.49536e+06	2.96103e+06	1.96375e+06	1.95299e+06	1.76516e+06	215794	344335	406357	20.9052	20.8973	20.7514	17.7193	18.3935	18.6324
PN_5183	NA	NA	388.136	NA	0.00232804	0.00465819	0.480265	NA	1.17464e+06	2.44582e+06	NA	NA	NA	1.16186e+06	1.23157e+06	1.13048e+06	2.42632e+06	2.20495e+06	2.70618e+06	20.148	20.2321	20.1085	21.2103	21.0723	21.3678
PN_5185	NA	NA	388.165	NA	NA	NA	NA	NA	2.7487e+06	NA	NA	NA	NA	2.7072e+06	3.02868e+06	2.51022e+06	NA	NA	NA	21.3684	21.5303	21.2594	NA	NA	NA
PN_5186	NA	NA	388.712	NA	NA	NA	NA	4.28832e+06	NA	NA	4.44934e+06	4.08788e+06	4.32774e+06	NA	NA	NA	NA	NA	NA	NA	NA	NA	NA	NA	NA
PN_5197	NA	NA	389.133	NA	0.0023648	0.00470235	0.181271	NA	433941	2.39388e+06	NA	NA	NA	487686	351859	462278	3.0169e+06	1.69591e+06	2.46882e+06	18.8956	18.4246	18.8184	21.5246	20.6936	21.2354
PN_5214	NA	NA	390.134	NA	NA	NA	NA	1.35954e+06	NA	NA	1.18804e+06	1.71021e+06	1.18039e+06	NA	NA	NA	NA	NA	NA	NA	NA	NA	NA	NA	NA
PN_5217	NA	NA	390.709	NA	NA	NA	NA	1.26691e+06	NA	NA	1.42291e+06	1.19796e+06	1.17986e+06	NA	NA	NA	NA	NA	NA	NA	NA	NA	NA	NA	NA
PN_5224	NA	NA	391.019	NA	NA	NA	NA	2.25974e+06	1.02866e+06	NA	2.22293e+06	2.42054e+06	2.13576e+06	952959	1.04943e+06	1.0836e+06	NA	NA	NA	19.8621	20.0012	20.0474	NA	NA	NA
PN_5245	NA	NA	392.75	NA	NA	NA	NA	1.89088e+06	NA	NA	1.93693e+06	1.71963e+06	2.01607e+06	NA	NA	NA	NA	NA	NA	NA	NA	NA	NA	NA	NA
PN_5256	NA	NA	393.175	NA	0.000269825	0.00106287	14.0909	NA	1.76918e+06	125555	NA	NA	NA	1.88267e+06	2.08529e+06	1.33959e+06	121864	110024	144776	20.8443	20.9918	20.3534	16.8949	16.7475	17.1435
PN_5266	NA	NA	394.746	NA	NA	NA	NA	4.00287e+06	NA	NA	4.12929e+06	3.88878e+06	3.99055e+06	NA	NA	NA	NA	NA	NA	NA	NA	NA	NA	NA	NA
PN_5285	NA	NA	396.16	NA	NA	NA	NA	1.79186e+06	79037.8	NA	1.80815e+06	1.82788e+06	1.73956e+06	78180	87116.9	71816.5	NA	NA	NA	16.2545	16.4107	16.132	NA	NA	NA
PN_5288	NA	NA	396.744	NA	NA	NA	NA	2.94019e+06	NA	NA	2.95579e+06	2.90652e+06	2.95826e+06	NA	NA	NA	NA	NA	NA	NA	NA	NA	NA	NA	NA
PN_5296	NA	NA	397.031	NA	0.00462574	0.00778129	10.4775	1.52192e+06	1.11315e+06	106241	1.60859e+06	1.47248e+06	1.48468e+06	1.09326e+06	1.15636e+06	1.08982e+06	101061	NA	111421	20.0602	20.1412	20.0557	16.6249	NA	16.7657
PN_5306	NA	NA	398.025	NA	NA	NA	NA	NA	6.27362e+06	NA	NA	NA	NA	6.22064e+06	6.7431e+06	5.85712e+06	NA	NA	NA	22.5686	22.685	22.4818	NA	NA	NA
PN_5314	NA	NA	398.195	NA	NA	NA	NA	2.51524e+06	NA	NA	2.44034e+06	2.54669e+06	2.55868e+06	NA	NA	NA	NA	NA	NA	NA	NA	NA	NA	NA	NA
PN_5315	NA	NA	398.694	NA	NA	NA	NA	1.85017e+06	NA	NA	1.97004e+06	1.76146e+06	1.81901e+06	NA	NA	NA	NA	NA	NA	NA	NA	NA	NA	NA	NA
PN_5316	NA	NA	398.74	NA	NA	NA	NA	1.27439e+06	NA	NA	1.33001e+06	1.16495e+06	1.32821e+06	NA	NA	NA	NA	NA	NA	NA	NA	NA	NA	NA	NA
PN_5321	NA	NA	399.045	NA	9.42e-05	0.00056349	0.0852823	NA	207154	2.42904e+06	NA	NA	NA	251247	188531	181684	2.77593e+06	2.29259e+06	2.21859e+06	17.9387	17.5244	17.4711	21.4045	21.1285	21.0812
PN_5322	NA	NA	399.096	NA	NA	NA	NA	162278	1.35393e+06	NA	134743	204120	147969	1.38958e+06	1.28486e+06	1.38734e+06	NA	NA	NA	20.4062	20.2932	20.4039	NA	NA	NA
PN_5324	NA	NA	399.127	NA	NA	NA	NA	7.19245e+06	NA	NA	6.03631e+06	9.0965e+06	6.44453e+06	NA	NA	NA	NA	NA	NA	NA	NA	NA	NA	NA	NA
PN_5338	NA	NA	400.692	NA	NA	NA	NA	4.38861e+06	NA	NA	4.62749e+06	4.07984e+06	4.45849e+06	NA	NA	NA	NA	NA	NA	NA	NA	NA	NA	NA	NA
PN_5350	NA	NA	401.124	NA	NA	NA	NA	2.28248e+06	NA	NA	1.874e+06	2.92332e+06	2.05012e+06	NA	NA	NA	NA	NA	NA	NA	NA	NA	NA	NA	NA
PN_5353	NA	NA	401.13	NA	NA	NA	NA	NA	2.92926e+06	NA	NA	NA	NA	2.56478e+06	2.94648e+06	3.27651e+06	NA	NA	NA	21.2904	21.4906	21.6437	NA	NA	NA
PN_5366	NA	NA	402.689	NA	NA	NA	NA	4.48333e+06	NA	NA	4.73396e+06	4.1786e+06	4.53743e+06	NA	NA	NA	NA	NA	NA	NA	NA	NA	NA	NA	NA
PN_5377	NA	NA	402.994	NA	NA	NA	NA	NA	1.76048e+07	NA	NA	NA	NA	2.53797e+07	1.41072e+07	1.33274e+07	NA	NA	NA	24.5972	23.7499	23.6679	NA	NA	NA
PN_5387	NA	NA	403.148	NA	0.0139923	0.0193273	2.97312	192868	3.46995e+06	1.16711e+06	173279	190997	214327	3.22058e+06	3.50528e+06	3.684e+06	1.20643e+06	855075	1.43982e+06	21.6189	21.7411	21.8128	20.2023	19.7057	20.4575
PN_5396	NA	NA	404.043	NA	NA	NA	NA	75790.9	NA	2.55622e+06	NA	75790.9	NA	NA	NA	NA	2.99535e+06	1.99562e+06	2.67768e+06	NA	NA	NA	21.5143	20.9284	21.3526
PN_5398	NA	NA	404.104	NA	0.0184261	0.0244854	0.406848	NA	1.59502e+06	3.92043e+06	NA	NA	NA	1.54005e+06	1.69681e+06	1.54821e+06	4.53114e+06	2.94462e+06	4.28551e+06	20.5545	20.6944	20.5622	22.1114	21.4897	22.031
PN_5404	NA	NA	404.686	NA	NA	NA	NA	2.54934e+06	NA	NA	2.48921e+06	2.51787e+06	2.64096e+06	NA	NA	NA	NA	NA	NA	NA	NA	NA	NA	NA	NA
PN_5424	NA	NA	406.001	NA	NA	NA	NA	NA	NA	2.06105e+06	NA	NA	NA	NA	NA	NA	2.48407e+06	1.62216e+06	2.07692e+06	NA	NA	NA	21.2443	20.6295	20.986
PN_5428	NA	NA	406.075	NA	NA	NA	NA	NA	894841	NA	NA	NA	NA	872082	714800	1.09764e+06	NA	NA	NA	19.7341	19.4472	20.066	NA	NA	NA
PN_5429	NA	NA	406.092	NA	NA	NA	NA	198172	2.88807e+06	NA	178195	279247	137073	3.19294e+06	2.68762e+06	2.78365e+06	NA	NA	NA	21.6065	21.3579	21.4085	NA	NA	NA
PN_5431	NA	NA	406.104	NA	0.00173803	0.00381348	51.4933	4.8307e+06	4.79807e+06	93178.6	4.56378e+06	5.42536e+06	4.50297e+06	5.2349e+06	4.263e+06	4.89631e+06	63437.4	81378.3	134720	22.3197	22.0234	22.2233	15.953	16.3124	17.0396
PN_5477	NA	NA	410.001	NA	0.0534108	0.0635424	0.733735	NA	1.74457e+06	2.37765e+06	NA	NA	NA	1.58029e+06	2.07256e+06	1.58085e+06	2.16617e+06	2.48649e+06	2.48029e+06	20.5918	20.983	20.5923	21.0467	21.2457	21.2421
PN_5491	NA	NA	411.012	NA	0.774627	0.787326	1.04364	1.28149e+06	383093	367075	1.1717e+06	1.51074e+06	1.16203e+06	318119	445040	386121	454720	252274	394230	18.2792	18.7636	18.5587	18.7946	17.9446	18.5887
PN_5495	NA	NA	411.127	NA	0.588496	0.608113	1.0572	NA	1.74873e+06	1.65412e+06	NA	NA	NA	1.68895e+06	1.89646e+06	1.66077e+06	1.60364e+06	1.40981e+06	1948906	20.6877	20.8549	20.6634	20.6129	20.4271	20.8942
PN_5496	NA	NA	411.959	NA	NA	NA	NA	1.3579e+06	385472	NA	1.25565e+06	1.5298e+06	1.28824e+06	368633	473549	314235	NA	NA	NA	18.4918	18.8532	18.2615	NA	NA	NA
PN_5497	NA	NA	411.996	NA	0.0106531	0.0153807	14.4991	2.9387e+06	2.28596e+06	157662	3.12883e+06	2.75901e+06	2.92826e+06	2.22727e+06	2.46111e+06	2.1695e+06	189998	80129.3	202860	21.0868	21.2309	21.0489	17.5356	16.29	17.6301
PN_5519	NA	NA	414.043	NA	0.320649	0.343101	1.4972	149826	1.32577e+06	885499	NA	149826	NA	734372	1.59318e+06	1.64975e+06	908030	585829	1.16264e+06	19.4862	20.6035	20.6538	19.7924	19.1601	20.149
PN_5606	NA	NA	420.995	NA	0.000101301	0.000580629	20.2887	172979	6.44115e+06	317474	163365	206419	149153	5.60871e+06	5.9762e+06	7.73854e+06	329386	241697	381340	22.4192	22.5108	22.8836	18.3294	17.8828	18.5407
PN_5607	NA	NA	421.004	NA	NA	NA	NA	NA	2.86058e+06	NA	NA	NA	NA	2.63473e+06	2.92443e+06	3.02258e+06	NA	NA	NA	21.3292	21.4797	21.5274	NA	NA	NA
PN_5611	NA	NA	421.075	NA	NA	NA	NA	NA	1.67673e+06	NA	NA	NA	NA	1.58862e+06	1.73752e+06	1.70406e+06	NA	NA	NA	20.5993	20.7286	20.7005	NA	NA	NA
PN_5621	NA	NA	422.182	NA	0.00162925	0.00364106	0.717852	NA	1.39067e+06	1.93726e+06	NA	NA	NA	1.48129e+06	1.33329e+06	1.35742e+06	1.83814e+06	1.97439e+06	1.99927e+06	20.4984	20.3466	20.3724	20.8098	20.913	20.931
PN_5629	NA	NA	422.953	NA	NA	NA	NA	NA	5.61006e+06	NA	NA	NA	NA	5.14335e+06	5.56915e+06	6.11767e+06	NA	NA	NA	22.2943	22.409	22.5445	NA	NA	NA
PN_5654	NA	NA	425.08	NA	0.28769	0.309359	0.283056	2.7541e+06	559775	1.97761e+06	2.7208e+06	2.90694e+06	2.63456e+06	202230	NA	917320	1.51436e+06	1.90846e+06	2.51001e+06	17.6256	NA	19.8071	20.5303	20.864	21.2593
PN_5663	NA	NA	425.994	NA	1.82e-05	0.000259829	14.0237	NA	1.58956e+06	113348	NA	NA	NA	1.69352e+06	1.61564e+06	1.45951e+06	116761	NA	109935	20.6916	20.6237	20.4771	16.8332	NA	16.7463
PN_5665	NA	NA	426.051	NA	NA	NA	NA	NA	1.29301e+06	NA	NA	NA	NA	1.55206e+06	1.17284e+06	1.15413e+06	NA	NA	NA	20.5658	20.1616	20.1384	NA	NA	NA
PN_5668	NA	NA	426.109	NA	0.000443071	0.00146565	8.67813	NA	1.22348e+06	140984	NA	NA	NA	1.47846e+06	1.25036e+06	941613	123174	114508	185269	20.4957	20.2539	19.8448	16.9103	16.8051	17.4993
PN_5680	NA	NA	427.006	NA	0.0039239	0.00682828	15.9808	380987	1.65203e+06	103376	347920	418912	376129	1.60729e+06	1.55028e+06	1.79851e+06	112120	NA	94631.8	20.6162	20.5641	20.7784	16.7747	NA	16.53
PN_5684	NA	NA	427.121	NA	NA	NA	NA	7.22977e+06	NA	NA	7.54686e+06	7.40118e+06	6.74128e+06	NA	NA	NA	NA	NA	NA	NA	NA	NA	NA	NA	NA
PN_5686	NA	NA	427.122	NA	NA	NA	NA	NA	7.08215e+06	NA	NA	NA	NA	6.98061e+06	7.38122e+06	6.88462e+06	NA	NA	NA	22.7349	22.8154	22.7149	NA	NA	NA
PN_5687	NA	NA	427.966	NA	NA	NA	NA	1.66149e+06	735676	NA	1.74946e+06	1.64469e+06	1.59031e+06	671116	744335	791577	NA	NA	NA	19.3562	19.5056	19.5944	NA	NA	NA
PN_5704	NA	NA	429.104	NA	0.00643497	0.0101114	0.328132	NA	987816	3.01042e+06	NA	NA	NA	915640	1.13725e+06	910558	3.78177e+06	2.30797e+06	2.94152e+06	19.8044	20.1171	19.7964	21.8506	21.1382	21.4881
PN_5709	NA	NA	429.126	NA	0.00678608	0.0105637	1.49779	NA	1.07859e+06	720118	NA	NA	NA	1.10677e+06	1.12758e+06	1.00141e+06	720408	648007	791939	20.0779	20.1048	19.9336	19.4585	19.3057	19.595
PN_5710	NA	NA	429.137	NA	NA	NA	NA	NA	1.58868e+08	NA	NA	NA	NA	1.6447e+08	1.72173e+08	139961506	NA	NA	NA	27.2932	27.3593	27.0605	NA	NA	NA
PN_5719	NA	NA	430.042	NA	0.00961121	0.0141368	22.2426	NA	2.95133e+06	132688	NA	NA	NA	2.25388e+06	3.69176e+06	2.90834e+06	NA	103724	161652	21.104	21.8159	21.4718	NA	16.6624	17.3025
PN_5734	NA	NA	431.104	NA	0.0784313	0.0903855	0.665713	NA	1.79314e+06	2.69357e+06	NA	NA	NA	2.26645e+06	1.65401e+06	1.45896e+06	2.55814e+06	2.7921e+06	2.73046e+06	21.112	20.6575	20.4765	21.2867	21.4129	21.3807
PN_5735	NA	NA	431.133	NA	NA	NA	NA	NA	1.23169e+07	NA	NA	NA	NA	1.26686e+07	1.29788e+07	1.13034e+07	NA	NA	NA	23.5947	23.6297	23.4303	NA	NA	NA
PN_5770	NA	NA	435.958	NA	NA	NA	NA	4.69061e+06	86529.2	NA	4.89958e+06	4.39917e+06	4.77309e+06	103206	69852.8	NA	NA	NA	NA	16.6552	16.092	NA	NA	NA	NA
PN_5774	NA	NA	436.051	NA	0.000235636	0.000965245	8.28727	NA	1.27475e+06	153820	NA	NA	NA	1.45149e+06	1.19178e+06	1.18098e+06	177918	123839	159703	20.4691	20.1847	20.1715	17.4409	16.9181	17.285
PN_5776	NA	NA	436.087	NA	NA	NA	42.5011	NA	3.04446e+06	71632.6	NA	NA	NA	2.58545e+06	3.31878e+06	3.22915e+06	NA	NA	71632.6	21.302	21.6622	21.6227	NA	NA	16.1283
PN_5796	NA	NA	439.004	NA	NA	NA	NA	NA	1.76105e+06	NA	NA	NA	NA	1.73277e+06	1.96178e+06	1.58858e+06	NA	NA	NA	20.7247	20.9037	20.5993	NA	NA	NA
PN_5800	NA	NA	439.076	NA	NA	NA	NA	1.87042e+06	NA	3.05529e+07	1.67853e+06	2.11095e+06	1.82178e+06	NA	NA	NA	3.07795e+07	2.97893e+07	3.10898e+07	NA	NA	NA	24.8755	24.8283	24.8899
PN_5802	NA	NA	439.081	NA	NA	NA	NA	NA	2.86332e+07	NA	NA	NA	NA	2.72393e+07	2.78065e+07	3.08537e+07	NA	NA	NA	24.6992	24.7289	24.8789	NA	NA	NA
PN_5806	NA	NA	439.157	NA	0.00262915	0.00508944	0.107754	NA	585794	5.43639e+06	NA	NA	NA	600584	787978	368820	4.93271e+06	4.58219e+06	6.79428e+06	19.196	19.5878	18.4926	22.2339	22.1276	22.6959
PN_5812	NA	NA	440.68	NA	NA	NA	NA	2.58606e+06	NA	NA	2.64265e+06	2.48509e+06	2.63045e+06	NA	NA	NA	NA	NA	NA	NA	NA	NA	NA	NA	NA
PN_5820	NA	NA	441.092	NA	NA	NA	NA	1.742e+07	NA	NA	1.74625e+07	1.86628e+07	1.61348e+07	NA	NA	NA	NA	NA	NA	NA	NA	NA	NA	NA	NA
PN_5827	NA	NA	441.272	NA	NA	NA	NA	NA	1.99554e+06	NA	NA	NA	NA	1.94017e+06	2.14979e+06	1.89666e+06	NA	NA	NA	20.8877	21.0358	20.855	NA	NA	NA
PN_5842	NA	NA	442.193	NA	NA	NA	NA	1.52756e+06	NA	NA	1.41602e+06	1.73534e+06	1.43131e+06	NA	NA	NA	NA	NA	NA	NA	NA	NA	NA	NA	NA
PN_5845	NA	NA	442.677	NA	NA	NA	NA	6.8347e+06	NA	NA	6.89884e+06	6.34189e+06	7.26338e+06	NA	NA	NA	NA	NA	NA	NA	NA	NA	NA	NA	NA
PN_5855	NA	NA	443.153	NA	NA	NA	NA	NA	1.74651e+06	NA	NA	NA	NA	1.81793e+06	1.87353e+06	1.54808e+06	NA	NA	NA	20.7939	20.8373	20.562	NA	NA	NA
PN_5860	NA	NA	444.022	NA	0.000337351	0.001234	6.89984	NA	2.88664e+06	418363	NA	NA	NA	2.48993e+06	2.72253e+06	3.44744e+06	463469	322216	469402	21.2477	21.3765	21.7171	18.8221	18.2977	18.8405
PN_5865	NA	NA	444.674	NA	NA	NA	NA	7.57172e+06	NA	NA	7.84308e+06	7.17012e+06	7.70196e+06	NA	NA	NA	NA	NA	NA	NA	NA	NA	NA	NA	NA
PN_5885	NA	NA	445.981	NA	0.074749	0.0865096	2.57064	NA	1.19881e+06	466347	NA	NA	NA	610868	1.55853e+06	1.42703e+06	469767	311088	618184	19.2205	20.5718	20.4446	18.8416	18.247	19.2377
PN_5886	NA	NA	445.981	NA	0.00107263	0.00271915	6.92359	83709.4	6.09191e+06	879878	62368	105051	NA	6.01626e+06	6.28407e+06	5.9754e+06	955367	750309	933958	22.5204	22.5833	22.5106	19.8657	19.5171	19.833
PN_5893	NA	NA	446.671	NA	NA	NA	NA	4.62677e+06	NA	NA	4.76542e+06	4.32229e+06	4.7926e+06	NA	NA	NA	NA	NA	NA	NA	NA	NA	NA	NA	NA
PN_5903	NA	NA	447.102	NA	NA	NA	NA	NA	1.69265e+06	NA	NA	NA	NA	1.54293e+06	1.65982e+06	1.8752e+06	NA	NA	NA	20.5572	20.6626	20.8386	NA	NA	NA
PN_5910	NA	NA	448.003	NA	NA	NA	45.9787	NA	2.76681e+06	60176	NA	NA	NA	3.01512e+06	2.80246e+06	2.48286e+06	60176	NA	NA	21.5238	21.4183	21.2436	15.8769	NA	NA
PN_5917	NA	NA	448.668	NA	NA	NA	NA	1.83513e+06	NA	NA	1.89463e+06	1.69988e+06	1.91089e+06	NA	NA	NA	NA	NA	NA	NA	NA	NA	NA	NA	NA
PN_5930	NA	NA	450.263	NA	NA	NA	NA	3.35926e+06	81398	NA	2.54681e+06	4.06368e+06	3.4673e+06	81456.9	NA	81339	NA	NA	NA	16.3138	NA	16.3117	NA	NA	NA
PN_5932	NA	NA	450.709	NA	NA	NA	NA	1.75307e+06	NA	NA	1.84665e+06	1.68789e+06	1.72467e+06	NA	NA	NA	NA	NA	NA	NA	NA	NA	NA	NA	NA
PN_5939	NA	NA	450.999	NA	NA	NA	NA	NA	NA	1.51221e+06	NA	NA	NA	NA	NA	NA	1.73773e+06	1.30544e+06	1.49346e+06	NA	NA	NA	20.7288	20.3161	20.5102
PN_5946	NA	NA	451.122	NA	NA	NA	NA	8.21728e+06	NA	NA	8.74871e+06	1.07541e+07	5.14904e+06	NA	NA	NA	NA	NA	NA	NA	NA	NA	NA	NA	NA
PN_5955	NA	NA	452.05	NA	0.0702065	0.0816879	1.20267	NA	2.26425e+06	1.88269e+06	NA	NA	NA	2.22478e+06	2.50813e+06	2.05984e+06	1.82792e+06	1.84709e+06	1.97306e+06	21.0852	21.2582	20.9741	20.8018	20.8168	20.912
PN_5960	NA	NA	452.477	NA	NA	NA	NA	NA	2.06181e+06	NA	NA	NA	NA	2.17937e+06	2.12082e+06	1.88525e+06	NA	NA	NA	21.0555	21.0162	20.8463	NA	NA	NA
PN_5961	NA	NA	452.706	NA	NA	NA	NA	4.19211e+06	NA	NA	4.30572e+06	4.2928e+06	3.9778e+06	NA	NA	NA	NA	NA	NA	NA	NA	NA	NA	NA	NA
PN_5973	NA	NA	453.119	NA	NA	NA	NA	2.48786e+06	NA	NA	2.66579e+06	3.25686e+06	1.54092e+06	NA	NA	NA	NA	NA	NA	NA	NA	NA	NA	NA	NA
PN_5980	NA	NA	454.703	NA	NA	NA	NA	4.09308e+06	NA	NA	4.42927e+06	4.00674e+06	3.84324e+06	NA	NA	NA	NA	NA	NA	NA	NA	NA	NA	NA	NA
PN_5987	NA	NA	455.102	NA	NA	NA	NA	NA	1.29925e+06	NA	NA	NA	NA	1.40027e+06	1.32197e+06	1.17551e+06	NA	NA	NA	20.4173	20.3343	20.1649	NA	NA	NA
PN_5995	NA	NA	456.084	NA	0.00787261	0.0119304	10.1644	1.15956e+06	1.51239e+06	148793	1.1211e+06	1.25625e+06	1.10133e+06	1.48826e+06	1.58645e+06	1.46247e+06	130949	101322	214110	20.5052	20.5974	20.48	16.9986	16.6286	17.708
PN_5997	NA	NA	456.653	NA	NA	NA	NA	1.60338e+06	NA	NA	1.72289e+06	1.4645e+06	1.62274e+06	NA	NA	NA	NA	NA	NA	NA	NA	NA	NA	NA	NA
PN_5998	NA	NA	456.7	NA	NA	NA	NA	1.99555e+06	NA	NA	2.03101e+06	1.94749e+06	2.00814e+06	NA	NA	NA	NA	NA	NA	NA	NA	NA	NA	NA	NA
PN_6005	NA	NA	457.05	NA	NA	NA	NA	NA	3.76617e+06	NA	NA	NA	NA	2.82553e+06	4.51484e+06	3.95815e+06	NA	NA	NA	21.4301	22.1062	21.9164	NA	NA	NA
PN_6013	NA	NA	458.651	NA	NA	NA	NA	4.33215e+06	NA	NA	4.55594e+06	4.13515e+06	4.30536e+06	NA	NA	NA	NA	NA	NA	NA	NA	NA	NA	NA	NA
PN_6020	NA	NA	459.044	NA	0.00329688	0.00603224	0.494961	NA	2.8228e+06	5.70307e+06	NA	NA	NA	2.85539e+06	2.90659e+06	2.70642e+06	5.45237e+06	6.38478e+06	5.27208e+06	21.4453	21.4709	21.368	22.3785	22.6062	22.3299
PN_6026	NA	NA	460.018	NA	NA	NA	8.9282	NA	1.10552e+06	123823	NA	NA	NA	1.07564e+06	1.06092e+06	1.17999e+06	NA	NA	123823	20.0368	20.0169	20.1703	NA	NA	16.9179
PN_6029	NA	NA	460.089	NA	NA	NA	NA	160404	NA	3.83994e+06	183205	145017	152989	NA	NA	NA	3.83397e+06	3.81795e+06	3.86789e+06	NA	NA	NA	21.8704	21.8644	21.8831
PN_6033	NA	NA	460.648	NA	NA	NA	NA	5.14554e+06	NA	NA	5.22168e+06	5.07206e+06	5.14288e+06	NA	NA	NA	NA	NA	NA	NA	NA	NA	NA	NA	NA
PN_6046	NA	NA	461.151	NA	NA	NA	NA	3.84433e+06	NA	NA	4.04109e+06	4.47035e+06	3.02153e+06	NA	NA	NA	NA	NA	NA	NA	NA	NA	NA	NA	NA
PN_6049	NA	NA	461.976	NA	2.59e-05	0.000286045	12.5446	NA	2.27006e+06	180960	NA	NA	NA	2.23888e+06	2.29706e+06	2.27425e+06	182709	172529	187642	21.0943	21.1314	21.117	17.4792	17.3965	17.5176
PN_6057	NA	NA	462.128	NA	NA	NA	NA	NA	1.27531e+06	NA	NA	NA	NA	1.34368e+06	1.36907e+06	1.11319e+06	NA	NA	NA	20.3578	20.3848	20.0863	NA	NA	NA
PN_6059	NA	NA	462.645	NA	NA	NA	NA	3.52835e+06	NA	NA	3.61087e+06	3.43752e+06	3.53667e+06	NA	NA	NA	NA	NA	NA	NA	NA	NA	NA	NA	NA
PN_6075	NA	NA	464.642	NA	NA	NA	NA	1.35663e+06	NA	NA	1.35969e+06	1.2918e+06	1.41839e+06	NA	NA	NA	NA	NA	NA	NA	NA	NA	NA	NA	NA
PN_6123	NA	NA	470.189	NA	NA	NA	NA	NA	NA	1.67555e+06	NA	NA	NA	NA	NA	NA	1.55915e+06	1.08744e+06	2.38005e+06	NA	NA	NA	20.5723	20.0525	21.1826
PN_6141	NA	NA	472.169	NA	0.0105689	0.0152795	0.657907	NA	1.80693e+06	2.74648e+06	NA	NA	NA	1.7503e+06	1.86787e+06	1.80262e+06	2.90393e+06	2.45278e+06	2.88273e+06	20.7392	20.833	20.7817	21.4696	21.226	21.459
PN_6157	NA	NA	473.591	NA	NA	NA	NA	NA	1.9942e+06	NA	NA	NA	NA	2.14237e+06	1.87588e+06	1.96436e+06	NA	NA	NA	21.0308	20.8391	20.9056	NA	NA	NA
PN_6158	NA	NA	473.591	NA	NA	NA	NA	NA	NA	1.91402e+06	NA	NA	NA	NA	NA	NA	1.82742e+06	1.59348e+06	2.32117e+06	NA	NA	NA	20.8014	20.6037	21.1464
PN_6162	NA	NA	474.073	NA	0.00535683	0.00878904	16.506	2.59366e+06	3.57071e+06	216328	2.64995e+06	2.53216e+06	2.59887e+06	3.55148e+06	3.4695e+06	3.69116e+06	136725	233130	279129	21.76	21.7263	21.8156	17.0609	17.8308	18.0906
PN_6170	NA	NA	474.151	NA	NA	NA	NA	4.37134e+06	NA	NA	4.20275e+06	4.73542e+06	4.17587e+06	NA	NA	NA	NA	NA	NA	NA	NA	NA	NA	NA	NA
PN_6184	NA	NA	475.132	NA	NA	NA	NA	NA	1.27402e+06	NA	NA	NA	NA	1.11507e+06	1.4637e+06	1.24331e+06	NA	NA	NA	20.0887	20.4812	20.2457	NA	NA	NA
PN_6192	NA	NA	476.147	NA	NA	NA	NA	1.36467e+06	NA	NA	1.33218e+06	1.44724e+06	1.31459e+06	NA	NA	NA	NA	NA	NA	NA	NA	NA	NA	NA	NA
PN_6196	NA	NA	476.621	NA	NA	NA	NA	1.37236e+06	NA	NA	1.43461e+06	1.41559e+06	1.26687e+06	NA	NA	NA	NA	NA	NA	NA	NA	NA	NA	NA	NA
PN_6254	NA	NA	482.102	NA	NA	NA	NA	1.93241e+06	NA	869142	1.98103e+06	1.91138e+06	1.90482e+06	NA	NA	NA	636390	1.04061e+06	930430	NA	NA	NA	19.2796	19.989	19.8275
PN_6294	NA	NA	486.031	NA	NA	NA	NA	NA	NA	1.34228e+06	NA	NA	NA	NA	NA	NA	1.25499e+06	1.47451e+06	1.29734e+06	NA	NA	NA	20.2592	20.4918	20.3071
PN_6315	NA	NA	488.162	NA	0.00325391	0.00599914	9.40813	NA	2.93034e+06	311469	NA	NA	NA	2.84827e+06	3.01764e+06	2.92512e+06	254853	280101	399453	21.4417	21.525	21.4801	17.9593	18.0956	18.6077
PN_6325	NA	NA	488.999	NA	0.00197458	0.00414394	9.2019	116935	3.21537e+06	349424	103234	155198	92374.1	3.0299e+06	3.22054e+06	3.39568e+06	320893	287204	440177	21.5308	21.6189	21.6953	18.2917	18.1317	18.7477
PN_6346	NA	NA	491.093	NA	0.000214618	0.000916397	0.00763988	359979	125516	1.6429e+07	381850	372418	325669	97913.2	161324	117311	1.71877e+07	1.46498e+07	1.74497e+07	16.5792	17.2996	16.84	24.0349	23.8044	24.0567
PN_6349	NA	NA	491.194	NA	NA	NA	NA	2.17394e+06	1.88813e+06	NA	2.03382e+06	2.5066e+06	1.98141e+06	2.25122e+06	1.40562e+06	2.00755e+06	NA	NA	NA	21.1023	20.4228	20.937	NA	NA	NA
PN_6375	NA	NA	494.164	NA	0.0096748	0.0141949	0.64087	NA	5.50052e+06	8.5829e+06	NA	NA	NA	6.00158e+06	5.48094e+06	5.01904e+06	8.46175e+06	8.48372e+06	8.80322e+06	22.5169	22.386	22.259	23.0125	23.0163	23.0696
PN_6386	NA	NA	495.112	NA	0.00130704	0.00308627	0.0808083	NA	201051	2.488e+06	NA	NA	NA	287506	151035	164611	2.8029e+06	1.96461e+06	2.69648e+06	18.1332	17.2045	17.3287	21.4185	20.9058	21.3626
PN_6392	NA	NA	496.161	NA	0.00723975	0.0111105	0.585941	NA	1.5318e+06	2.61426e+06	NA	NA	NA	1.68762e+06	1.48949e+06	1.41829e+06	2.58514e+06	2.66974e+06	2.58788e+06	20.6866	20.5064	20.4357	21.3018	21.3483	21.3033
PN_6412	NA	NA	498.263	NA	NA	NA	NA	2.0468e+07	NA	NA	1.38951e+07	2.38293e+07	2.36795e+07	NA	NA	NA	NA	NA	NA	NA	NA	NA	NA	NA	NA
PN_6414	NA	NA	498.638	NA	NA	NA	NA	1.95884e+06	NA	NA	2.11672e+06	1.95856e+06	1.80125e+06	NA	NA	NA	NA	NA	NA	NA	NA	NA	NA	NA	NA
PN_6421	NA	NA	499.06	NA	NA	NA	NA	NA	1.82811e+08	NA	NA	NA	NA	1.59597e+08	2.01582e+08	187253493	NA	NA	NA	27.2499	27.5868	27.4804	NA	NA	NA
PN_6428	NA	NA	500.278	NA	NA	NA	NA	2.19146e+07	NA	NA	1.73765e+07	2.22517e+07	2.61156e+07	NA	NA	NA	NA	NA	NA	NA	NA	NA	NA	NA	NA
PN_6429	NA	NA	500.278	NA	NA	NA	NA	1.49728e+06	NA	NA	1.09705e+06	1.73945e+06	1.65534e+06	NA	NA	NA	NA	NA	NA	NA	NA	NA	NA	NA	NA
PN_6430	NA	NA	500.635	NA	NA	NA	NA	6.47634e+06	NA	NA	6.42977e+06	6.45393e+06	6.54532e+06	NA	NA	NA	NA	NA	NA	NA	NA	NA	NA	NA	NA
PN_6437	NA	NA	501.125	NA	0.00320561	0.00594037	4.17688	NA	1.43644e+06	343901	NA	NA	NA	1.39312e+06	1.40697e+06	1.50922e+06	314417	301404	415884	20.4099	20.4242	20.5254	18.2623	18.2013	18.6658
PN_6438	NA	NA	501.13	NA	NA	NA	NA	NA	NA	2.68579e+06	NA	NA	NA	NA	NA	NA	1.13518e+06	5.75513e+06	1.16707e+06	NA	NA	NA	20.1145	22.4564	20.1545
PN_6451	NA	NA	502.178	NA	0.00040939	0.00138592	19.881	NA	8.39709e+06	422367	NA	NA	NA	1.00055e+07	7.28031e+06	7.90547e+06	312015	555327	399760	23.2543	22.7956	22.9144	18.2513	19.083	18.6088
PN_6455	NA	NA	502.632	NA	NA	NA	NA	8.68748e+06	NA	NA	8.75052e+06	8.62295e+06	8.68897e+06	NA	NA	NA	NA	NA	NA	NA	NA	NA	NA	NA	NA
PN_6466	NA	NA	503.285	NA	5e-05	0.000398231	1.61908	NA	6.60907e+06	4.082e+06	NA	NA	NA	6.66094e+06	6.51958e+06	6.64669e+06	3.99907e+06	4.17783e+06	4.06911e+06	22.6673	22.6363	22.6642	21.9312	21.9943	21.9563
PN_6469	NA	NA	504.159	NA	0.000466094	0.00151525	0.556355	NA	1.13177e+06	2.03426e+06	NA	NA	NA	1.08935e+06	1.19715e+06	1.10882e+06	2.10399e+06	1.87629e+06	2.12251e+06	20.055	20.1912	20.0806	21.0047	20.8395	21.0173
PN_6471	NA	NA	504.193	NA	0.0367599	0.0453491	1.20791	NA	2.80714e+06	2.32397e+06	NA	NA	NA	2.96633e+06	2.84365e+06	2.61144e+06	2.12618e+06	2.3466e+06	2.49912e+06	21.5002	21.4393	21.3164	21.0198	21.1621	21.253
PN_6472	NA	NA	504.629	NA	NA	NA	NA	6.04064e+06	NA	NA	6.07921e+06	6.0525e+06	5.9902e+06	NA	NA	NA	NA	NA	NA	NA	NA	NA	NA	NA	NA
PN_6484	NA	NA	505.253	NA	NA	NA	NA	6.42133e+06	NA	NA	6.65835e+06	6.39163e+06	6.21403e+06	NA	NA	NA	NA	NA	NA	NA	NA	NA	NA	NA	NA
PN_6485	NA	NA	505.282	NA	0.000422257	0.00142062	1.71226	NA	2.2082e+06	1.28964e+06	NA	NA	NA	2.33986e+06	2.13319e+06	2.15155e+06	1.20559e+06	1.36802e+06	1.2953e+06	21.158	21.0246	21.0369	20.2013	20.3837	20.3049
PN_6489	NA	NA	506.063	NA	0.0194846	0.0256563	12.9169	377233	2.26647e+06	175465	346373	438088	347239	2.40938e+06	2.23265e+06	2.15738e+06	154942	NA	195988	21.2002	21.0903	21.0409	17.2414	NA	17.5804
PN_6491	NA	NA	506.626	NA	NA	NA	NA	2.79344e+06	NA	NA	2.84262e+06	2.87055e+06	2.66714e+06	NA	NA	NA	NA	NA	NA	NA	NA	NA	NA	NA	NA
PN_6496	NA	NA	506.973	NA	2.03e-06	0.000110128	9.97195	NA	2.17037e+06	217648	NA	NA	NA	2.09832e+06	2.21365e+06	2.19915e+06	228363	207736	216845	21.0008	21.078	21.0685	17.801	17.6644	17.7263
PN_6502	NA	NA	507.25	NA	NA	NA	NA	1.91704e+06	NA	NA	1.95499e+06	1.98085e+06	1.81529e+06	NA	NA	NA	NA	NA	NA	NA	NA	NA	NA	NA	NA
PN_6506	NA	NA	507.978	NA	0.0997562	0.112981	0.727063	NA	1.58596e+06	2.18132e+06	NA	NA	NA	1.30463e+06	1.96579e+06	1.48745e+06	1.83156e+06	2.43e+06	2.2824e+06	20.3152	20.9067	20.5044	20.8046	21.2125	21.1221
PN_6512	NA	NA	508.623	NA	NA	NA	NA	1.41332e+06	NA	NA	1.36388e+06	1.47646e+06	1.39963e+06	NA	NA	NA	NA	NA	NA	NA	NA	NA	NA	NA	NA
PN_6517	NA	NA	509.091	NA	NA	NA	NA	NA	6.26217e+06	NA	NA	NA	NA	7.27639e+06	5.96531e+06	5.54481e+06	NA	NA	NA	22.7948	22.5082	22.4027	NA	NA	NA
PN_6519	NA	NA	509.128	NA	NA	NA	NA	NA	5.18088e+06	NA	NA	NA	NA	5.05715e+06	5.62891e+06	4.85658e+06	NA	NA	NA	22.2699	22.4244	22.2115	NA	NA	NA
PN_6531	NA	NA	510.619	NA	NA	NA	NA	1.55468e+06	NA	NA	1.71186e+06	1.56389e+06	1.38828e+06	NA	NA	NA	NA	NA	NA	NA	NA	NA	NA	NA	NA
PN_6532	NA	NA	510.664	NA	NA	NA	NA	2.03501e+06	NA	NA	2.06881e+06	1.96049e+06	2.07572e+06	NA	NA	NA	NA	NA	NA	NA	NA	NA	NA	NA	NA
PN_6548	NA	NA	512.661	NA	NA	NA	NA	2.23391e+06	NA	NA	2.37848e+06	2.17806e+06	2.14518e+06	NA	NA	NA	NA	NA	NA	NA	NA	NA	NA	NA	NA
PN_6555	NA	NA	513.112	NA	NA	NA	NA	4.54809e+06	NA	NA	4.98276e+06	5.55227e+06	3.10924e+06	NA	NA	NA	NA	NA	NA	NA	NA	NA	NA	NA	NA
PN_6560	NA	NA	514.053	NA	NA	NA	NA	NA	9.53869e+06	NA	NA	NA	NA	8.77039e+06	8.06363e+06	1.17821e+07	NA	NA	NA	23.0642	22.943	23.4901	NA	NA	NA
PN_6565	NA	NA	514.612	NA	NA	NA	NA	1.48342e+06	NA	NA	1.5668e+06	1.4754e+06	1.40807e+06	NA	NA	NA	NA	NA	NA	NA	NA	NA	NA	NA	NA
PN_6573	NA	NA	515.173	NA	0.00106322	0.00270478	4.07424	NA	2.4193e+06	593804	NA	NA	NA	2.5185e+06	2.64906e+06	2.09034e+06	467582	648437	665394	21.2641	21.337	20.9953	18.8349	19.3066	19.3438
PN_6574	NA	NA	515.209	NA	NA	NA	NA	NA	NA	1.23353e+06	NA	NA	NA	NA	NA	NA	1.22721e+06	948538	1.52484e+06	NA	NA	NA	20.2269	19.8553	20.5402
PN_6577	NA	NA	515.282	NA	NA	NA	NA	2.40329e+07	NA	NA	2.46408e+07	2.61553e+07	2.13024e+07	NA	NA	NA	NA	NA	NA	NA	NA	NA	NA	NA	NA
PN_6583	NA	NA	516.354	NA	NA	NA	NA	2.65583e+06	NA	NA	1.86726e+06	3.30137e+06	2.79888e+06	NA	NA	NA	NA	NA	NA	NA	NA	NA	NA	NA	NA
PN_6585	NA	NA	516.609	NA	NA	NA	NA	4.12911e+06	NA	NA	4.01472e+06	4.07217e+06	4.30045e+06	NA	NA	NA	NA	NA	NA	NA	NA	NA	NA	NA	NA
PN_6589	NA	NA	517.11	NA	0.00175366	0.00384001	5.47142	NA	3.30563e+06	604163	NA	NA	NA	3.05812e+06	2.77412e+06	4.08464e+06	565921	587822	658745	21.5442	21.4036	21.9618	19.1102	19.165	19.3294
PN_6601	NA	NA	518.606	NA	NA	NA	NA	5.65449e+06	NA	NA	5.75361e+06	5.63904e+06	5.5708e+06	NA	NA	NA	NA	NA	NA	NA	NA	NA	NA	NA	NA
PN_6613	NA	NA	520.603	NA	NA	NA	NA	4.24818e+06	NA	NA	4.29835e+06	4.1936e+06	4.2526e+06	NA	NA	NA	NA	NA	NA	NA	NA	NA	NA	NA	NA
PN_6633	NA	NA	522.6	NA	NA	NA	NA	2.02107e+06	NA	NA	1.99425e+06	1.99945e+06	2.06951e+06	NA	NA	NA	NA	NA	NA	NA	NA	NA	NA	NA	NA
PN_6645	NA	NA	523.076	NA	0.000194065	0.000861907	4.29582	NA	2.59659e+06	604445	NA	NA	NA	2.36732e+06	2.54073e+06	2.8817e+06	601742	636884	574708	21.1748	21.2768	21.4585	19.1988	19.2807	19.1325
PN_6648	NA	NA	523.999	NA	NA	NA	NA	NA	2.65319e+06	NA	NA	NA	NA	2.75275e+06	2.80705e+06	2.39978e+06	NA	NA	NA	21.3924	21.4206	21.1945	NA	NA	NA
PN_6655	NA	NA	524.939	NA	1.24e-06	9.96593e-05	8.97833	NA	3.73706e+06	416231	NA	NA	NA	3.59768e+06	3.79082e+06	3.82268e+06	420682	407397	420615	21.7786	21.8541	21.8662	18.6824	18.6361	18.6821
PN_6672	NA	NA	527.081	NA	0.00466816	0.00782837	0.385903	NA	609015	1.57815e+06	NA	NA	NA	512335	753401	561308	1.86667e+06	1.24235e+06	1.62544e+06	18.9667	19.5231	19.0984	20.832	20.2446	20.6324
PN_6673	NA	NA	527.101	NA	NA	NA	NA	NA	2.36183e+06	NA	NA	NA	NA	2.67165e+06	2.13182e+06	2.28203e+06	NA	NA	NA	21.3493	21.0237	21.1219	NA	NA	NA
PN_6674	NA	NA	527.137	NA	NA	NA	NA	NA	NA	1.95323e+07	NA	NA	NA	NA	NA	NA	1.28113e+07	2.9901e+07	1.58846e+07	NA	NA	NA	23.6109	24.8337	23.9211
PN_6682	NA	NA	528.637	NA	NA	NA	NA	1.29393e+06	NA	NA	1.26565e+06	1.28114e+06	1.33499e+06	NA	NA	NA	NA	NA	NA	NA	NA	NA	NA	NA	NA
PN_6723	NA	NA	533.105	NA	2.52e-06	0.000125378	10.055	NA	1.1521e+07	1.1458e+06	NA	NA	NA	1.08611e+07	1.12837e+07	1.24181e+07	1.05065e+06	1.19534e+06	1.1914e+06	23.3727	23.4277	23.5659	20.0028	20.189	20.1842
PN_6726	NA	NA	533.259	NA	0.00127981	0.00305034	7.64942	NA	1.4616e+06	191074	NA	NA	NA	1.44353e+06	1.47088e+06	1.4704e+06	185443	169011	218768	20.4612	20.4883	20.4878	17.5006	17.3668	17.739
PN_6739	NA	NA	534.58	NA	NA	NA	NA	1.53517e+06	NA	NA	1.59095e+06	1.59073e+06	1.42381e+06	NA	NA	NA	NA	NA	NA	NA	NA	NA	NA	NA	NA
PN_6743	NA	NA	535.037	NA	NA	NA	95.4025	NA	1.352e+07	141716	NA	NA	NA	1.2822e+07	1.42177e+07	1.35204e+07	NA	141716	NA	23.6121	23.7612	23.6886	NA	17.1126	NA
PN_6766	NA	NA	537.117	NA	NA	NA	NA	NA	6.34953e+06	NA	NA	NA	NA	5.87881e+06	6.82634e+06	6.34344e+06	NA	NA	NA	22.4871	22.7027	22.5968	NA	NA	NA
PN_6772	NA	NA	538.19	NA	NA	NA	NA	NA	5.80185e+06	NA	NA	NA	NA	6.38587e+06	5.58834e+06	5.43135e+06	NA	NA	NA	22.6065	22.414	22.3729	NA	NA	NA
PN_6774	NA	NA	538.315	NA	NA	NA	NA	1.0094e+07	231643	NA	6.84216e+06	1.20454e+07	1.13946e+07	239629	195015	260286	NA	NA	NA	17.8704	17.5732	17.9897	NA	NA	NA
PN_6783	NA	NA	539.138	NA	NA	NA	0.266448	NA	409414	1.53656e+06	NA	NA	NA	341615	307036	579591	1.53656e+06	NA	NA	18.382	18.228	19.1447	20.5513	NA	NA
PN_6786	NA	NA	539.261	NA	0.266304	0.287074	0.936338	NA	3.32293e+06	3.54886e+06	NA	NA	NA	3.26626e+06	3.28461e+06	3.41792e+06	3.64285e+06	3.74469e+06	3.25904e+06	21.6392	21.6473	21.7047	21.7966	21.8364	21.636
PN_6789	NA	NA	540.054	NA	0.0018931	0.00403143	5.65282	383640	3.9372e+06	696503	333055	499440	318425	3.97949e+06	4.18995e+06	3.64218e+06	843652	565293	680563	21.9242	21.9985	21.7964	19.6863	19.1086	19.3764
PN_6794	NA	NA	540.187	NA	NA	NA	NA	NA	1.78525e+06	NA	NA	NA	NA	1.86589e+06	1.83064e+06	1.65922e+06	NA	NA	NA	20.8314	20.8039	20.6621	NA	NA	NA
PN_6795	NA	NA	540.331	NA	NA	NA	NA	5.254e+06	1.44738e+06	NA	4.15031e+06	5.69938e+06	5.9123e+06	1.5321e+06	1.53743e+06	1.27261e+06	NA	NA	NA	20.5471	20.5521	20.2794	NA	NA	NA
PN_6809	NA	NA	541.258	NA	0.818887	0.828431	0.99055	NA	2.10588e+06	2.12597e+06	NA	NA	NA	2.28517e+06	2.01658e+06	2.01589e+06	2.16115e+06	2.14028e+06	2.07648e+06	21.1239	20.9435	20.943	21.0434	21.0294	20.9857
PN_6856	NA	NA	547.311	NA	NA	NA	NA	NA	1.95833e+06	NA	NA	NA	NA	1.95409e+06	1.94271e+06	1.9782e+06	NA	NA	NA	20.8981	20.8896	20.9158	NA	NA	NA
PN_6863	NA	NA	548.219	NA	NA	NA	NA	NA	2.459e+06	NA	NA	NA	NA	2.6209e+06	2.37404e+06	2.38205e+06	NA	NA	NA	21.3216	21.1789	21.1838	NA	NA	NA
PN_6873	NA	NA	549.171	NA	2.14e-05	0.00027032	13.7678	NA	1.68906e+06	122682	NA	NA	NA	1.62045e+06	1.60613e+06	1.84059e+06	125782	NA	119581	20.628	20.6152	20.8117	16.9406	NA	16.8676
PN_6904	NA	NA	554.123	NA	NA	NA	NA	3.71575e+06	NA	429959	3.64644e+06	3.93355e+06	3.56725e+06	NA	NA	NA	457772	422361	409745	NA	NA	NA	18.8043	18.6881	18.6444
PN_6909	NA	NA	554.617	NA	0.0393269	0.0480785	1.78497	NA	1.71363e+06	960037	NA	NA	NA	1.60117e+06	1.49984e+06	2.03988e+06	697183	1.02496e+06	1.15797e+06	20.6107	20.5164	20.9601	19.4112	19.9671	20.1432
PN_6913	NA	NA	555.118	NA	0.17898	0.196951	1.88987	NA	654544	346344	NA	NA	NA	561623	561235	840773	262075	NA	430612	19.0992	19.0982	19.6814	17.9996	NA	18.716
PN_6915	NA	NA	555.18	NA	NA	NA	NA	NA	NA	6.24525e+06	NA	NA	NA	NA	NA	NA	9.04831e+06	3.67902e+06	6.00842e+06	NA	NA	NA	23.1092	21.8109	22.5186
PN_6923	NA	NA	556.268	NA	NA	NA	NA	1.77962e+06	NA	NA	1.25123e+06	2.37247e+06	1.71517e+06	NA	NA	NA	NA	NA	NA	NA	NA	NA	NA	NA	NA
PN_6925	NA	NA	556.596	NA	NA	NA	NA	1.61365e+06	NA	NA	1.63182e+06	1.67249e+06	1.53664e+06	NA	NA	NA	NA	NA	NA	NA	NA	NA	NA	NA	NA
PN_6935	NA	NA	558.064	NA	0.0358254	0.0442466	0.421814	NA	2.16815e+06	5.14008e+06	NA	NA	NA	2.96013e+06	1.38728e+06	2.15705e+06	3.72276e+06	5.18406e+06	6.51341e+06	21.4972	20.4038	21.0406	21.8279	22.3057	22.635
PN_6940	NA	NA	558.283	NA	NA	NA	NA	4.49476e+06	NA	NA	3.01254e+06	5.41681e+06	5.05494e+06	NA	NA	NA	NA	NA	NA	NA	NA	NA	NA	NA	NA
PN_6944	NA	NA	558.594	NA	NA	NA	NA	5.8098e+06	NA	NA	5.92049e+06	5.68614e+06	5.82276e+06	NA	NA	NA	NA	NA	NA	NA	NA	NA	NA	NA	NA
PN_6960	NA	NA	560.591	NA	NA	NA	NA	8.21037e+06	NA	NA	8.41678e+06	7.46304e+06	8.75127e+06	NA	NA	NA	NA	NA	NA	NA	NA	NA	NA	NA	NA
PN_6968	NA	NA	561.15	NA	0.000172588	0.000798541	0.025616	NA	355387	1.38736e+07	NA	NA	NA	405607	307869	352686	1.33178e+07	1.38451e+07	1.44579e+07	18.6297	18.232	18.428	23.6669	23.7229	23.7854
PN_6970	NA	NA	561.652	NA	0.0225206	0.0292282	0.0278671	NA	157322	5.64543e+06	NA	NA	NA	179514	NA	135130	5.49259e+06	5.57477e+06	5.86892e+06	17.4537	NA	17.044	22.3891	22.4105	22.4847
PN_6977	NA	NA	562.588	NA	NA	NA	NA	7.03552e+06	NA	NA	6.99875e+06	6.90578e+06	7.20204e+06	NA	NA	NA	NA	NA	NA	NA	NA	NA	NA	NA	NA
PN_6991	NA	NA	564.33	NA	NA	NA	NA	1.49447e+06	NA	NA	1.0992e+06	1.76372e+06	1.6205e+06	NA	NA	NA	NA	NA	NA	NA	NA	NA	NA	NA	NA
PN_6992	NA	NA	564.354	NA	NA	NA	NA	4.74184e+06	NA	NA	3.58404e+06	5.41841e+06	5.22307e+06	NA	NA	NA	NA	NA	NA	NA	NA	NA	NA	NA	NA
PN_6993	NA	NA	564.354	NA	NA	NA	NA	9.60294e+06	NA	NA	6.82555e+06	1.09485e+07	1.10348e+07	NA	NA	NA	NA	NA	NA	NA	NA	NA	NA	NA	NA
PN_6994	NA	NA	564.585	NA	NA	NA	NA	3.73972e+06	NA	NA	3.86604e+06	3.82554e+06	3.52759e+06	NA	NA	NA	NA	NA	NA	NA	NA	NA	NA	NA	NA
PN_7009	NA	NA	566.582	NA	NA	NA	NA	1.79005e+06	NA	NA	1.74243e+06	1.92362e+06	1.7041e+06	NA	NA	NA	NA	NA	NA	NA	NA	NA	NA	NA	NA
PN_7012	NA	NA	567.243	NA	NA	NA	NA	2.22559e+06	NA	NA	2.49186e+06	2.17142e+06	2.01349e+06	NA	NA	NA	NA	NA	NA	NA	NA	NA	NA	NA	NA
PN_7017	NA	NA	568.265	NA	NA	NA	NA	1.57214e+06	NA	NA	1.34051e+06	1.58888e+06	1.78704e+06	NA	NA	NA	NA	NA	NA	NA	NA	NA	NA	NA	NA
PN_7020	NA	NA	568.578	NA	NA	NA	NA	1.28408e+06	NA	NA	1.37414e+06	1.24794e+06	1.23015e+06	NA	NA	NA	NA	NA	NA	NA	NA	NA	NA	NA	NA
PN_7043	NA	NA	571.131	NA	NA	NA	NA	1.49376e+06	720069	NA	1.5224e+06	1.53033e+06	1.42855e+06	651646	817614	690947	NA	NA	NA	19.3137	19.6411	19.3982	NA	NA	NA
PN_7052	NA	NA	572.571	NA	NA	NA	NA	1.56235e+06	NA	NA	1.59654e+06	1.6061e+06	1.48442e+06	NA	NA	NA	NA	NA	NA	NA	NA	NA	NA	NA	NA
PN_7065	NA	NA	574.568	NA	NA	NA	NA	4.4263e+06	NA	NA	4.63228e+06	4.256e+06	4.39062e+06	NA	NA	NA	NA	NA	NA	NA	NA	NA	NA	NA	NA
PN_7077	NA	NA	576.565	NA	NA	NA	NA	7.28053e+06	NA	NA	7.34508e+06	7.29068e+06	7.20584e+06	NA	NA	NA	NA	NA	NA	NA	NA	NA	NA	NA	NA
PN_7089	NA	NA	578.562	NA	NA	NA	NA	6.49172e+06	NA	NA	6.75681e+06	6.16538e+06	6.55297e+06	NA	NA	NA	NA	NA	NA	NA	NA	NA	NA	NA	NA
PN_7091	NA	NA	579.027	NA	NA	NA	NA	105776	2.90732e+06	NA	77547.3	157740	82041.5	2.49379e+06	3.31428e+06	2.91391e+06	NA	NA	NA	21.2499	21.6603	21.4745	NA	NA	NA
PN_7101	NA	NA	580.161	NA	NA	NA	NA	81092.1	1.36428e+06	NA	NA	81092.1	NA	1.39628e+06	1.30963e+06	1.38695e+06	NA	NA	NA	20.4132	20.3207	20.4035	NA	NA	NA
PN_7104	NA	NA	580.28	NA	NA	NA	NA	3.81064e+06	NA	NA	3.13718e+06	5.26844e+06	3.02631e+06	NA	NA	NA	NA	NA	NA	NA	NA	NA	NA	NA	NA
PN_7108	NA	NA	580.559	NA	NA	NA	NA	3.51793e+06	NA	NA	3.59898e+06	3.42933e+06	3.52547e+06	NA	NA	NA	NA	NA	NA	NA	NA	NA	NA	NA	NA
PN_7112	NA	NA	581.159	NA	NA	NA	NA	2.63147e+06	2.05481e+06	NA	2.51894e+06	2.8901e+06	2.48537e+06	2.06133e+06	2.19537e+06	1.90775e+06	NA	NA	NA	20.9751	21.066	20.8634	NA	NA	NA
PN_7116	NA	NA	582.025	NA	NA	NA	NA	NA	1.51912e+06	NA	NA	NA	NA	1.58568e+06	1.51167e+06	1.46001e+06	NA	NA	NA	20.5967	20.5277	20.4775	NA	NA	NA
PN_7121	NA	NA	582.556	NA	NA	NA	NA	1.45704e+06	NA	NA	1484605	1.38931e+06	1.49722e+06	NA	NA	NA	NA	NA	NA	NA	NA	NA	NA	NA	NA
PN_7147	NA	NA	586.141	NA	NA	NA	NA	658198	1.93349e+06	NA	596253	818273	560068	1.92938e+06	2.03296e+06	1.83812e+06	NA	NA	NA	20.8797	20.9552	20.8098	NA	NA	NA
PN_7149	NA	NA	586.192	NA	NA	NA	NA	NA	NA	1.19963e+06	NA	NA	NA	NA	NA	NA	1.44825e+06	836362	1.31428e+06	NA	NA	NA	20.4659	19.6738	20.3258
PN_7150	NA	NA	586.315	NA	0.0183969	0.0244642	1.72576	2.30658e+06	141682	82098.4	1.71207e+06	2.69532e+06	2.51234e+06	163655	130472	130919	NA	81699.8	82497	17.3203	16.9934	16.9983	NA	16.318	16.3321
PN_7151	NA	NA	586.315	NA	NA	NA	NA	2.17759e+06	141162	NA	1.46905e+06	2.88081e+06	2.18291e+06	167475	121996	134015	NA	NA	NA	17.3536	16.8965	17.032	NA	NA	NA
PN_7157	NA	NA	587.159	NA	1.17e-05	0.000204848	0.0897617	103388	1.11351e+07	1.24052e+08	NA	109328	97447.4	1.18315e+07	1.18469e+07	9.72684e+06	1.33518e+08	1.1031e+08	1.28326e+08	23.4961	23.498	23.2135	26.9925	26.717	26.9352
PN_7167	NA	NA	588.075	NA	0.000205382	0.000896738	10.6931	NA	2.02642e+06	189507	NA	NA	NA	1.84712e+06	2.18017e+06	2.05196e+06	NA	187195	191818	20.8168	21.056	20.9686	NA	17.5142	17.5494
PN_7168	NA	NA	588.11	NA	NA	NA	NA	202813	NA	NA	176149	241807	190482	NA	NA	NA	NA	NA	NA	NA	NA	NA	NA	NA	NA
PN_7192	NA	NA	590.541	NA	NA	NA	NA	1.59894e+06	NA	NA	1.45349e+06	1.64161e+06	1.70173e+06	NA	NA	NA	NA	NA	NA	NA	NA	NA	NA	NA	NA
PN_7199	NA	NA	591.152	NA	NA	NA	NA	398901	1.60352e+06	NA	368873	471460	356369	1.52401e+06	1.56892e+06	1.71762e+06	NA	NA	NA	20.5394	20.5813	20.712	NA	NA	NA
PN_7206	NA	NA	592.539	NA	NA	NA	NA	2.39929e+06	NA	NA	2.43671e+06	2.39046e+06	2.37072e+06	NA	NA	NA	NA	NA	NA	NA	NA	NA	NA	NA	NA
PN_7216	NA	NA	593.146	NA	NA	NA	NA	1.75403e+06	3.63565e+06	NA	1.68864e+06	1.84841e+06	1.72504e+06	3.84848e+06	3.21691e+06	3.84157e+06	NA	NA	NA	21.8759	21.6172	21.8733	NA	NA	NA
PN_7222	NA	NA	594.536	NA	NA	NA	NA	2.0438e+06	NA	NA	1.95953e+06	2.03561e+06	2.13626e+06	NA	NA	NA	NA	NA	NA	NA	NA	NA	NA	NA	NA
PN_7238	NA	NA	596.17	NA	NA	NA	NA	3.13637e+06	1.71324e+07	NA	2.67088e+06	3.97969e+06	2.75853e+06	1.66367e+07	1.78768e+07	1.68837e+07	NA	NA	NA	23.9879	24.0916	24.0091	NA	NA	NA
PN_7242	NA	NA	596.533	NA	NA	NA	NA	1.29136e+06	NA	NA	1.30956e+06	1.33731e+06	1.22723e+06	NA	NA	NA	NA	NA	NA	NA	NA	NA	NA	NA	NA
PN_7277	NA	NA	601.129	NA	NA	NA	NA	227378	NA	2.29993e+06	206435	275936	199764	NA	NA	NA	2.23514e+06	2.04663e+06	2.61803e+06	NA	NA	NA	21.0919	20.9648	21.3201
PN_7279	NA	NA	601.153	NA	NA	NA	NA	137688	2.2595e+06	NA	110270	200838	101956	2.2516e+06	2.2336e+06	2.29332e+06	NA	NA	NA	21.1025	21.0909	21.129	NA	NA	NA
PN_7280	NA	NA	601.26	NA	0.0495049	0.059253	1.28771	NA	1.54376e+06	1.19884e+06	NA	NA	NA	1.4891e+06	1.6193e+06	1.52289e+06	1.12063e+06	1.36635e+06	1.10954e+06	20.506	20.6269	20.5384	20.0959	20.3819	20.0815
PN_7303	NA	NA	604.07	NA	6.97e-07	8.4413e-05	16.2936	NA	1.37444e+07	843548	NA	NA	NA	1.32084e+07	1.33643e+07	1.46605e+07	805357	847929	877357	23.655	23.6719	23.8054	19.6193	19.6936	19.7428
PN_7323	NA	NA	605.974	NA	NA	NA	NA	NA	1.9364e+06	NA	NA	NA	NA	2.01484e+06	1.9131e+06	1.88127e+06	NA	NA	NA	20.9422	20.8675	20.8433	NA	NA	NA
PN_7324	NA	NA	606.027	NA	NA	NA	NA	NA	3.39732e+06	NA	NA	NA	NA	3.4751e+06	3.61901e+06	3.09786e+06	NA	NA	NA	21.7286	21.7872	21.5628	NA	NA	NA
PN_7325	NA	NA	606.074	NA	9.16e-05	0.000559921	16.1547	154079	6.30765e+08	3.90452e+07	NA	241233	66924.1	6.43923e+08	6.81282e+08	5.6709e+08	3.21881e+07	4.05773e+07	4.43702e+07	29.2623	29.3437	29.079	24.94	25.2742	25.4031
PN_7326	NA	NA	606.121	NA	NA	NA	17.4012	NA	3.29063e+06	189103	NA	NA	NA	3.30184e+06	3.39936e+06	3.17069e+06	189103	NA	NA	21.6548	21.6968	21.5964	17.5288	NA	NA
PN_7327	NA	NA	606.175	NA	NA	NA	NA	NA	1.53223e+06	NA	NA	NA	NA	NA	1.57193e+06	1.49254e+06	NA	NA	NA	NA	20.5841	20.5093	NA	NA	NA
PN_7344	NA	NA	608.172	NA	NA	NA	NA	NA	NA	5.01125e+06	NA	NA	NA	NA	NA	NA	5.41927e+06	4.64272e+06	4.97177e+06	NA	NA	NA	22.3697	22.1465	22.2453
PN_7362	NA	NA	611.145	NA	NA	NA	NA	7.34064e+06	NA	4.01204e+06	6.72825e+06	8.71277e+06	6.58089e+06	NA	NA	NA	4.29764e+06	3.96256e+06	3.77591e+06	NA	NA	NA	22.0351	21.918	21.8484
PN_7363	NA	NA	611.181	NA	NA	NA	NA	361958	1.5648e+07	NA	288486	533100	264289	1.46935e+07	1.57619e+07	1.64885e+07	NA	NA	NA	23.8087	23.9099	23.975	NA	NA	NA
PN_7376	NA	NA	612.954	NA	NA	NA	NA	NA	1.46239e+06	NA	NA	NA	NA	1.48421e+06	1.40125e+06	1.50172e+06	NA	NA	NA	20.5013	20.4183	20.5182	NA	NA	NA
PN_7380	NA	NA	613.16	NA	NA	NA	NA	NA	NA	3.27682e+06	NA	NA	NA	NA	NA	NA	4.40811e+06	2.00767e+06	3.41467e+06	NA	NA	NA	22.0717	20.9371	21.7033
PN_7414	NA	NA	618.549	NA	NA	NA	NA	2.05858e+06	NA	NA	2.09485e+06	2.00349e+06	2.07739e+06	NA	NA	NA	NA	NA	NA	NA	NA	NA	NA	NA	NA
PN_7430	NA	NA	620.363	NA	6.52e-05	0.000459364	2.29507	NA	3.22424e+06	1.40486e+06	NA	NA	NA	3.33239e+06	3.01558e+06	3.32476e+06	1.33345e+06	1.38216e+06	1.49895e+06	21.6681	21.524	21.6648	20.3467	20.3985	20.5155
PN_7431	NA	NA	620.546	NA	NA	NA	NA	2.03342e+06	NA	NA	2.07871e+06	1.87601e+06	2.14554e+06	NA	NA	NA	NA	NA	NA	NA	NA	NA	NA	NA	NA
PN_7463	NA	NA	624.136	NA	NA	NA	NA	NA	2.43258e+06	NA	NA	NA	NA	2.16114e+06	2.67868e+06	2.45791e+06	NA	NA	NA	21.0434	21.3531	21.229	NA	NA	NA
PN_7464	NA	NA	624.18	NA	NA	NA	NA	NA	1.15383e+06	NA	NA	NA	NA	353816	185015	2.92265e+06	NA	NA	NA	18.4326	17.4973	21.4788	NA	NA	NA
PN_7470	NA	NA	625.047	NA	NA	NA	NA	NA	1.27253e+06	NA	NA	NA	NA	1.34202e+06	1.37199e+06	1.10356e+06	NA	NA	NA	20.356	20.3878	20.0737	NA	NA	NA
PN_7471	NA	NA	625.057	NA	0.0158093	0.0214414	0.331562	NA	427355	1.28892e+06	NA	NA	NA	327691	615414	338962	1.44041e+06	1.02928e+06	1.39705e+06	18.322	19.2312	18.3708	20.458	19.9732	20.414
PN_7475	NA	NA	626.03	NA	NA	NA	NA	NA	1.44838e+06	NA	NA	NA	NA	1.59856e+06	1.51843e+06	1.22816e+06	NA	NA	NA	20.6083	20.5341	20.2281	NA	NA	NA
PN_7512	NA	NA	632.256	NA	0.000783535	0.00220028	0.055616	NA	123697	2.22412e+06	NA	NA	NA	138108	133042	99940.1	2.15779e+06	2.19199e+06	2.32259e+06	17.0754	17.0215	16.6088	21.0411	21.0638	21.1473
PN_7518	NA	NA	632.53	NA	NA	NA	NA	NA	1.55091e+06	NA	NA	NA	NA	1.32096e+06	1.74071e+06	1.59106e+06	NA	NA	NA	20.3332	20.7312	20.6016	NA	NA	NA
PN_7534	NA	NA	634.523	NA	NA	NA	NA	2.17659e+06	NA	NA	2.24958e+06	2.11113e+06	2.16907e+06	NA	NA	NA	NA	NA	NA	NA	NA	NA	NA	NA	NA
PN_7545	NA	NA	636.521	NA	NA	NA	NA	2.12085e+06	NA	NA	2.24314e+06	1.91619e+06	2.20323e+06	NA	NA	NA	NA	NA	NA	NA	NA	NA	NA	NA	NA
PN_7554	NA	NA	637.235	NA	NA	NA	NA	NA	1.24113e+06	NA	NA	NA	NA	1.36701e+06	1.16403e+06	1.19236e+06	NA	NA	NA	20.3826	20.1507	20.1854	NA	NA	NA
PN_7585	NA	NA	641.131	NA	NA	NA	NA	81196	1.39202e+06	NA	NA	94850	67542.1	1.414e+06	1.34577e+06	1.41627e+06	NA	NA	NA	20.4314	20.36	20.4337	NA	NA	NA
PN_7589	NA	NA	642.164	NA	NA	NA	NA	NA	5.26372e+06	NA	NA	NA	NA	5.38088e+06	5.11322e+06	5.29705e+06	NA	NA	NA	22.3594	22.2858	22.3368	NA	NA	NA
PN_7645	NA	NA	650.338	NA	2.78e-06	0.000125378	8.03928	NA	3.00019e+06	373192	NA	NA	NA	2.92159e+06	2.89383e+06	3.18515e+06	360169	373123	386284	21.4783	21.4645	21.6029	18.4583	18.5093	18.5593
PN_7688	NA	NA	656.341	NA	0.0283482	0.0357026	1.10974	NA	2.23038e+06	2.00982e+06	NA	NA	NA	2.28316e+06	2.12871e+06	2.27928e+06	1.97782e+06	1.96015e+06	2.09151e+06	21.1226	21.0215	21.1201	20.9155	20.9025	20.9961
PN_7698	NA	NA	658.171	NA	NA	NA	NA	1.8491e+06	NA	NA	1.51715e+06	2.45237e+06	1.57779e+06	NA	NA	NA	NA	NA	NA	NA	NA	NA	NA	NA	NA
PN_7701	NA	NA	658.338	NA	0.037341	0.0459735	1.0542	NA	1.47887e+06	1.40284e+06	NA	NA	NA	1.45746e+06	1.46136e+06	1.51778e+06	1.42215e+06	1.39312e+06	1.39325e+06	20.475	20.4789	20.5335	20.4396	20.4099	20.41
PN_7708	NA	NA	658.985	NA	0.00184805	0.00397057	1.62148	NA	1.21817e+06	751269	NA	NA	NA	1.10742e+06	1.27881e+06	1.26828e+06	682862	785525	785420	20.0788	20.2864	20.2744	19.3812	19.5833	19.5831
PN_7710	NA	NA	660.168	NA	0.000209894	0.000909122	19.565	NA	3.68557e+06	188376	NA	NA	NA	3.64662e+06	3.72452e+06	NA	168770	195274	201084	21.7981	21.8286	NA	17.3647	17.5751	17.6174
PN_7720	NA	NA	662.102	NA	0.0007469	0.00213541	6.2895	3.97312e+06	4.59909e+07	7.31234e+06	3.26096e+06	5.39045e+06	3.26796e+06	4.62776e+07	5.009e+07	4.16051e+07	8.85623e+06	6.07564e+06	7.00515e+06	25.4638	25.578	25.3103	23.0783	22.5346	22.74
PN_7729	NA	NA	662.603	NA	0.00168884	0.00373847	22.3726	NA	2.43806e+06	108975	NA	NA	NA	2.42911e+06	2.89199e+06	1.99307e+06	123331	NA	94618.9	21.212	21.4636	20.9266	16.9122	NA	16.5298
PN_7747	NA	NA	664.39	NA	NA	NA	NA	NA	1.25377e+06	NA	NA	NA	NA	1.2533e+06	1.27407e+06	1.23394e+06	NA	NA	NA	20.2573	20.281	20.2348	NA	NA	NA
PN_7830	NA	NA	676.507	NA	NA	NA	NA	1.51611e+06	NA	NA	1.64119e+06	1.40467e+06	1.50246e+06	NA	NA	NA	NA	NA	NA	NA	NA	NA	NA	NA	NA
PN_7841	NA	NA	678.505	NA	NA	NA	NA	1.62978e+06	NA	NA	1.67933e+06	1.60344e+06	1.60657e+06	NA	NA	NA	NA	NA	NA	NA	NA	NA	NA	NA	NA
PN_7889	NA	NA	686.177	NA	NA	NA	NA	NA	3.98384e+06	NA	NA	NA	NA	4.00549e+06	3.08299e+06	4.86305e+06	NA	NA	NA	21.9335	21.5559	22.2134	NA	NA	NA
PN_7930	NA	NA	692.482	NA	NA	NA	NA	1.94068e+06	NA	NA	1.9543e+06	2054065	1.81366e+06	NA	NA	NA	NA	NA	NA	NA	NA	NA	NA	NA	NA
PN_7935	NA	NA	693.119	NA	0.0150325	0.0205418	11.8529	NA	3.63583e+06	306747	NA	NA	NA	1.25866e+06	5.29296e+06	4.35587e+06	304733	139132	476376	20.2635	22.3356	22.0545	18.2172	17.0861	18.8617
PN_7937	NA	NA	694.248	NA	NA	NA	NA	NA	NA	1.68817e+06	NA	NA	NA	NA	NA	NA	1.61634e+06	1.70967e+06	1.73848e+06	NA	NA	NA	20.6243	20.7053	20.7294
PN_7941	NA	NA	694.479	NA	NA	NA	NA	2.25149e+06	NA	NA	2.18322e+06	2.39223e+06	2.17902e+06	NA	NA	NA	NA	NA	NA	NA	NA	NA	NA	NA	NA
PN_7951	NA	NA	696.476	NA	NA	NA	NA	1.51272e+06	NA	NA	1.37802e+06	1.58019e+06	1.57995e+06	NA	NA	NA	NA	NA	NA	NA	NA	NA	NA	NA	NA
PN_8001	NA	NA	704.048	NA	NA	NA	NA	NA	2.77325e+06	NA	NA	NA	NA	2.5677e+06	2.89867e+06	2.85337e+06	NA	NA	NA	21.292	21.467	21.4442	NA	NA	NA
PN_8004	NA	NA	704.238	NA	3.71e-05	0.000337157	0.111659	NA	179380	1.6065e+06	NA	NA	NA	166264	195524	176353	1.81815e+06	1.43165e+06	1.56971e+06	17.3431	17.577	17.4281	20.794	20.4492	20.5821
PN_8036	NA	NA	710.098	NA	NA	NA	NA	NA	2.27703e+06	NA	NA	NA	NA	2.33943e+06	2.45909e+06	2.03257e+06	NA	NA	NA	21.1577	21.2297	20.9549	NA	NA	NA
PN_8050	NA	NA	712.22	NA	NA	NA	NA	848807	2.5776e+06	NA	754986	948773	842662	2.75395e+06	2.22593e+06	2.75292e+06	NA	NA	NA	21.3931	21.086	21.3925	NA	NA	NA
PN_8076	NA	NA	718.234	NA	NA	NA	NA	NA	3.35223e+06	NA	NA	NA	NA	3.59985e+06	3.51433e+06	2.94253e+06	NA	NA	NA	21.7795	21.7448	21.4886	NA	NA	NA
PN_8077	NA	NA	718.338	NA	0.00310025	0.00578464	1.27375	NA	1.42673e+06	1.1201e+06	NA	NA	NA	1.36635e+06	1.50413e+06	1.4097e+06	1.08778e+06	1.17145e+06	1.10106e+06	20.3819	20.5205	20.427	20.053	20.1599	20.0705
PN_8080	NA	NA	719.201	NA	0.000908366	0.00243113	0.120823	NA	8.51798e+06	7.04995e+07	NA	NA	NA	9.99831e+06	8.20639e+06	7.34923e+06	6.83774e+07	7.40811e+07	6.904e+07	23.2533	22.9683	22.8092	26.027	26.1426	26.0409
PN_8100	NA	NA	723.152	NA	NA	NA	NA	NA	1.79315e+06	NA	NA	NA	NA	1.85752e+06	1.80367e+06	1.71825e+06	NA	NA	NA	20.825	20.7825	20.7125	NA	NA	NA
PN_8130	NA	NA	729.167	NA	NA	NA	NA	NA	NA	1.84765e+06	NA	NA	NA	NA	NA	NA	1.93941e+06	1.63363e+06	1.96992e+06	NA	NA	NA	20.8872	20.6397	20.9097
PN_8131	NA	NA	729.23	NA	0.000698375	0.00203419	0.0301383	NA	1.27606e+07	4.23402e+08	NA	NA	NA	1.55875e+07	1.18645e+07	1.08297e+07	4.08888e+08	4.3766e+08	4.23657e+08	23.8939	23.5002	23.3685	28.6071	28.7052	28.6583
PN_8132	NA	NA	729.293	NA	NA	NA	NA	NA	NA	2.28441e+06	NA	NA	NA	NA	NA	NA	2.22288e+06	2.37578e+06	2.25458e+06	NA	NA	NA	21.084	21.18	21.1044
PN_8148	NA	NA	732.208	NA	0.00128739	0.00305649	0.0249896	NA	457508	1.83079e+07	NA	NA	NA	598304	369843	404377	18185730	1.76744e+07	1.90635e+07	19.1905	18.4966	18.6253	24.1163	24.0752	24.1843
PN_8175	NA	NA	737.443	NA	1.9e-05	0.000262323	2.86607	NA	4.49166e+06	1.56719e+06	NA	NA	NA	4.7059e+06	4.21863e+06	4.55045e+06	1.58183e+06	1.63825e+06	1.48148e+06	22.166	22.0083	22.1176	20.5932	20.6437	20.4986
PN_8187	NA	NA	740.395	NA	NA	NA	NA	3.70074e+06	NA	NA	3.83149e+06	3.85054e+06	3.4202e+06	NA	NA	NA	NA	NA	NA	NA	NA	NA	NA	NA	NA
PN_8192	NA	NA	742.068	NA	0.000104109	0.00058986	18.1127	738307	4.90756e+06	270946	595951	1.12562e+06	493348	4.64734e+06	5.5572e+06	4.51813e+06	250196	231304	331338	22.148	22.4059	22.1073	17.9327	17.8194	18.3379
PN_8193	NA	NA	742.068	NA	8.27e-05	0.000526273	15.2076	394498	3.05689e+06	201010	317101	531482	334912	3.26052e+06	3.17872e+06	2.73141e+06	199144	209104	194783	21.6367	21.6	21.3812	17.6034	17.6739	17.5715
PN_8222	NA	NA	749.333	NA	0.00180555	0.00390632	0.0980019	NA	206245	2.1045e+06	NA	NA	NA	253187	165479	200070	2.12273e+06	1.99385e+06	2.19694e+06	17.9498	17.3363	17.6101	21.0175	20.9271	21.0671
PN_8225	NA	NA	750.057	NA	NA	NA	NA	NA	1.3404e+06	NA	NA	NA	NA	1.20095e+06	1.38705e+06	1.43321e+06	NA	NA	NA	20.1957	20.4036	20.4508	NA	NA	NA
PN_8227	NA	NA	750.424	NA	NA	NA	NA	1.35088e+07	NA	NA	1.35796e+07	1.46248e+07	1.2322e+07	NA	NA	NA	NA	NA	NA	NA	NA	NA	NA	NA	NA
PN_8302	NA	NA	767.417	NA	0.000399109	0.00136109	10.06	NA	2.71961e+06	270339	NA	NA	NA	2.66858e+06	2.74667e+06	2.74358e+06	242461	290893	277664	21.3476	21.3893	21.3876	17.8874	18.1501	18.083
PN_8312	NA	NA	770.13	NA	NA	NA	NA	NA	1.18293e+06	NA	NA	NA	NA	1.26514e+06	1.32311e+06	960545	NA	NA	NA	20.2709	20.3355	19.8735	NA	NA	NA
PN_8327	NA	NA	773.419	NA	0.00481131	0.00803737	1.26179	NA	3.54319e+06	2.80807e+06	NA	NA	NA	3.64632e+06	3.33032e+06	3.65293e+06	2.89895e+06	2.86212e+06	2.66314e+06	21.798	21.6672	21.8006	21.4671	21.4487	21.3447
PN_8344	NA	NA	776.2	NA	NA	NA	NA	NA	2.27451e+06	NA	NA	NA	NA	2.45547e+06	2.01392e+06	2.35414e+06	NA	NA	NA	21.2276	20.9416	21.1668	NA	NA	NA
PN_8353	NA	NA	778.209	NA	NA	NA	NA	NA	1.03151e+06	NA	NA	NA	NA	1.01353e+06	1.07848e+06	1.00253e+06	NA	NA	NA	19.951	20.0406	19.9352	NA	NA	NA
PN_8366	NA	NA	781.195	NA	0.0391569	0.0479646	0.37499	NA	4.49705e+06	1.19924e+07	NA	NA	NA	4.88219e+06	NA	4.1119e+06	1.16724e+07	1.16909e+07	1.2614e+07	22.2191	NA	21.9714	23.4766	23.4789	23.5885
PN_8369	NA	NA	781.469	NA	NA	NA	NA	NA	1.60943e+06	NA	NA	NA	NA	1.69658e+06	1.57898e+06	1.55273e+06	NA	NA	NA	20.6942	20.5906	20.5664	NA	NA	NA
PN_8378	NA	NA	784.15	NA	0.000134558	0.000696984	19.5881	1.57774e+06	1.94289e+06	99186.8	1.21919e+06	2.34374e+06	1.17028e+06	1.88632e+06	2.09541e+06	1.84692e+06	82612.2	107571	107377	20.8471	20.9988	20.8167	16.3341	16.7149	16.7123
PN_8417	NA	NA	792.425	NA	NA	NA	NA	1.96165e+06	NA	NA	1.88265e+06	1.93309e+06	2.0692e+06	NA	NA	NA	NA	NA	NA	NA	NA	NA	NA	NA	NA
PN_8423	NA	NA	794.423	NA	NA	NA	NA	2.55661e+06	NA	NA	2.47583e+06	2.45119e+06	2.74282e+06	NA	NA	NA	NA	NA	NA	NA	NA	NA	NA	NA	NA
PN_8429	NA	NA	796.42	NA	NA	NA	NA	2.20542e+06	NA	NA	2.38267e+06	2.2586e+06	1.97499e+06	NA	NA	NA	NA	NA	NA	NA	NA	NA	NA	NA	NA
PN_8433	NA	NA	798.417	NA	NA	NA	NA	1.36618e+06	NA	NA	1.38202e+06	1.34163e+06	1.37489e+06	NA	NA	NA	NA	NA	NA	NA	NA	NA	NA	NA	NA
PN_8436	NA	NA	799.235	NA	NA	NA	NA	NA	334581	NA	NA	NA	NA	363472	370122	270148	NA	NA	NA	18.4715	18.4976	18.0434	NA	NA	NA
PN_8451	NA	NA	802.386	NA	NA	NA	NA	3.22012e+06	NA	NA	3.38555e+06	3.2024e+06	3.07241e+06	NA	NA	NA	NA	NA	NA	NA	NA	NA	NA	NA	NA
PN_8457	NA	NA	803.235	NA	NA	NA	NA	3.75527e+06	2.57855e+06	NA	3.55324e+06	4.32598e+06	3.3866e+06	2.59243e+06	2.92248e+06	2.22073e+06	NA	NA	NA	21.3059	21.4788	21.0826	NA	NA	NA
PN_8471	NA	NA	806.402	NA	NA	NA	NA	1.26421e+06	NA	NA	1.38999e+06	1.0971e+06	1.30554e+06	NA	NA	NA	NA	NA	NA	NA	NA	NA	NA	NA	NA
PN_8474	NA	NA	807.024	NA	0.00184242	0.00397027	4.05553	151231	1.4174e+06	349499	124813	203045	125836	1.4561e+06	1.49791e+06	1.2982e+06	425021	307086	316391	20.4737	20.5145	20.3081	18.6972	18.2283	18.2713
PN_8479	NA	NA	808.338	NA	NA	NA	NA	NA	NA	2.82703e+06	NA	NA	NA	NA	NA	NA	2.67873e+06	1.89365e+06	3.9087e+06	NA	NA	NA	21.3531	20.8527	21.8983
PN_8480	NA	NA	808.399	NA	NA	NA	NA	2.65621e+06	NA	NA	2.62847e+06	2.56106e+06	2.77908e+06	NA	NA	NA	NA	NA	NA	NA	NA	NA	NA	NA	NA
PN_8482	NA	NA	808.839	NA	NA	NA	NA	NA	NA	2.21145e+06	NA	NA	NA	NA	NA	NA	2.08363e+06	1.4225e+06	3.12823e+06	NA	NA	NA	20.9907	20.44	21.5769
PN_8488	NA	NA	810.397	NA	NA	NA	NA	3.7187e+06	NA	NA	3.7869e+06	3.53231e+06	3.83689e+06	NA	NA	NA	NA	NA	NA	NA	NA	NA	NA	NA	NA
PN_8496	NA	NA	812.394	NA	NA	NA	NA	3.41385e+06	NA	NA	3.58417e+06	3.24908e+06	3.4083e+06	NA	NA	NA	NA	NA	NA	NA	NA	NA	NA	NA	NA
PN_8503	NA	NA	814.391	NA	NA	NA	NA	1.97606e+06	NA	NA	1.99373e+06	2.02824e+06	1.9062e+06	NA	NA	NA	NA	NA	NA	NA	NA	NA	NA	NA	NA
PN_8522	NA	NA	818.246	NA	NA	NA	NA	1.44843e+06	7.17852e+06	NA	1.26425e+06	1.85059e+06	1.23045e+06	7.02568e+06	7.65215e+06	6.85773e+06	NA	NA	NA	22.7442	22.8674	22.7093	NA	NA	NA
PN_8542	NA	NA	824.373	NA	NA	NA	NA	1.32596e+06	NA	NA	1.30003e+06	1.36365e+06	1.31421e+06	NA	NA	NA	NA	NA	NA	NA	NA	NA	NA	NA	NA
PN_8550	NA	NA	826.37	NA	NA	NA	NA	2.00336e+06	NA	NA	2.04273e+06	1.90933e+06	2.05802e+06	NA	NA	NA	NA	NA	NA	NA	NA	NA	NA	NA	NA
PN_8557	NA	NA	828.367	NA	NA	NA	NA	1.74276e+06	NA	NA	1.80061e+06	1.73311e+06	1.69455e+06	NA	NA	NA	NA	NA	NA	NA	NA	NA	NA	NA	NA
PN_8560	NA	NA	829.216	NA	0.000102368	0.000581515	3.8641	NA	1.95381e+06	505631	NA	NA	NA	2.087e+06	1.8902e+06	1.88422e+06	497795	NA	513468	20.993	20.8501	20.8455	18.9252	NA	18.9699
PN_8580	NA	NA	833.257	NA	NA	NA	NA	173684	5.08143e+06	NA	146689	241585	132779	4.78582e+06	5.16811e+06	5.29038e+06	NA	NA	NA	22.1903	22.3012	22.3349	NA	NA	NA
PN_8596	NA	NA	836.28	NA	0.00194244	0.00409874	0.290062	NA	1.55363e+06	5.3562e+06	NA	NA	NA	1.76029e+06	1.48984e+06	1.41075e+06	5.34222e+06	5.49969e+06	5.22669e+06	20.7474	20.5067	20.428	22.349	22.3909	22.3175
PN_8601	NA	NA	838.278	NA	0.000501627	0.0016055	0.289604	NA	560407	1.93508e+06	NA	NA	NA	630411	517898	532912	NA	2.0219e+06	1.84827e+06	19.2659	18.9823	19.0235	NA	20.9473	20.8177
PN_8621	NA	NA	842.33	NA	NA	NA	NA	NA	NA	1.66529e+06	NA	NA	NA	NA	NA	NA	1.85902e+06	1.45762e+06	1.67923e+06	NA	NA	NA	20.8261	20.4752	20.6794
PN_8625	NA	NA	843.128	NA	NA	NA	NA	NA	2.40707e+06	NA	NA	NA	NA	2.35593e+06	2.30728e+06	2.558e+06	NA	NA	NA	21.1679	21.1378	21.2866	NA	NA	NA
PN_8647	NA	NA	846.308	NA	0.00324167	0.00598165	0.281068	NA	1.83092e+06	6.51415e+06	NA	NA	NA	2.10085e+06	1.83481e+06	1.55711e+06	6.72433e+06	6.52645e+06	6.29169e+06	21.0025	20.8072	20.5704	22.681	22.6379	22.585
PN_8654	NA	NA	848.267	NA	NA	NA	NA	NA	1.81031e+06	NA	NA	NA	NA	1.64944e+06	1.79918e+06	1.9823e+06	NA	NA	NA	20.6535	20.7789	20.9187	NA	NA	NA
PN_8681	NA	NA	854.522	NA	0.000294011	0.00111643	3.11558	NA	3.87808e+06	1.24474e+06	NA	NA	NA	4.28581e+06	3.60874e+06	3.73967e+06	1.29539e+06	1.35689e+06	1.08193e+06	22.0311	21.7831	21.8345	20.305	20.3719	20.0452
PN_8690	NA	NA	856.52	NA	0.000616985	0.0018647	2.8953	NA	1.56389e+06	540148	NA	NA	NA	1.62862e+06	NA	1.49916e+06	568344	570894	481206	20.6352	NA	20.5157	19.1164	19.1229	18.8763
PN_8718	NA	NA	866.41	NA	0.000135386	0.000699494	0.129825	NA	221147	1.70342e+06	NA	NA	NA	205224	256342	201876	1.75507e+06	1.5633e+06	1.7919e+06	17.6468	17.9677	17.6231	20.7431	20.5762	20.7731
PN_8725	NA	NA	869.253	NA	NA	NA	NA	NA	NA	7.47904e+06	NA	NA	NA	NA	NA	NA	4.65456e+06	1.11451e+07	6.63744e+06	NA	NA	NA	22.1502	23.4099	22.6622
PN_8771	NA	NA	884.496	NA	0.000830452	0.00228681	11.4682	NA	1.92313e+06	167692	NA	NA	NA	1.82391e+06	1.91394e+06	2.03155e+06	NA	159694	175691	20.7986	20.8681	20.9541	NA	17.285	17.4227
PN_8794	NA	NA	890.336	NA	0.0362655	0.0447646	3.92759	NA	1.2126e+06	308738	NA	NA	NA	1.40077e+06	1.134e+06	1.10302e+06	259993	NA	357483	20.4178	20.113	20.073	17.9881	NA	18.4475
PN_8795	NA	NA	890.498	NA	0.00211378	0.00432726	1.62478	NA	2.49869e+06	1.53787e+06	NA	NA	NA	2.59525e+06	2.31214e+06	2.58869e+06	1.56773e+06	1.55781e+06	1.48806e+06	21.3074	21.1408	21.3038	20.5802	20.5711	20.505
PN_8801	NA	NA	892.496	NA	0.00331804	0.00606584	1.52125	NA	1.71455e+06	1.12707e+06	NA	NA	NA	1.79697e+06	1.60773e+06	1.73894e+06	1.12776e+06	1.14715e+06	1.10629e+06	20.7771	20.6166	20.7298	20.105	20.1296	20.0773
PN_8819	NA	NA	898.547	NA	NA	NA	NA	NA	1.33603e+06	NA	NA	NA	NA	1.41089e+06	1.2849e+06	1.3123e+06	NA	NA	NA	20.4282	20.2932	20.3237	NA	NA	NA
PN_8842	NA	NA	903.267	NA	0.0156553	0.0213124	0.0155139	NA	255738	1.64844e+07	NA	NA	NA	283852	227624	NA	1.61424e+07	1.64951e+07	1.68158e+07	18.1148	17.7963	NA	23.9444	23.9755	24.0033
PN_8862	NA	NA	907.163	NA	NA	NA	NA	NA	1.20274e+06	NA	NA	NA	NA	1.10414e+06	1.29136e+06	1.21271e+06	NA	NA	NA	20.0745	20.3005	20.2098	NA	NA	NA
PN_8919	NA	NA	929.125	NA	NA	NA	NA	NA	1.1875e+06	NA	NA	NA	NA	1.07111e+06	1.22845e+06	1.26294e+06	NA	NA	NA	20.0307	20.2284	20.2684	NA	NA	NA
PN_8920	NA	NA	929.275	NA	0.000194227	0.000861907	0.0143239	NA	300913	2.10077e+07	NA	NA	NA	375390	263293	264056	2.28597e+07	1.9904e+07	2.02594e+07	18.518	18.0063	18.0105	24.4463	24.2466	24.2721
PN_8968	NA	NA	953.359	NA	NA	NA	NA	NA	360037	NA	NA	NA	NA	395133	378469	306508	NA	NA	NA	18.592	18.5298	18.2256	NA	NA	NA
PN_9014	NA	NA	971.099	NA	NA	NA	NA	NA	8.22895e+06	NA	NA	NA	NA	6.45793e+06	9.27951e+06	8.94942e+06	NA	NA	NA	22.6226	23.1456	23.0934	NA	NA	NA
PN_9015	NA	NA	971.6	NA	0.000596843	0.00183709	3.18349	NA	1.65883e+06	521073	NA	NA	NA	1.80826e+06	1.50064e+06	1.6676e+06	544069	511578	507572	20.7862	20.5171	20.6693	19.0534	18.9646	18.9533
PN_9025	NA	NA	975.537	NA	NA	NA	NA	1.78113e+06	NA	NA	1.84836e+06	1.74984e+06	1.74521e+06	NA	NA	NA	NA	NA	NA	NA	NA	NA	NA	NA	NA
PN_9042	NA	NA	985.566	NA	NA	NA	NA	4.50736e+06	NA	NA	4.50847e+06	4.73427e+06	4.27934e+06	NA	NA	NA	NA	NA	NA	NA	NA	NA	NA	NA	NA
PN_9093	NA	NA	1007.58	NA	0.000614409	0.00186162	1.88247	NA	1.19948e+06	637182	NA	NA	NA	1.2583e+06	1.11795e+06	1.22218e+06	606368	606752	698425	20.263	20.0924	20.221	19.2098	19.2107	19.4137
PN_9149	NA	NA	1037.53	NA	NA	NA	NA	1.5271e+06	NA	NA	1.52406e+06	1.62457e+06	1.43268e+06	NA	NA	NA	NA	NA	NA	NA	NA	NA	NA	NA	NA
PN_9153	NA	NA	1040.18	NA	NA	NA	NA	NA	6.21171e+06	NA	NA	NA	NA	5.03036e+06	6.5354e+06	7.06938e+06	NA	NA	NA	22.2622	22.6398	22.7532	NA	NA	NA
PN_9205	NA	NA	1061.32	NA	0.00548496	0.00894139	0.0210746	NA	184888	8.77305e+06	NA	NA	NA	197860	171917	NA	8.42958e+06	9.12407e+06	8.76549e+06	17.5941	17.3913	NA	23.007	23.1212	23.0634
PN_9230	NA	NA	1071.34	NA	NA	NA	NA	NA	NA	1.79675e+07	NA	NA	NA	NA	NA	NA	1.7449e+07	1.95197e+07	1.69339e+07	NA	NA	NA	24.0566	24.2184	24.0134
PN_9235	NA	NA	1074.32	NA	NA	NA	NA	NA	NA	1.07714e+07	NA	NA	NA	NA	NA	NA	1.09606e+07	1.07512e+07	1.06025e+07	NA	NA	NA	23.3858	23.358	23.3379
PN_9238	NA	NA	1074.83	NA	NA	NA	NA	NA	NA	9.18355e+06	NA	NA	NA	NA	NA	NA	9.47992e+06	9.17751e+06	8.89323e+06	NA	NA	NA	23.1764	23.1297	23.0843
PN_9263	NA	NA	1086.33	NA	NA	NA	NA	305093	1.15152e+06	NA	229250	447044	238985	1.02774e+06	1.32561e+06	1.10121e+06	NA	NA	NA	19.971	20.3382	20.0707	NA	NA	NA
LP_89	NA	NA	100.087	NA	0.000816153	0.00225612	5.53339	NA	1.86974e+06	337902	NA	NA	NA	1.88196e+06	1.75645e+06	1.97082e+06	371503	282329	359873	20.8438	20.7442	20.9104	18.503	18.107	18.4571
LP_91	NA	NA	100.088	NA	0.0163662	0.022045	0.663049	89437	1.83325e+06	2.76489e+06	99701.8	75509.7	93099.5	1.8966e+06	1.80658e+06	1.79659e+06	3.09658e+06	2.51415e+06	2.68394e+06	20.855	20.7848	20.7768	21.5622	21.2616	21.3559
LP_116	NA	NA	100.302	NA	3.68e-05	0.000337157	11.0337	87628.6	4.51498e+06	409199	74446.1	107594	80845.7	4.22691e+06	4.84204e+06	4.47598e+06	399255	406571	421772	22.0112	22.2072	22.0938	18.6069	18.6331	18.6861
LP_124	NA	NA	100.312	NA	0.0174539	0.0233445	0.720309	124288	4.09583e+06	5.68622e+06	122609	112003	138251	4.04402e+06	4.21477e+06	4.02872e+06	5.96624e+06	5.12331e+06	5.9691e+06	21.9474	22.007	21.9419	22.5084	22.2886	22.5091
LP_131	NA	NA	100.413	NA	5.4e-06	0.000154184	10.8062	64402.3	2.80408e+06	259488	NA	64402.3	NA	2.62929e+06	2.86079e+06	2.92216e+06	253261	268674	256528	21.3262	21.448	21.4786	17.9503	18.0355	17.9688
LP_153	NA	NA	100.536	NA	0.00575743	0.00928203	1.74344	NA	3.66339e+06	2.10124e+06	NA	NA	NA	3.65812e+06	3.76417e+06	3.56787e+06	2.06782e+06	1.92333e+06	2.31257e+06	21.8027	21.8439	21.7666	20.9797	20.8752	21.1411
LP_162	NA	NA	100.637	NA	0.000784033	0.00220028	11.1302	NA	1.55567e+06	139770	NA	NA	NA	1.51487e+06	1.38143e+06	1.7707e+06	139666	137744	141900	20.5308	20.3977	20.7559	17.0916	17.0716	17.1145
LP_170	NA	NA	100.734	NA	NA	NA	NA	4.3055e+06	NA	NA	4.48462e+06	3.9351e+06	4.49677e+06	NA	NA	NA	NA	NA	NA	NA	NA	NA	NA	NA	NA
LP_192	NA	NA	100.86	NA	0.293185	0.314956	1.11045	423432	2.12615e+06	1.91467e+06	464341	374795	431159	2.39585e+06	2.1009e+06	1.88169e+06	1.76349e+06	2.02175e+06	1.95877e+06	21.1921	21.0026	20.8436	20.75	20.9472	20.9015
LP_203	NA	NA	100.958	NA	NA	NA	NA	5.20509e+06	NA	NA	4.86324e+06	4.85199e+06	5.90004e+06	NA	NA	NA	NA	NA	NA	NA	NA	NA	NA	NA	NA
LP_213	NA	NA	100.974	NA	0.000118498	0.000642852	2.02409	NA	2.31547e+06	1.14395e+06	NA	NA	NA	2.1827e+06	2.42767e+06	2.33603e+06	1.08739e+06	1.12325e+06	1.22123e+06	21.0577	21.2111	21.1556	20.0524	20.0992	20.2199
LP_221	NA	NA	101.07	NA	NA	NA	NA	2.63386e+06	NA	NA	2.46189e+06	2.45557e+06	2.98412e+06	NA	NA	NA	NA	NA	NA	NA	NA	NA	NA	NA	NA
LP_226	NA	NA	101.084	NA	0.000513008	0.0016323	2.61402	657367	3.20281e+06	1.22524e+06	694968	637169	639963	3.25601e+06	3.31925e+06	3.03316e+06	1.10213e+06	1.26068e+06	1.31292e+06	21.6347	21.6624	21.5324	20.0719	20.2658	20.3243
LP_237	NA	NA	101.196	NA	0.000495286	0.0015899	6.29225	NA	1.74094e+06	276680	NA	NA	NA	1.81312e+06	1.68035e+06	1.72934e+06	267349	249492	313199	20.79	20.6803	20.7218	18.0284	17.9286	18.2567
LP_241	NA	NA	101.198	NA	0.000743008	0.00212853	7.03488	NA	6.69979e+06	952368	NA	NA	NA	6.86965e+06	6.5684e+06	6.66132e+06	967169	839794	1.05014e+06	22.7118	22.6471	22.6674	19.8834	19.6797	20.0021
LP_271	NA	NA	101.422	NA	7.11e-07	8.4413e-05	16.4862	NA	5.16158e+06	313085	NA	NA	NA	5.01353e+06	4.92236e+06	5.54886e+06	290898	324652	323703	22.2574	22.2309	22.4038	18.1502	18.3085	18.3043
LP_293	NA	NA	101.635	NA	0.000281309	0.00108905	3.615	3.13143e+06	5.09012e+07	1.40806e+07	2.92486e+06	3.78023e+06	2.6892e+06	5.22751e+07	4.73033e+07	5.31253e+07	1.25441e+07	1.56309e+07	1.40667e+07	25.6396	25.4954	25.6629	23.5805	23.8979	23.7458
LP_294	NA	NA	101.637	NA	NA	NA	3.79171	NA	2.61754e+06	690333	NA	NA	NA	2.05928e+06	2.0218e+06	3.77154e+06	NA	690333	NA	20.9737	20.9472	21.8467	NA	19.3969	NA
LP_318	NA	NA	101.747	NA	0.000185145	0.000838757	3.83904	1.85184e+06	3.17951e+07	8.28204e+06	1.73092e+06	2.2225e+06	1.60209e+06	3.3499e+07	2.95413e+07	3.23449e+07	7.38818e+06	9.14536e+06	8.31257e+06	24.9976	24.8162	24.947	22.8168	23.1246	22.9869
LP_337	NA	NA	101.857	NA	3.62e-06	0.000128777	6.37919	592249	1.31115e+07	2.05536e+06	564452	683440	528854	1.22028e+07	1.33266e+07	1.38051e+07	1.93536e+06	2.14587e+06	2.08484e+06	23.5407	23.6678	23.7187	20.8842	21.0331	20.9915
LP_339	NA	NA	101.859	NA	0.000822274	0.00227015	8.4752	NA	3.96372e+06	467685	NA	NA	NA	4.1192e+06	4.02037e+06	3.7516e+06	416928	429496	556631	21.9739	21.9389	21.8391	18.6694	18.7123	19.0864
LP_341	NA	NA	101.861	NA	NA	NA	NA	NA	2.10074e+06	NA	NA	NA	NA	NA	2.10544e+06	2.09604e+06	NA	NA	NA	NA	21.0057	20.9992	NA	NA	NA
LP_357	NA	NA	101.97	NA	0.00497044	0.00827136	9.74704	NA	2.63146e+06	269976	NA	NA	NA	2.61076e+06	2.66025e+06	2.62338e+06	211904	235836	362186	21.316	21.3431	21.323	17.6931	17.8474	18.4664
LP_358	NA	NA	101.971	NA	8.51e-06	0.000186532	5.55537	1.37946e+06	2.91697e+07	5.25073e+06	1.32492e+06	1.63133e+06	1.18215e+06	2.80517e+07	2.98473e+07	2.96103e+07	4.92477e+06	5.41522e+06	5.4122e+06	24.7416	24.8311	24.8196	22.2316	22.3686	22.3678
LP_359	NA	NA	101.972	NA	NA	NA	NA	NA	2.43258e+06	NA	NA	NA	NA	2.55067e+06	2.3145e+06	NA	NA	NA	NA	21.2824	21.1423	NA	NA	NA	NA
LP_371	NA	NA	102.08	NA	NA	NA	NA	NA	2.49037e+06	NA	NA	NA	NA	2.34334e+06	2.52074e+06	2.60702e+06	NA	NA	NA	21.1601	21.2654	21.314	NA	NA	NA
LP_374	NA	NA	102.081	NA	NA	NA	NA	NA	6.91368e+06	NA	NA	NA	NA	6.9583e+06	6.41203e+06	7.37071e+06	NA	NA	NA	22.7303	22.6123	22.8134	NA	NA	NA
LP_377	NA	NA	102.083	NA	0.00107407	0.00271963	4.37517	NA	3.42617e+06	783095	NA	NA	NA	4.06833e+06	3.3533e+06	2.85689e+06	641080	988347	719857	21.956	21.6772	21.446	19.2901	19.9147	19.4574
LP_378	NA	NA	102.083	NA	1.25e-05	0.000211914	11.5375	684682	2.43703e+07	2.11228e+06	NA	684682	NA	2.45819e+07	2.23489e+07	2.61802e+07	1.85989e+06	2.21502e+06	2.26193e+06	24.5511	24.4137	24.642	20.8268	21.0789	21.1091
LP_391	NA	NA	102.091	NA	0.0061401	0.00976835	0.428682	2.1367e+06	546382	1.27456e+06	2.89594e+06	1.31297e+06	2.20118e+06	622279	588179	428687	1.16362e+06	1.56466e+06	1.0954e+06	19.2472	19.1659	18.7096	20.1502	20.5774	20.063
LP_434	NA	NA	102.092	NA	NA	NA	NA	1.94413e+06	NA	NA	2.37555e+06	1.21203e+06	2.2448e+06	NA	NA	NA	NA	NA	NA	NA	NA	NA	NA	NA	NA
LP_493	NA	NA	102.192	NA	NA	NA	NA	NA	4.17517e+06	NA	NA	NA	NA	4.35723e+06	3.80111e+06	4.36716e+06	NA	NA	NA	22.055	21.858	22.0583	NA	NA	NA
LP_496	NA	NA	102.194	NA	0.000369365	0.00130968	4.24951	NA	2.069e+06	486881	NA	NA	NA	2.38799e+06	2.08442e+06	1.7346e+06	428321	577076	455245	21.1874	20.9912	20.7262	18.7083	19.1384	18.7963
LP_497	NA	NA	102.195	NA	1.37e-05	0.00022343	11.6285	459303	1.50119e+07	1.29097e+06	NA	459303	NA	1.58689e+07	1.33332e+07	1.58337e+07	1.19487e+06	1.35619e+06	1.32183e+06	23.9197	23.6685	23.9165	20.1884	20.3711	20.3341
LP_511	NA	NA	102.305	NA	0.00791721	0.0119724	1.39891	NA	1.87897e+06	1.34317e+06	NA	NA	NA	1.75561e+06	1.82256e+06	2.05873e+06	1.27587e+06	1.39752e+06	1.3561e+06	20.7435	20.7975	20.9733	20.283	20.4144	20.371
LP_513	NA	NA	102.306	NA	6.06e-06	0.000164649	12.2748	143940	4.86529e+06	396363	NA	143940	NA	4.76507e+06	4.43863e+06	5.39217e+06	359271	394289	435528	22.1841	22.0817	22.3624	18.4547	18.5889	18.7324
LP_514	NA	NA	102.307	NA	NA	NA	NA	NA	3.40133e+06	NA	NA	NA	NA	2.87394e+06	2.75179e+06	4.57826e+06	NA	NA	NA	21.4546	21.3919	22.1264	NA	NA	NA
LP_515	NA	NA	102.307	NA	0.0174112	0.023308	1.47939	56544	7.28592e+06	4.92494e+06	NA	56544	NA	6.79319e+06	6.92993e+06	8.13463e+06	4.81863e+06	5.02423e+06	4.93195e+06	22.6957	22.7244	22.9556	22.2002	22.2605	22.2337
LP_529	NA	NA	102.418	NA	0.00207552	0.00427312	1.45327	NA	4.45919e+06	3.06838e+06	NA	NA	NA	4.20597e+06	4.37512e+06	4.79648e+06	3.01737e+06	3.26981e+06	2.91796e+06	22.004	22.0609	22.1935	21.5249	21.6408	21.4765
LP_530	NA	NA	102.418	NA	NA	NA	NA	NA	2.19179e+06	NA	NA	NA	NA	1.87489e+06	1.85332e+06	2.84716e+06	NA	NA	NA	20.8384	20.8217	21.4411	NA	NA	NA
LP_540	NA	NA	102.529	NA	0.64187	0.659809	0.979526	NA	2.73288e+06	2.79e+06	NA	NA	NA	2.65575e+06	2.79781e+06	2.74507e+06	2.87257e+06	2.60021e+06	2.89722e+06	21.3407	21.4159	21.3884	21.4539	21.3102	21.4662
LP_546	NA	NA	102.531	NA	0.115601	0.129842	1.13687	NA	4.68144e+06	4.11783e+06	NA	NA	NA	4.55962e+06	5.12552e+06	4.35918e+06	4.07818e+06	4.42821e+06	3.84711e+06	22.1205	22.2893	22.0556	21.9595	22.0783	21.8753
LP_547	NA	NA	102.531	NA	0.120277	0.134676	1.04218	NA	1.05226e+07	1.00967e+07	NA	NA	NA	1.01827e+07	1.07648e+07	1.06201e+07	1.02062e+07	9.87392e+06	1.02098e+07	23.2796	23.3598	23.3403	23.2829	23.2352	23.2835
LP_554	NA	NA	102.642	NA	0.0394103	0.0481263	1.17414	NA	2.95639e+06	2.51792e+06	NA	NA	NA	3.03547e+06	3.07212e+06	2.76159e+06	2.38492e+06	2.72213e+06	2.44671e+06	21.5335	21.5508	21.3971	21.1855	21.3763	21.2224
LP_562	NA	NA	102.753	NA	NA	NA	NA	NA	2.03823e+06	NA	NA	NA	NA	2.05642e+06	1.89506e+06	2.1632e+06	NA	NA	NA	20.9717	20.8538	21.0447	NA	NA	NA
LP_565	NA	NA	102.754	NA	0.381936	0.40331	1.06051	NA	2.22044e+06	2.09374e+06	NA	NA	NA	2.23813e+06	2.01931e+06	2.40387e+06	2.10893e+06	2.12962e+06	2.04269e+06	21.0939	20.9454	21.1969	21.0081	21.0222	20.962
LP_567	NA	NA	102.755	NA	NA	NA	NA	NA	NA	4.20619e+06	NA	NA	NA	NA	NA	NA	4.12709e+06	4.29055e+06	4.20092e+06	NA	NA	NA	21.9767	22.0327	22.0023
LP_593	NA	NA	102.979	NA	0.000612628	0.0018593	5.49126	NA	2.94894e+06	537024	NA	NA	NA	2.83937e+06	2.75178e+06	3.25567e+06	548157	531596	531319	21.4371	21.3919	21.6345	19.0642	19.02	19.0192
LP_660	NA	NA	103.09	NA	NA	NA	NA	NA	1.79624e+06	NA	NA	NA	NA	1.7035e+06	1.68259e+06	2.00263e+06	NA	NA	NA	20.7001	20.6822	20.9335	NA	NA	NA
LP_759	NA	NA	103.177	NA	NA	NA	NA	5.52961e+06	NA	NA	5.55619e+06	5.37946e+06	5.65319e+06	NA	NA	NA	NA	NA	NA	NA	NA	NA	NA	NA	NA
LP_773	NA	NA	103.303	NA	0.000947705	0.00249578	4.75109	1.25816e+06	3.16241e+06	665617	1.34281e+06	1.19656e+06	1.23511e+06	3.16329e+06	3.12738e+06	3.19656e+06	647946	733135	615771	21.593	21.5765	21.6081	19.3055	19.4837	19.232
LP_790	NA	NA	103.427	NA	0.0163246	0.0220028	0.740771	NA	1.67376e+06	2.25948e+06	NA	NA	NA	1.71101e+06	1.75246e+06	1.55781e+06	2.24477e+06	2.04539e+06	2.48829e+06	20.7064	20.741	20.5711	21.0981	20.9639	21.2467
LP_907	NA	NA	104.526	NA	0.000277369	0.00108645	1.56527	766907	5.47904e+06	3.50039e+06	669386	1.01935e+06	611989	5.39055e+06	5.28487e+06	5.7617e+06	3.35534e+06	3.67634e+06	3.4695e+06	22.362	22.3334	22.4581	21.678	21.8098	21.7263
LP_931	NA	NA	104.747	NA	0.000219757	0.000929576	3.91346	NA	4.59643e+06	1.17452e+06	NA	NA	NA	4.81324e+06	4.51013e+06	4.46593e+06	1.18887e+06	1.26798e+06	1.06671e+06	22.1986	22.1047	22.0905	20.1812	20.2741	20.0247
LP_932	NA	NA	104.748	NA	0.086353	0.0987802	0.751631	159511	1.64669e+06	2.19082e+06	146404	193476	138652	1.80373e+06	1.32957e+06	1.80677e+06	2.1331e+06	2.37484e+06	2.06451e+06	20.7825	20.3425	20.785	21.0245	21.1794	20.9774
LP_935	NA	NA	104.75	NA	0.0570708	0.0677482	0.760764	557177	6.20572e+06	8.15723e+06	496275	710242	465015	6.91888e+06	5.33954e+06	6.35874e+06	8.23319e+06	8.43788e+06	7.8006e+06	22.7221	22.3483	22.6003	22.973	23.0084	22.8952
LP_948	NA	NA	104.861	NA	0.00139818	0.00326243	0.729189	354753	3.87265e+06	5.31091e+06	313270	448807	302181	4.10152e+06	3.79478e+06	3.72166e+06	5.37011e+06	5.05753e+06	5.50509e+06	21.9677	21.8556	21.8275	22.3565	22.27	22.3923
LP_955	NA	NA	104.971	NA	3.74e-05	0.000337157	7.61063	NA	7.35094e+06	965878	NA	NA	NA	7.22782e+06	7.72647e+06	7.09852e+06	895908	1.05589e+06	945840	22.7851	22.8814	22.7591	19.773	20.01	19.8512
LP_959	NA	NA	104.974	NA	0.00071524	0.00207496	6.88036	NA	2.50635e+07	3.64276e+06	NA	NA	NA	2.41798e+07	2.71312e+07	2.38795e+07	3.29644e+06	4.38909e+06	3.24275e+06	24.5273	24.6934	24.5093	21.6525	22.0655	21.6288
LP_960	NA	NA	104.974	NA	NA	NA	NA	162864	NA	3.51305e+06	NA	162864	NA	NA	NA	NA	3.23224e+06	3.89942e+06	3.40748e+06	NA	NA	NA	21.6241	21.8948	21.7003
LP_971	NA	NA	104.993	NA	NA	NA	NA	1.05462e+07	NA	NA	3.51913e+06	1.55565e+07	1.25629e+07	NA	NA	NA	NA	NA	NA	NA	NA	NA	NA	NA	NA
LP_999	NA	NA	105.085	NA	0.000110974	0.00061432	7.3359	NA	1.67276e+07	2.28023e+06	NA	NA	NA	1.56215e+07	1.88865e+07	1.56747e+07	1.97693e+06	2.67597e+06	2.1878e+06	23.897	24.1709	23.9019	20.9148	21.3516	21.061
LP_1000	NA	NA	105.085	NA	NA	NA	NA	NA	NA	2.30816e+06	NA	NA	NA	NA	NA	NA	1.99969e+06	2.50209e+06	2.42271e+06	NA	NA	NA	20.9313	21.2547	21.2082
LP_1010	NA	NA	105.195	NA	NA	NA	NA	NA	3.00459e+06	NA	NA	NA	NA	2.80683e+06	3.12737e+06	3.07957e+06	NA	NA	NA	21.4205	21.5765	21.5543	NA	NA	NA
LP_1013	NA	NA	105.197	NA	0.000173215	0.000798762	6.78273	NA	5.60539e+06	826422	NA	NA	NA	5.35876e+06	5.96679e+06	5.49063e+06	766487	941503	771276	22.3535	22.5085	22.3885	19.5479	19.8446	19.5569
LP_1015	NA	NA	105.198	NA	NA	NA	NA	NA	1.11462e+07	NA	NA	NA	NA	1.03694e+07	1.13906e+07	1.16784e+07	NA	NA	NA	23.3058	23.4413	23.4773	NA	NA	NA
LP_1064	NA	NA	105.646	NA	NA	NA	0.645615	NA	1.78253e+06	2.76099e+06	NA	NA	NA	1.77733e+06	1.86243e+06	1.70785e+06	NA	NA	2.76099e+06	20.7613	20.8288	20.7037	NA	NA	21.3968
LP_1065	NA	NA	105.646	NA	NA	NA	1.02081	NA	2.9203e+06	2.86076e+06	NA	NA	NA	3.07107e+06	2.79463e+06	2.8952e+06	NA	NA	2.86076e+06	21.5503	21.4142	21.4652	NA	NA	21.448
LP_1066	NA	NA	105.646	NA	NA	NA	NA	NA	NA	2.93945e+06	NA	NA	NA	NA	NA	NA	2.85382e+06	3.02509e+06	NA	NA	NA	NA	21.4445	21.5285	NA
LP_1080	NA	NA	105.757	NA	NA	NA	1.02683	NA	1.92806e+06	1.87769e+06	NA	NA	NA	2.10571e+06	1.94043e+06	1.73806e+06	NA	NA	1.87769e+06	21.0059	20.8879	20.729	NA	NA	20.8405
LP_1098	NA	NA	105.87	NA	NA	NA	NA	NA	2.89351e+06	NA	NA	NA	NA	2.89885e+06	2.87272e+06	2.90897e+06	NA	NA	NA	21.467	21.454	21.4721	NA	NA	NA
LP_1099	NA	NA	105.87	NA	NA	NA	NA	NA	1.59303e+06	NA	NA	NA	NA	1.66998e+06	1.59174e+06	1.51738e+06	NA	NA	NA	20.6714	20.6022	20.5331	NA	NA	NA
LP_1115	NA	NA	106.065	NA	NA	NA	NA	2.78436e+06	NA	NA	2.76659e+06	2.58961e+06	2.99686e+06	NA	NA	NA	NA	NA	NA	NA	NA	NA	NA	NA	NA
LP_1117	NA	NA	106.068	NA	NA	NA	NA	1.0126e+07	NA	NA	1.02897e+07	9.05387e+06	1.10344e+07	NA	NA	NA	NA	NA	NA	NA	NA	NA	NA	NA	NA
LP_1135	NA	NA	106.194	NA	0.000649017	0.00193192	1.78681	938325	3.8192e+06	2.13744e+06	984092	930138	900746	4.16441e+06	3.63451e+06	3.65867e+06	2.03749e+06	2.29226e+06	2.08257e+06	21.9897	21.7933	21.8029	20.9584	21.1283	20.9899
LP_1146	NA	NA	106.292	NA	NA	NA	NA	7.63869e+06	NA	NA	8.11169e+06	6.58109e+06	8.22328e+06	NA	NA	NA	NA	NA	NA	NA	NA	NA	NA	NA	NA
LP_1149	NA	NA	106.305	NA	0.0103875	0.0150573	1.68857	622129	2.35908e+06	1.39709e+06	673990	607691	584705	2.5042e+06	2.23424e+06	2.33881e+06	1.26687e+06	1.61575e+06	1.30865e+06	21.2559	21.0914	21.1573	20.2728	20.6238	20.3196
LP_1158	NA	NA	106.403	NA	NA	NA	NA	4.18778e+06	NA	NA	4.42833e+06	3.67188e+06	4.46312e+06	NA	NA	NA	NA	NA	NA	NA	NA	NA	NA	NA	NA
LP_1163	NA	NA	106.418	NA	0.000340268	0.00124098	2.35012	673728	2.03249e+06	864843	762430	622346	636409	2.24071e+06	1.89948e+06	1.95728e+06	809813	910230	874486	21.0955	20.8572	20.9004	19.6272	19.7959	19.7381
LP_1219	NA	NA	106.968	NA	0.0148542	0.0203239	1.6439	1.31356e+07	7.11273e+06	4.32675e+06	1.43505e+07	1.41526e+07	1.09036e+07	6.67165e+06	7.14236e+06	7.52419e+06	3.70632e+06	4.92893e+06	4.345e+06	22.6696	22.768	22.8431	21.8216	22.2328	22.0509
LP_1237	NA	NA	107.191	NA	0.016013	0.0216769	1.62651	2.93317e+06	1.56321e+06	961084	3.15202e+06	3.28578e+06	2.3617e+06	1.53879e+06	1.54189e+06	1.60895e+06	843723	1.07119e+06	968338	20.5534	20.5563	20.6177	19.6864	20.0308	19.8852
LP_1238	NA	NA	107.192	NA	0.00105935	0.00270129	1.84244	6.63696e+06	5.55672e+06	3.01596e+06	6.18493e+06	7.57293e+06	6.15302e+06	5.51174e+06	5.13466e+06	6.02376e+06	3.07158e+06	3.25753e+06	2.71878e+06	22.3941	22.2918	22.5222	21.5505	21.6353	21.3745
LP_1260	NA	NA	107.416	NA	NA	NA	NA	1.10904e+06	NA	NA	980040	1.439e+06	908068	NA	NA	NA	NA	NA	NA	NA	NA	NA	NA	NA	NA
LP_1311	NA	NA	107.864	NA	0.000766751	0.0021693	7.17269	NA	2.43452e+06	339414	NA	NA	NA	2.28616e+06	2.43166e+06	2.58572e+06	403544	292969	321731	21.1245	21.2135	21.3021	18.6224	18.1604	18.2955
LP_1312	NA	NA	107.864	NA	0.00827242	0.0124402	0.519779	NA	2.53304e+06	4.8733e+06	NA	NA	NA	2.19459e+06	2.80769e+06	2.59685e+06	5.04509e+06	4.86237e+06	4.71245e+06	21.0655	21.421	21.3083	22.2664	22.2132	22.168
LP_1330	NA	NA	108.088	NA	0.0101756	0.0148095	17.1707	NA	4.31659e+06	251393	NA	NA	NA	3.92312e+06	4.71856e+06	4.3081e+06	281996	220790	NA	21.9036	22.1699	22.0386	18.1053	17.7523	NA
LP_1331	NA	NA	108.088	NA	NA	NA	NA	NA	NA	2.00287e+06	NA	NA	NA	NA	NA	NA	1.89934e+06	2.22622e+06	1.88304e+06	NA	NA	NA	20.8571	21.0862	20.8446
LP_1339	NA	NA	108.2	NA	NA	NA	16.1621	NA	2.92025e+06	180685	NA	NA	NA	2.67544e+06	3.12413e+06	2.96118e+06	NA	180685	NA	21.3513	21.575	21.4977	NA	17.4631	NA
LP_1477	NA	NA	110.083	NA	0.0248227	0.0317415	1.49601	NA	4.04748e+06	2.70552e+06	NA	NA	NA	3.85424e+06	4.34248e+06	3.94571e+06	2.56436e+06	3.15785e+06	2.39435e+06	21.878	22.0501	21.9119	21.2902	21.5905	21.1912
LP_1492	NA	NA	110.418	NA	0.0614969	0.0722123	1.36434	NA	1.92304e+06	1.40951e+06	NA	NA	NA	1.86796e+06	1.85666e+06	2.04451e+06	1.31489e+06	1.67356e+06	1.24007e+06	20.833	20.8243	20.9633	20.3265	20.6745	20.242
LP_1532	NA	NA	111.401	NA	NA	NA	NA	6.45525e+06	NA	NA	6.78596e+06	5.67466e+06	6.90514e+06	NA	NA	NA	NA	NA	NA	NA	NA	NA	NA	NA	NA
LP_1771	NA	NA	121.122	NA	0.00373086	0.00657141	0.447706	2.25398e+06	800350	1.78767e+06	3.16889e+06	1.38894e+06	2.2041e+06	715674	895438	789938	1.53019e+06	2.1232e+06	1.70961e+06	19.4489	19.7722	19.5914	20.5453	21.0178	20.7052
LP_1780	NA	NA	121.122	NA	NA	NA	0.398221	1.93877e+06	191277	480329	2.31972e+06	1.51049e+06	1.98612e+06	191277	NA	NA	NA	480329	NA	17.5453	NA	NA	NA	18.8737	NA
LP_1797	NA	NA	121.122	NA	NA	NA	NA	1.95651e+06	NA	NA	2.2409e+06	1.16425e+06	2.46437e+06	NA	NA	NA	NA	NA	NA	NA	NA	NA	NA	NA	NA
LP_1806	NA	NA	121.122	NA	0.522173	0.54216	0.919706	2.06322e+06	1.37098e+06	1.49067e+06	2.57871e+06	1.45286e+06	2.15809e+06	1.43105e+06	1.1923e+06	1.48957e+06	1.35486e+06	1.77065e+06	1.3465e+06	20.4486	20.1853	20.5065	20.3697	20.7558	20.3608
LP_1891	NA	NA	132.081	NA	0.00542421	0.00887673	2.41214	4.89233e+06	922466	382426	4.53757e+06	5.85549e+06	4.28392e+06	906478	953629	907292	370691	338157	438430	19.7899	19.8631	19.7912	18.4999	18.3673	18.742
LP_1970	NA	NA	144.081	NA	0.00528241	0.00869714	2.54451	2.74626e+06	441478	173502	2.23543e+06	3.81836e+06	2.18499e+06	399888	548148	376397	196246	157826	166434	18.6092	19.0642	18.5219	17.5823	17.268	17.3446
LP_1981	NA	NA	146.019	NA	NA	NA	NA	1.94528e+06	NA	NA	625340	2.90851e+06	2.30198e+06	NA	NA	NA	NA	NA	NA	NA	NA	NA	NA	NA	NA
LP_2049	NA	NA	162.112	NA	NA	NA	NA	NA	2.46818e+06	NA	NA	NA	NA	2.47998e+06	2.39003e+06	2.53453e+06	NA	NA	NA	21.2419	21.1886	21.2733	NA	NA	NA
LP_2129	NA	NA	171.138	NA	0.00218394	0.00442085	3.50862	1.81011e+06	2.82377e+06	804809	1.764e+06	1.92923e+06	1.73711e+06	2.90215e+06	2.94402e+06	2.62513e+06	750264	705646	958516	21.4687	21.4894	21.324	19.517	19.4286	19.8704
LP_2140	NA	NA	176.139	NA	0.0107402	0.0154756	6.18093	272587	8.45169e+06	1.36738e+06	222631	310005	285125	8.83773e+06	8.39271e+06	8.12465e+06	1.84699e+06	917220	1.33794e+06	23.0752	23.0007	22.9539	20.8167	19.8069	20.3516
LP_2209	NA	NA	181.028	NA	NA	NA	NA	1.91521e+06	NA	391422	2.249e+06	1.0302e+06	2.46643e+06	NA	NA	NA	310826	327837	535603	NA	NA	NA	18.2457	18.3226	19.0308
LP_2283	NA	NA	182.19	NA	7.62e-05	0.000502388	6.90071	5.96002e+06	1.6828e+06	243859	6.18953e+06	6.05161e+06	5.63893e+06	1.55288e+06	1.95951e+06	1.53601e+06	217902	227960	285714	20.5665	20.9021	20.5508	17.7333	17.7984	18.1242
LP_2311	NA	NA	186.995	NA	NA	NA	NA	1.07972e+07	NA	NA	2.12891e+06	1.76674e+07	1.25952e+07	NA	NA	NA	NA	NA	NA	NA	NA	NA	NA	NA	NA
LP_2539	NA	NA	202.969	NA	NA	NA	NA	2.65945e+06	NA	NA	389767	4.01377e+06	3.57482e+06	NA	NA	NA	NA	NA	NA	NA	NA	NA	NA	NA	NA
LP_2830	NA	NA	228.196	NA	0.0869958	0.0994631	1.99314	1.38904e+06	2.80182e+06	1.40573e+06	1.25527e+06	1.22802e+06	1.68382e+06	2.74558e+06	2.72175e+06	2.93813e+06	2.10806e+06	1.15493e+06	954212	21.3887	21.3761	21.4865	21.0075	20.1394	19.864
LP_3084	NA	NA	261.184	NA	NA	NA	NA	5.18086e+06	NA	NA	5.32534e+06	4.27345e+06	5.94381e+06	NA	NA	NA	NA	NA	NA	NA	NA	NA	NA	NA	NA
LP_3090	NA	NA	262.981	NA	NA	NA	NA	3.10445e+06	NA	NA	1.91229e+06	3.29972e+06	4.10133e+06	NA	NA	NA	NA	NA	NA	NA	NA	NA	NA	NA	NA
LP_3126	NA	NA	268.998	NA	NA	NA	NA	9.94332e+06	NA	NA	959013	1.90082e+07	9.86274e+06	NA	NA	NA	NA	NA	NA	NA	NA	NA	NA	NA	NA
LP_3159	NA	NA	279.195	NA	NA	NA	NA	2.11295e+07	NA	NA	2.18377e+07	1.71538e+07	2.43971e+07	NA	NA	NA	NA	NA	NA	NA	NA	NA	NA	NA	NA
LP_3185	NA	NA	282.279	NA	NA	NA	NA	2.88075e+06	NA	NA	2.28629e+06	3.17855e+06	3.1774e+06	NA	NA	NA	NA	NA	NA	NA	NA	NA	NA	NA	NA
LP_3189	NA	NA	284.972	NA	NA	NA	NA	2.86608e+06	NA	NA	221082	4.86495e+06	3.5122e+06	NA	NA	NA	NA	NA	NA	NA	NA	NA	NA	NA	NA
LP_3226	NA	NA	294.227	NA	0.00197058	0.00414306	3.59229	1.43924e+06	2.2971e+06	639452	1.33933e+06	1.58246e+06	1.39593e+06	2.4492e+06	2.2662e+06	2.17588e+06	607113	556129	755113	21.2239	21.1118	21.0532	19.2116	19.0851	19.5263
LP_3233	NA	NA	297.206	NA	NA	NA	NA	3.53665e+07	NA	NA	3.60659e+07	2.99012e+07	4.01323e+07	NA	NA	NA	NA	NA	NA	NA	NA	NA	NA	NA	NA
LP_3302	NA	NA	313.201	NA	NA	NA	NA	2.43036e+06	NA	NA	2.58608e+06	1.27682e+06	3.42818e+06	NA	NA	NA	NA	NA	NA	NA	NA	NA	NA	NA	NA
LP_3328	NA	NA	317.211	NA	NA	NA	NA	1.74573e+06	NA	NA	1.92316e+06	1.47683e+06	1.83722e+06	NA	NA	NA	NA	NA	NA	NA	NA	NA	NA	NA	NA
LP_3365	NA	NA	325.237	NA	NA	NA	NA	2.62888e+06	NA	78973.9	2.84722e+06	2.17179e+06	2.86762e+06	NA	NA	NA	NA	94144.3	63803.5	NA	NA	NA	NA	16.5226	15.9613
LP_3435	NA	NA	341.178	NA	0.00120565	0.00294293	3.39843	7.01795e+06	316770	93210.8	8.37829e+06	5.45386e+06	7.22171e+06	346120	272317	331874	NA	87470.6	98951	18.4009	18.0549	18.3403	NA	16.4165	16.5944
LP_3445	NA	NA	344.984	NA	NA	NA	NA	3.66964e+06	NA	NA	1.34392e+06	4.79554e+06	4.86946e+06	NA	NA	NA	NA	NA	NA	NA	NA	NA	NA	NA	NA
LP_3451	NA	NA	347.195	NA	0.00426547	0.00727679	4.02716	4.2386e+06	361281	89711.2	5.37431e+06	2.7736e+06	4.5679e+06	421365	300323	362156	63180.7	94831.1	111122	18.6847	18.1962	18.4663	15.9472	16.5331	16.7618
[truncated: 2,898 more rows]

## Sheet: Annotated Metabolites
Peak.ID	Compound_Name	FA.composition	mz_mean	mz_diff_ppm	t.test..p.values	adjusted_p.value_bh	fold.change	mean.algae	mean.non_domrant	mean.dormant	a1	a2	a4	AM3a	AM4a	AM6a	RE11a	RE12a	RE9a	AM3a	AM4a	AM6a	RE11a	RE12a	RE9a
GC_137	Unknown similar to Trehalose	NA	217	NA	0.0472822	0.056921	0.134595	141.761	6381.89	47415.6	185.096	147.426	92.7598	7609.53	5792.62	5743.52	90860.9	29568	21818	12.8936	12.5	12.4877	16.4714	14.8517	14.4132
GC_140	NA	NA	361	NA	0.423672	0.445274	1.12637	89.7213	1831.38	1625.92	105.168	59.1369	104.859	2036.76	1713.32	1744.06	1975.31	1262.45	1640	10.9921	10.7426	10.7682	10.9479	10.302	10.6795
GC_144	D-Trehalose	NA	289	NA	0.0011045	0.00277077	0.0275089	68.6852	7930.85	288301	60.9976	72.4635	72.5946	9166.58	7011.97	7613.99	400317	266110	198477	13.1622	12.7756	12.8944	18.6108	18.0217	17.5986
GC_145	Unknown similar to Trehalose	NA	289	NA	0.0496644	0.0593845	0.120557	77.5533	1135.14	9415.81	73.6178	68.2989	90.7432	1318.92	1013.45	1073.05	18627.5	5320.95	4299	10.3651	9.98506	10.0675	14.1851	12.3775	12.0698
GC_158	Unknown similar to Trehalose	NA	204	NA	0.000142445	0.00072214	0.0162182	119.615	329.406	20310.9	134.615	165.75	58.479	417.293	348.521	222.404	22889.6	15682	22361	8.70492	8.4451	7.79704	14.4824	13.9368	14.4487
LN_1901	(11Z)-Eicos-11-enoic acid	NA	309.28	-0.817581	0.00642039	0.0101143	0.342888	1.05172e+06	1.63689e+06	4.77382e+06	1.05135e+06	1.10205e+06	1.00176e+06	1.69036e+06	1.31721e+06	1.90309e+06	3.48247e+06	5.79794e+06	5.04105e+06	20.6889	20.3291	20.8599	21.7317	22.4671	22.2653
LN_1896	(11Z,14Z)-Icosa-11,14-dienoic acid	NA	307.264	-0.907787	0.771106	0.784023	0.917993	1.65953e+06	383587	417854	1.56972e+06	1.86657e+06	1.54232e+06	396532	308314	445916	288906	531972	432685	18.5971	18.234	18.7664	18.1402	19.021	18.723
PN_1637	(1S,3R,4S,5R)-1,3,4,5-Tetrahydroxycyclohexanecarboxylic acid|Quinic acid	NA	191.055	-3.511|-2.256	NA	NA	1.16584	1.62051e+06	220742	189341	1.21293e+06	1.93695e+06	1.71165e+06	162434	344486	155305	189341	NA	NA	17.3095	18.3941	17.2447	17.5306	NA	NA
LN_1848	(5Z,8Z,11Z,14Z,17Z)-Eicosa-5,8,11,14,17-pentaenoic acid|Neoabietic acid	NA	301.217	-1.994|-2.418	0.00338912	0.00615053	4.3159	3406997418	5.75147e+07	1.33262e+07	3475432625	3498046047	3247513583	6.14117e+07	4.3806e+07	6.73263e+07	9.15614e+06	1.45158e+07	1.63068e+07	25.872	25.3846	26.0047	23.1263	23.7911	23.959
PP_3953	(R)-(-)-2-Phenylglycine	NA	152.07	-0.125	NA	NA	NA	121039	NA	203464	113092	104708	145316	NA	NA	NA	195781	170965	243646	NA	NA	NA	17.5789	17.3833	17.8944
PP_552	(R)-2-Aminobutanoic acid|3-Aminoisobutyric acid	NA	104.071	0.599|0.325	4.6e-05	0.000382167	71.5806	5.906e+08	1.05223e+08	1.46999e+06	5.98909e+08	583731396	5.89159e+08	102467852	9.4625e+07	1.18577e+08	1.14774e+06	1.63039e+06	1.63186e+06	26.6106	26.4957	26.8212	20.1304	20.6368	20.6381
PP_3434	(S)-6-Oxo-2-piperidinecarboxylic acid	NA	144.065	-0.22	0.000611829	0.00185658	10.0205	307187	1.11499e+06	111270	352615	438600	130345	917391	1.08984e+06	1.33773e+06	105815	NA	116725	19.8072	20.0557	20.3514	16.6912	NA	16.8328
GC_8	(S)-Methyl-3-hydroxybutanoate	NA	117	NA	2.34e-05	0.000274887	16.2046	9661.43	13827.3	853.295	9676.54	9398.6	9909.16	14229.6	12031.1	15221.3	816.462	814.422	929	13.7966	13.5545	13.8938	9.67324	9.66963	9.85953
PP_2453	(S)-Piperidine-2-carboxylic acid	NA	130.086	-0.029	5.24e-05	0.000408907	5.28293	2.60053e+08	4.02048e+06	761031	2.63819e+08	2.56709e+08	2.59632e+08	3.86733e+06	3.73066e+06	4.46343e+06	673246	764721	845126	21.8829	21.831	22.0897	19.3608	19.5446	19.6888
LN_1614	(Z)-Octadec-6-enoic acid|(Z)-Octadec-9-enoic acid	NA	281.248	-0.595|-1.06	0.0117722	0.0167136	0.288772	8.5617e+07	6.56734e+06	2.27423e+07	8.21775e+07	9.32394e+07	8.1434e+07	6.25178e+06	5.95133e+06	7.4989e+06	1.57553e+07	2.8825e+07	2.36465e+07	22.5758	22.5048	22.8382	23.9093	24.7808	24.4951
LN_2184	(Z)-Tetracos-15-enoic acid	NA	365.342	-1.55471	0.0222246	0.0289224	3.57292	59093.6	3.08894e+06	864541	NA	51413.3	66773.9	2.89807e+06	2.97973e+06	3.38902e+06	543917	1.13649e+06	913214	21.4667	21.5067	21.6924	19.053	20.1162	19.8006
PP_532	1,5-Diaminopentane	NA	103.123	1.114	NA	NA	NA	675690	NA	80029.9	742422	654125	630521	NA	NA	NA	NA	80029.9	NA	NA	NA	NA	NA	16.2883	NA
PP_5011	1-Methylxanthine	NA	167.056	-2.777	NA	NA	0.760915	179927	233379	306708	160204	NA	199650	242259	250995	206882	NA	306708	NA	17.8862	17.9373	17.6584	NA	18.2265	NA
LP_2034	2,2prime-Bipyridine	NA	157.076	-1.20606	0.00387317	0.0067703	2.21843	217906	221276	99744.2	211927	214550	227242	214108	203153	246565	90558.9	89279.7	119394	17.708	17.6322	17.9116	16.4666	16.446	16.8654
LP_868	2-Amino-3-methyl-1-butanol	NA	104.107	-1.95325	0.00178462	0.00387643	8.61396	4.57849e+06	1.01341e+06	117647	3.80879e+06	4.23299e+06	5.69368e+06	847501	832270	1.36046e+06	101632	123099	128211	19.6929	19.6667	20.3757	16.633	16.9095	16.9682
PP_5189	2-Amino-3-phosphonopropanoic acid	NA	170.021	-0.233	0.000720129	0.00207872	2.82378	NA	404220	143148	NA	NA	NA	428579	385724	398356	138202	160770	130474	18.7092	18.5572	18.6037	17.0764	17.2946	16.9934
GC_84	2-aminoadipate	NA	260	NA	5.92e-05	0.0004255	71.9821	3087.42	68978.4	958.272	3150.84	3044.3	3067.12	83553.4	53632.5	69749.2	880.589	890.227	1104	16.3504	15.7108	16.0899	9.78232	9.79803	10.1085
PP_3282	2-Aminoethyl-dihydrogen phosphate	NA	142.026	0.156	0.00125787	0.00302693	2.11437	277906	3.3026e+06	1.56198e+06	299433	256380	NA	3.08215e+06	3.24277e+06	3.58288e+06	1.71994e+06	1.59057e+06	1.37542e+06	21.5555	21.6288	21.7727	20.7139	20.6011	20.3914
PP_15585	2-Deoxyadenosine 5-phosphate	NA	332.075	-0.291	0.0100978	0.0147287	2.15703	353111	4.57011e+06	2.1187e+06	339626	368896	350809	3.88272e+06	4.69073e+06	5.13688e+06	2.57284e+06	1.6607e+06	2.12257e+06	21.8886	22.1614	22.2925	21.2949	20.6634	21.0174
LN_602	2-Hydroxyphenylacetic acid|3-Hydroxyphenylacetic acid|Vanillin	NA	151.039	-1.146|-1.666|-0.692	0.00015796	0.000766984	2.6462	486682	1.86999e+06	706669	490706	534675	434665	1.95422e+06	1.97211e+06	1.68363e+06	679393	773507	667106	20.8982	20.9113	20.6831	19.3739	19.5611	19.3476
GC_1	2-Hydroxypyridine	NA	152	NA	0.000611943	0.00185658	4.99507	74468.5	216762	43395.2	76296.4	71658	75451	227892	212431	209964	46213.2	37564.5	46408	17.798	17.6966	17.6798	15.496	15.1971	15.5021
PN_1380	2-Isopropylmalic acid	NA	175.06	-1.472	NA	NA	NA	864553	NA	NA	833616	965603	794440	NA	NA	NA	NA	NA	NA	NA	NA	NA	NA	NA	NA
PN_1664	2-Keto-L-gulonic acid	NA	193.034	-1.571	0.00844819	0.0126868	10.6841	3.01805e+06	1.21359e+06	113588	3.01647e+06	3.10774e+06	2.92992e+06	1.32965e+06	1.6576e+06	653517	87572.5	NA	139604	20.3426	20.6607	19.3179	16.4182	NA	17.091
LN_891	2-Methoxycinnamic acid|4-Hydroxy-3-methoxycinnamaldehyde|4-Methoxycinnamic acid	NA	177.055	-1.001|-1.005|-0.929	NA	NA	NA	110846	161987	NA	122335	109764	100440	171185	165685	149091	NA	NA	NA	17.3852	17.3381	17.1858	NA	NA	NA
PN_1883	2-Methylcitric acid	NA	205.035	-0.842	0.00460192	0.00776462	6.81572	NA	1.16989e+06	171645	NA	NA	NA	1.27442e+06	1.37057e+06	864673	177608	163541	173787	20.2814	20.3863	19.7218	17.4383	17.3193	17.407
PN_995	2-Oxoadipic acid	NA	159.029	-0.071	NA	NA	NA	NA	78008	NA	NA	NA	NA	91052.2	64963.9	NA	NA	NA	NA	16.4744	15.9873	NA	NA	NA	NA
PP_2876	2-Phenylacetamide	NA	136.076	0.575	NA	NA	NA	196235	NA	NA	210639	203911	174153	NA	NA	NA	NA	NA	NA	NA	NA	NA	NA	NA	NA
PP_2048	2-Picolinic acid	NA	124.039	-0.416	1.24e-06	0.000100348	14.7941	826482	4.73231e+06	319878	776081	882004	821362	4.42837e+06	4.6648e+06	5.10375e+06	335175	296050	328411	22.0783	22.1534	22.2831	18.3546	18.1755	18.3251
PN_3780	2prime,3prime-Cyclic Cytidine monophosphate	NA	304.034	-1.581	NA	NA	NA	485922	NA	NA	408027	532295	517445	NA	NA	NA	NA	NA	NA	NA	NA	NA	NA	NA	NA
PN_5142	2prime-Deoxycytidine-5prime-diphosphate	NA	386.015	-2.203	NA	NA	NA	NA	1.08475e+06	NA	NA	NA	NA	830444	1.54665e+06	877139	NA	NA	NA	19.6635	20.5607	19.7424	NA	NA	NA
PN_3819	2prime-Deoxycytidine-5prime-monophosphate	NA	306.049	-0.233	NA	NA	NA	240616	2.39754e+06	NA	245040	218359	258448	1.74849e+06	2.85516e+06	2.58898e+06	NA	NA	NA	20.7377	21.4451	21.304	NA	NA	NA
PP_16691	2prime-Deoxyguanosine-5prime-monophosphate	NA	348.07	-1.237	0.00840866	0.0126448	5.53211	116243	1.04587e+06	189055	134836	97648.9	NA	826718	1.02739e+06	1.28352e+06	242351	109101	215714	19.657	19.9705	20.2917	17.8867	16.7353	17.7188
PN_2822	2prime-Deoxyinosine	NA	251.078	-0.169	NA	NA	NA	7.40185e+06	1.68575e+06	NA	7.26562e+06	8.1775e+06	6.76242e+06	1.58664e+06	1.89078e+06	1.57983e+06	NA	NA	NA	20.5975	20.8505	20.5913	NA	NA	NA
LN_903	3-(2,4-Dihydroxyphenyl)propanoic acid|3,4-Dihydroxyhydrocinnamic acid|p-Hydroxyphenyllactic acid	NA	181.05	-0.321|-1.076|0.778	NA	NA	NA	NA	64220.4	NA	NA	NA	NA	65055.7	63385.1	NA	NA	NA	NA	15.9894	15.9519	NA	NA	NA	NA
LN_782	3,4-Dihydroxyphenylacetic acid|Homogentisic acid	NA	167.034	-0.585|-0.715	NA	NA	NA	NA	178540	NA	NA	NA	NA	205100	190069	140451	NA	NA	NA	17.646	17.5362	17.0997	NA	NA	NA
PN_1941	3,6-Anhydrogalactose	NA	207.05	-3.382	NA	NA	0.988477	NA	77116.5	78015.5	NA	NA	NA	NA	77116.5	NA	75371.5	NA	80659.5	NA	16.2348	NA	16.2017	NA	16.2996
LP_2282	3-Amino-3-(4-hydroxyphenyl)propanoate|Tyrosine	NA	182.081	-1.069|-1.893	NA	NA	NA	NA	164586	NA	NA	NA	NA	159290	156028	178439	NA	NA	NA	17.2813	17.2514	17.4451	NA	NA	NA
GC_41	3-Cyanoalanine	NA	141	NA	0.000791585	0.00220614	4.87264	16704.9	21367.1	4385.13	15406.1	17752.7	16955.9	22191.7	17834.1	24075.7	5201.08	3409.3	4545	14.4377	14.1223	14.5553	12.3446	11.7353	12.1501
PN_2591	3-Deoxy-D-manno-2-octulosonic acid	NA	237.061	-0.879	NA	NA	NA	84377.6	NA	NA	69428	86850.4	96854.3	NA	NA	NA	NA	NA	NA	NA	NA	NA	NA	NA	NA
PN_1040	3-Hydroxy-3-methylglutaric acid	NA	161.044	-0.317	0.344659	0.367177	0.872527	116195	987106	1.13132e+06	108209	129085	111290	809582	1.08563e+06	1.06611e+06	1.03887e+06	1.02146e+06	1.33363e+06	19.6268	20.0501	20.0239	19.9866	19.9622	20.3469
PN_1220	3-Hydroxybutyric acid	NA	171.026	-1.159	NA	NA	NA	77041	133349	NA	77778.2	79725.2	73619.5	127951	123810	148285	NA	NA	NA	16.9652	16.9178	17.178	NA	NA	NA
GC_7	3-Hydroxypropionic acid	NA	219	NA	0.00158492	0.00356269	15.2501	501.632	3169.35	207.825	556.34	484.756	463.799	3201.95	3185.8	3120.3	247.343	168.132	208	11.6447	11.6374	11.6075	7.95037	7.39345	7.70044
LN_1310	3-hydroxytetradecanoic acid	NA	243.196	-0.411805	NA	NA	NA	305212	NA	NA	306786	327869	280980	NA	NA	NA	NA	NA	NA	NA	NA	NA	NA	NA	NA
PP_15455	3prime,5prime-Cyclic Adenosine monophosphate	NA	330.06	0.73	NA	NA	NA	276730	607162	NA	226577	237385	366228	611057	632925	577505	NA	NA	NA	19.2209	19.2717	19.1395	NA	NA	NA
PN_4473	3prime,5prime-Cyclic Guanosine monophosphate	NA	344.04	0.625	NA	NA	NA	NA	165559	NA	NA	NA	NA	158930	195847	141901	NA	NA	NA	17.278	17.5794	17.1145	NA	NA	NA
PP_2719	3-Ureidopropanoic acid	NA	133.061	-0.666	NA	NA	13.1389	6.06554e+06	1.14207e+06	86922.7	6.42524e+06	5.64329e+06	6.1281e+06	1.39221e+06	497107	1.53689e+06	NA	NA	86922.7	20.4089	18.9232	20.5516	NA	NA	16.4074
PP_8966	4-(Methylnitrosamino)-1-(3-pyridyl-N-oxide)-1-butanol	NA	226.118	1.231	NA	NA	NA	114210	NA	NA	121304	122575	98751.8	NA	NA	NA	NA	NA	NA	NA	NA	NA	NA	NA	NA
LN_449	4-Aminobenzoic acid|Anthranilic acid	NA	136.039	-2.09|-2.353	0.00245295	0.00481986	2.80624	NA	199529	71101.9	NA	NA	NA	210078	212977	175533	66608.4	75595.4	NA	17.6806	17.7003	17.4214	16.0234	16.206	NA
PP_3561	4-Guanidinobutyric acid	NA	146.092	-0.851	0.000100391	0.000578771	0.113795	1.35533e+07	257287	2.26097e+06	1.24531e+07	1.39533e+07	1.42537e+07	277476	273447	220937	2.69022e+06	1.92604e+06	2.16664e+06	18.082	18.0609	17.7533	21.3593	20.8772	21.047
PP_7745	4-hydroxy-4-[(E)-3-hydroxybut-1-enyl]-3,5,5-trimethylcyclohex-2-en-1-one	NA	207.138	-0.401	NA	NA	NA	1.13683e+06	145773	NA	1.15376e+06	1.16132e+06	1.09543e+06	141160	186431	109728	NA	NA	NA	17.107	17.5083	16.7436	NA	NA	NA
GC_74	4-Hydroxybenzoate	NA	193	NA	0.00164672	0.00367777	9.20081	1472.22	9812.03	1066.43	1553.34	1413.45	1449.88	9218.6	7755.3	12462.2	1122.21	964.089	1113	13.1703	12.921	13.6053	10.1321	9.91302	10.1202
PP_618	4-Hydroxybutyric acid	NA	105.055	1.188	NA	NA	NA	66894.3	NA	NA	NA	65755.7	68033	NA	NA	NA	NA	NA	NA	NA	NA	NA	NA	NA	NA
GC_16	4-Hydroxybutyric acid|Malonic acid	NA	233	NA	0.0023603	0.00470571	5.45819	867.153	2129.67	390.179	848.708	874.559	878.193	2071.44	2161.02	2156.55	329.791	388.745	452	11.0164	11.0775	11.0745	8.36541	8.60268	8.82018
PN_1427	4-Hydroxyphenylpyruvic acid	NA	179.034	-0.565	NA	NA	NA	314375	NA	NA	336516	328704	277907	NA	NA	NA	NA	NA	NA	NA	NA	NA	NA	NA	NA
PP_6169	4-Pyridoxic acid	NA	184.06	-0.727	NA	NA	NA	137802	NA	NA	145996	134541	132868	NA	NA	NA	NA	NA	NA	NA	NA	NA	NA	NA	NA
PP_3430	5-(2-Hydroxyethyl)-4-methylthiazole	NA	144.048	1.305	NA	NA	NA	8.82174e+06	NA	NA	8.38081e+06	9.63236e+06	8.45205e+06	NA	NA	NA	NA	NA	NA	NA	NA	NA	NA	NA	NA
PP_2372	5,6-Dihydrothymine	NA	129.066	0.608	NA	NA	NA	539708	NA	NA	572868	530715	515540	NA	NA	NA	NA	NA	NA	NA	NA	NA	NA	NA	NA
LN_1048	5-Aminoimidazole-4-carboxamide|gamma-Lactone-L-arabinonic acid	NA	207.05	-0.855|-0.855	NA	NA	NA	612999	NA	NA	425075	943121	470800	NA	NA	NA	NA	NA	NA	NA	NA	NA	NA	NA	NA
PP_1625	5-Aminopentanoic acid	NA	118.087	0.11	NA	NA	NA	455346	NA	NA	444613	466080	NA	NA	NA	NA	NA	NA	NA	NA	NA	NA	NA	NA	NA
PP_4596	5-Hydroxy-D,L-lysine	NA	163.107	-0.866	NA	NA	NA	NA	384269	NA	NA	NA	NA	314334	392776	445697	NA	NA	NA	18.2619	18.5833	18.7657	NA	NA	NA
PP_8656	5-Hydroxy-L-tryptophan	NA	221.092	-0.904	NA	NA	NA	NA	904155	NA	NA	NA	NA	850898	882083	979483	NA	NA	NA	19.6986	19.7506	19.9017	NA	NA	NA
LP_2337	5-Methoxytryptamine|Cytisine	NA	191.117	-1.8|-1.957	NA	NA	3.09492	641256	205921	66535.1	624967	706792	592009	197583	203853	216326	NA	NA	66535.1	17.5921	17.6372	17.7228	NA	NA	16.0218
PP_2165	5-Methylcytosine	NA	126.066	0.302	0.00219669	0.00444835	0.216497	1.01266e+06	151436	699487	1.00077e+06	1.00768e+06	1.02952e+06	176586	119240	158483	760169	646914	691377	17.43	16.8635	17.274	19.536	19.3032	19.3991
PP_13435	5prime-Deoxy-5prime-(methylthio)adenosine	NA	298.097	-0.184	0.00322851	0.0059681	23.91	586674	4.38593e+06	183435	509372	736350	514301	3.66848e+06	3.56578e+06	5.92352e+06	301572	150895	97838.6	21.8068	21.7658	22.498	18.2021	17.2032	16.5781
PP_3187	6-Hydroxynicotinic acid	NA	140.034	0.519	NA	NA	NA	853571	NA	NA	867583	934580	758550	NA	NA	NA	NA	NA	NA	NA	NA	NA	NA	NA	NA
PN_3264	6-Phosphogluconic acid	NA	275.017	-0.192	NA	NA	NA	NA	841425	NA	NA	NA	NA	969998	1.04055e+06	513731	NA	NA	NA	19.8876	19.9889	18.9707	NA	NA	NA
LP_2057	Anabasine|Nicotine	NA	163.123	-2.327|-1.836	0.00235961	0.00470571	2.51125	3.42802e+07	7.00793e+06	2790610	3.09993e+07	4.13868e+07	3.04544e+07	6.91591e+06	6.9336e+06	7.17429e+06	2.65382e+06	2.61947e+06	3.09853e+06	22.7215	22.7252	22.7744	21.3396	21.3208	21.5632
LN_1859	Abietic acid|Isopimaric acid	NA	301.217	-0.437|-0.808	0.219249	0.238932	3.78621	NA	580795	153397	NA	NA	NA	338885	NA	822704	NA	152616	154179	18.3704	NA	19.65	NA	17.2195	17.2342
PP_3563	Acetylcholine	NA	146.117	-0.703	0.000583771	0.00180928	90.3218	NA	1.169e+07	129426	NA	NA	NA	9.37837e+06	1.56683e+07	1.00232e+07	81192.2	206743	100342	23.1609	23.9013	23.2568	16.3091	17.6575	16.6146
PP_2852	Adenine	NA	136.062	-1.172	0.394925	0.416664	0.843345	1.44196e+07	1.34357e+07	1.59314e+07	1.12346e+07	2.16025e+07	1.04218e+07	1.12352e+07	1.38712e+07	1.52006e+07	1.1921e+07	1.71414e+07	1.87318e+07	23.4215	23.7256	23.8576	23.507	24.031	24.159
PN_4194	Adenosine 2prime,3prime-cyclic phosphate|2prime,3prime-Cyclic Adenosine monophosphate	NA	328.045	-0.227|-0.128	NA	NA	NA	743494	NA	NA	698835	622842	908806	NA	NA	NA	NA	NA	NA	NA	NA	NA	NA	NA	NA
PP_20996	Adenosine 3prime,5prime-diphosphate	NA	428.037	-0.274	NA	NA	NA	139089	NA	NA	162312	128127	126826	NA	NA	NA	NA	NA	NA	NA	NA	NA	NA	NA	NA
PP_16693	Adenosine 3prime-phosphate	NA	348.07	-1.757	9.92e-05	0.000576468	64.2035	5.13386e+06	4.41313e+06	68736.7	4.48266e+06	5.9704e+06	4.9485e+06	3.94258e+06	4.18994e+06	5.10688e+06	71222.8	69625.5	65361.7	21.9107	21.9985	22.284	16.1201	16.0873	15.9962
PN_7166	Adenosine 5prime-diphosphoglucose	NA	588.075	-1.026	0.0750521	0.0868125	0.772745	NA	189717	245510	NA	NA	NA	176672	186593	205886	287806	219924	228801	17.4307	17.5095	17.6515	18.1347	17.7466	17.8037
PN_5664	Adenosine diphosphate	NA	426.022	-0.785	4.59e-06	0.000148517	65.4954	176608	2.47434e+08	3.77788e+06	NA	176608	NA	2.81728e+08	2.41683e+08	2.1889e+08	3.99458e+06	3.15143e+06	4.18764e+06	28.0697	27.8485	27.7056	21.9296	21.5876	21.9977
PP_16690	Adenosine monophosphate	NA	348.07	-1.387	0.00126753	0.00304682	6.552	1.56613e+07	8.49064e+08	1.29588e+08	1.34372e+07	2.10209e+07	1.25258e+07	7.87901e+08	7.94544e+08	9.64746e+08	1.53879e+08	9.79916e+07	1.36894e+08	29.5534	29.5656	29.8456	27.1972	26.5462	27.0285
PN_6487	Adenosine triphosphate	NA	505.988	-2.038	NA	NA	NA	NA	813120	NA	NA	NA	NA	1.09195e+06	1.0336e+06	313809	NA	NA	NA	20.0585	19.9793	18.2595	NA	NA	NA
GC_156	Adenosine-5-monophosphate	NA	169	NA	0.00886039	0.01317	13.1857	80.3116	318635	24165.3	99.9099	53.3065	87.7185	321080	347304	287522	33155.5	13112.4	26228	18.2926	18.4058	18.1333	15.017	13.6786	14.6788
PP_22458	Adenylosuccinic acid	NA	464.081	-0.054	4.99e-05	0.000398067	322.203	558054	4.70959e+07	146168	429715	868935	375513	4.01348e+07	5.45062e+07	4.66467e+07	108179	142454	187873	25.2583	25.6999	25.4753	16.7231	17.1201	17.5194
PN_796	Adipic acid	NA	145.049	0.622	0.55125	0.570304	0.92058	583288	223621	242913	502351	665152	582362	178677	203852	288335	226944	256267	245529	17.447	17.6372	18.1374	17.792	17.9673	17.9055
PP_4010	Adonitol	NA	153.076	-0.024	NA	NA	NA	341741	NA	NA	366351	306522	352348	NA	NA	NA	NA	NA	NA	NA	NA	NA	NA	NA	NA
PP_2545	Agmatine	NA	131.129	0.639	NA	NA	NA	145627	146304	NA	NA	131525	159729	NA	146304	NA	NA	NA	NA	NA	17.1586	NA	NA	NA	NA
PP_4399	Allantoin	NA	159.051	-0.586	NA	NA	NA	1.18741e+06	NA	NA	1.02734e+06	1.23023e+06	1.30466e+06	NA	NA	NA	NA	NA	NA	NA	NA	NA	NA	NA	NA
PN_2293	allo-Inositol|muco-Inositol|D-Galactose|alpha-D-Talose	NA	225.061	-1.342|-1.612|-1.401|-2.641	0.0846681	0.0970618	1.60313	2.92479e+06	1.16604e+06	727350	2.90182e+06	3.07131e+06	2.80123e+06	1.25599e+06	1.37869e+06	863433	701129	739774	741147	20.2604	20.3949	19.7197	19.4193	19.4967	19.4994
LP_3124	alpha-Adenosine	NA	268.103	-2.32648	0.00286151	0.00541334	2.0926	3.69148e+06	531349	253918	3.69514e+06	4.13029e+06	3.249e+06	464086	541337	588623	237349	265286	259117	18.824	19.0462	19.167	17.8567	18.0172	17.9832
PP_5641	alpha-aminopimelic acid	NA	176.092	0.956	NA	NA	NA	177313	NA	NA	155214	186465	190261	NA	NA	NA	NA	NA	NA	NA	NA	NA	NA	NA	NA
GC_122	alpha-Cembrenediol	NA	169	NA	0.000357758	0.00128148	4.3613	1672.79	511.003	117.168	1541.77	1632.51	1844.1	426.541	579.924	526.545	96.1891	127.314	128	8.73654	9.17972	9.04041	6.5878	6.99225	7
PN_4389	alpha-D-Glucose 1,6-bisphosphate|Dihydroxyacetone phosphate	NA	338.988	-1.531|-1.171	0.0230778	0.0298196	3.66751	NA	681168	185730	NA	NA	NA	758087	573939	711476	121701	281835	153655	19.532	19.1305	19.4405	16.893	18.1045	17.2293
GC_88	alpha-D-Glucose 1-phosphate|alpha-D-Mannose 1-phosphate	NA	217	NA	0.000525216	0.0016656	3.681	11764.3	11564.2	3141.6	12242.6	9600.16	13450.2	11129.4	10429.2	13134.2	3659.77	2658.05	3107	13.4421	13.3483	13.681	11.8375	11.3762	11.6013
PP_11051	alpha-D-Mannose 1-phosphate|myo-Inositol 2-phosphate	NA	261.037	-2.281|0.156	NA	NA	0.352562	NA	885213	2.5108e+06	NA	NA	NA	NA	885213	NA	2.72496e+06	2.65074e+06	2.1567e+06	NA	19.7557	NA	21.3778	21.338	21.0404
GC_67	alpha-Ketoglutaric acid	NA	198	NA	1.88e-06	0.000110889	40.7397	1092.47	15983.6	392.336	1143.18	1064.46	1069.76	16406.2	17448.7	14096	419.11	348.899	409	14.002	14.0908	13.783	8.71118	8.44667	8.67596
LP_4139	alpha-Tocopherol acetate	NA	490.425	-0.840838	0.33441	0.357479	0.699712	84408.8	71739.3	102527	95541	75791	81894.5	88104.2	55374.4	NA	125631	109019	72930.1	16.4269	15.7569	NA	16.9388	16.7342	16.1542
PP_2997	Anthranilic acid	NA	138.055	0.381	0.131037	0.146304	0.678475	73023.9	766078	1.12912e+06	NA	72599.9	73447.9	776334	834559	687341	815479	1.19581e+06	1.37606e+06	19.5663	19.6707	19.3907	19.6373	20.1896	20.3921
LN_1877	Arachidonic acid	NA	303.233	-1.33658	0.0105533	0.0152911	2.59285	6.28762e+08	1.29213e+07	4.98342e+06	6.02817e+08	7.02053e+08	5.81417e+08	1.33694e+07	9.91089e+06	15483469	3.55496e+06	5.40944e+06	5.98587e+06	23.6724	23.2406	23.8842	21.7614	22.367	22.5131
PP_12990	Argininosuccinic acid	NA	291.129	-1.095	0.000914847	0.00244071	26.1005	496262	1.55244e+07	594794	398247	569766	520773	1.68934e+07	1.41019e+07	1.5578e+07	425762	692917	665702	24.01	23.7494	23.893	18.6997	19.4023	19.3445
PN_1374	Ascorbic acid	NA	175.024	-0.643	0.0134887	0.0187367	994.948	9.90471e+06	157705245	158506	1.61186e+07	3.47311e+06	1.01224e+07	1.63008e+08	1.59321e+08	1.50787e+08	184637	NA	132375	27.2804	27.2474	27.1679	17.4943	NA	17.0143
LP_5024	Astaxanthin	NA	597.393	-1.06907	0.00535848	0.00880321	62.371	2.41909e+07	1.27875e+07	205023	2.33522e+07	2.54545e+07	2.37659e+07	1.27526e+07	1.20935e+07	1.35162e+07	105930	322891	186248	23.6043	23.5277	23.6882	16.6927	18.3007	17.5069
PN_1545	Azelaic acid	NA	187.097	-0.545	0.0578699	0.0684972	1.20855	1.48111e+06	1.01649e+06	841087	1.39159e+06	1.64477e+06	1.40696e+06	952538	1.04322e+06	1.05373e+06	802050	939029	782182	19.8614	19.9926	20.0071	19.6133	19.8408	19.5771
GC_27	Benzoic acid	NA	105	NA	0.0435748	0.0527777	1.36713	76004.2	74271.7	54326.9	83579.4	56399.1	88034	71019.6	65360.4	86435.1	60214.4	50009.2	52757	16.1159	15.9961	16.3993	15.8778	15.6099	15.6871
PP_6133	Benzophenone	NA	183.081	1.571	0.734854	0.748906	0.96513	93315.5	103878	107631	110525	86460.8	82961	81033.4	113577	117024	115775	100962	106157	16.3062	16.7933	16.8364	16.821	16.6235	16.6958
PP_2829	benzothiazole	NA	136.022	-0.069	0.821704	0.830446	0.980097	89235.7	97266.2	99241.4	NA	NA	89235.7	98100.3	NA	96432.2	111764	90946.1	95014.2	16.582	NA	16.5572	16.7701	16.4727	16.5359
GC_35	beta-Alanine	NA	248	NA	0.000162851	0.00077692	45.3261	2966.71	9611.32	212.048	3111.93	2860.23	2927.98	11739.7	9125.77	7968.51	218.716	192.429	225	13.5191	13.1557	12.9601	7.77291	7.58818	7.81378
PP_2776	beta-Hydroxynorvaline	NA	134.081	-1.401	NA	NA	NA	7.12153e+06	1.34424e+06	NA	7.18163e+06	7.29866e+06	6.8843e+06	1.29287e+06	1.83801e+06	901847	NA	NA	NA	20.3021	20.8097	19.7825	NA	NA	NA
PP_1622	Betaine	NA	118.086	-0.405	0.000281402	0.00108693	1.91055	3.33779e+08	13931390574	7291804474	3.46983e+08	3.2438e+08	3.29975e+08	13426602365	14191476876	14176092481	7.74902e+09	6.96301e+09	7.16339e+09	33.6444	33.7243	33.7227	32.8514	32.6971	32.738
LP_1754	Betaine|Valine	NA	118.086	-1.748|-1.664	0.00589189	0.00945906	8.11996	807407	4.17125e+07	5.13704e+06	625854	928373	867993	4.18376e+07	4.06374e+07	4.26626e+07	6.47372e+06	3.6534e+06	5.28399e+06	25.3183	25.2763	25.3465	22.6262	21.8008	22.3332
PN_7744	beta-Nicotinamide-adenine dinucleotide	NA	664.118	-0.676	NA	NA	NA	407919	138184	NA	361359	601585	260814	169063	133362	112126	NA	NA	NA	17.3672	17.025	16.7748	NA	NA	NA
PP_18200	Biocytin	NA	373.19	-0.572	NA	NA	NA	72168.5	343825	NA	72168.5	NA	NA	339659	365084	326731	NA	NA	NA	18.3737	18.4779	18.3177	NA	NA	NA
PP_10145	Biotin	NA	245.095	-0.02	0.000176098	0.000805246	4.98819	354141	1.6744e+06	335674	337656	402378	322388	1.62845e+06	1.93097e+06	1.4638e+06	318316	314464	374241	20.6351	20.8809	20.4813	18.2801	18.2625	18.5136
GC_121	Caffeic acid	NA	219	NA	0.0414745	0.0504857	4.3331	470.394	4253.28	981.579	526.893	512.242	372.047	3160.33	2561.49	7038.03	885.169	947.567	1112	11.6259	11.3228	12.781	9.78981	9.88808	10.1189
PP_6952	Caffeine	NA	195.088	-0.016	0.0466642	0.0562701	1.52604	5.75766e+06	449254	294391	6.01747e+06	6.54168e+06	4.71383e+06	398748	526373	422640	332711	320470	229994	18.6051	19.0057	18.6891	18.3439	18.2898	17.8112
LP_5001	Cer(d14:0/FA 24:1)	NA	594.582	NA	NA	NA	NA	NA	294765	NA	NA	NA	NA	290813	226784	366698	NA	NA	NA	18.1497	17.791	18.4842	NA	NA	NA
LP_4710	Cer(d14:1/FA 22:0)	NA	566.55	NA	NA	NA	NA	NA	3.94206e+06	NA	NA	NA	NA	4.11603e+06	3.52258e+06	4.18756e+06	NA	NA	NA	21.9728	21.7482	21.9977	NA	NA	NA
LP_4841	Cer(d14:1/FA 23:1)	NA	578.551	NA	0.000108864	0.000608358	7.53765	NA	1.12423e+06	149149	NA	NA	NA	1.20838e+06	940174	1.22415e+06	141977	138832	166638	20.2046	19.8426	20.2233	17.1153	17.083	17.3464
LP_4998	Cer(d14:1/FA 24:0)	NA	594.581	NA	3.76e-05	0.000336705	22.7302	NA	5.33481e+06	234701	NA	NA	NA	5.31469e+06	4.98814e+06	5.70161e+06	209209	226633	268262	22.3416	22.2501	22.4429	17.6746	17.79	18.0333
LP_4973	Cer(d14:1/FA 24:1)	NA	592.566	NA	3.09e-05	0.000316979	20.1178	NA	1.8379e+07	913572	NA	NA	NA	1.9528e+07	1.53017e+07	2.03075e+07	848539	868509	1.02367e+06	24.219	23.8672	24.2755	19.6946	19.7282	19.9653
LP_5250	Cer(d14:1/FA 26:1)	NA	620.598	NA	NA	NA	NA	NA	96561.1	NA	NA	NA	NA	127722	98785.6	63175.4	NA	NA	NA	16.9626	16.592	15.9471	NA	NA	NA
LP_5302	Cer(d16:0/FA 24:0)	NA	624.628	NA	NA	NA	NA	NA	1.88182e+06	NA	NA	NA	NA	1.79091e+06	2.00002e+06	1.85452e+06	NA	NA	NA	20.7723	20.9316	20.8226	NA	NA	NA
LP_5263	Cer(d16:0/FA 24:1)	NA	622.613	NA	2.17e-05	0.000270642	8.42367	NA	1.10649e+06	131355	NA	NA	NA	1.22635e+06	993146	1.09999e+06	114487	136597	142982	20.2259	19.9216	20.0691	16.8048	17.0596	17.1255
LP_5524	Cer(d16:0/FA 26:1)	NA	650.644	NA	NA	NA	NA	NA	632055	NA	NA	NA	NA	671505	633528	591132	NA	NA	NA	19.357	19.273	19.1731	NA	NA	NA
LP_4999	Cer(d16:1/FA 22:0)	NA	594.581	NA	NA	NA	NA	NA	530818	NA	NA	NA	NA	569063	405960	617430	NA	NA	NA	19.1182	18.631	19.2359	NA	NA	NA
LP_5262	Cer(d16:1/FA 24:0)	NA	622.613	NA	0.00116755	0.00287611	25.0299	NA	2.75856e+06	110210	NA	NA	NA	2.77664e+06	2.71705e+06	2.78198e+06	86847.1	122202	121581	21.4049	21.3736	21.4077	16.4062	16.8989	16.8916
LP_5248	Cer(d16:1/FA 24:1)	NA	620.597	NA	0.000231598	0.00095803	7.53334	NA	2.8988e+06	384796	NA	NA	NA	3.08431e+06	2.39533e+06	3.21676e+06	354218	377294	422878	21.5565	21.1918	21.6172	18.4343	18.5253	18.6899
LP_5507	Cer(d16:1/FA 26:1)	NA	648.628	NA	NA	NA	NA	NA	924427	NA	NA	NA	NA	1.03783e+06	882174	853272	NA	NA	NA	19.9851	19.7507	19.7026	NA	NA	NA
LP_4287	Cer(d18:0/FA 14:0)	NA	512.503	NA	NA	NA	NA	2.50901e+06	NA	NA	2.61968e+06	2.38297e+06	2.52439e+06	NA	NA	NA	NA	NA	NA	NA	NA	NA	NA	NA	NA
LP_5543	Cer(d18:0/FA 24:0)	NA	652.659	NA	NA	NA	NA	97854.3	1.58079e+06	NA	NA	97854.3	NA	1.57139e+06	1.64977e+06	1.52123e+06	NA	NA	NA	20.5836	20.6538	20.5368	NA	NA	NA
LP_5784	Cer(d18:0/FA 26:1)	NA	678.674	NA	NA	NA	NA	NA	1.15171e+06	NA	NA	NA	NA	1.14511e+06	1.12151e+06	1.1885e+06	NA	NA	NA	20.1271	20.097	20.1807	NA	NA	NA
LN_3457	Cer(d18:1/16:0)	NA	596.526	-0.53126	0.0251022	0.0320937	2.172	5.204e+06	503530	231828	4.67979e+06	6.56051e+06	4.37171e+06	517160	361486	631943	235522	194769	265194	18.9803	18.4636	19.2694	17.8455	17.5714	18.0167
LN_3707	Cer(d18:1/18:0)	NA	624.557	-0.0595987	NA	NA	NA	165127	NA	NA	175040	155679	164661	NA	NA	NA	NA	NA	NA	NA	NA	NA	NA	NA	NA
LN_3681	Cer(d18:1/18:1(9Z))	NA	622.541	-0.764143	6.79e-05	0.000468017	14.1467	125041	2.92586e+07	2.06823e+06	136465	134875	103783	3.11468e+07	2.31787e+07	3.34503e+07	1.78764e+06	1.954e+06	2.46306e+06	24.8926	24.4663	24.9955	20.7696	20.898	21.232
LP_4273	Cer(d18:1/FA 14:0)	NA	510.488	NA	NA	NA	NA	4.89459e+07	NA	NA	4.85866e+07	4.71434e+07	5.11077e+07	NA	NA	NA	NA	NA	NA	NA	NA	NA	NA	NA	NA
LP_4249	Cer(d18:1/FA 14:1)	NA	508.472	NA	NA	NA	NA	5.51862e+07	NA	90764	5.69994e+07	5.41384e+07	5.44207e+07	NA	NA	NA	NA	90764	NA	NA	NA	NA	NA	16.4698	NA
LP_4392	Cer(d18:1/FA 15:0)	NA	524.503	NA	NA	NA	NA	2.45501e+06	NA	NA	2.26046e+06	2.86329e+06	2.24128e+06	NA	NA	NA	NA	NA	NA	NA	NA	NA	NA	NA	NA
LP_4377	Cer(d18:1/FA 15:1)	NA	522.488	NA	NA	NA	NA	1.81188e+06	NA	NA	1.74725e+06	1.96184e+06	1.72653e+06	NA	NA	NA	NA	NA	NA	NA	NA	NA	NA	NA	NA
LP_4460	Cer(d18:1/FA 16:1)	NA	536.503	NA	NA	NA	NA	3.37214e+06	NA	NA	3.02957e+06	3.72029e+06	3.36655e+06	NA	NA	NA	NA	NA	NA	NA	NA	NA	NA	NA	NA
LP_5249	Cer(d18:1/FA 22:1)	NA	620.597	NA	NA	NA	NA	415128	NA	NA	384861	475135	385388	NA	NA	NA	NA	NA	NA	NA	NA	NA	NA	NA	NA
LP_5508	Cer(d18:1/FA 24:1)	NA	648.629	NA	NA	NA	NA	873122	NA	NA	752412	1.0588e+06	808153	NA	NA	NA	NA	NA	NA	NA	NA	NA	NA	NA	NA
PP_569	Choline	NA	104.107	-1.448	0.00757675	0.0115852	3.00536	2.16056e+08	3.59036e+08	1.19465e+08	2.23245e+08	2.0701e+08	217912641	3.39594e+08	3.34511e+08	4.03003e+08	1.03485e+08	1.55058e+08	9.98528e+07	28.3392	28.3175	28.5862	26.6248	27.2082	26.5733
PP_2629	cis-4-Hydroxy-D-proline|trans-4-Hydroxy-L-proline|5-Aminolevulinic acid|trans-3-Hydroxy-L-proline	NA	132.065	-0.74|0.07|-0.801|-0.157	NA	NA	0.762103	1.87127e+06	884028	1.15998e+06	2.03377e+06	1.85998e+06	1.72006e+06	NA	NA	884028	1.43791e+06	1.05505e+06	986994	NA	NA	19.7537	20.4555	20.0089	19.9127
PN_1266	cis-Aconitic acid	NA	173.008	0.05	NA	NA	NA	146991	83235.2	NA	137199	165963	137810	79680.1	86790.3	NA	NA	NA	NA	16.2819	16.4052	NA	NA	NA	NA
PN_1630	Citric acid	NA	191.019	-0.991	5.81e-05	0.000421856	14.0577	1.41485e+08	1.44086e+07	1.02496e+06	1.41884e+08	1.47279e+08	1.35292e+08	1.69017e+07	1.45723e+07	1.17517e+07	1.06192e+06	831489	1.18147e+06	24.0107	23.7967	23.4864	20.0182	19.6653	20.1722
GC_100	Citrulline/Arginine	NA	157	NA	0.000108469	0.000607705	9.01659	460956	46378.1	5143.64	460000	414339	508528	47711.3	40347.2	51075.8	4950.3	4365.61	6115	15.542	15.3002	15.6404	12.2733	12.092	12.5781
GC_112	Conduritol B Epoxide	NA	190	NA	0.00622432	0.0098779	8.35622	16081.5	1220.77	146.091	16171.7	14416.1	17656.6	1221.83	1249.57	1190.9	144.284	103.989	190	10.2548	10.2872	10.2178	7.17276	6.70029	7.56986
PP_2636	Creatine	NA	132.077	-0.071	NA	NA	NA	NA	NA	252104	NA	NA	NA	NA	NA	NA	315522	217557	223234	NA	NA	NA	18.2674	17.731	17.7682
PN_2294	cyclohexane-1,2,3,4,5,6-hexol|D-chiro-Inositol|myo-Inositol	NA	225.061	-1.755|-0.837|-1.171	NA	NA	NA	NA	NA	2.69357e+06	NA	NA	NA	NA	NA	NA	2.52794e+06	3.07838e+06	2.47438e+06	NA	NA	NA	21.2695	21.5537	21.2386
PP_2454	Cycloleucine	NA	130.086	-0.921	4.37e-05	0.000368088	9.20854	161355	2.71888e+06	295256	182470	211784	89812	2.99698e+06	2.56394e+06	2.59572e+06	281773	306694	297302	21.5151	21.2899	21.3077	18.1042	18.2264	18.1816
PP_529	Cycloserine	NA	103.051	3.605	NA	NA	NA	199557	NA	NA	239242	178293	181135	NA	NA	NA	NA	NA	NA	NA	NA	NA	NA	NA	NA
PP_8782	Cystathionine	NA	223.075	-0.453	0.000145949	0.000724769	0.243638	91548.4	1.57958e+06	6.48332e+06	NA	91548.4	NA	1.66588e+06	1.71312e+06	1.35974e+06	5.64679e+06	6.84484e+06	6.95832e+06	20.6679	20.7082	20.3749	22.429	22.7066	22.7303
PP_5817	Cysteinylglycine	NA	179.048	-2.022	NA	NA	NA	NA	NA	9.56983e+06	NA	NA	NA	NA	NA	NA	9.07121e+06	9.46291e+06	1.01754e+07	NA	NA	NA	23.1129	23.1739	23.2786
PP_10057	Cytidine	NA	244.093	-1.05	0.00038379	0.00133787	0.125484	2.73224e+07	234789	1.87106e+06	2.39815e+07	3.1086e+07	2.68997e+07	300380	189024	214962	1.7062e+06	1.5604e+06	2.34659e+06	18.1964	17.5282	17.7137	20.7024	20.5735	21.1621
PN_4103	Cytidine 3prime-phosphate	NA	322.044	-0.262	NA	NA	NA	1.28563e+06	238363	NA	851478	1.77394e+06	1.23146e+06	205031	240045	270012	NA	NA	NA	17.6455	17.8729	18.0427	NA	NA	NA
PP_21834	Cytidine 5prime-diphosphoethanolamine	NA	447.067	-0.498	0.0100313	0.0146589	2.13526	142850	2.80699e+06	1.31459e+06	149757	161820	116974	2.22375e+06	2.89387e+06	3.30335e+06	1.19449e+06	1.47958e+06	1.26971e+06	21.0846	21.4646	21.6555	20.188	20.4968	20.2761
PN_5363	Cytidine diphosphate	NA	402.01	-2.446	NA	NA	NA	NA	1.41426e+06	NA	NA	NA	NA	1.46435e+06	1.475e+06	1.30344e+06	NA	NA	NA	20.4818	20.4923	20.3139	NA	NA	NA
PN_4102	Cytidine monophosphate	NA	322.044	-0.92	0.00534408	0.0087994	7.69159	906775	1.18331e+07	1.53845e+06	820482	1.00007e+06	899772	1.10776e+07	1.1871e+07	1.25508e+07	1.05901e+06	1.83631e+06	1.72004e+06	23.4011	23.5009	23.5813	20.0143	20.8084	20.714
PP_1020	Cytosine	NA	112.051	-0.001	6.73e-06	0.00017506	4.74755	NA	3.53774e+06	745172	NA	NA	NA	3.35871e+06	3.49775e+06	3.75677e+06	752447	694920	788150	21.6795	21.738	21.8411	19.5212	19.4065	19.5881
PN_838	D-(-)-Citramalic acid	NA	147.029	0.353	0.0191723	0.0254196	5.2083	399798	967764	185812	374187	469394	355812	813611	625549	1.46413e+06	177768	170439	209228	19.634	19.2548	20.4816	17.4396	17.3789	17.6747
PN_3174	D,L-beta-Hydroxypalmitic acid	NA	271.228	-0.657	NA	NA	NA	182907	NA	NA	177921	159493	211307	NA	NA	NA	NA	NA	NA	NA	NA	NA	NA	NA	NA
LP_4911	DAG 32:1	16:0/16:1	584.524	NA	NA	NA	NA	594448	69339.9	NA	508882	739576	534886	61974	67250	78795.7	NA	NA	NA	15.9194	16.0372	16.2658	NA	NA	NA
LP_4884	DAG 32:2	16:1/16:1 | 14:0/18:2	582.509	NA	NA	NA	2.48164	230049	163458	65867.1	223550	237971	228624	180074	137710	172591	NA	NA	65867.1	17.4582	17.0713	17.397	NA	NA	16.0073
LP_5169	DAG 34:2	16:1/18:1 | 16:0/18:2	610.54	NA	0.0226279	0.0293772	1.88936	358707	180883	95737.8	359046	381716	335359	168174	157651	216825	71441	107175	108597	17.3596	17.2664	17.7262	16.1245	16.7096	16.7286
LP_5133	DAG 34:4	14:0/20:4	606.509	NA	NA	NA	NA	685752	309600	NA	600892	752569	703796	294845	283879	350077	NA	NA	NA	18.1696	18.1149	18.4173	NA	NA	NA
LP_5107	DAG 34:5	14:0/20:5	604.493	NA	0.000959762	0.00251147	18.5706	2.98976e+07	2.94444e+06	158554	2.80843e+07	3.32594e+07	2.8349e+07	2.79541e+06	2.46879e+06	3.56911e+06	101738	194130	179795	21.4146	21.2354	21.7671	16.6345	17.5667	17.456
LP_5398	DAG 36:3	16:0/20:3|16:1/20:2|18:1/18:2	636.556	-3.18337	0.402743	0.424502	0.833187	NA	106147	127399	NA	NA	NA	98936.6	81330.8	138175	96569.2	138691	146937	16.5942	16.3115	17.0761	16.5593	17.0815	17.1648
LP_5378	DAG 36:4	16:0/20:4	634.54	NA	0.00398819	0.00693805	7.71988	439290	621833	80549.5	440297	447873	429699	584511	501705	779283	NA	80150.4	80948.7	19.1569	18.9365	19.5718	NA	16.2904	16.3047
LP_5379	DAG 36:4	14:0/22:4|16:0/20:416:1/20:3|16:1/20:3|18:2/18:2	634.54	-2.07746	0.042065	0.0510906	1.51736	101532	153351	101064	111709	86280.9	106607	154221	141654	164177	82614.4	101293	119285	17.2346	17.112	17.3249	16.3341	16.6282	16.864
LP_5361	DAG 36:5	14:0/22:5	632.524	NA	0.000158813	0.000767984	20.732	NA	1.80932e+06	87272	NA	NA	NA	1.62069e+06	1.63391e+06	2.17336e+06	NA	82879	91665	20.6282	20.6399	21.0515	NA	16.3387	16.4841
LP_5362	DAG 36:5	16:0/20:5	632.524	NA	8.1e-05	0.00052208	70.3459	NA	1.42761e+07	202942	NA	NA	NA	1.34883e+07	1.15826e+07	1.77575e+07	140410	215889	252526	23.6852	23.4655	24.0819	17.0993	17.7199	17.9461
LP_5363	DAG 36:5	16:0/20:5	632.524	NA	NA	NA	NA	1.86661e+07	NA	NA	1.71715e+07	2.11415e+07	1.76853e+07	NA	NA	NA	NA	NA	NA	NA	NA	NA	NA	NA	NA
LP_5338	DAG 36:6	16:1/20:5	630.509	NA	0.00212004	0.00433619	10.9535	1.07933e+07	1.26132e+07	1.15152e+06	9.38608e+06	1.30607e+07	9.93301e+06	1.2799e+07	1.08963e+07	1.41445e+07	779229	1.44264e+06	1.2327e+06	23.6095	23.3773	23.7537	19.5717	20.4603	20.2334
LP_5339	DAG 36:6	16:1/20:5	630.509	NA	NA	NA	NA	1.00132e+06	NA	NA	971001	1.00222e+06	1.03074e+06	NA	NA	NA	NA	NA	NA	NA	NA	NA	NA	NA	NA
LP_5617	DAG 38:4	16:0/22:4 | 18:0/20:4	662.571	NA	0.0118156	0.0167534	5.8248	NA	591847	101608	NA	NA	NA	571204	521554	682783	58754.3	122652	123418	19.1236	18.9925	19.3811	15.8424	16.9042	16.9132
LP_5600	DAG 38:5	18:0/20:5	660.556	NA	0.0114923	0.0164014	6.8239	NA	1.33423e+06	195523	NA	NA	NA	1.31534e+06	1.18025e+06	1.50711e+06	110984	239520	236065	20.327	20.1707	20.5234	16.76	17.8698	17.8488
LP_5584	DAG 38:6	16:1/22:5	658.54	NA	0.000909715	0.00242998	23.668	NA	9.48475e+06	400741	NA	NA	NA	8.81613e+06	8.42929e+06	1.12088e+07	263719	484360	454145	23.0717	23.007	23.4181	18.0086	18.8857	18.7928
LP_5586	DAG 38:6	18:1/20:5	658.54	NA	0.0134048	0.018632	2.47453	785121	1.84985e+06	747554	701565	888203	765594	1.64927e+06	1.64404e+06	2.25623e+06	525281	856971	860411	20.6534	20.6488	21.1055	19.0027	19.7089	19.7147
LP_5574	DAG 38:7	18:2/20:5	656.524	NA	0.0065759	0.0103073	3.6282	2.35539e+06	1.54301e+06	425282	2.03684e+06	2.80875e+06	2.22058e+06	1.54652e+06	1.31497e+06	1.76754e+06	296642	517036	462170	20.5606	20.3266	20.7533	18.1784	18.9799	18.8181
LP_5552	DAG 38:8	18:3/20:5	654.508	NA	0.023505	0.0302464	3.12991	1.60888e+06	301874	96448.2	1.41585e+06	1.93106e+06	1.47974e+06	325172	284159	296292	NA	105172	87724.9	18.3108	18.1163	18.1767	NA	16.6824	16.4207
LP_5539	DAG 38:9	18:4/20:5	652.492	NA	NA	NA	NA	2.04248e+06	171320	NA	2.02145e+06	2.1833e+06	1.92267e+06	171276	154650	188035	NA	NA	NA	17.386	17.2387	17.5206	NA	NA	NA
LP_5773	DAG 40:10	20:5/20:5	678.508	NA	0.00357237	0.00637194	10.6828	180999650	1.28483e+07	1.20271e+06	171824254	1.91767e+08	1.79407e+08	1.23783e+07	1.1906e+07	1.42606e+07	808568	1.51496e+06	1.28458e+06	23.5613	23.5052	23.7655	19.625	20.5309	20.2929
LP_5897	DAG 40:5	18:0/22:5	688.587	NA	NA	NA	NA	NA	445999	NA	NA	NA	NA	443925	364075	529996	NA	NA	NA	18.76	18.4739	19.0156	NA	NA	NA
LP_5882	DAG 40:6	18:1/22:5	686.571	NA	0.000668091	0.00197267	5.89265	NA	2.04972e+06	347843	NA	NA	NA	1.90491e+06	1.70782e+06	2.53642e+06	259813	390917	392799	20.8613	20.7037	21.2744	17.9871	18.5765	18.5834
LP_5883	DAG 40:6	18:1/22:5 | 20:1/20:5	686.572	NA	0.0015865	0.00356269	3.39228	NA	504021	148579	NA	NA	NA	486409	417442	608210	116584	170046	159107	18.8918	18.6712	19.2142	16.831	17.3756	17.2796
LP_5861	DAG 40:7	18:2/22:5	684.555	NA	0.00119436	0.00292565	7.23224	NA	1.02953e+06	142352	NA	NA	NA	941130	958060	1.18939e+06	106301	174837	145920	19.844	19.8698	20.1818	16.6978	17.4156	17.1548
LP_5841	DAG 40:8	20:4/20:4	682.539	NA	NA	NA	NA	6.89545e+06	185219	NA	5.9462e+06	8.25342e+06	6.48672e+06	192282	178262	185113	NA	NA	NA	17.5529	17.4436	17.498	NA	NA	NA
LP_5842	DAG 40:8	20:4/20:4 | 20:3/20:5	682.54	NA	0.000835077	0.00228575	8.99756	1.19195e+06	785382	87288.4	1.02974e+06	1.38182e+06	1.16429e+06	758034	666938	931174	62845.8	108499	90520.2	19.5319	19.3472	19.8287	15.9395	16.7273	16.466
LP_5821	DAG 40:9	20:4/20:5	680.524	NA	0.00411948	0.00711546	8.20644	2.68377e+07	4.02763e+06	490789	2.45309e+07	2.95909e+07	2.63912e+07	4.05445e+06	3.60351e+06	4.42493e+06	330966	611141	530260	21.9511	21.781	22.0772	18.3363	19.2211	19.0163
LP_5927	DAG 41:10	20:5/21:5	692.524	NA	NA	NA	NA	839063	NA	NA	741111	1.0027e+06	773382	NA	NA	NA	NA	NA	NA	NA	NA	NA	NA	NA	NA
LP_6068	DAG 42:10	20:5/22:5	706.54	NA	0.00230297	0.00462499	19.5721	148702	1.17251e+07	599072	162083	147048	136976	1.17056e+07	1.06982e+07	1.27717e+07	402848	757635	636734	23.4807	23.3509	23.6064	18.6199	19.5311	19.2803
LP_6112	DAG 42:8	20:3/22:5	710.571	NA	NA	NA	NA	NA	511156	NA	NA	NA	NA	497975	446221	589272	NA	NA	NA	18.9257	18.7674	19.1686	NA	NA	NA
LP_6090	DAG 42:9	20:4/22:5	708.555	NA	0.00298535	0.00560394	18.9215	NA	3.61073e+06	190826	NA	NA	NA	3.37856e+06	3.49764e+06	3.95598e+06	123819	234338	214322	21.688	21.738	21.9156	16.9179	17.8382	17.7094
LP_6441	DAG 44:10	22:5/22:5	734.572	NA	0.00150042	0.00342932	14.4421	NA	1.2673e+06	87750.5	NA	NA	NA	1.21644e+06	1.05103e+06	1.53443e+06	NA	98513.4	76987.6	20.2142	20.0034	20.5493	NA	16.588	16.2323
PP_8189	D-Desthiobiotin	NA	215.139	1.247	NA	NA	NA	1.40409e+06	NA	NA	1.34643e+06	1.51275e+06	1.35308e+06	NA	NA	NA	NA	NA	NA	NA	NA	NA	NA	NA	NA
PN_1831	Decanedioic acid	NA	201.112	-0.57	0.361736	0.384059	1.14205	137517	78189.3	68463.8	134191	145462	132897	74937.2	81441.4	NA	62065.8	74861.7	NA	16.1934	16.3135	NA	15.9215	16.1919	NA
LN_884	Dehydro-L-Ascorbic acid	NA	173.008	-1.12469	NA	NA	NA	86086.6	NA	NA	NA	87895.3	84277.8	NA	NA	NA	NA	NA	NA	NA	NA	NA	NA	NA	NA
PP_10564	Deoxyadenosine	NA	252.109	0.043	0.562463	0.581629	0.854107	742520	749541	877572	731586	731036	764939	778189	686468	783967	1.0313e+06	NA	723843	19.5698	19.3888	19.5804	19.976	NA	19.4653
PN_5478	Deoxyadenosine diphosphate	NA	410.027	-0.434	NA	NA	NA	NA	352680	NA	NA	NA	NA	385978	368253	303809	NA	NA	NA	18.5582	18.4903	18.2128	NA	NA	NA
PP_9069	Deoxycytidine	NA	228.098	-0.471	NA	NA	NA	1.40701e+06	NA	NA	1.36952e+06	1.41227e+06	1.43924e+06	NA	NA	NA	NA	NA	NA	NA	NA	NA	NA	NA	NA
PP_11494	Deoxyguanosine	NA	268.104	0.408	0.0708604	0.0823125	287.827	5.18244e+06	6.47428e+07	224937	4.97854e+06	5.77323e+06	4.79554e+06	6.03656e+07	6.50333e+07	6.88296e+07	355526	NA	94347.3	25.8472	25.9547	26.0365	18.4396	NA	16.5257
PN_3225	Deoxyuridine	NA	273.073	0.596	NA	NA	NA	5.44829e+06	134525	NA	4.12932e+06	6.54102e+06	5.67454e+06	103144	168997	131433	NA	NA	NA	16.6543	17.3666	17.004	NA	NA	NA
PN_3837	Deoxyuridine monophosphate	NA	307.033	-1.583	NA	NA	NA	316407	107989	NA	329967	329533	289723	NA	107989	NA	NA	NA	NA	NA	16.7205	NA	NA	NA	NA
GC_124	D-Fructose 6-phosphate	NA	155	NA	0.000601055	0.00184196	4.91073	346.187	384.637	78.3258	310.246	343.16	385.155	425.385	375.911	352.614	68.7065	94.2708	72	8.73262	8.55425	8.46195	6.10238	6.55874	6.16993
PN_2939	D-Fructose 6-phosphate|alpha-D-Mannose 1-phosphate|alpha-D-Galactose 1-phosphate|myo-Inositol 2-phosphate	NA	259.022	-1.176|-0.549|-0.542|-0.785	0.000234677	0.000964637	8.86391	711193	1.74896e+07	1.97312e+06	787945	691311	654321	1.793e+07	1.45042e+07	2.00345e+07	2.24792e+06	2.1553e+06	1.51615e+06	24.0959	23.79	24.256	21.1002	21.0395	20.532
PN_1701	D-Galactonic acid|D-Gluconic acid	NA	195.05	-0.993|-1.08	0.00105934	0.00270092	2.80666	5.21053e+07	7.89214e+06	2.81193e+06	5.0613e+07	5.38878e+07	5.1815e+07	7.9509e+06	7.86096e+06	7.86455e+06	2.62461e+06	2.85132e+06	2.95988e+06	22.9227	22.9063	22.9069	21.3237	21.4432	21.4971
GC_96	D-Galactose	NA	466	NA	0.00698772	0.0108208	6.21402	4899.71	756.492	121.739	5186.9	4543.54	4968.7	802.22	791.492	675.765	80.1576	136.061	149	9.64785	9.62843	9.40038	6.32477	7.08811	7.21917
LP_10802	DGDG 34:1	NA	936.661	-2.50868	NA	NA	NA	3.74096e+06	67159.5	NA	3.03909e+06	4.17963e+06	4.00414e+06	71348.3	NA	62970.8	NA	NA	NA	16.1226	NA	15.9424	NA	NA	NA
LP_10775	DGDG 34:2	NA	934.644	-2.42698	0.227565	0.247378	0.871494	1.15143e+07	90907.8	104313	1.00681e+07	1.23418e+07	1.21329e+07	93595.2	76812.9	102315	99323.9	112010	101604	16.5141	16.2291	16.6427	16.5999	16.7733	16.6326
LP_10746	DGDG 34:3	NA	932.628	-2.00714	0.0147674	0.020268	0.47652	4.63417e+06	205573	431405	4.70782e+06	4.27554e+06	4.91915e+06	258198	181962	176560	405627	474975	413615	17.9781	17.4733	17.4298	18.6298	18.8575	18.6579
LP_10620	DGDG 34:6	NA	926.583	-0.623379	0.0207528	0.0272014	1.61578	73844.5	147836	91495.1	96098.6	56069.7	69365.1	170165	121658	151685	81127.8	102975	90382.9	17.3766	16.8925	17.2107	16.3079	16.6519	16.4638
LP_11167	DGDG 36:4	NA	958.645	0.0991645	0.000811567	0.00224465	1.39483	575535	155639	111583	544044	591536	591026	148261	156022	162634	110995	115846	107907	17.1778	17.2514	17.3113	16.7601	16.8219	16.7194
LP_11131	DGDG 36:5	NA	956.628	-1.49412	0.00327415	0.00602133	1.81354	NA	225100	124122	NA	NA	NA	246589	195369	233343	114792	136938	120636	17.9117	17.5758	17.8321	16.8087	17.0632	16.8803
LP_11097	DGDG 36:6	NA	954.613	0.152348	0.0142912	0.0197011	1.72473	1.44268e+06	3.21878e+06	1.86626e+06	1.91577e+06	963257	1.44901e+06	3.58034e+06	2.9145e+06	3.16151e+06	1.56457e+06	2.20509e+06	1.82911e+06	21.7717	21.4748	21.5922	20.5773	21.0724	20.8027
LN_2338	D-Gentiobiose|D-Maltose|D-Trehalose|Turanose	NA	401.13	-0.726|-1.09|-2.097|-1.845	0.0015602	0.00352538	0.176681	177028	131198	742571	241169	100455	189462	153861	99330.4	140404	870999	518520	838194	17.2313	16.5999	17.0992	19.7323	18.984	19.6769
PN_2914	D-Glucosamine-6-phosphate	NA	258.038	-1.451	0.00833883	0.0125484	6.76336	NA	7.35847e+06	1.08799e+06	NA	NA	NA	6.63021e+06	8.18962e+06	7.25557e+06	723989	1.5399e+06	1.00007e+06	22.6606	22.9654	22.7907	19.4656	20.5544	19.9317
GC_97	D-Glucose	NA	205	NA	0.000336192	0.00123215	5.23832	947735	543923	103835	1.0173e+06	853670	972233	585301	536780	509688	112979	88273.4	110254	19.1588	19.034	18.9593	16.7857	16.4297	16.7505
GC_125	D-Glucose 6-phosphate	NA	387	NA	0.000101466	0.000580063	102.844	83.531	45359.6	441.053	65.2043	110.777	74.6111	46684.8	31399.9	57994.1	538.201	415.958	369	15.5107	14.9385	15.8236	9.072	8.70029	8.52748
PN_1663	D-Glucuronic acid|D-Galacturonic acid	NA	193.034	-1.361|-1.967	0.00844819	0.0126868	10.6841	3.01805e+06	1.21359e+06	113588	3.01647e+06	3.10774e+06	2.92992e+06	1.32965e+06	1.6576e+06	653517	87572.5	NA	139604	20.3426	20.6607	19.3179	16.4182	NA	17.091
GC_26	D-Glyceric acid	NA	189	NA	0.00144973	0.00335176	3.23881	82640.2	9920.86	3063.12	86523	69409.2	91988.4	10111	9479.96	10171.6	3231.5	2664.85	3293	13.3036	13.2107	13.3123	11.658	11.3798	11.6852
GC_142	D-Maltose	NA	204	NA	0.0112084	0.0160593	135.523	2258.83	73881.9	545.161	2224.31	2524.56	2027.61	68653.4	86318.9	66673.5	136.268	994.216	505	16.067	16.3974	16.0248	7.0903	9.95742	8.98014
LP_2833	Dodecyltrimethylammonium	NA	228.268	-2.45987	0.69552	0.71081	1.07185	245239	129960	121249	400099	142161	193458	155100	102198	132581	125721	111387	126637	17.2428	16.641	17.0165	16.9399	16.7652	16.9503
PP_4039	Dopamine	NA	154.086	-0.069	NA	NA	NA	NA	177372	NA	NA	NA	NA	142495	211518	178103	NA	NA	NA	17.1206	17.6904	17.4423	NA	NA	NA
PP_7691	D-Panthenol	NA	206.139	0.566	NA	NA	1.2099	181899	105595	87276.2	138083	215406	192208	NA	NA	105595	85793.3	107429	68606	NA	NA	16.6882	16.3886	16.713	16.066
PN_2395	D-Ribulose 5-phosphate|D-Ribose 1-phosphate	NA	229.011	-1.543|-0.429	0.357032	0.379433	1.30812	2.64422e+06	2.66684e+06	2.03867e+06	2.59356e+06	2.6748e+06	2.6643e+06	2.97686e+06	3.0062e+06	2.01746e+06	1.17616e+06	2.11739e+06	2.82247e+06	21.5054	21.5195	20.9441	20.1656	21.0139	21.4285
PN_1995	D-Saccharic acid	NA	209.029	-1.143	0.0426498	0.0517434	2.72826	1.16591e+07	712007	260974	1.19927e+07	1.18646e+07	1.11201e+07	978297	690187	467538	269128	242783	271012	19.8999	19.3966	18.8347	18.0379	17.8893	18.048
PP_13599	D-Sphingosine	NA	300.29	-0.141	0.758792	0.771863	0.984219	9.92055e+06	303160	308021	8.70449e+06	9.25983e+06	1.17973e+07	278844	320298	310340	323757	306985	293322	18.0891	18.2891	18.2435	18.3046	18.2278	18.1621
LN_904	D-Threitol|Mannitol|Sorbitol	NA	181.071	-0.926|-0.622|-0.904	NA	NA	NA	5.13899e+06	NA	NA	3.39898e+06	7.49242e+06	4.52558e+06	NA	NA	NA	NA	NA	NA	NA	NA	NA	NA	NA	NA
GC_143	Unknown similar to Trehalose	NA	191	NA	0.0611655	0.0718917	0.729347	4403.11	708947	972030	3979.57	6383.45	2846.31	852109	651210	623521	1.06687e+06	908815	940407	19.7007	19.3128	19.2501	20.0249	19.7936	19.8429
LP_1892	epsilon-Amino-N-caproic acid|Norleucine	NA	132.102	-1.05|-1.732	NA	NA	NA	180324	200988	NA	142609	236361	162003	199020	203831	200114	NA	NA	NA	17.6026	17.637	17.6105	NA	NA	NA
PP_9180	Ergothioneine	NA	230.095	-0.63	3.14e-05	0.000318646	17.6049	3.79573e+06	4.60189e+07	2.61398e+06	3.97724e+06	3.75005e+06	3.6599e+06	5.06442e+07	4.15583e+07	4.5854e+07	3.03302e+06	2.25988e+06	2.54906e+06	25.5939	25.3086	25.4505	21.5323	21.1078	21.2815
GC_38	Erythritol	NA	217	NA	0.0287322	0.0362052	2.45399	35190.6	2022.32	824.093	35422.8	34543.4	35605.6	2135.02	1972.12	1959.81	969.907	574.371	928	11.06	10.9455	10.9365	9.9217	9.16584	9.85798
PP_5018	Ethyl salicylate	NA	167.07	0.256	0.346979	0.369469	1.06083	795104	886023	835215	854457	707988	822867	867947	906608	883514	908355	834457	762834	19.7272	19.7901	19.7529	19.7929	19.6705	19.541
PP_13112	Ethylenediaminetetraacetic acid	NA	293.098	-0.057	NA	NA	NA	471414	NA	NA	475609	499697	438935	NA	NA	NA	NA	NA	NA	NA	NA	NA	NA	NA	NA
LN_997	FA 12:0	NA	199.169	-1.98711	0.0028186	0.00536619	2.48631	189818	345233	138854	139911	250318	179224	396057	308356	331287	157525	146776	112260	18.5953	18.2342	18.3377	17.2652	17.1633	16.7765
LN_1216	FA 14:0	NA	227.201	-0.675167	0.693604	0.709353	1.0447	1.97408e+07	2.27692e+06	2.1795e+06	1.9753e+07	1.92146e+07	2.02548e+07	2.37099e+06	2.40878e+06	2.05098e+06	1.73549e+06	2.33444e+06	2.46856e+06	21.1771	21.1999	20.9679	20.7269	21.1546	21.2352
LN_1300	FA 15:0	NA	241.217	0.0987501	0.447117	0.468989	0.888643	1.30912e+06	407564	458636	1.32324e+06	1.29213e+06	1.31197e+06	345088	491296	386308	374620	492307	508981	18.3966	18.9062	18.5594	18.5151	18.9092	18.9573
LN_1488	FA 16:0	NA	255.233	0.724356	0.0119633	0.0169299	1.72879	1.63921e+08	3.07303e+07	1.77756e+07	166417817	1.65985e+08	1.59362e+08	2.92217e+07	2.78875e+07	3.50815e+07	1.455e+07	1.95847e+07	1.91922e+07	24.8005	24.7331	25.0642	23.7945	24.2232	24.194
LN_1417	FA 16:1	NA	253.217	0.873531	0.628301	0.64665	0.846575	2.98531e+08	5.31082e+06	6.27331e+06	3.07344e+08	2.93754e+08	2.94496e+08	5.70513e+06	4.3574e+06	5.86994e+06	3.88069e+06	7.91309e+06	7.02614e+06	22.4438	22.055	22.4849	21.8879	22.9158	22.7443
LN_1523	FA 17:1	NA	267.233	1.80194	0.595246	0.614076	0.868961	4.66467e+06	356183	409895	4.64023e+06	5.20637e+06	4.14739e+06	341344	366165	361040	287790	527996	413899	18.3809	18.4821	18.4618	18.1347	19.0102	18.6589
LN_1683	FA 18:0	NA	283.264	0.943071	0.0294687	0.0370692	1.48337	2.59239e+07	1.71879e+07	1.1587e+07	2.88569e+07	2.39553e+07	2.49596e+07	1.69539e+07	1.46149e+07	1.99948e+07	1.03233e+07	1.20477e+07	1.239e+07	24.0151	23.8009	24.2531	23.2994	23.5223	23.5627
LN_1588	FA 18:2	NA	279.233	1.15721	0.197652	0.216368	0.699718	9.6857e+07	3.09611e+06	4.4248e+06	9.10997e+07	1.08176e+08	9.12956e+07	3.10986e+06	2.87694e+06	3.30154e+06	3.03682e+06	5.3777e+06	4.85989e+06	21.5684	21.4561	21.6547	21.5341	22.3586	22.2125
LN_1576	FA 18:3	NA	277.217	1.06452	0.150986	0.167634	1.63078	NA	733180	449589	NA	NA	NA	499283	1.00655e+06	693708	482611	414673	451483	18.9295	19.941	19.404	18.8805	18.6616	18.7843
LN_1801	FA 19:0	NA	297.28	1.40722	NA	NA	NA	118069	NA	77982.9	99614.5	145028	109563	NA	NA	NA	61071.1	98775.6	74102	NA	NA	NA	15.8982	16.5919	16.1772
LN_1910	FA 20:0	NA	311.295	1.19657	0.0332645	0.0414383	1.75868	1.39077e+06	613752	348984	1.47543e+06	1.39804e+06	1.29883e+06	638752	552021	650483	279481	436808	330663	19.2849	19.0744	19.3112	18.0924	18.7366	18.335
LN_1997	FA 21:0	NA	325.311	0.169339	NA	NA	NA	154838	72482.2	NA	188210	138963	137342	80195.4	NA	64769	NA	NA	NA	16.2912	NA	15.983	NA	NA	NA
LN_2050	FA 22:0	NA	339.326	0.0965452	0.00490929	0.00820719	2.31304	1.10917e+06	884950	382592	1.18046e+06	1.10809e+06	1.03897e+06	846440	866244	942167	336455	448016	363305	19.691	19.7244	19.8456	18.3601	18.7732	18.4708
LN_2043	FA 22:1	NA	337.311	1.22757	0.157408	0.173969	1.6164	146599	1.76053e+06	1.08917e+06	132481	163972	143343	1.66369e+06	1.72395e+06	1.89396e+06	649020	1.49602e+06	1.12247e+06	20.666	20.7173	20.853	19.3079	20.5127	20.0982
LN_2088	FA 23:0	NA	353.342	0.691434	0.00380775	0.00668269	2.69614	220514	241276	89489.4	210672	235266	215603	222828	267893	233108	84236.6	108722	75509.5	17.7656	18.0313	17.8306	16.3622	16.7303	16.2044
LN_2191	FA 24:0	NA	367.358	-0.147116	0.0419096	0.0509302	1.40445	1.09273e+06	1.07136e+06	762834	1.17635e+06	1.02865e+06	1.0732e+06	1.07962e+06	1.05545e+06	1.07902e+06	743534	870188	674779	20.0421	20.0094	20.0413	19.504	19.731	19.3641
LN_2261	FA 25:0	NA	381.374	0.692939	NA	NA	1.38441	230584	84555.1	61076.7	204817	288602	198333	87695.7	89422.6	76547	61076.7	NA	NA	16.4202	16.4484	16.2241	15.8983	NA	NA
LN_2318	FA 26:0	NA	395.389	0.585191	0.591626	0.610629	0.960187	514214	340362	354474	524344	550646	467650	369710	307874	343501	323475	378750	361197	18.496	18.232	18.39	18.3033	18.5309	18.4624
PP_22175	Flavin mononucleotide	NA	457.112	0.084	1.67e-05	0.000246551	12.6596	335727	2.47273e+06	195324	296541	393539	317100	2.38706e+06	2.82416e+06	2.20696e+06	173562	207630	204780	21.1868	21.4294	21.0736	17.4051	17.6637	17.6437
GC_31	Fumaric acid	NA	147	NA	0.00172776	0.00379795	2.12059	256028	860518	405793	274781	257674	235630	849029	766512	966014	387868	465802	363709	19.6955	19.5479	19.8817	18.5652	18.8294	18.4724
PP_6134	Galactitol|Sorbitol|Mannitol	NA	183.086	-0.446|0.149|0.378	NA	NA	NA	2.12983e+08	NA	NA	2.19606e+08	2.0803e+08	2.11313e+08	NA	NA	NA	NA	NA	NA	NA	NA	NA	NA	NA	NA
PP_1716	gamma-Amino-beta-hydroxybutyric acid|beta-Homoserine|Homoserine|L-Threonine|Allothreonine|(S)-(+)-2-Amino-2-methyl-3-hydroxypropanoic acid	NA	120.066	0.283|0.333|0.216|-1.649|-0.475|-0.292	NA	NA	NA	2.40561e+07	NA	NA	2.47152e+07	2.45549e+07	2.28983e+07	NA	NA	NA	NA	NA	NA	NA	NA	NA	NA	NA	NA
PN_1665	gamma-Lactone-L-arabinonic acid	NA	193.035	0.516	NA	NA	NA	1.78738e+06	NA	78252.4	1.58207e+06	2.02707e+06	1.75301e+06	NA	NA	NA	NA	78252.4	NA	NA	NA	NA	NA	16.2558	NA
LN_1577	gamma-Linolenic acid	NA	277.217	-0.890063	0.0940066	0.106815	0.590562	3.6569e+07	162556	275257	3.76022e+07	4.02506e+07	3.18542e+07	211086	128185	148397	185668	319575	320526	17.6875	16.9679	17.1791	17.5024	18.2858	18.2901
PP_68	gamma-Valerolactam	NA	100.076	-2.733	0.889075	0.895634	0.990518	7.54227e+06	3.70098e+06	3.7364e+06	7.50383e+06	8.00427e+06	7.11871e+06	4.22804e+06	3.67416e+06	3.20073e+06	4.07869e+06	3.54001e+06	3.59051e+06	22.0116	21.809	21.61	21.9597	21.7553	21.7758
PP_5337	Geraniol|Fenchyl alcohol	NA	172.17	-0.201|-0.212	0.107445	0.121327	2.11076	786676	1.11303e+06	527313	790821	619654	949553	625469	1.35917e+06	1.35446e+06	491370	600473	490097	19.2546	20.3743	20.3693	18.9065	19.1957	18.9027
LP_6308	GlcCer(d18:1/18:1(9Z))	NA	726.586	-1.4332	0.000610136	0.00185658	37.5841	NA	5.46282e+06	145349	NA	NA	NA	5.87602e+06	5.68717e+06	4.82526e+06	104741	149448	181858	22.4864	22.4393	22.2022	16.6765	17.1893	17.4725
LN_890	Gluconic acid lactone	NA	177.039	-0.680276	4.67e-05	0.000386513	3.05411	543954	253086	82867.4	496526	544807	590528	271618	248782	238858	80610.3	87208.6	80783.2	18.0512	17.9245	17.8658	16.2987	16.4122	16.3018
GC_126	Glucose-6-phosphate	NA	387	NA	9.53e-05	0.000562785	60.7262	68.1134	7817.55	128.734	75.7212	49.9748	78.6441	8151.67	5316.6	9984.4	167.186	103.018	116	12.9929	12.3763	13.2855	7.38531	6.68675	6.85798
PN_1182	Glyceraldehyde 3-phosphate	NA	168.989	-1.247	0.000392888	0.0013514	12.5019	NA	1.42408e+06	113909	NA	NA	NA	1.69156e+06	1.58048e+06	1.00019e+06	115119	143789	82819.5	20.6899	20.5919	19.9318	16.8128	17.1336	16.3377
PP_5240	Glyceraldehyde 3-phosphate|Dihydroxyacetone phosphate	NA	171.005	-1.498|-0.779	NA	NA	NA	NA	180044	NA	NA	NA	NA	187602	172487	NA	NA	NA	NA	17.5173	17.3961	NA	NA	NA	NA
GC_14	Glycerol	NA	205	NA	0.00609287	0.00972456	1.27021	901786	19061.3	15006.4	947698	822592	935067	18723.9	19876.1	18584	15173.8	14081.3	15764	14.1926	14.2787	14.1818	13.8893	13.7815	13.9443
PN_1217	Glycerol-3-phosphate|beta-Glycerophosphate	NA	171.005	-2.179|-1.22	0.0268492	0.0340089	2.71092	5.21772e+06	3.56831e+07	1.31628e+07	5.12959e+06	5.6683e+06	4.85526e+06	3.33253e+07	4.07505e+07	3.29736e+07	9.44194e+06	1.87003e+07	1.1346e+07	24.9901	25.2803	24.9748	23.1707	24.1566	23.4357
GC_5	Glycine	NA	102	NA	3.98e-05	0.000350127	60.6883	564188	3.08698e+06	50866.1	539501	577988	575075	3.27303e+06	2.89359e+06	3.09431e+06	50273.7	51551.5	50773	21.6422	21.4644	21.5612	15.6175	15.6537	15.6318
GC_2	Glycolic acid	NA	177	NA	0.00578599	0.00931643	2.26137	4300.25	22779.6	10073.3	4647.39	3746.45	4506.91	19904.1	22502.7	25931.9	10271.6	9657.41	10291	14.2808	14.4578	14.6624	13.3264	13.2374	13.3291
PP_2720	Glycylglycine|L-Asparagine	NA	133.061	1.73|0.082	0.0244795	0.031408	0.714816	1.11004e+06	5.91457e+07	8.27425e+07	1.09095e+06	1.13385e+06	1.1053e+06	5.81013e+07	5.28319e+07	6.65037e+07	9.42866e+07	7.60202e+07	7.79208e+07	25.7921	25.6549	25.9869	26.4905	26.1799	26.2155
PP_9055	Glycyl-L-asparagine	NA	228.037	-4.454	NA	NA	NA	NA	610208	NA	NA	NA	NA	625212	NA	595204	NA	NA	NA	19.254	NA	19.183	NA	NA	NA
PN_1844	Glycyl-L-glutamine|L-Glutaminylglycine	NA	202.082	-1.498|-1.465	NA	NA	NA	181351	NA	115107	175520	192244	176289	NA	NA	NA	NA	117752	112463	NA	NA	NA	NA	16.8454	16.7791
PP_7554	Glycyl-L-glutamine|L-Glutaminylglycine|L-Asparaginyl-L-alanine	NA	204.098	0.492|1.139|0.835	NA	NA	NA	527084	NA	377911	538465	588130	454656	NA	NA	NA	432257	393342	308135	NA	NA	NA	18.7215	18.5854	18.2332
PP_7737	Glycyl-L-methionine	NA	207.08	1.51	0.0555859	0.0660442	0.506535	723087	114648	226338	732008	770639	666614	77242.6	116564	150138	199859	243135	236020	16.2371	16.8308	17.1959	17.6086	17.8914	17.8486
PP_8792	Glycyl-L-phenylalanine	NA	223.108	1.085	0.111854	0.125915	0.388833	5.92767e+06	538230	1.38422e+06	5.75806e+06	6.41231e+06	5.61263e+06	242447	360560	1.01168e+06	1.28353e+06	1.20488e+06	1.66424e+06	17.8873	18.4599	19.9483	20.2917	20.2005	20.6664
PP_5430	Glycyl-L-proline	NA	173.092	0.647	0.180563	0.198656	0.795612	4.30274e+07	973471	1.22355e+06	4.14654e+07	4.61375e+07	4.14793e+07	775431	962600	1.18238e+06	1.13999e+06	1.14077e+06	1.38989e+06	19.5646	19.8766	20.1733	20.1206	20.1216	20.4065
PP_4589	Glycyl-L-serine	NA	163.071	1.312	0.000157869	0.000766984	0.389814	148921	238281	611268	154642	155485	136637	225036	258582	231226	642142	585962	605700	17.7798	17.9803	17.8189	19.2925	19.1604	19.2082
PP_5693	Glycyl-L-threonine	NA	177.087	1.398	NA	NA	NA	6.52571e+06	NA	NA	6.36836e+06	7.41008e+06	5.79869e+06	NA	NA	NA	NA	NA	NA	NA	NA	NA	NA	NA	NA
PP_11127	Glycyl-L-tryptophan	NA	262.119	2.551	0.000748526	0.00213516	20.8463	1.12902e+06	1.95798e+06	93924.8	1.14255e+06	1.14385e+06	1.10065e+06	2.00144e+06	1.68009e+06	2.19243e+06	102619	65199.1	113957	20.9326	20.6801	21.0641	16.6469	15.9926	16.7981
PP_9838	Glycyl-L-tyrosine	NA	239.101	-4.022	NA	NA	NA	2.50732e+06	NA	685388	2.47964e+06	2.73794e+06	2.30437e+06	NA	NA	NA	784363	586414	NA	NA	NA	NA	19.5812	19.1616	NA
PP_5599	Glycyl-L-valine	NA	175.108	2.021	NA	NA	NA	4.1189e+06	NA	765935	3.73315e+06	4.99249e+06	3.63105e+06	NA	NA	NA	763849	590966	942989	NA	NA	NA	19.5429	19.1727	19.8469
PN_1001	Gly-gamma-aminobutyric acid	NA	159.076	-1.229	NA	NA	NA	1.44914e+06	680643	NA	1.55504e+06	1.72467e+06	1.06772e+06	656295	969642	415993	NA	NA	NA	19.324	19.8871	18.6662	NA	NA	NA
PP_1592	Guanidineacetic acid	NA	118.061	-1.337	NA	NA	1.74267	NA	2.25201e+06	1.29227e+06	NA	NA	NA	NA	NA	2.25201e+06	1.49731e+06	1.08724e+06	NA	NA	NA	21.1028	20.5139	20.0522	NA
PP_3939	Guanine	NA	152.057	-0.433	0.00174543	0.00382908	8.99189	1.98954e+07	3.22243e+07	3.58371e+06	1.92346e+07	2.00195e+07	2.04321e+07	2.63044e+07	3.67143e+07	3.36543e+07	4.94252e+06	2.61751e+06	3.19111e+06	24.6488	25.1298	25.0043	22.2368	21.3198	21.6056
GC_149	Guanosine	NA	324	NA	0.00228741	0.00459796	41.3434	1260.65	63648.8	1539.51	1210.49	1525.9	1045.56	65200.6	63548.9	62196.9	1755.45	1033.09	1830	15.9926	15.9556	15.9246	10.7776	10.0128	10.8376
PN_5835	Guanosine diphosphate	NA	442.017	-0.973	NA	NA	NA	NA	4.4282e+06	NA	NA	NA	NA	5.17783e+06	4.7066e+06	3.40016e+06	NA	NA	NA	22.3039	22.1663	21.6972	NA	NA	NA
PN_4791	Guanosine monophosphate	NA	362.051	-1.239	0.000336333	0.00123215	11.4428	574738	1.24609e+08	1.08897e+07	481246	715058	527909	124434996	1.23984e+08	1.25406e+08	1.13594e+07	9.90749e+06	1.14022e+07	26.8908	26.8856	26.902	23.4374	23.2401	23.4428
LN_1532	Heptadecanoic acid	NA	269.249	-1.05445	0.3725	0.39472	0.896416	1.74039e+06	287754	321005	1.73233e+06	1.91807e+06	1.57076e+06	287253	273532	302477	277184	376088	309741	18.132	18.0613	18.2065	18.0805	18.5207	18.2407
PN_998	Heptanedioic acid	NA	159.065	-0.564	0.00249424	0.00487907	2.64611	292051	189331	71550.8	289172	316294	270688	190080	176313	201600	68086.9	NA	75014.6	17.5362	17.4278	17.6211	16.0551	NA	16.1949
PP_2840	Homocysteine	NA	136.043	-0.824	4.99e-05	0.000398067	9.13396	1.30136e+06	1.75196e+06	191808	1.30486e+06	1.3663e+06	1.23293e+06	1.6771e+06	1.53419e+06	2.04461e+06	166163	187383	221877	20.6775	20.549	20.9634	17.3422	17.5156	17.7594
PN_1163	Homogentisic acid	NA	167.034	0.178	NA	NA	NA	194244	NA	NA	215139	180502	187091	NA	NA	NA	NA	NA	NA	NA	NA	NA	NA	NA	NA
PP_381	Homoserine lactone|1-Aminocyclopropanecarboxylic acid	NA	102.055	0.031|0.482	1.18e-06	0.000100348	11.2227	2.61729e+06	1.54946e+07	1.38065e+06	2.72199e+06	2.58659e+06	2.54329e+06	1.46183e+07	1.61651e+07	1.57003e+07	1.32358e+06	1.48073e+06	1.33762e+06	23.8013	23.9464	23.9043	20.336	20.4979	20.3512
PN_1224	Hydantoin-5-propionic acid	NA	171.04	-0.416	2.31e-05	0.000274312	14.4681	NA	1.42125e+06	98233.2	NA	NA	NA	1.66431e+06	1.29369e+06	1.30575e+06	94894	89190.8	110615	20.6665	20.3031	20.3165	16.534	16.4446	16.7552
PN_2269	Hydroxymethylphosphonic acid	NA	222.977	-1.758	0.00176903	0.00386068	3.66167	NA	1.45967e+06	398636	NA	NA	NA	1.33737e+06	1.74728e+06	1.29438e+06	311739	396655	487514	20.351	20.7367	20.3038	18.25	18.5975	18.8951
PP_796	Hypotaurine	NA	110.027	-0.372	0.00777915	0.0118449	3.43144	NA	1.00689e+07	2.9343e+06	NA	NA	NA	1.07577e+07	9.94926e+06	9.49963e+06	3.74277e+06	2.65614e+06	2.40399e+06	23.3589	23.2462	23.1794	21.8357	21.3409	21.197
LP_1900	Hypoxanthine	NA	137.046	-0.770581	NA	NA	23.4836	2.15513e+06	1.58986e+06	67700.8	2.90171e+06	1.64041e+06	1.92326e+06	1.64183e+06	1.55969e+06	1.56804e+06	NA	NA	67700.8	20.6469	20.5728	20.5805	NA	NA	16.0469
PN_593	Iminodiacetic acid	NA	132.029	-2.356	0.00116015	0.00286108	0.648176	8.12766e+06	5.58454e+07	8.61578e+07	8.24387e+06	8.09935e+06	8.03975e+06	5.86663e+07	5.21751e+07	5.66948e+07	9.28387e+07	8.22035e+07	8.34311e+07	25.806	25.6369	25.7567	26.4682	26.2927	26.3141
PN_3091	Inosine	NA	267.073	-0.234	0.00629974	0.0099746	39.1537	1.87564e+08	1.78145e+08	4.54989e+06	1.89934e+08	1.8912e+08	1.83638e+08	1.78605e+08	1.85668e+08	1.70163e+08	5.21242e+06	2.28789e+06	6.14937e+06	27.4122	27.4682	27.3423	22.3135	21.1256	22.552
PN_4540	Inosine 5prime-monophosphate	NA	347.04	-0.856	7.49e-05	0.000498953	41.2663	779231	4.49348e+07	1.0889e+06	697211	924669	715813	4.51504e+07	4.86032e+07	4.10508e+07	1.10161e+06	898065	1.26702e+06	25.4282	25.5345	25.2909	20.0712	19.7765	20.273
PP_15929	Isopentenyl adenosine	NA	336.167	1.919	NA	NA	NA	102611	NA	NA	86844.5	129084	91903.9	NA	NA	NA	NA	NA	NA	NA	NA	NA	NA	NA	NA
PP_3335	Kojic acid	NA	143.034	-0.41	NA	NA	1.00849	126147	105790	104899	NA	136648	115645	NA	NA	105790	NA	104899	NA	NA	NA	16.6908	NA	16.6786	NA
PN_632	L-(-)-Malic acid	NA	133.013	-0.671	6.66e-05	0.000463443	81.2972	1.99921e+07	291216829	3.58212e+06	2.00416e+07	2.73372e+07	1.25976e+07	2.78294e+08	3.20712e+08	2.74645e+08	2.86438e+06	3.98519e+06	3.8968e+06	28.052	28.2567	28.033	21.4498	21.9262	21.8939
PN_4701	Lactobionic acid	NA	357.103	-1.89	0.0232489	0.0299875	0.526139	407434	86015.8	163485	367253	459979	395069	69725.9	91495.3	96826.2	163898	NA	163072	16.0894	16.4814	16.5631	17.3224	NA	17.3152
GC_3	L-Alanine	NA	116	NA	4.82e-05	0.000392974	12.8307	3.59003e+06	2.84486e+06	221724	3.83309e+06	3.22054e+06	3.71647e+06	3.11526e+06	2.62154e+06	2.79779e+06	216905	193268	254998	21.5709	21.322	21.4159	17.7267	17.5602	17.9601
PP_4497	L-Alanyl-L-alanine|Gly-gamma-aminobutyric acid	NA	161.092	0.356|-0.076	0.00607988	0.00971092	6.9737	4.90166e+06	3.09985e+06	444505	4.51735e+06	5.6816e+06	4.50603e+06	3.31883e+06	4.03365e+06	1.94707e+06	378089	514925	440502	21.6622	21.9437	20.8929	18.5284	18.974	18.7488
PP_10230	L-Alanyl-L-arginine|L-Arginyl-L-Alanine	NA	246.156	1.21|1.546	NA	NA	NA	527042	NA	247530	526409	540200	514516	NA	NA	NA	350083	308533	83973.9	NA	NA	NA	18.4173	18.2351	16.3577
PP_7616	L-Alanyl-L-aspartic acid|L-Glutamylglycine|Glycyl-L-glutamic acid|L-Aspartyl-L-alanine	NA	205.081	-0.545|-1|-0.833|-1.011	0.00128001	0.00305135	7.76771	4.03814e+06	1.13593e+07	1.46237e+06	3.71603e+06	4.60374e+06	3.79465e+06	1.09807e+07	9.15129e+06	1.39459e+07	1.60219e+06	1.39388e+06	1.39105e+06	23.3885	23.1255	23.7333	20.6116	20.4107	20.4077
PP_8482	L-Alanyl-L-glutamic acid|L-Glutamyl-L-alanine	NA	219.097	0.12|0.563	0.00624392	0.00990055	0.167768	4.92449e+06	229332	1.36696e+06	4.46103e+06	5.39281e+06	4.91963e+06	NA	213123	245541	1.29867e+06	1.46578e+06	1.33642e+06	NA	17.7013	17.9056	20.3086	20.4832	20.3499
PP_9008	L-Alanyl-L-histidine|L-Histidylalanine	NA	227.114	0.786|0.883	NA	NA	NA	176860	NA	NA	174589	191267	164723	NA	NA	NA	NA	NA	NA	NA	NA	NA	NA	NA	NA
PP_7511	L-Alanyl-L-isoleucine	NA	203.139	1.655	NA	NA	NA	8.05217e+06	NA	1.3768e+06	7.07927e+06	9.77512e+06	7.30213e+06	NA	NA	NA	1.34304e+06	1.18226e+06	1.60508e+06	NA	NA	NA	20.3571	20.1731	20.6142
PP_7512	L-Alanyl-L-leucine	NA	203.139	1.364	0.0122418	0.0172458	0.645615	2.17671e+07	741104	1.1479e+06	2.06423e+07	2.34506e+07	2.12085e+07	684660	699400	839250	1.00828e+06	1.12866e+06	1.30676e+06	19.385	19.4158	19.6787	19.9435	20.1062	20.3176
PP_8429	L-Alanyl-L-lysine	NA	218.15	1.569	NA	NA	NA	341303	NA	NA	342144	367077	314688	NA	NA	NA	NA	NA	NA	NA	NA	NA	NA	NA	NA
PP_8661	L-Alanyl-L-methionine	NA	221.095	-0.754	NA	NA	NA	2.5759e+06	NA	83657.3	2.40069e+06	2.98947e+06	2.33756e+06	NA	NA	NA	77977.4	79872.4	93122.2	NA	NA	NA	16.2508	16.2854	16.5068
[truncated: 766 more rows]
