# Supplementary material for: Metabolomics reveals novel insight on dormancy of aquatic invertebrate encysted embryos
Source: Sci Rep. 2019 Jun 20;9:8878. doi: 10.1038/s41598-019-45061-x (PMC6586685; doi:10.1038/s41598-019-45061-x)
Supplement: Supplementary file 3 — Table S2 [file 41598_2019_45061_MOESM3_ESM.xlsx]

## Sheet: Results all features
Orig order	Peak.ID	Compound_Name	FA.composition	mz_mean	mz_diff_ppm	a1	a2	a4	AM3a	AM4a	AM6a	RE11a	RE12a	RE9a	p-value(Type)	p-value(AM vs. RE)	FDR(p-value(AM vs. RE))	Fold-Change(AM vs. RE)
430	GC_1	2-Hydroxypyridine	NA	152	NA	16.1466	16.3926	16.1914	17.5889	17.779	17.7531	15.3005	15.2383	15.5021	1.28599e-06	4.27019e-07	6.7461e-06	5.13391
78	GC_10	L-Valine	NA	144	NA	20.5361	20.7241	20.551	20.4711	20.4103	20.5945	15.8105	15.9192	16.2071	2.55917e-08	2.04015e-08	1.89067e-06	22.8329
135	GC_100	Citrulline/Arginine	NA	157	NA	18.7386	18.9242	18.9441	15.333	15.3826	15.7137	12.0778	12.1331	12.5781	6.32028e-08	1.44486e-06	1.43814e-05	9.27517
354	GC_102	Methyl-alpha-D-galactoside	NA	204	NA	16.0201	16.3456	16.0857	19.625	19.9195	19.8117	13.8723	14.3977	14.6522	7.11799e-07	2.47719e-07	5.40633e-06	44.5707
1187	GC_103	L-Lysine	NA	174	NA	18.8519	19.1541	18.8299	18.9546	19.1128	18.8498	15.6023	15.4207	16.4285	3.65716e-05	2.60034e-05	9.56222e-05	8.90876
42	GC_104	NA	NA	226	NA	10.5632	10.8138	10.5934	15.4697	15.5534	15.5093	10.1787	10.0389	10.4041	9.16498e-09	5.32567e-09	1.47361e-06	39.494
5	GC_105	NA	NA	173	NA	15.9543	15.8909	15.7376	17.4739	17.6881	17.56	8.45121	8.21432	8.0607	6.0661e-10	2.76083e-10	3.25152e-07	644.437
93	GC_106	NA	NA	318	NA	16.3782	16.7266	16.297	10.9665	11.1874	11.1743	9.51175	9.03067	9.43879	3.39965e-08	4.88367e-05	0.000148776	3.43978
308	GC_107	NA	NA	303	NA	13.3961	13.7358	13.3877	7.79442	8.25267	8.37938	5.58496	6.44294	6.32193	4.99156e-07	0.000345871	0.000684943	4.07145
141	GC_108	NA	NA	231	NA	16.6764	17.2085	16.6514	9.60177	10.0755	9.28771	5.78136	5.80735	6.39232	6.84941e-08	1.48022e-05	6.51932e-05	12.6521
900	GC_109	NA	NA	257	NA	12.1283	12.5248	12.2729	8.91588	9.5216	9.13186	7.7211	6.58496	7.45121	1.44012e-05	0.00106252	0.001746	3.83003
1632	GC_11	NA	NA	154	NA	16.5548	17.178	16.9542	16.5065	16.7894	16.4621	14.791	13.8987	14.2153	0.000147443	0.000159073	0.000367288	4.8714
85	GC_110	myo-Inositol	NA	217	NA	19.3413	19.4025	19.4607	17.9093	18.058	18.0423	14.713	14.5489	14.9647	3.10885e-08	9.57827e-08	3.26424e-06	9.58661
480	GC_111	NA	NA	218	NA	18.9392	19.299	18.9723	21.0463	20.9421	21.0484	16.2202	15.6302	16.4646	1.83862e-06	6.024e-07	8.30031e-06	30.0086
230	GC_112	Conduritol B Epoxide	NA	190	NA	13.9085	14.0792	14.0961	10.0458	10.3696	10.2912	6.97728	6.74147	7.56986	2.25901e-07	7.77932e-06	4.39665e-05	8.81102
1060	GC_113	NA	NA	154	NA	10.4481	12.1855	9.97585	18.8485	18.8217	18.9474	15.37	14.82	15.3778	2.55488e-05	0.000649748	0.00114254	12.8464
2408	GC_114	NA	NA	221	NA	13.2342	12.8248	13.1368	12.2058	11.5358	12.378	11.8891	11.5353	11.6613	0.00360484	0.213413	0.233685	1.26981
45	GC_115	Mannitol	NA	319	NA	17.5797	18.0223	17.5015	8.01123	8.41785	7.73471	6.22882	6.02237	5.75489	1.00776e-08	0.000131629	0.00031377	4.14845
1450	GC_116	NA	NA	87	NA	12.8815	13.2405	12.8172	13.8063	14.2641	14.1903	11.7478	11.2119	11.7768	8.02457e-05	2.5831e-05	9.53407e-05	5.68868
534	GC_117	NA	NA	244	NA	11.6375	12.0758	11.5353	13.3799	13.6131	13.5031	7.61471	6.49185	6.55459	2.65156e-06	1.02886e-06	1.18122e-05	97.7923
614	GC_118	Spermidine	NA	144	NA	17.8316	17.968	17.7201	11.8388	11.811	11.6595	9.44708	11.0821	10.7254	4.12172e-06	0.0168118	0.0209804	2.55191
645	GC_119	NA	NA	357	NA	10.6883	11.6257	10.3837	15.5012	15.7347	15.5195	17.3221	16.73	17.2291	4.8048e-06	0.00473966	0.00654457	-2.84534
61	GC_12	NA	NA	146	NA	10.3015	10.7202	10.4868	16.934	16.9488	17.2027	16.0692	15.8644	16.1823	1.55261e-08	0.000460183	0.00086757	1.98606
67	GC_120	NA	NA	441	NA	12.8553	13.2734	12.9871	15.3336	15.8853	15.3301	6.79442	6.96578	6.87036	1.771e-08	6.60662e-09	1.47361e-06	398.781
2224	GC_121	Caffeic acid	NA	219	NA	8.96867	9.26444	8.52748	11.4168	11.4051	12.8543	9.59432	9.92926	10.1189	0.00154766	0.00414366	0.00579258	4.03127
992	GC_122	alpha-Cembrenediol	NA	169	NA	10.5177	10.9366	10.8368	8.52748	9.26209	9.11374	6.39232	7.03342	7	2.01346e-05	0.000205574	0.000448507	4.46664
627	GC_123	NA	NA	387	NA	7.06609	6.67243	5.83289	13.2956	13.0312	13.7847	8.21432	7.55459	7.67243	4.50262e-06	6.92178e-06	4.01846e-05	47.0701
1235	GC_124	D-Fructose 6-phosphate	NA	155	NA	8.20457	8.6865	8.57743	8.52356	8.63662	8.53528	5.90689	6.59991	6.16993	4.14748e-05	2.75606e-05	9.93e-05	5.06155
330	GC_125	D-Glucose 6-phosphate	NA	387	NA	5.9542	7.05528	6.20945	15.3016	15.0208	15.8969	8.87652	8.74147	8.52748	6.18328e-07	1.41184e-06	1.41427e-05	103.344
285	GC_126	Glucose-6-phosphate	NA	387	NA	6.16993	5.90689	6.2854	12.7838	12.4587	13.3588	7.18982	6.72792	6.85798	3.99096e-07	4.50553e-07	6.92031e-06	61.4716
345	GC_127	L-Tryptophan	NA	202	NA	16.6617	17.0589	16.6756	16.3491	16.3783	16.3455	11.8922	12.0327	12.5572	6.75329e-07	6.90083e-07	8.9444e-06	18.3401
543	GC_128	L-Cystine	NA	146	NA	9.77972	10.2384	9.91439	16.3548	16.9693	16.548	5.12928	6.02237	7.16993	2.7143e-06	9.12726e-07	1.0793e-05	1465.15
193	GC_129	NA	NA	232	NA	6.67243	7.2854	7.22882	16.8199	17.124	16.5563	9.19229	8.29002	8.98868	1.34863e-07	2.02304e-07	4.77586e-06	257.729
985	GC_13	NA	NA	174	NA	18.0247	18.1246	17.992	15.9197	16.071	15.7107	15.8177	15.9241	16.3611	1.9697e-05	0.444499	0.470276	-1.09722
850	GC_131	NA	NA	128	NA	8.21432	8.16491	8.12412	9.40939	10.2946	9.06609	14.0111	13.2052	13.6608	1.22284e-05	2.77617e-05	9.97099e-05	-16.4001
805	GC_133	NA	NA	156	NA	6.91886	5.97728	6.44294	9.66534	9.82655	9.72281	10.8455	10.2621	10.584	1.00247e-05	0.020403	0.0251056	-1.77232
254	GC_134	NA	NA	387	NA	7.04439	7.09803	7.08746	13.124	12.6656	12.9039	7.40088	6.79442	6.58496	2.94423e-07	2.01914e-07	4.77586e-06	62.7284
2862	GC_135	NA	NA	361	NA	10.3641	9.6865	9.17742	10.6393	8.35315	10.341	9.39874	8.63662	8.37504	0.349253	0.211242	0.231599	1.96475
317	GC_136	NA	NA	125	NA	5	5.24793	5.20945	11.5779	11.5221	11.7607	8.98584	8.0607	8.70044	5.39503e-07	1.46709e-05	6.51241e-05	8.21301
879	GC_137	Unknown similar to Trehalose	NA	217	NA	7.45943	7.46761	6.52356	12.6845	12.5824	12.561	16.2759	14.8929	14.4132	1.35062e-05	0.0026162	0.00382685	-5.99889
282	GC_139	NA	NA	151	NA	6.24793	7.02237	6.71425	17.062	17.2334	16.8755	8.45533	7.06609	7.33985	3.84997e-07	3.89549e-07	6.36359e-06	692.919
26	GC_14	Glycerol	NA	205	NA	19.7814	19.9136	19.8228	13.9835	14.3611	14.2551	13.6938	13.8227	13.9443	4.95092e-09	0.0156438	0.019614	1.30102
306	GC_140	NA	NA	361	NA	6.64386	6.14975	6.70044	10.783	10.825	10.8416	10.7524	10.3432	10.6795	4.84215e-07	0.250056	0.271118	1.16864
1707	GC_142	D-Maltose	NA	204	NA	11.0464	11.5656	10.9737	15.858	16.4798	16.0982	6.89482	9.99859	8.98014	0.000196467	6.89269e-05	0.000190276	183.646
381	GC_143	Unknown similar to Trehalose	NA	191	NA	11.8857	12.9039	11.463	19.4916	19.3951	19.3234	19.8295	19.8348	19.8429	9.03936e-07	0.264644	0.285865	-1.34942
58	GC_144	D-Trehalose	NA	289	NA	5.85798	6.44294	6.16993	12.9531	12.858	12.9678	18.4153	18.0628	17.5986	1.40135e-08	6.91075e-07	8.9444e-06	-34.2801
1166	GC_145	Unknown similar to Trehalose	NA	289	NA	6.12928	6.35755	6.49185	10.1561	10.0674	10.1408	13.9897	12.4186	12.0698	3.50224e-05	0.00149231	0.00233312	-6.51868
917	GC_146	NA	NA	217	NA	16.386	16.9107	16.329	16.6065	16.9342	16.7209	13.0808	12.1466	12.9719	1.53537e-05	9.67602e-06	5.04013e-05	16.232
2897	GC_147	NA	NA	221	NA	10.3061	9.88417	9.86419	10.4808	10.0875	10.0362	10.6804	9.78953	10.403	0.614482	0.752007	0.768593	-1.064
2346	GC_148	NA	NA	289	NA	5.39232	5.72792	5.85798	6.91886	7.09803	7.20945	11.1485	8.54689	9.13699	0.00268064	0.0083456	0.0110056	-5.79713
464	GC_149	Guanosine	NA	324	NA	10.1687	10.8392	10.0182	15.7835	16.038	15.9979	10.5821	10.0539	10.8376	1.71142e-06	1.36799e-06	1.38615e-05	43.6697
199	GC_15	Phosphate	NA	241	NA	10.3966	10.6751	10.1699	15.9131	16.2741	15.9991	13.7796	14.008	14.1219	1.47563e-07	1.7501e-05	7.29272e-05	4.26424
278	GC_150	NA	NA	352	NA	7.06609	6.87036	6.04439	13.9399	14.2697	14.2212	6.52356	6.71425	6.12928	3.65929e-07	2.49807e-07	5.40633e-06	206.204
500	GC_151	NA	NA	280	NA	7.69349	7.35755	6.56986	14.1319	14.4601	14.3863	9.23362	8.38802	8.89178	2.12182e-06	4.08222e-06	2.8998e-05	44.8895
262	GC_152	NA	NA	204	NA	16.48	16.9433	16.3619	7.22882	6.33985	7.18982	7.11894	6.04439	6.83289	3.12006e-07	0.530629	0.553067	1.19258
60	GC_153	Uridine monophosphate|inosine 5prime-monophosphate	NA	169	NA	6.67243	6.85798	6.16993	17.3937	17.864	17.4814	12.4144	12.217	12.5897	1.47751e-08	4.2233e-07	6.74327e-06	36.0681
592	GC_154	Sucrose-6-Phosphate	NA	271	NA	6.70044	6.71425	6.2854	10.6421	10.9823	10.8811	9.92333	9.19722	9.63118	3.5331e-06	0.00136106	0.00215998	2.38046
367	GC_155	NA	NA	204	NA	6.39232	7.08746	6.67243	14.6995	15.222	14.8661	10.128	11.1755	10.5943	7.74082e-07	1.11299e-05	5.47206e-05	19.6516
156	GC_156	Adenosine-5-monophosphate	NA	169	NA	6.56986	6	6.44294	18.0835	18.4882	18.2066	14.8215	13.7198	14.6788	8.55724e-08	2.40058e-05	9.05668e-05	14.4475
797	GC_158	Unknown similar to Trehalose	NA	204	NA	7	7.63662	5.85798	8.49586	8.52748	7.87036	14.2869	13.978	14.4487	9.73332e-06	1.55988e-05	6.69356e-05	-61.3917
1368	GC_16	4-Hydroxybutyric acid|Malonic acid	NA	233	NA	9.65642	10.0362	9.76653	10.8074	11.1599	11.1478	8.16993	8.64386	8.82018	6.11549e-05	1.94097e-05	7.85836e-05	5.63221
164	GC_17	L-Leucine	NA	158	NA	20.4143	20.6709	20.4842	19.8986	19.656	19.8858	15.7206	15.7532	16.1263	9.66779e-08	1.2682e-07	3.77255e-06	15.4205
1309	GC_18	NA	NA	228	NA	12.3021	12.6963	12.7175	14.3941	14.4217	14.5564	12.8152	12.5519	13.0452	5.2311e-05	5.81947e-05	0.000168351	3.14555
1089	GC_2	Glycolic acid	NA	177	NA	12.1095	12.1351	12.1261	14.0717	14.5402	14.7358	13.1309	13.2786	13.3291	2.80862e-05	0.000376004	0.000733952	2.30223
201	GC_20	L-Isoleucine	NA	159	NA	16.6531	16.9632	16.6894	17.1934	17.0612	17.3472	12.3682	12.4686	12.8194	1.48405e-07	8.43157e-08	3.21721e-06	25.0808
529	GC_22	Orthophosphate	NA	299	NA	17.3299	17.9731	17.6065	20.8333	20.8335	20.838	19.7635	19.8648	19.9271	2.51046e-06	0.000770354	0.00131728	1.97673
90	GC_23	L-Proline	NA	142	NA	22.384	22.3728	22.3634	21.9673	21.9372	21.9593	16.8661	17.4032	17.2888	3.32784e-08	3.23263e-08	2.11661e-06	27.2565
2595	GC_24	Urea	NA	189	NA	12.9542	13.0413	12.9423	13.4979	13.9041	13.8344	13.7171	13.1646	13.6702	0.0132623	0.249339	0.270467	1.1713
69	GC_26	D-Glyceric acid	NA	189	NA	16.3281	16.3466	16.4773	13.0946	13.293	13.3856	11.4625	11.421	11.6852	1.92256e-08	3.00431e-06	2.33255e-05	3.32841
2685	GC_27	Benzoic acid	NA	105	NA	16.2782	16.0471	16.4139	15.9069	16.0785	16.4727	15.6823	15.6511	15.6871	0.0258446	0.0256924	0.031021	1.39395
172	GC_28	L-Serine	NA	204	NA	19.1047	19.4229	19.1723	19.4903	19.5981	19.7784	15.2352	15.1051	15.4722	1.10729e-07	6.35137e-08	2.70878e-06	20.4132
18	GC_29	Succinic acid	NA	247	NA	18.1911	18.325	18.1871	16.7453	16.9608	16.9967	10.6046	10.7707	10.9556	1.59457e-09	2.38793e-09	1.38441e-06	69.7421
122	GC_3	L-Alanine	NA	116	NA	21.7974	21.8826	21.8136	21.3619	21.4044	21.4892	17.5312	17.6014	17.9601	5.44817e-08	5.69895e-08	2.65774e-06	13.1855
107	GC_30	L-Threonine	NA	219	NA	18.4703	18.7447	18.5275	18.6579	18.5824	18.8852	13.132	13.2943	13.5843	4.19574e-08	2.89239e-08	2.11661e-06	41.4021
1890	GC_31	Fumaric acid	NA	147	NA	17.9952	18.239	17.8343	19.4864	19.6303	19.955	18.3697	18.8705	18.4724	0.000378957	0.00117661	0.00190511	2.17299
19	GC_32	NA	NA	156	NA	17.6146	17.9046	17.68	12.0607	12.1118	12.3365	10.7871	10.8963	10.865	1.69817e-09	1.3926e-05	6.3026e-05	2.49701
1370	GC_33	NA	NA	141	NA	10.1163	10.3487	10.196	9.66	9.65642	9.82496	9.29692	9.29462	9.37069	6.15993e-05	0.00189427	0.00287052	1.31317
64	GC_34	NA	NA	99	NA	16.4114	16.651	16.5106	14.2072	14.501	14.3833	11.6618	11.4691	11.6334	1.6811e-08	1.66481e-07	4.42094e-06	6.84814
47	GC_35	beta-Alanine	NA	248	NA	11.5309	11.7457	11.5038	13.31	13.2381	13.0334	7.57743	7.62936	7.81378	1.07842e-08	4.00271e-09	1.47361e-06	45.8972
1197	GC_36	NA	NA	240	NA	10.4868	10.4398	10.7398	12.1251	12.0509	12.1209	9.42417	8.99718	9.8009	3.74743e-05	1.21109e-05	5.78056e-05	6.46
1298	GC_37	NA	NA	86	NA	12.6602	12.6454	12.5646	11.2276	11.2808	11.0681	11.6284	11.6724	12.0154	5.07658e-05	0.00237696	0.00350568	-1.49478
228	GC_38	Erythritol	NA	217	NA	15.0397	15.3399	15.108	10.851	11.0279	11.0098	9.72622	9.20701	9.85798	2.17464e-07	0.000309365	0.000624389	2.57725
25	GC_39	NA	NA	255	NA	7.25739	7.41785	7.2854	18.4643	18.252	18.5842	15.14	14.4347	14.7416	4.63452e-09	1.22369e-06	1.29541e-05	12.6531
1936	GC_4	Pyruvic acid	NA	174	NA	13.7099	14.2467	13.5005	15.243	15.2471	15.2775	12.7764	13.4617	13.3608	0.000488485	0.000181608	0.000406556	4.15899
249	GC_40	NA	NA	116	NA	11.4424	11.9226	11.5708	16.8721	16.8172	16.957	13.0338	12.4548	12.7715	2.81866e-07	4.97308e-07	7.34946e-06	17.4934
1245	GC_41	3-Cyanoalanine	NA	141	NA	13.8385	14.3795	14.0376	14.2287	14.2047	14.6286	12.1491	11.7764	12.1501	4.38436e-05	2.33982e-05	8.9174e-05	5.02387
217	GC_42	NA	NA	174	NA	16.5186	16.8226	16.5898	15.8548	15.7913	15.9441	12.3095	11.762	12.0084	1.92234e-07	2.72473e-07	5.627e-06	14.2884
387	GC_43	NA	NA	156	NA	12.1478	12.6828	12.638	8.01123	8.15987	8.40939	7.97728	8.41363	8.31741	9.44934e-07	0.838827	0.851319	-1.02998
609	GC_44	NA	NA	389	NA	6.20945	6.72792	6.20945	10.062	9.84862	10.2408	6.37504	6.14975	5.72792	3.99759e-06	2.37613e-06	2.01995e-05	15.6301
38	GC_45	NA	NA	188	NA	7.2854	6.76818	6.74147	16.0601	15.9928	16.0852	9.82018	9.43879	9.66534	8.25617e-09	2.50167e-08	2.11661e-06	84.7183
1062	GC_46	NA	NA	102	NA	11.2986	11.4429	11.3044	11.3509	11.4486	11.4533	10.7406	10.6147	10.722	2.57993e-05	1.45061e-05	6.44846e-05	1.65311
440	GC_47	L-Malic acid	NA	233	NA	14.1256	14.6229	14.045	17.8258	18.0944	18.0581	13.9852	14.3527	14.3093	1.40495e-06	9.96348e-07	1.15387e-05	13.7088
452	GC_48	L-Threonic acid	NA	292	NA	12.7738	13.218	12.9001	12.5075	12.8514	12.6562	9.4818	9.22882	9.67066	1.49981e-06	1.46165e-06	1.4395e-05	9.2617
394	GC_49	NA	NA	188	NA	8.56605	9.04439	8.40939	14.8743	15.5828	15.762	13.1129	13.2748	13.4411	9.82353e-07	0.000277049	0.000575199	4.3774
77	GC_5	Glycine	NA	102	NA	18.9686	19.4044	19.1215	21.4331	21.5468	21.6345	15.422	15.6949	15.6318	2.54096e-08	8.28033e-09	1.47361e-06	62.0452
709	GC_50	trans-4-Hydroxy-L-proline	NA	140	NA	14.7076	14.9642	14.7792	12.6018	12.9326	12.7528	12.1821	11.633	12.0095	6.29246e-06	0.00258031	0.00378631	1.76647
2080	GC_51	L-Aspartic acid	NA	232	NA	17.8052	18.2507	17.9473	19.0557	18.9119	19.0745	19.5768	18.9943	19.3617	0.000824959	0.150872	0.167821	-1.22852
363	GC_52	L-Methionine	NA	176	NA	16.9842	17.2755	16.9519	16.5627	16.4349	16.5159	14.1294	14.2039	14.4338	7.55502e-07	1.25435e-06	1.31052e-05	4.75296
379	GC_53	L-Cysteine	NA	220	NA	13.0605	13.8736	13.1309	18.5266	18.7206	18.7542	12.5774	12.4853	13.0544	8.87527e-07	4.83252e-07	7.24997e-06	62.3103
120	GC_54	L-Ornithine	NA	142	NA	18.5968	18.9174	18.6525	18.6993	18.7592	18.854	14.837	14.6522	14.9546	5.40153e-08	3.85054e-08	2.23011e-06	15.522
810	GC_55	NA	NA	227	NA	9.65105	10.4564	9.87652	12.481	12.203	12.4635	8.91289	8.66534	8.91886	1.01854e-05	3.59887e-06	2.66492e-05	11.7141
82	GC_57	Ribose	NA	103	NA	19.0414	19.3141	19.0927	13.9727	14.4467	14.2567	11.9866	11.5755	11.948	2.95886e-08	7.99421e-06	4.46651e-05	5.23669
44	GC_58	NA	NA	174	NA	10.722	10.9366	10.9744	21.3284	21.3604	21.3411	18.8455	18.0315	18.3461	9.77562e-09	7.05875e-06	4.0895e-05	7.65075
301	GC_59	NA	NA	156	NA	19.5479	19.8602	19.5627	20.3263	20.3789	20.5501	17.1788	17.0937	17.3767	4.71104e-07	1.91724e-07	4.70717e-06	9.20269
2348	GC_6	NA	NA	140	NA	14.9224	15.645	15.009	16.1478	16.1108	16.3473	13.8696	13.6193	14.7749	0.002686	0.000888723	0.00149454	4.32899
630	GC_60	L-Glutamic acid	NA	246	NA	18.1389	18.6103	18.1935	20.7474	20.7845	20.7954	17.754	17.4824	17.9893	4.55796e-06	2.05246e-06	1.87177e-05	8.19011
568	GC_61	NA	NA	117	NA	15.7656	16.4277	15.8066	13.8673	14.206	14.6685	10.1861	9.71081	10.3454	3.05605e-06	8.89359e-06	4.7352e-05	17.9572
251	GC_62	NA	NA	319	NA	10.6046	10.9196	10.7125	10.4009	10.4491	10.4512	6.82018	7.08746	7.29462	2.88642e-07	2.83916e-07	5.65348e-06	10.3125
2164	GC_63	Nicotinamide	NA	179	NA	7.33092	10.352	7.01123	12.5591	12.7762	12.3134	4.58496	5.88264	6.42626	0.00119339	0.000410898	0.000788949	120.954
434	GC_64	Putrescine/Agmatine	NA	174	NA	18.3522	18.6058	18.2927	14.1605	14.0307	13.8441	10.5216	11.1402	11.7818	1.35418e-06	0.000101618	0.000254264	7.27985
289	GC_65	NA	NA	328	NA	17.1923	17.7713	17.6833	7.57743	7.52356	7.76155	5.58496	7.25739	6.04439	4.24723e-07	0.0230259	0.0280795	2.50579
88	GC_67	alpha-Ketoglutaric acid	NA	198	NA	10.0861	10.3197	10.0512	13.7929	14.1732	13.8563	8.5157	8.48784	8.67596	3.21605e-08	1.18272e-08	1.66279e-06	41.6712
1592	GC_68	NA	NA	232	NA	7.37504	7.60733	6.82018	9.20701	9.09803	9.33316	5.97728	5.42626	6.42626	0.000126056	4.15563e-05	0.000132037	9.64288
284	GC_69	NA	NA	117	NA	13.585	13.8517	13.8211	13.8905	13.9285	14.0124	11.3214	11.0084	11.041	3.88934e-07	2.36366e-07	5.3609e-06	7.06271
257	GC_7	3-Hydroxypropionic acid	NA	219	NA	9.04712	9.18488	8.84549	11.4357	11.7198	11.6808	7.75489	7.43463	7.70044	2.9661e-07	1.01424e-07	3.29601e-06	15.8028
305	GC_70	L-Phenylalanine	NA	218	NA	18.3712	18.7449	18.3891	19.1591	18.9716	19.2874	14.0797	14.3653	14.6766	4.83017e-07	2.47068e-07	5.40633e-06	27.1993
1799	GC_71	NA	NA	221	NA	13.5277	13.2608	13.5336	12.6571	12.1453	12.7222	11.9414	11.6724	11.7553	0.000275576	0.00688695	0.00921308	1.64544
57	GC_72	NA	NA	186	NA	14.5601	14.7548	14.5204	13.1272	13.3357	13.0026	9.08746	8.82018	8.9542	1.35767e-08	3.15846e-08	2.11661e-06	18.3947
158	GC_73	NA	NA	156	NA	17.3082	17.7049	17.3964	19.7893	19.8419	19.8557	15.8809	15.6796	15.7328	8.63245e-08	2.77234e-08	2.11661e-06	16.7317
792	GC_74	4-Hydroxybenzoate	NA	193	NA	10.5285	10.7288	10.4898	12.9613	13.0033	13.6786	9.93664	9.9542	10.1202	9.30594e-06	4.26895e-06	2.97105e-05	9.25808
2067	GC_75	NA	NA	266	NA	6.88264	7.36632	7.52356	9.04985	9.24555	8.92778	8.78463	9.2503	9.75322	0.000774107	0.536717	0.558157	-1.13944
213	GC_76	NA	NA	275	NA	9.8009	10.0782	9.81218	12.8009	12.7674	12.7104	9.06878	8.90388	9.28771	1.83128e-07	7.70637e-08	3.08001e-06	12.7529
342	GC_77	NA	NA	328	NA	14.8445	15.4942	15.499	11.8065	12.0355	11.93	9.07146	8.35315	8.71425	6.58754e-07	1.40626e-05	6.34363e-05	9.26031
129	GC_78	NA	NA	117	NA	14.3383	14.7133	14.4204	9.46148	9.67772	9.6865	8.25267	8.02791	8.55842	5.98549e-08	0.000211959	0.00045941	2.51211
912	GC_79	NA	NA	241	NA	8.89178	9.64024	9.10852	13.198	13.368	13.1555	10.3038	9.43463	9.94691	1.49308e-05	2.06618e-05	8.17068e-05	10.1637
264	GC_8	(S)-Methyl-3-hydroxybutanoate	NA	117	NA	13.1676	13.462	13.2627	13.5875	13.6369	13.9671	9.47776	9.71081	9.85953	3.21377e-07	1.75934e-07	4.634e-06	16.5391
2162	GC_80	NA	NA	211	NA	8.51175	9.30606	8.12928	11.5445	10.8826	12.2547	8.73809	9.24317	9.03067	0.00118375	0.0012251	0.00197671	5.88336
607	GC_81	NA	NA	116	NA	15.9496	16.2122	15.9672	19.104	19.1819	19.2853	16.2936	15.6414	16.2277	3.96335e-06	2.94389e-06	2.30915e-05	8.79191
456	GC_83	NA	NA	335	NA	11.736	11.9683	11.3982	10.0014	10.1163	10.2033	7.30378	6.62936	6.90689	1.58783e-06	6.16811e-06	3.74238e-05	8.94051
161	GC_84	2-aminoadipate	NA	260	NA	11.5488	11.8357	11.5708	16.1413	15.7932	16.1632	9.58684	9.8392	10.1085	8.98503e-08	3.32557e-08	2.11661e-06	72.8942
1843	GC_86	Levoglucosan	NA	204	NA	9.9571	10.1712	10.0566	10.7723	11.041	11.6996	8.90989	8.71081	9.13186	0.000332357	0.000106701	0.00026498	4.76817
353	GC_87	NA	NA	205	NA	14.7355	15.3324	14.7302	9.74651	9.97871	10.1267	10.4019	10.2992	10.7074	7.00282e-07	0.0497125	0.0580564	-1.43282
907	GC_88	alpha-D-Glucose 1-phosphate|alpha-D-Mannose 1-phosphate	NA	217	NA	13.5069	13.4926	13.7035	13.233	13.4307	13.7544	11.6421	11.4173	11.6013	1.4788e-05	1.25418e-05	5.87475e-05	3.78197
1423	GC_89	NA	NA	174	NA	14.1788	14.2882	14.1318	17.0153	17.5055	16.8345	14.834	14.9168	15.5768	7.35683e-05	0.000221448	0.000476854	4.02576
2497	GC_9	NA	NA	220	NA	17.8394	17.8359	18.0633	18.1914	18.3121	18.2286	18.1972	18.2954	18.2007	0.00628929	0.86514	0.876105	1.00899
536	GC_90	NA	NA	241	NA	6.45943	6.10852	6.20945	7.56986	7.97728	7.24793	12.2671	13.4441	12.8519	2.66518e-06	4.43769e-06	3.04149e-05	-38.2138
951	GC_92	sn-Glycerol 3-phosphate	NA	299	NA	13.218	14.0895	13.2599	17.5095	17.8317	17.7245	16.0681	15.5911	16.0803	1.7046e-05	0.000686092	0.00119255	3.42326
186	GC_94	Psicose|Fructose	NA	307	NA	14.5828	14.907	14.5834	9.50184	9.35975	9.56796	7.33092	8.02237	7.32193	1.29351e-07	0.000110224	0.00027198	3.77928
3	GC_95	NA	NA	205	NA	19.93	19.9142	19.9298	12.5372	12.4909	12.3931	9.69349	9.68299	10.0674	2.7241e-10	3.11663e-07	5.66579e-06	6.31635
655	GC_96	D-Galactose	NA	466	NA	12.268	12.4134	12.2668	9.43879	9.71081	9.47371	6.12928	7.12928	7.21917	5.06393e-06	9.50422e-05	0.000241885	6.5668
95	GC_97	D-Glucose	NA	205	NA	19.8836	19.9671	19.8791	18.9498	19.1163	19.0326	16.5902	16.4709	16.7505	3.57246e-08	8.715e-08	3.24018e-06	5.38538
101	GC_99	NA	NA	205	NA	19.0834	19.328	19.0736	16.7808	17.0736	16.9183	13.9779	13.8561	14.1741	3.84145e-08	3.63932e-07	6.15612e-06	7.57652
1107	LN_1032	NA	NA	201.149	NA	19.5439	20.0165	19.5439	15.9625	16.1627	15.9112	NA	NA	NA	3.00879e-05	NA	NA	NA
2477	LN_1037	NA	NA	203.012	NA	19.6306	20.6074	20.0796	21.7888	21.7616	20.6252	19.1745	19.4791	19.2654	0.00536052	0.00188212	0.00285771	4.24415
2474	LN_1044	NA	NA	205.009	NA	17.9923	19.0641	18.4496	20.1606	20.1453	18.9873	17.4704	17.7689	17.4308	0.00528647	0.00180392	0.00276236	4.61928
2922	LN_1048	5-Aminoimidazole-4-carboxamide|gamma-Lactone-L-arabinonic acid	NA	207.05	-0.855|-0.855	18.3997	20.1614	18.763	NA	NA	NA	NA	NA	NA	NA	NA	NA	NA
2782	LN_1058	NA	NA	209.948	NA	19.2053	21.1305	24.4786	19.052	18.9614	18.2443	18.86	18.0603	17.86	0.0835131	0.717706	0.735807	1.40686
2923	LN_1063	NA	NA	211.946	NA	NA	18.3613	21.6796	NA	NA	NA	NA	NA	NA	NA	NA	NA	NA
2656	LN_1080	NA	NA	217.001	NA	20.4224	20.3885	20.0835	NA	NA	18.7995	NA	NA	NA	0.0200502	NA	NA	NA
2642	LN_1084	NA	NA	217.001	NA	19.483	19.5549	NA	NA	NA	NA	NA	17.3156	NA	0.0179935	NA	NA	NA
2924	LN_1088	NA	NA	217.001	NA	NA	NA	NA	NA	NA	NA	18.6734	NA	18.9902	NA	NA	NA	NA
2857	LN_1089	NA	NA	217.001	NA	NA	NA	NA	19.6072	19.1082	19.8665	NA	18.9411	NA	0.318462	0.318462	0.341768	1.50128
2511	LN_1090	NA	NA	217.001	NA	20.7273	20.3755	21.0289	20.3599	19.5883	19.7114	19.4768	19.4619	19.01	0.00702169	0.0865783	0.0988674	1.48477
2788	LN_1098	NA	NA	217.001	NA	NA	NA	19.9963	17.8145	18.4997	17.9415	NA	18.479	NA	0.0882691	0.448211	0.473339	-1.31389
2332	LN_1099	NA	NA	217.001	NA	20.7277	20.4799	20.8014	NA	18.0159	18.689	16.5706	NA	NA	0.00256627	0.0178617	0.0221906	3.43867
2925	LN_1111	NA	NA	217.002	NA	21.3122	22.6503	21.6753	NA	NA	NA	NA	NA	NA	NA	NA	NA	NA
2778	LN_1113	NA	NA	217.002	NA	19.5536	20.7182	19.9447	NA	NA	NA	NA	NA	17.7321	0.075914	NA	NA	NA
2926	LN_1114	NA	NA	217.002	NA	19.5351	19.8501	19.428	NA	NA	NA	NA	NA	NA	NA	NA	NA	NA
2353	LN_1119	NA	NA	217.002	NA	20.0914	19.627	20.1582	19.4561	19.1452	19.1963	19.0732	18.9802	18.8204	0.00271743	0.117545	0.132402	1.23791
636	LN_1120	NA	NA	217.002	NA	20.0438	20.226	20.0523	17.882	18.1084	18.1486	18.8239	18.7184	18.5108	4.62823e-06	0.00127328	0.00204165	-1.55619
2927	LN_1125	NA	NA	217.002	NA	20.0716	20.1983	19.9674	NA	NA	NA	NA	NA	NA	NA	NA	NA	NA
2306	LN_1126	NA	NA	217.002	NA	20.0033	20.4396	20.0353	19.3565	19.3921	19.4808	19.2082	19.0845	19.4809	0.00219201	0.356901	0.380727	1.11106
2032	LN_1127	NA	NA	217.002	NA	19.7402	20.0856	20.1278	18.114	18.26	18.7479	18.2811	18.3664	18.8059	0.000684958	0.645736	0.664374	-1.07959
2928	LN_1128	NA	NA	217.002	NA	19.2297	20.9949	19.5935	NA	NA	NA	NA	NA	NA	NA	NA	NA	NA
2929	LN_1129	NA	NA	217.003	NA	19.812	19.7227	19.833	NA	NA	NA	NA	NA	NA	NA	NA	NA	NA
1715	LN_1132	NA	NA	217.003	NA	20.3013	20.6182	20.428	19.6939	19.323	19.7599	19.085	18.7213	18.8492	0.000203293	0.00445161	0.00617628	1.63251
1922	LN_1133	NA	NA	217.003	NA	20.6024	20.3245	20.3605	19.8606	19.6759	19.8537	19.2012	19.0262	19.4862	0.000439407	0.00709006	0.0094684	1.4731
2536	LN_1137	NA	NA	217.003	NA	19.5228	19.0134	19.0635	20.0589	19.852	19.6618	19.1796	18.8035	18.6402	0.00869192	0.0032391	0.00462415	1.97675
2930	LN_1155	NA	NA	217.048	NA	21.9332	22.008	21.0181	NA	NA	NA	NA	NA	NA	NA	NA	NA	NA
2931	LN_1157	NA	NA	219.045	NA	20.238	20.5111	19.4657	NA	NA	NA	NA	NA	NA	NA	NA	NA	NA
2893	LN_1197	NA	NA	223.028	NA	17.9391	19.3355	20.8008	17.1988	20.5031	19.5485	20.1361	16.8498	16.8451	0.582215	0.439794	0.465723	2.20349
2932	LN_1210	NA	NA	225.185	NA	19.4369	20.2094	19.6146	NA	NA	NA	NA	NA	NA	NA	NA	NA	NA
2871	LN_1213	NA	NA	225.926	NA	NA	16.6611	23.5378	16.829	16.8373	NA	17.7769	16.7493	16.8517	0.407717	0.902699	0.908986	-1.22506
743	LN_1216	FA 14:0	NA	227.201	-0.675167	23.9379	24.51	24.19	21.1331	21.3125	20.9031	20.8012	21.0518	21.3308	7.45803e-06	0.800433	0.81521	1.03881
2933	LN_122	NA	NA	107.733	NA	21.5653	22.1905	21.9352	NA	NA	NA	NA	NA	NA	NA	NA	NA	NA
421	LN_1233	NA	NA	233.046	NA	22.1337	22.5267	21.9555	20.3997	20.5751	20.4489	18.7082	18.7329	18.8115	1.21374e-06	2.2703e-05	8.70793e-05	3.30281
2934	LN_1237	NA	NA	234.975	NA	19.8276	20.7287	19.8954	NA	NA	NA	NA	NA	NA	NA	NA	NA	NA
2935	LN_124	NA	NA	107.845	NA	20.6961	21.357	20.9227	NA	NA	NA	NA	NA	NA	NA	NA	NA	NA
2886	LN_1283	NA	NA	239.059	NA	17.8308	19.2433	20.682	17.1445	20.4866	19.6305	20.1046	16.619	16.5019	0.546795	0.38396	0.407902	2.54091
2086	LN_1300	FA 15:0	NA	241.217	0.0987501	20.038	20.6157	20.2416	18.3526	19.0188	18.4946	18.5894	18.8063	19.0529	0.000839548	0.452314	0.477019	-1.14406
2936	LN_1310	3-hydroxytetradecanoic acid	NA	243.196	-0.411805	17.9292	18.6371	18.0184	NA	NA	NA	NA	NA	NA	NA	NA	NA	NA
2937	LN_1327	NA	NA	249.186	NA	19.1652	20.1183	19.4195	NA	NA	NA	NA	NA	NA	NA	NA	NA	NA
416	LN_1396	NA	NA	251.201	NA	23.0006	23.789	23.2786	16.905	16.9042	17.1285	NA	16.3395	16.3748	1.18185e-06	0.0505447	0.0589688	1.53908
2596	LN_1398	Methyl-alpha-D-galactoside|Methyl-beta-D-galactoside	NA	253.093	-0.48|-1.175	16.5657	17.3512	16.8121	17.923	17.9527	17.8361	NA	NA	NA	0.0132786	NA	NA	NA
2938	LN_1400	NA	NA	253.174	NA	19.7597	20.1704	20.1098	NA	NA	NA	NA	NA	NA	NA	NA	NA	NA
2939	LN_1402	NA	NA	253.188	NA	19.5114	20.2876	19.368	NA	NA	NA	NA	NA	NA	NA	NA	NA	NA
2940	LN_1404	NA	NA	253.204	NA	20.1566	20.9749	20.4738	NA	NA	NA	NA	NA	NA	NA	NA	NA	NA
2941	LN_1416	NA	NA	253.217	NA	19.8922	20.8267	20.0526	NA	NA	NA	NA	NA	NA	NA	NA	NA	NA
417	LN_1417	FA 16:1	NA	253.217	0.873531	27.8976	28.4444	28.052	22.3998	22.1676	22.4202	21.9622	22.8129	22.8399	1.19255e-06	0.480639	0.504138	-1.156
986	LN_1418	NA	NA	253.217	NA	23.9573	24.6823	24.219	21.1823	21.6401	21.037	19.9582	19.7114	19.0078	1.97829e-05	0.00182117	0.00278525	3.31118
2942	LN_1421	NA	NA	253.229	NA	20.4355	20.8681	20.5713	NA	NA	NA	NA	NA	NA	NA	NA	NA	NA
2943	LN_1422	NA	NA	253.245	NA	19.4263	20.1718	19.7082	NA	NA	NA	NA	NA	NA	NA	NA	NA	NA
2944	LN_1424	NA	NA	253.257	NA	20.0053	20.281	20.3887	NA	NA	NA	NA	NA	NA	NA	NA	NA	NA
646	LN_1433	NA	NA	255.22	NA	19.7762	20.2577	20.0392	17.2099	17.5297	17.73	16.5977	16.7159	16.915	4.83517e-06	0.00668185	0.00897498	1.67833
729	LN_1488	FA 16:0	NA	255.233	0.724356	27.0126	27.6208	27.166	24.7565	24.8457	24.9995	23.8688	24.1204	24.2896	6.97421e-06	0.00631068	0.0084912	1.71036
2945	LN_1495	NA	NA	257.215	NA	19.7773	NA	19.78	NA	NA	NA	NA	NA	NA	NA	NA	NA	NA
761	LN_1496	NA	NA	257.227	NA	22.5789	23.1757	22.7035	16.6245	16.6016	16.9175	NA	NA	NA	8.06711e-06	NA	NA	NA
2894	LN_1517	NA	NA	265.148	NA	20.2763	21.3457	20.8161	20.7002	19.8545	20.689	20.6952	20.8863	20.2993	0.586127	0.585288	0.604867	-1.15859
2946	LN_1518	NA	NA	265.217	NA	21.1445	21.8464	21.3024	NA	NA	NA	NA	NA	NA	NA	NA	NA	NA
2947	LN_1519	NA	NA	265.217	NA	20.1324	20.8762	20.1803	NA	NA	NA	NA	NA	NA	NA	NA	NA	NA
952	LN_1523	FA 17:1	NA	267.233	1.80194	21.8481	22.6262	21.9021	18.3369	18.5947	18.397	18.209	18.9073	18.7545	1.70796e-05	0.536293	0.558027	-1.13345
1090	LN_1532	Heptadecanoic acid	NA	269.249	-1.05445	20.4266	21.1856	20.5013	18.088	18.1739	18.1417	18.1548	18.4178	18.3363	2.83369e-05	0.449271	0.474242	-1.12384
2503	LN_1536	NA	NA	271.228	NA	21.6719	22.4733	21.9415	NA	NA	16.2244	NA	NA	NA	0.0065149	NA	NA	NA
1694	LN_1538	NA	NA	273.186	NA	23.1801	23.9991	23.3662	16.2809	NA	16.2181	NA	NA	NA	0.00018858	NA	NA	NA
997	LN_1541	NA	NA	275.202	NA	24.6585	25.4079	24.6733	17.7377	17.3667	17.7735	NA	NA	16.0986	2.06797e-05	0.0180755	0.0224442	2.88264
2948	LN_1572	NA	NA	277.181	NA	19.684	20.0705	19.8455	NA	NA	NA	NA	NA	NA	NA	NA	NA	NA
2813	LN_1576	FA 18:3	NA	277.217	1.06452	NA	NA	NA	18.8855	20.0536	19.3392	18.9548	18.5587	18.8799	0.156797	0.156797	0.174077	1.54571
313	LN_1577	gamma-Linolenic acid	NA	277.217	-0.890063	24.8667	25.5768	24.8433	17.6435	17.0805	17.1143	17.5767	18.1829	18.3857	5.17927e-07	0.0511719	0.0596405	-1.70409
1933	LN_1581	NA	NA	279.039	NA	21.368	21.3993	19.9224	20.153	20.0854	20.0899	NA	16.0174	16.2504	0.000475875	0.000471644	0.000882001	15.7307
2949	LN_1584	NA	NA	279.196	NA	21.1877	22.6733	21.0167	NA	NA	NA	NA	NA	NA	NA	NA	NA	NA
606	LN_1588	FA 18:2	NA	279.233	1.15721	26.1433	27.0031	26.3623	21.5244	21.5687	21.59	21.6084	22.2557	22.3081	3.8151e-06	0.126563	0.141665	-1.41067
2950	LN_1589	NA	NA	279.233	NA	20.4298	20.9517	20.4151	NA	NA	NA	NA	NA	NA	NA	NA	NA	NA
2812	LN_1594	NA	NA	281.036	NA	19.8044	19.8091	18.4001	18.5859	18.4529	18.4853	NA	NA	NA	0.152599	NA	NA	NA
2422	LN_1595	NA	NA	281.139	NA	18.9644	19.7532	19.1632	19.812	19.94	19.5516	18.5891	18.4005	18.5837	0.00382554	0.00133561	0.00212542	2.36757
1113	LN_1614	(Z)-Octadec-6-enoic acid|(Z)-Octadec-9-enoic acid	NA	281.248	-0.595|-1.06	25.9946	26.7888	26.1974	22.5318	22.6174	22.7735	23.9836	24.678	24.5907	3.03707e-05	0.000592581	0.00106188	-3.42604
2582	LN_1616	NA	NA	281.248	NA	NA	NA	NA	19.3215	18.6445	19.5794	20.4713	20.58	21.1745	0.0116529	0.0116529	0.0149252	-2.94888
2193	LN_1628	NA	NA	283.155	NA	19.7721	20.3153	19.7992	20.82	20.9226	20.4021	19.432	19.2308	19.3055	0.00133094	0.000436901	0.000831116	2.62473
2951	LN_1630	NA	NA	283.206	NA	19.3317	19.7541	19.408	NA	NA	NA	NA	NA	NA	NA	NA	NA	NA
1118	LN_1673	NA	NA	283.263	NA	19.7599	19.789	19.6551	NA	17.455	17.7313	16.5042	NA	16.7216	3.08628e-05	0.00185137	0.00281841	1.97278
1963	LN_1683	FA 18:0	NA	283.264	0.943071	24.4848	24.8282	24.4914	23.9711	23.9135	24.1884	23.3737	23.4194	23.6583	0.00053729	0.00726819	0.00968028	1.45452
816	LN_1694	NA	NA	287.201	NA	24.4853	25.0911	24.5541	17.9399	17.5534	17.8547	NA	NA	16.3328	1.05893e-05	0.0102972	0.013314	2.73184
1909	LN_1757	NA	NA	289.217	NA	22.131	23.0082	22.2326	15.9496	NA	16.1972	NA	NA	NA	0.000422019	NA	NA	NA
1229	LN_1761	NA	NA	291.233	NA	21.0825	21.8081	21.2002	16.3803	16.0158	16.4365	NA	NA	NA	4.06826e-05	NA	NA	NA
2952	LN_178	NA	NA	110.624	NA	22.5918	23.3248	22.8392	NA	NA	NA	NA	NA	NA	NA	NA	NA	NA
923	LN_1780	NA	NA	293.249	NA	21.4729	22.3477	21.6131	17.382	16.9417	17.5165	17.1988	17.8554	17.9653	1.54543e-05	0.275409	0.297216	-1.31318
2953	LN_1784	NA	NA	295.191	NA	23.417	23.8052	23.6588	NA	NA	NA	NA	NA	NA	NA	NA	NA	NA
2954	LN_1790	NA	NA	295.264	NA	20.813	21.699	21.018	NA	NA	NA	NA	NA	NA	NA	NA	NA	NA
2832	LN_1801	FA 19:0	NA	297.28	1.40722	16.3064	17.4603	16.6597	NA	NA	NA	15.9725	16.489	16.2728	0.204793	NA	NA	NA
2955	LN_1812	NA	NA	299.201	NA	19.9409	20.1939	20.1667	NA	NA	NA	NA	NA	NA	NA	NA	NA	NA
2956	LN_1816	NA	NA	301.078	NA	20.2035	20.9227	20.7625	NA	NA	NA	NA	NA	NA	NA	NA	NA	NA
1477	LN_1819	NA	NA	301.18	NA	23.4463	24.2795	NA	17.4428	16.8902	17.6141	NA	15.7496	16.126	8.82624e-05	0.0228115	0.027862	2.59899
2957	LN_182	NA	NA	110.736	NA	21.8233	22.4219	21.9515	NA	NA	NA	NA	NA	NA	NA	NA	NA	NA
312	LN_1820	NA	NA	301.2	NA	24.0053	24.5935	24.0992	18.0513	17.9897	18.2077	NA	16.1429	16.4807	5.16927e-07	0.00044678	0.000846434	3.41315
2958	LN_1822	NA	NA	301.215	NA	20.872	21.4922	21.2177	NA	NA	NA	NA	NA	NA	NA	NA	NA	NA
2959	LN_1826	NA	NA	301.216	NA	19.6855	20.418	19.8517	NA	NA	NA	NA	NA	NA	NA	NA	NA	NA
2960	LN_1831	NA	NA	301.216	NA	20.128	20.8498	20.1132	NA	NA	NA	NA	NA	NA	NA	NA	NA	NA
2961	LN_1847	NA	NA	301.217	NA	19.2624	20.2467	19.2522	NA	NA	NA	NA	NA	NA	NA	NA	NA	NA
255	LN_1848	(5Z,8Z,11Z,14Z,17Z)-Eicosa-5,8,11,14,17-pentaenoic acid|Neoabietic acid	NA	301.217	-1.994|-2.418	31.3969	32.0182	31.515	25.828	25.4972	25.9399	23.2006	23.6883	24.0546	2.95347e-07	0.000268989	0.000561484	4.30865
2962	LN_1849	NA	NA	301.217	NA	22.1764	23.0101	22.3578	NA	NA	NA	NA	NA	NA	NA	NA	NA	NA
2963	LN_185	NA	NA	110.847	NA	20.2794	20.8778	20.363	NA	NA	NA	NA	NA	NA	NA	NA	NA	NA
2802	LN_1859	Abietic acid|Isopimaric acid	NA	301.217	-0.437|-0.808	NA	NA	NA	18.3264	NA	19.5853	NA	17.1167	17.3298	0.113169	0.113169	0.127659	3.32323
2964	LN_186	NA	NA	110.848	NA	22.4238	23.0168	22.5265	NA	NA	NA	NA	NA	NA	NA	NA	NA	NA
2965	LN_1863	NA	NA	301.218	NA	NA	20.5485	19.459	NA	NA	NA	NA	NA	NA	NA	NA	NA	NA
948	LN_1864	NA	NA	301.234	NA	23.7867	24.2849	23.8651	18.3512	17.8418	18.4056	NA	NA	NA	1.67779e-05	NA	NA	NA
808	LN_1865	NA	NA	301.253	NA	23.4023	23.9647	23.6773	17.3507	16.9199	17.4646	NA	NA	NA	1.00619e-05	NA	NA	NA
594	LN_1866	NA	NA	301.27	NA	23.4975	23.8964	23.9325	17.4207	17.2384	17.6157	NA	NA	NA	3.59276e-06	NA	NA	NA
2966	LN_1867	NA	NA	301.356	NA	20.3875	20.9546	19.9927	NA	NA	NA	NA	NA	NA	NA	NA	NA	NA
2847	LN_1868	Taxifolin	NA	303.05	-4.04499	18.0382	18.2314	16.0716	16.5014	16.6661	16.597	NA	NA	NA	0.282128	NA	NA	NA
2967	LN_1871	NA	NA	303.178	NA	20.8179	21.1366	20.9061	NA	NA	NA	NA	NA	NA	NA	NA	NA	NA
1905	LN_1874	NA	NA	303.216	NA	21.4378	22.2252	21.5879	16.3008	NA	16.3602	NA	NA	NA	0.000417314	NA	NA	NA
382	LN_1877	Arachidonic acid	NA	303.233	-1.33658	28.8695	29.7013	29.0333	23.6284	23.3532	23.8195	21.8357	22.2642	22.6087	9.04272e-07	0.003768	0.00530404	2.57425
2736	LN_1878	NA	NA	303.233	NA	20.6417	NA	NA	19.3797	19.1911	19.4339	19.0302	19.6692	19.7659	0.0437119	0.560701	0.582576	-1.11228
2968	LN_1879	NA	NA	303.249	NA	21.1549	21.9933	21.4376	NA	NA	NA	NA	NA	NA	NA	NA	NA	NA
2969	LN_1880	NA	NA	303.27	NA	20.553	21.6908	20.9613	NA	NA	NA	NA	NA	NA	NA	NA	NA	NA
2970	LN_1892	NA	NA	306.187	NA	19.5801	20.3674	19.8635	NA	NA	NA	NA	NA	NA	NA	NA	NA	NA
2373	LN_1895	NA	NA	307.228	NA	19.4075	20.6792	19.2706	17.9208	17.8209	18.0659	16.9358	17.5162	17.7285	0.00291825	0.242257	0.263649	1.45637
1987	LN_1896	(11Z,14Z)-Icosa-11,14-dienoic acid	NA	307.264	-0.907787	20.2844	21.1463	20.475	18.5531	18.3466	18.7017	18.2145	18.9181	18.8186	0.000584176	0.702721	0.720763	-1.08419
2971	LN_190	NA	NA	110.96	NA	21.5702	22.0935	21.7476	NA	NA	NA	NA	NA	NA	NA	NA	NA	NA
1790	LN_1901	(11Z)-Eicos-11-enoic acid	NA	309.28	-0.817581	19.7062	20.3861	19.8524	20.6449	20.4416	20.7952	21.806	22.3642	22.3609	0.000266865	0.000678414	0.00118276	-2.92778
2972	LN_1907	NA	NA	311.186	NA	19.6569	19.8696	19.4845	NA	NA	NA	NA	NA	NA	NA	NA	NA	NA
2973	LN_1908	NA	NA	311.186	NA	19.3798	20.6886	19.6332	NA	NA	NA	NA	NA	NA	NA	NA	NA	NA
754	LN_191	NA	NA	111.018	NA	20.355	20.0431	20.2443	16.6049	16.5992	16.8335	NA	NA	NA	7.78901e-06	NA	NA	NA
1539	LN_1910	FA 20:0	NA	311.295	1.19657	20.1951	20.7293	20.2271	19.2409	19.187	19.2464	18.1667	18.6338	18.4306	0.000104214	0.00399277	0.00559733	1.75856
695	LN_1911	NA	NA	311.295	NA	20.9295	21.6082	20.9865	16.1769	16.2257	16.494	NA	16.308	16.0796	5.80339e-06	0.689069	0.708015	1.07551
2852	LN_1913	NA	NA	313.078	NA	18.6855	19.4001	21.3605	17.8756	20.7878	20.2064	19.9955	16.531	16.6292	0.30079	0.207554	0.228013	3.74426
2974	LN_193	NA	NA	111.071	NA	19.9958	20.5759	20.1607	NA	NA	NA	NA	NA	NA	NA	NA	NA	NA
1221	LN_1942	NA	NA	315.233	NA	23.6883	24.5965	23.9496	17.6443	17.1406	17.7908	NA	NA	NA	3.98619e-05	NA	NA	NA
2975	LN_1948	NA	NA	317.212	NA	22.2986	22.8924	22.4865	NA	NA	NA	NA	NA	NA	NA	NA	NA	NA
2976	LN_1949	NA	NA	317.212	NA	24.3977	24.7358	24.6526	NA	NA	NA	NA	NA	NA	NA	NA	NA	NA
1198	LN_1953	NA	NA	317.248	NA	22.0243	22.7594	22.2561	17.1641	16.8373	17.343	NA	NA	NA	3.74998e-05	NA	NA	NA
2977	LN_1954	NA	NA	317.248	NA	19.2515	19.989	19.4138	NA	NA	NA	NA	NA	NA	NA	NA	NA	NA
2978	LN_1958	NA	NA	319.227	NA	21.1136	21.825	21.41	NA	NA	NA	NA	NA	NA	NA	NA	NA	NA
2979	LN_1960	NA	NA	319.227	NA	20.2306	20.5292	20.2025	NA	NA	NA	NA	NA	NA	NA	NA	NA	NA
2980	LN_1967	NA	NA	320.203	NA	21.7533	22.7312	22.081	NA	NA	NA	NA	NA	NA	NA	NA	NA	NA
2003	LN_1972	NA	NA	321.243	NA	20.7367	22.4353	20.641	18.5422	18.667	18.8476	16.2653	17.1593	17.2737	0.000615532	0.0171572	0.0213727	3.44903
2981	LN_1987	NA	NA	323.223	NA	19.5436	19.9419	19.8248	NA	NA	NA	NA	NA	NA	NA	NA	NA	NA
2018	LN_1992	NA	NA	325.184	NA	19.8135	19.2157	19.5161	18.4702	18.1162	18.5773	18.2171	18.0663	18.1351	0.000654399	0.226905	0.24764	1.18792
2982	LN_1994	NA	NA	325.202	NA	20.3297	21.1417	20.4278	NA	NA	NA	NA	NA	NA	NA	NA	NA	NA
2569	LN_1997	FA 21:0	NA	325.311	0.169339	17.2243	17.3987	16.9857	16.2472	NA	15.9183	NA	NA	NA	0.0108208	NA	NA	NA
601	LN_20	NA	NA	101.399	NA	NA	NA	NA	20.1195	20.2761	20.0765	16.4094	16.3634	16.6358	3.73959e-06	3.73959e-06	2.73362e-05	12.8868
1578	LN_2006	NA	NA	329.047	NA	16.674	17.5503	16.8245	19.7401	19.7228	19.8678	17.8804	17.2288	17.5766	0.000119407	0.000183117	0.00040875	4.64267
623	LN_2007	NA	NA	329.047	NA	19.5509	19.849	19.2789	22.8451	22.8969	22.6192	20.9922	20.6609	20.8913	4.40371e-06	2.84024e-05	0.00010077	3.83417
2328	LN_2011	NA	NA	329.197	NA	18.0134	18.4029	18.2425	19.3456	20.3022	19.6503	18.761	18.4821	18.7222	0.00250891	0.00507751	0.00694486	2.15979
2983	LN_2014	NA	NA	329.248	NA	20.4005	21.2941	20.5105	NA	NA	NA	NA	NA	NA	NA	NA	NA	NA
1320	LN_2016	NA	NA	329.248	NA	21.0115	21.7397	21.0092	24.4657	24.3476	24.5543	22.6222	23.0683	23.2866	5.39164e-05	0.00132814	0.00211644	2.7577
1597	LN_2021	NA	NA	331.264	NA	17.1923	18.0052	17.292	20.6361	20.6172	20.9011	19.1359	19.8405	19.9925	0.000129302	0.0139291	0.0176359	2.08759
2984	LN_2025	NA	NA	333.207	NA	21.486	20.6153	21.9694	NA	NA	NA	NA	NA	NA	NA	NA	NA	NA
2985	LN_2026	NA	NA	333.207	NA	20.8831	21.7391	21.1128	NA	NA	NA	NA	NA	NA	NA	NA	NA	NA
2986	LN_2032	NA	NA	335.223	NA	20.0121	20.5633	19.9834	NA	NA	NA	NA	NA	NA	NA	NA	NA	NA
2415	LN_2039	NA	NA	337.215	NA	20.6138	21.0179	20.6037	NA	NA	16.2885	NA	NA	NA	0.00372722	NA	NA	NA
1506	LN_2043	FA 22:1	NA	337.311	1.22757	16.7178	17.6374	17.0474	20.622	20.8299	20.7882	19.3822	20.4098	20.1939	9.58425e-05	0.0696643	0.0803046	1.68341
780	LN_2045	NA	NA	339.19	NA	22.3286	22.4285	22.3151	16.5382	16.0631	16.7475	NA	NA	NA	8.7332e-06	NA	NA	NA
1767	LN_2048	NA	NA	339.209	NA	21.3571	21.9656	21.4255	15.8816	NA	16.1665	NA	NA	NA	0.000251081	NA	NA	NA
1656	LN_2050	FA 22:0	NA	339.326	0.0965452	19.8733	20.394	19.905	19.6471	19.837	19.7809	18.4344	18.6703	18.5664	0.000161187	0.000250062	0.000527201	2.29411
2987	LN_2052	NA	NA	341.206	NA	19.6556	20.3871	19.8558	NA	NA	NA	NA	NA	NA	NA	NA	NA	NA
2988	LN_2056	NA	NA	343.212	NA	20.1706	19.7318	20.7351	NA	NA	NA	NA	NA	NA	NA	NA	NA	NA
2989	LN_2073	Prostaglandin D2	NA	351.217	-1.14807	23.0413	23.2829	23.1164	NA	NA	NA	NA	NA	NA	NA	NA	NA	NA
2621	LN_2079	NA	NA	353.142	NA	20.2203	21.2551	20.9474	NA	NA	NA	NA	15.9522	NA	0.0155983	NA	NA	NA
2219	LN_2088	FA 23:0	NA	353.342	0.691434	17.387	18.1583	17.6363	17.7216	18.1439	17.7659	16.4365	16.6274	16.3	0.00148186	0.000802018	0.00136538	2.68049
1344	LN_2090	NA	NA	355.158	NA	20.1641	20.8943	20.2992	18.2667	18.1582	18.6006	17.8554	17.5089	17.8584	5.76286e-05	0.0418655	0.04934	1.5167
1295	LN_2106	NA	NA	361.259	NA	22.4869	23.1741	22.5183	16.762	16.5218	17.2833	NA	NA	NA	5.02293e-05	NA	NA	NA
1879	LN_2112	NA	NA	363.231	NA	21.1733	21.7126	21.2771	17.9286	17.6326	18.5157	NA	15.9568	NA	0.000368612	0.00893544	0.0116968	4.19558
1839	LN_2180	NA	NA	365.228	NA	19.5281	20.1115	19.6857	15.9684	15.909	16.7096	NA	NA	NA	0.000325181	NA	NA	NA
1409	LN_2181	NA	NA	365.246	NA	22.3682	22.8021	22.4178	16.5028	16.3321	17.1906	NA	NA	16.0515	7.02398e-05	0.210581	0.231021	1.54073
1699	LN_2182	NA	NA	365.246	NA	19.4129	19.9171	19.4787	16.9126	17.0658	17.2368	17.8564	18.1372	18.7178	0.000191334	0.00386686	0.00543001	-2.24294
970	LN_2184	(Z)-Tetracos-15-enoic acid	NA	365.342	-1.55471	NA	15.9642	15.9453	21.4227	21.6193	21.6277	19.1273	20.0133	19.8962	1.84346e-05	0.00073496	0.00126422	3.67469
2990	LN_2190	NA	NA	367.243	NA	20.7004	21.1057	20.8124	NA	NA	NA	NA	NA	NA	NA	NA	NA	NA
2553	LN_2191	FA 24:0	NA	367.358	-0.147116	19.8682	20.2867	19.9518	19.9981	20.122	19.9765	19.5783	19.6281	19.4597	0.00992779	0.00680161	0.00911998	1.3917
2991	LN_2197	NA	NA	371.244	NA	19.4464	19.8123	19.521	NA	NA	NA	NA	NA	NA	NA	NA	NA	NA
2340	LN_2232	NA	NA	377.085	NA	19.4171	19.0988	18.5456	17.7916	17.3301	17.8808	19.7561	19.0628	19.7699	0.00263526	0.00103533	0.00170981	-3.63536
266	LN_2255	NA	NA	381.184	NA	23.7501	23.5926	23.8419	22.4123	22.2749	22.5417	21.0842	21.1022	21.1643	3.26651e-07	6.57938e-06	3.8992e-05	2.44997
2691	LN_2261	FA 25:0	NA	381.374	0.692939	17.3463	18.4531	17.5159	16.3762	16.5609	16.1593	15.9726	NA	NA	0.0273328	0.487003	0.51012	1.31298
2992	LN_2278	NA	NA	386.27	NA	21.8205	22.784	21.9905	NA	NA	NA	NA	NA	NA	NA	NA	NA	NA
2993	LN_2288	NA	NA	387.274	NA	19.3227	19.4746	19.3047	NA	NA	NA	NA	NA	NA	NA	NA	NA	NA
1316	LN_2289	NA	NA	387.275	NA	22.6067	23.4279	22.8042	18.9796	18.7038	19.5215	NA	17.2402	16.5483	5.30475e-05	0.0028139	0.00408253	4.51291
233	LN_2296	NA	NA	389.291	NA	24.144	24.8025	24.277	17.6317	17.4238	18.1336	16.3678	16.7302	16.8979	2.34292e-07	0.00759009	0.0100723	2.0913
2024	LN_2297	NA	NA	389.291	NA	20.0758	20.754	20.0974	17.7227	18.1208	18.1371	18.7831	19.3979	19.6076	0.000672259	0.00494606	0.00678911	-2.41049
173	LN_2304	NA	NA	391.213	NA	19.94	19.9038	20.0749	18.5769	18.6877	18.7465	17.565	17.4637	17.6134	1.11421e-07	3.4007e-06	2.53305e-05	2.17795
2994	LN_2307	NA	NA	391.262	NA	19.7064	20.6119	19.9382	NA	NA	NA	NA	NA	NA	NA	NA	NA	NA
89	LN_2312	NA	NA	393.278	NA	16.538	16.6262	16.7489	20.9448	20.9637	21.1812	19.5046	19.7767	19.5728	3.29647e-08	9.82173e-06	5.07878e-05	2.66086
2737	LN_2318	FA 26:0	NA	395.389	0.585191	18.7025	19.3851	18.7534	18.452	18.3446	18.3252	18.3776	18.428	18.558	0.0442211	0.682	0.701062	-1.05747
1247	LN_2328	NA	NA	399.194	NA	20.8608	20.7078	20.7402	17.4212	16.9513	17.5217	NA	NA	NA	4.43801e-05	NA	NA	NA
1752	LN_2337	NA	NA	401.086	NA	17.3846	18.307	17.2346	20.2684	20.1966	20.3432	18.2558	17.8408	18.1406	0.000230663	0.00030035	0.000612598	4.56414
1914	LN_2338	D-Gentiobiose|D-Maltose|D-Trehalose|Turanose	NA	401.13	-0.726|-1.09|-2.097|-1.845	17.582	16.9305	17.4498	17.1873	16.7125	17.0345	19.8066	18.8812	19.7725	0.000428645	0.000216702	0.000467503	-5.69099
877	LN_2339	NA	NA	401.142	NA	22.8593	23.0792	23.1449	18.2039	17.8006	18.3323	NA	NA	16.016	1.34232e-05	0.00123565	0.00198964	4.27586
2995	LN_2341	NA	NA	401.209	NA	20.0244	20.5148	20.1405	NA	NA	NA	NA	NA	NA	NA	NA	NA	NA
2996	LN_2348	NA	NA	403.158	NA	20.5631	21.4876	20.5789	NA	NA	NA	NA	NA	NA	NA	NA	NA	NA
137	LN_2357	Sterol derivative	NA	405.228	-0.80834	25.1245	24.9962	25.1824	23.7025	23.5981	23.8127	22.4354	22.3721	22.4322	6.47769e-08	1.59505e-06	1.53826e-05	2.44738
573	LN_2368	NA	NA	408.202	NA	20.1625	20.1321	20.2834	19.2025	18.9016	19.2689	17.9859	18.1229	18.0984	3.1016e-06	5.77459e-05	0.000167743	2.07805
876	LN_2376	NA	NA	411.206	NA	21.5346	21.7116	21.6521	17.1087	16.6765	17.1032	16.3044	17.3729	17.5393	1.34154e-05	0.758208	0.774589	-1.07878
817	LN_2377	NA	NA	411.231	NA	23.9691	24.3482	24.0333	20.0208	19.9038	20.6008	NA	17.153	16.3366	1.06252e-05	0.000164173	0.000375137	10.7804
603	LN_2381	NA	NA	413.222	NA	20.9972	21.3528	21.0869	19.3661	19.4784	19.4779	18.5382	18.8247	18.8812	3.76822e-06	0.00155948	0.0024283	1.61634
1327	LN_2382	NA	NA	413.227	NA	22.2768	22.6651	22.3449	18.2536	18.2422	18.804	NA	NA	NA	5.47138e-05	NA	NA	NA
1424	LN_2385	NA	NA	413.246	NA	22.481	22.9168	22.4322	16.9752	16.5438	17.4237	NA	15.8077	NA	7.36578e-05	0.0491809	0.0574935	2.25508
2997	LN_2393	NA	NA	415.243	NA	20.733	21.1603	20.6168	NA	NA	NA	NA	NA	NA	NA	NA	NA	NA
2433	LN_2398	NA	NA	415.306	NA	20.6406	21.5661	20.7882	NA	NA	15.9506	NA	17.2321	16.4398	0.00418411	0.25802	0.27897	-1.84722
932	LN_2401	NA	NA	417.223	NA	20.6433	20.5568	20.63	NA	NA	15.9875	NA	16.2363	16.4039	1.58428e-05	0.0403703	0.0476505	-1.25928
586	LN_2404	NA	NA	417.322	NA	17.2151	18.0856	17.739	22.1826	22.2734	22.5224	20.6298	20.9827	20.7302	3.38528e-06	0.000642757	0.00113339	2.91849
431	LN_2407	NA	NA	419.239	NA	20.3644	20.608	20.4259	18.5065	18.6369	18.6211	17.6577	17.867	18.0503	1.28619e-06	0.000723287	0.00124706	1.6584
2320	LN_2409	NA	NA	420.116	NA	21.0674	21.5152	21.2915	NA	NA	16.03	NA	NA	NA	0.00240658	NA	NA	NA
1360	LN_2411	NA	NA	421.166	NA	20.0856	19.8241	20.3154	17.2634	17.0597	17.313	NA	NA	NA	5.97996e-05	NA	NA	NA
2998	LN_2413	NA	NA	421.259	NA	20.1987	20.712	20.3703	NA	NA	NA	NA	NA	NA	NA	NA	NA	NA
2999	LN_2417	NA	NA	421.405	NA	19.7543	20.7269	20.0036	NA	NA	NA	NA	NA	NA	NA	NA	NA	NA
3000	LN_2418	NA	NA	422.113	NA	19.518	20.1423	19.5808	NA	NA	NA	NA	NA	NA	NA	NA	NA	NA
3001	LN_2422	NA	NA	423.182	NA	19.5951	19.7251	19.641	NA	NA	NA	NA	NA	NA	NA	NA	NA	NA
3002	LN_2426	NA	NA	423.278	NA	19.3407	20.7404	19.825	NA	NA	NA	NA	NA	NA	NA	NA	NA	NA
3003	LN_2443	NA	NA	427.247	NA	19.2354	20.1798	19.5696	NA	NA	NA	NA	NA	NA	NA	NA	NA	NA
519	LN_2475	NA	NA	435.275	NA	26.541	27.1299	26.5234	21.0836	20.9274	21.6164	16.2919	17.9317	17.3054	2.38228e-06	0.000115725	0.000282182	16.3677
1802	LN_2486	NA	NA	437.222	NA	19.8415	20.3242	19.9942	NA	NA	NA	NA	16.3406	16.4003	0.000277992	NA	NA	NA
969	LN_2487	NA	NA	437.291	NA	23.6114	24.2563	23.5882	17.8433	17.5917	18.4493	NA	16.993	16.157	1.83793e-05	0.0202624	0.0249458	2.61427
1004	LN_2494	NA	NA	439.238	NA	19.7531	20.2853	19.8781	16.4701	16.6879	16.7683	18.0629	18.7686	18.5971	2.09811e-05	0.000203904	0.000446124	-3.56545
2204	LN_2495	NA	NA	439.262	NA	NA	16.5697	NA	20.3478	20.4063	20.9485	NA	16.5806	16.12	0.00139124	0.000784963	0.00134028	18.6003
3004	LN_2534	NA	NA	447.323	NA	19.4897	20.8109	19.9454	NA	NA	NA	NA	NA	NA	NA	NA	NA	NA
2677	LN_2538	NA	NA	449.174	NA	NA	NA	NA	19.9819	19.5789	19.6807	18.4289	19.054	19.1115	0.0241882	0.0241882	0.0293117	1.84345
2646	LN_2545	NA	NA	450.262	NA	19.6244	20.6079	19.9458	NA	15.8548	NA	NA	NA	NA	0.0184448	NA	NA	NA
3005	LN_2570	NA	NA	453.262	NA	22.0526	22.9636	22.2669	NA	NA	NA	NA	NA	NA	NA	NA	NA	NA
3006	LN_2574	NA	NA	455.278	NA	20.4784	21.2608	20.8542	NA	NA	NA	NA	NA	NA	NA	NA	NA	NA
1325	LN_2590	NA	NA	459.206	NA	21.3066	21.1962	21.3472	19.6497	19.3728	19.6362	16.8241	17.5805	18.0726	5.45633e-05	0.00053783	0.000979679	4.17144
338	LN_2597	NA	NA	461.222	NA	21.4199	21.6025	21.4534	17.4251	17.1941	17.6224	NA	16.1371	16.3589	6.46517e-07	0.000567841	0.00102548	2.24373
1240	LN_2609	NA	NA	463.306	NA	16.4559	17.2373	16.7037	21.2905	21.2903	21.9347	NA	17.2474	16.7375	4.18143e-05	4.84487e-05	0.000147946	22.8282
3007	LN_2613	NA	NA	465.222	NA	NA	19.8505	19.9577	NA	NA	NA	NA	NA	NA	NA	NA	NA	NA
2354	LN_2614	NA	NA	465.223	NA	20.0085	NA	NA	18.8026	18.4798	18.8105	NA	16.7857	17.1504	0.0027197	0.00304924	0.00437407	3.3163
3008	LN_2617	NA	NA	465.285	NA	20.0363	21.0853	20.2402	NA	NA	NA	NA	NA	NA	NA	NA	NA	NA
3009	LN_2621	NA	NA	466.33	NA	NA	NA	NA	19.5349	20.3306	19.5979	NA	NA	NA	NA	NA	NA	NA
496	LN_2623	NA	NA	467.239	NA	20.5794	20.6606	20.6744	16.7895	16.5492	16.8405	NA	NA	NA	2.04231e-06	NA	NA	NA
2689	LN_2641	NA	NA	473.218	NA	NA	NA	NA	21.0242	20.5244	20.6327	19.5434	20.1204	20.0718	0.0270508	0.0270508	0.0326101	1.75961
63	LN_2650	NA	NA	473.4	NA	21.6267	21.7292	21.6448	20.5184	20.4707	20.5713	19.5376	19.4253	19.5156	1.65306e-08	4.55272e-07	6.93576e-06	2.03821
3010	LN_2674	NA	NA	477.307	NA	21.4704	22.4616	21.7177	NA	NA	NA	NA	NA	NA	NA	NA	NA	NA
3011	LN_2686	NA	NA	479.322	NA	19.7457	20.29	19.9563	NA	NA	NA	NA	NA	NA	NA	NA	NA	NA
3012	LN_2702	NA	NA	483.272	NA	21.3849	22.5064	21.6942	NA	NA	NA	NA	NA	NA	NA	NA	NA	NA
3013	LN_2703	NA	NA	483.272	NA	19.5382	20.6778	19.8622	NA	NA	NA	NA	NA	NA	NA	NA	NA	NA
2189	LN_2710	NA	NA	485.068	NA	17.94	18.7089	17.7775	19.9082	19.8552	19.6327	18.3272	17.8761	18.288	0.00129454	0.000943556	0.00157395	3.10574
1804	LN_2711	NA	NA	485.068	NA	18.205	19.1404	18.4514	20.7719	20.8643	20.618	19.2965	19.1218	19.2549	0.000284427	0.000705352	0.00122054	2.88188
1546	LN_2713	NA	NA	485.068	NA	18.7396	19.6637	18.861	21.8557	21.7982	22.0025	19.8309	19.3547	19.7377	0.000105906	0.0001629	0.000373333	4.73836
3014	LN_2718	NA	NA	485.19	NA	20.0782	20.7101	20.2232	NA	NA	NA	NA	NA	NA	NA	NA	NA	NA
3015	LN_2727	NA	NA	487.187	NA	19.5255	20.1375	19.6031	NA	NA	NA	NA	NA	NA	NA	NA	NA	NA
454	LN_2733	NA	NA	487.382	NA	22.0585	23.149	22.3136	15.8806	16.5194	16.3652	16.1776	16.4446	16.3343	1.56487e-06	0.847587	0.859833	-1.0452
3016	LN_2744	NA	NA	489.444	NA	20.2838	20.8408	20.5229	NA	NA	NA	NA	NA	NA	NA	NA	NA	NA
3017	LN_2774	NA	NA	498.262	NA	23.3505	24.3912	23.7047	NA	NA	NA	NA	NA	NA	NA	NA	NA	NA
3018	LN_2778	NA	NA	499.247	NA	20.8208	21.7382	21.0538	NA	NA	NA	NA	NA	NA	NA	NA	NA	NA
3019	LN_2784	NA	NA	500.278	NA	23.9752	24.9105	24.338	NA	NA	NA	NA	NA	NA	NA	NA	NA	NA
3020	LN_2785	NA	NA	500.279	NA	19.6816	20.524	19.9646	NA	NA	NA	NA	NA	NA	NA	NA	NA	NA
3021	LN_2799	NA	NA	503.278	NA	20.7373	21.5675	20.7483	NA	NA	NA	NA	NA	NA	NA	NA	NA	NA
3022	LN_280	NA	NA	115.958	NA	22.2308	22.6946	22.2726	NA	NA	NA	NA	NA	NA	NA	NA	NA	NA
3023	LN_2809	NA	NA	505.393	NA	20.5512	21.3589	20.8279	NA	NA	NA	NA	NA	NA	NA	NA	NA	NA
3024	LN_2814	NA	NA	506.325	NA	19.3554	20.1213	19.4047	NA	NA	NA	NA	NA	NA	NA	NA	NA	NA
3025	LN_2839	NA	NA	513.398	NA	21.0533	22.2845	21.3519	NA	NA	NA	NA	NA	NA	NA	NA	NA	NA
3026	LN_2840	NA	NA	513.489	NA	20.2819	21.2066	20.4898	NA	NA	NA	NA	NA	NA	NA	NA	NA	NA
393	LN_2852	NA	NA	515.413	NA	24.1215	25.0903	24.3474	17.3544	18.0491	17.6403	18.0477	18.5043	18.2954	9.77063e-07	0.100124	0.11333	-1.51695
3027	LN_2854	NA	NA	515.46	NA	20.0021	20.4425	20.0483	NA	NA	NA	NA	NA	NA	NA	NA	NA	NA
3028	LN_2863	NA	NA	517.476	NA	21.5025	22.1949	21.7113	NA	NA	NA	NA	NA	NA	NA	NA	NA	NA
3029	LN_2875	NA	NA	519.296	NA	20.7829	21.4843	20.8276	NA	NA	NA	NA	NA	NA	NA	NA	NA	NA
3030	LN_2876	NA	NA	519.296	NA	19.5823	20.3733	19.7554	NA	NA	NA	NA	NA	NA	NA	NA	NA	NA
3031	LN_2880	NA	NA	519.472	NA	19.7642	20.5381	19.959	NA	NA	NA	NA	NA	NA	NA	NA	NA	NA
3032	LN_2893	NA	NA	523.291	NA	19.7585	20.3495	19.8466	NA	NA	NA	NA	NA	NA	NA	NA	NA	NA
3033	LN_2899	NA	NA	525.306	NA	24.1053	24.8944	24.3434	NA	NA	NA	NA	NA	NA	NA	NA	NA	NA
3034	LN_2909	NA	NA	527.322	NA	20.734	21.5396	20.8569	NA	NA	NA	NA	NA	NA	NA	NA	NA	NA
3035	LN_2916	NA	NA	528.281	NA	21.044	21.5505	21.1052	NA	NA	NA	NA	NA	NA	NA	NA	NA	NA
3036	LN_2923	NA	NA	529.257	NA	20.8067	21.6654	20.8238	NA	NA	NA	NA	NA	NA	NA	NA	NA	NA
3037	LN_2926	NA	NA	529.429	NA	20.3018	21.2971	20.5273	NA	NA	NA	NA	NA	NA	NA	NA	NA	NA
3038	LN_2932	NA	NA	529.642	NA	19.8041	20.9691	20.1742	NA	NA	NA	NA	NA	NA	NA	NA	NA	NA
3039	LN_2938	NA	NA	530.369	NA	22.2486	23.0744	22.3182	NA	NA	NA	NA	NA	NA	NA	NA	NA	NA
3040	LN_2939	NA	NA	530.369	NA	23.3956	24.1657	23.3858	NA	NA	NA	NA	NA	NA	NA	NA	NA	NA
3041	LN_2950	NA	NA	532.385	NA	22.7713	23.6124	22.8792	NA	NA	NA	NA	NA	NA	NA	NA	NA	NA
3042	LN_2958	NA	NA	533.424	NA	23.944	24.8397	24.2095	NA	NA	NA	NA	NA	NA	NA	NA	NA	NA
3043	LN_2962	NA	NA	533.47	NA	19.3799	20.3173	19.6609	NA	NA	NA	NA	NA	NA	NA	NA	NA	NA
3044	LN_2977	NA	NA	538.447	NA	20.6095	21.1272	20.8799	NA	NA	NA	NA	NA	NA	NA	NA	NA	NA
3045	LN_3006	NA	NA	539.504	NA	19.6712	20.6761	19.9265	NA	NA	NA	NA	NA	NA	NA	NA	NA	NA
964	LN_3008	NA	NA	540.463	NA	20.9628	21.7986	21.125	19.1574	18.7077	19.2268	16.4096	16.5834	17.1447	1.79367e-05	0.000278772	0.000578258	4.9866
3046	LN_3009	NA	NA	541.209	NA	19.6182	19.9249	19.4395	NA	NA	NA	NA	NA	NA	NA	NA	NA	NA
448	LN_3013	NA	NA	541.429	NA	25.2286	26.6121	25.6479	17.9335	18.5323	18.27	18.6133	18.931	18.7296	1.46529e-06	0.216178	0.236489	-1.42671
3047	LN_3016	NA	NA	541.52	NA	21.1049	22.0647	21.5185	NA	NA	NA	NA	NA	NA	NA	NA	NA	NA
570	LN_3019	NA	NA	542.434	NA	24.8467	24.8768	24.9297	NA	NA	NA	16.2595	17.018	16.6704	3.07166e-06	NA	NA	NA
328	LN_3024	NA	NA	543.445	NA	24.0678	25.3752	24.4927	16.643	16.9301	16.5786	17.0355	17.3699	17.2133	6.14607e-07	0.195717	0.215531	-1.40347
904	LN_3034	NA	NA	544.45	NA	24.8034	24.8415	24.8511	NA	NA	16.3125	NA	16.3124	NA	1.45653e-05	0.996481	0.996481	1.00012
1649	LN_304	NA	NA	116.927	NA	20.6458	21.4285	20.7597	18.5302	18.2799	18.5929	16.2765	17.3502	17.5316	0.000158689	0.0103703	0.0133861	2.66639
3048	LN_3044	NA	NA	546.447	NA	23.0685	23.1981	23.1335	NA	NA	NA	NA	NA	NA	NA	NA	NA	NA
3049	LN_3046	NA	NA	546.466	NA	20.2468	20.1734	20.1321	NA	NA	NA	NA	NA	NA	NA	NA	NA	NA
3050	LN_3047	NA	NA	546.466	NA	21.2143	21.8832	20.9361	NA	NA	NA	NA	NA	NA	NA	NA	NA	NA
3051	LN_3056	NA	NA	547.44	NA	23.1731	24.2901	23.4754	NA	NA	NA	NA	NA	NA	NA	NA	NA	NA
3052	LN_3057	NA	NA	547.44	NA	21.5619	22.5221	21.8647	NA	NA	NA	NA	NA	NA	NA	NA	NA	NA
983	LN_3074	NA	NA	552.33	NA	23.168	23.9797	23.3869	17.4967	17.7164	17.6167	NA	NA	NA	1.92957e-05	NA	NA	NA
2136	LN_3075	NA	NA	552.331	NA	20.1607	21.0826	20.3855	17.383	17.5506	16.7659	16.8671	18.4886	17.9394	0.00107557	0.319659	0.342893	-1.44584
3053	LN_3078	NA	NA	552.463	NA	23.4003	23.6689	23.3561	NA	NA	NA	NA	NA	NA	NA	NA	NA	NA
3054	LN_3080	NA	NA	552.463	NA	20.8992	21.6035	21.2166	NA	NA	NA	NA	NA	NA	NA	NA	NA	NA
3055	LN_3086	NA	NA	554.325	NA	21.309	21.4677	21.3196	NA	NA	NA	NA	NA	NA	NA	NA	NA	NA
3056	LN_3087	NA	NA	554.325	NA	20.1094	20.7394	20.285	NA	NA	NA	NA	NA	NA	NA	NA	NA	NA
521	LN_3089	NA	NA	554.346	NA	22.8308	23.8327	23.0942	20.7941	21.1092	21.0034	16.2162	16.304	17.0023	2.42827e-06	9.61998e-06	5.0315e-05	22.0303
3057	LN_3094	NA	NA	554.478	NA	21.4548	22.2944	21.7622	NA	NA	NA	NA	NA	NA	NA	NA	NA	NA
3058	LN_3099	NA	NA	555.317	NA	19.9766	20.9614	20.1222	NA	NA	NA	NA	NA	NA	NA	NA	NA	NA
3059	LN_3109	NA	NA	556.385	NA	19.5964	20.2819	19.7644	NA	NA	NA	NA	NA	NA	NA	NA	NA	NA
3060	LN_3110	NA	NA	556.385	NA	19.3476	20.1792	19.5831	NA	NA	NA	NA	NA	NA	NA	NA	NA	NA
3061	LN_3111	NA	NA	556.45	NA	20.7403	20.816	20.671	NA	NA	NA	NA	NA	NA	NA	NA	NA	NA
1415	LN_3114	NA	NA	557.108	NA	18.2131	18.9826	18.2437	21.2394	21.3092	21.4772	19.2516	18.7205	19.2382	7.13712e-05	0.000115646	0.000282182	4.8294
3062	LN_3120	NA	NA	557.515	NA	20.1444	21.392	20.3415	NA	NA	NA	NA	NA	NA	NA	NA	NA	NA
3063	LN_3123	NA	NA	558.4	NA	20.0988	20.6568	20.1257	NA	NA	NA	NA	NA	NA	NA	NA	NA	NA
3064	LN_3124	NA	NA	558.401	NA	19.4883	20.2896	19.6148	NA	NA	NA	NA	NA	NA	NA	NA	NA	NA
3065	LN_3127	NA	NA	558.466	NA	21.5015	22.0982	21.6013	NA	NA	NA	NA	NA	NA	NA	NA	NA	NA
1745	LN_3134	NA	NA	559.44	NA	25.3577	26.3188	25.5225	NA	NA	NA	NA	16.8285	16.3019	0.000226475	NA	NA	NA
3066	LN_3135	NA	NA	559.44	NA	22.7157	23.3784	22.9024	NA	NA	NA	NA	NA	NA	NA	NA	NA	NA
3067	LN_3140	NA	NA	560.445	NA	20.6374	20.9518	20.6482	NA	NA	NA	NA	NA	NA	NA	NA	NA	NA
3068	LN_3143	NA	NA	560.462	NA	19.8193	20.4078	19.8879	NA	NA	NA	NA	NA	NA	NA	NA	NA	NA
3069	LN_3151	NA	NA	561.419	NA	19.3746	20.2145	19.6401	NA	NA	NA	NA	NA	NA	NA	NA	NA	NA
1444	LN_3153	NA	NA	561.455	NA	24.5607	25.3182	24.939	NA	NA	NA	NA	16.1866	15.9864	7.88428e-05	NA	NA	NA
3070	LN_3154	NA	NA	561.455	NA	25.5516	26.2506	25.7054	NA	NA	NA	NA	NA	NA	NA	NA	NA	NA
591	LN_3165	NA	NA	562.46	NA	23.515	23.6279	23.4103	NA	NA	NA	16.5342	16.6037	17.0961	3.52094e-06	NA	NA	NA
3071	LN_318	NA	NA	116.927	NA	19.6357	20.6632	19.9516	NA	NA	NA	NA	NA	NA	NA	NA	NA	NA
3072	LN_3180	NA	NA	564.457	NA	21.7933	21.9161	21.7806	NA	NA	NA	NA	NA	NA	NA	NA	NA	NA
3073	LN_3181	NA	NA	564.463	NA	19.4137	20.2034	19.7953	NA	NA	NA	NA	NA	NA	NA	NA	NA	NA
349	LN_3195	NA	NA	566.479	NA	26.3317	27.2826	26.5842	16.2716	NA	16.2401	17.0854	17.6112	17.3957	6.86473e-07	0.0185853	0.022991	-2.15581
2667	LN_3204	NA	NA	567.51	NA	19.5917	19.8265	19.3007	19.4182	18.8017	18.985	18.8964	18.7092	18.8262	0.0227836	0.243289	0.264524	1.19557
1445	LN_3215	NA	NA	568.494	NA	NA	NA	NA	21.8495	21.594	21.8116	19.1186	18.6812	19.132	7.89725e-05	7.89725e-05	0.000210153	6.84215
2254	LN_3216	NA	NA	568.494	NA	26.8008	27.5483	26.9305	NA	NA	NA	NA	16.3138	NA	0.00182587	NA	NA	NA
3074	LN_3218	NA	NA	568.537	NA	19.3819	20.0579	19.3241	NA	NA	NA	NA	NA	NA	NA	NA	NA	NA
3075	LN_3224	NA	NA	569.453	NA	22.2249	22.0694	22.1609	NA	NA	NA	NA	NA	NA	NA	NA	NA	NA
3076	LN_3232	NA	NA	570.466	NA	21.9647	22.8075	22.0931	NA	NA	NA	NA	NA	NA	NA	NA	NA	NA
3077	LN_3237	NA	NA	570.51	NA	22.9882	23.8323	23.1137	NA	NA	NA	NA	NA	NA	NA	NA	NA	NA
3078	LN_3238	NA	NA	570.51	NA	21.4021	22.2004	21.2591	NA	NA	NA	NA	NA	NA	NA	NA	NA	NA
3079	LN_3241	NA	NA	571.468	NA	23.2196	23.4783	23.4467	NA	NA	NA	NA	NA	NA	NA	NA	NA	NA
2493	LN_3243	NA	NA	571.497	NA	20.8478	21.0433	20.5121	20.2248	19.5065	19.7266	19.8797	19.8595	19.7328	0.00606318	0.983529	0.985656	-1.00326
3080	LN_3246	NA	NA	572.435	NA	19.5616	20.3094	20.0409	NA	NA	NA	NA	NA	NA	NA	NA	NA	NA
697	LN_3249	NA	NA	572.481	NA	NA	NA	NA	21.2268	20.9426	21.1754	17.8967	17.9799	18.0554	5.84222e-06	5.84222e-06	3.67329e-05	8.80047
3081	LN_3252	NA	NA	572.482	NA	21.8173	22.5635	21.8525	NA	NA	NA	NA	NA	NA	NA	NA	NA	NA
3082	LN_3253	NA	NA	572.489	NA	20.1937	20.7637	20.4104	NA	NA	NA	NA	NA	NA	NA	NA	NA	NA
2544	LN_3265	NA	NA	574.451	NA	22.2439	22.6258	22.5698	NA	NA	NA	20.3416	21.3067	21.1885	0.00930705	NA	NA	NA
3083	LN_3268	NA	NA	574.478	NA	20.0682	20.9016	20.0822	NA	NA	NA	NA	NA	NA	NA	NA	NA	NA
3084	LN_3273	NA	NA	575.434	NA	19.6799	20.6547	19.8518	NA	NA	NA	NA	NA	NA	NA	NA	NA	NA
3085	LN_3276	NA	NA	575.435	NA	20.42	21.428	20.6193	NA	NA	NA	NA	NA	NA	NA	NA	NA	NA
3086	LN_3283	NA	NA	576.43	NA	19.411	19.8269	19.7016	NA	NA	NA	NA	NA	NA	NA	NA	NA	NA
3087	LN_3286	NA	NA	576.476	NA	19.9558	20.2034	19.9466	NA	NA	NA	NA	NA	NA	NA	NA	NA	NA
3088	LN_3297	NA	NA	578.346	NA	20.3125	21.2975	20.5922	NA	NA	NA	NA	NA	NA	NA	NA	NA	NA
2275	LN_3298	NA	NA	578.347	NA	20.6686	21.391	20.7414	NA	15.8827	NA	NA	17.0456	16.4772	0.0019234	0.170073	0.188185	-1.83878
3089	LN_3301	NA	NA	578.369	NA	25.6648	26.3769	25.6971	NA	NA	NA	NA	NA	NA	NA	NA	NA	NA
3090	LN_3316	NA	NA	580.361	NA	21.2589	22.077	21.4865	NA	NA	NA	NA	NA	NA	NA	NA	NA	NA
3091	LN_3318	NA	NA	580.362	NA	20.3522	21.3047	20.5538	NA	NA	NA	NA	NA	NA	NA	NA	NA	NA
3092	LN_3320	NA	NA	580.385	NA	23.2348	24.0888	23.391	NA	NA	NA	NA	NA	NA	NA	NA	NA	NA
3093	LN_3321	NA	NA	580.385	NA	21.3832	22.3198	21.5371	NA	NA	NA	NA	NA	NA	NA	NA	NA	NA
3094	LN_3323	NA	NA	580.494	NA	21.9383	22.931	22.0962	NA	NA	NA	NA	NA	NA	NA	NA	NA	NA
3095	LN_3324	NA	NA	580.494	NA	19.6653	20.4047	20.1113	NA	NA	NA	NA	NA	NA	NA	NA	NA	NA
3096	LN_3338	NA	NA	582.51	NA	22.0236	23.221	22.3191	NA	NA	NA	NA	NA	NA	NA	NA	NA	NA
3097	LN_3347	NA	NA	583.473	NA	19.3199	20.3321	19.347	NA	NA	NA	NA	NA	NA	NA	NA	NA	NA
3098	LN_3356	NA	NA	584.489	NA	21.9452	22.9705	22.0702	NA	NA	NA	NA	NA	NA	NA	NA	NA	NA
815	LN_3373	NA	NA	586.505	NA	24.9567	25.7539	25.131	NA	NA	NA	16.7183	16.5622	17.1994	1.05791e-05	NA	NA	NA
3099	LN_3377	NA	NA	587.432	NA	20.7	21.2216	20.7213	NA	NA	NA	NA	NA	NA	NA	NA	NA	NA
3100	LN_3384	NA	NA	588.43	NA	20.3205	20.8758	20.6994	NA	NA	NA	NA	NA	NA	NA	NA	NA	NA
3101	LN_3386	NA	NA	588.439	NA	20.7799	20.6317	20.8765	NA	NA	NA	NA	NA	NA	NA	NA	NA	NA
1924	LN_3387	NA	NA	588.465	NA	19.7696	19.9073	19.6548	NA	NA	NA	16.0692	17.0869	16.5285	0.000447154	NA	NA	NA
3102	LN_3394	NA	NA	589.447	NA	21.0252	21.4368	21.1488	NA	NA	NA	NA	NA	NA	NA	NA	NA	NA
3103	LN_3399	NA	NA	589.479	NA	20.9647	21.0314	20.9575	NA	NA	NA	NA	NA	NA	NA	NA	NA	NA
3104	LN_3404	NA	NA	590.445	NA	22.7464	23.5776	23.276	NA	NA	NA	NA	NA	NA	NA	NA	NA	NA
2842	LN_3405	NA	NA	590.446	NA	20.3183	21.3559	20.8839	NA	NA	NA	19.4387	20.6313	20.5073	0.243401	NA	NA	NA
3105	LN_3410	NA	NA	590.492	NA	20.049	20.7836	20.2284	NA	NA	NA	NA	NA	NA	NA	NA	NA	NA
3106	LN_3415	NA	NA	591.261	NA	23.8057	24.4077	23.7717	NA	NA	NA	NA	NA	NA	NA	NA	NA	NA
3107	LN_3416	NA	NA	591.261	NA	20.9711	21.6036	20.9885	NA	NA	NA	NA	NA	NA	NA	NA	NA	NA
1412	LN_3440	NA	NA	594.51	NA	20.2449	21.3056	20.4698	17.8112	17.5963	17.9438	17.4463	17.5558	17.8355	7.10265e-05	0.578873	0.599039	1.12601
3108	LN_3441	NA	NA	594.51	NA	22.1316	23.3228	22.2656	NA	NA	NA	NA	NA	NA	NA	NA	NA	NA
2818	LN_3445	NA	NA	595.542	NA	21.8099	22.3132	21.5131	22.0014	21.4673	21.7641	21.476	21.2408	21.4132	0.168449	0.169826	0.188001	1.29024
3109	LN_3451	NA	NA	596.489	NA	21.6159	22.1731	21.8405	NA	NA	NA	NA	NA	NA	NA	NA	NA	NA
1335	LN_3455	NA	NA	596.525	NA	NA	NA	NA	21.7195	21.4337	21.6947	18.8985	18.6711	19.089	5.57859e-05	5.57859e-05	0.000163864	6.63355
1230	LN_3457	Cer(d18:1/16:0)	NA	596.526	-0.53126	21.8604	22.9597	21.9781	18.9363	18.5762	19.2047	17.9198	17.4685	18.1123	4.09973e-05	0.0238646	0.0289718	2.10257
3110	LN_3462	NA	NA	597.485	NA	19.7456	20.567	19.8267	NA	NA	NA	NA	NA	NA	NA	NA	NA	NA
1179	LN_3469	NA	NA	598.497	NA	NA	NA	NA	23.7284	23.4779	23.7507	20.3416	20.5793	20.7782	3.6177e-05	3.6177e-05	0.00011963	8.49092
3111	LN_3470	NA	NA	598.504	NA	22.1211	22.5862	22.3938	NA	NA	NA	NA	NA	NA	NA	NA	NA	NA
1698	LN_3474	NA	NA	598.54	NA	NA	NA	NA	20.9203	20.5473	20.4047	18.2582	18.2229	18.4863	0.000190677	0.000190677	0.000421564	4.9302
3112	LN_3480	NA	NA	599.501	NA	19.9209	20.6395	20.0057	NA	NA	NA	NA	NA	NA	NA	NA	NA	NA
2113	LN_3484	NA	NA	600.33	NA	20.3816	21.2776	20.5677	NA	16.125	15.9583	NA	NA	NA	0.000953018	NA	NA	NA
1886	LN_3485	NA	NA	600.331	NA	21.8416	22.801	21.9338	18.8014	19.1462	18.2229	16.5325	18.4302	17.4248	0.000375509	0.0644246	0.0745613	2.39661
1394	LN_3491	NA	NA	600.494	NA	NA	NA	NA	22.2142	21.8538	22.1343	18.6808	19.0057	19.1733	6.72646e-05	6.72646e-05	0.000187646	8.65894
3113	LN_3498	NA	NA	600.521	NA	19.566	20.3598	19.631	NA	NA	NA	NA	NA	NA	NA	NA	NA	NA
3114	LN_3501	NA	NA	600.522	NA	20.2257	21.2544	20.6004	NA	NA	NA	NA	NA	NA	NA	NA	NA	NA
1133	LN_3509	NA	NA	601.46	NA	20.1433	20.2939	20.0791	18.8497	18.6482	19.1833	NA	16.803	16.4089	3.2139e-05	9.68634e-05	0.000246181	4.88292
2512	LN_3511	NA	NA	602.346	NA	19.6829	20.4434	19.7121	NA	NA	NA	NA	17.4071	16.5515	0.00721901	NA	NA	NA
3115	LN_3512	NA	NA	602.346	NA	20.1636	21.1003	20.3901	NA	NA	NA	NA	NA	NA	NA	NA	NA	NA
3116	LN_3536	NA	NA	604.461	NA	22.9526	23.3774	23.2263	NA	NA	NA	NA	NA	NA	NA	NA	NA	NA
3117	LN_3545	NA	NA	605.409	NA	19.3679	19.8785	19.4904	NA	NA	NA	NA	NA	NA	NA	NA	NA	NA
2323	LN_3561	NA	NA	608.526	NA	NA	NA	NA	19.5144	19.4433	19.7214	NA	NA	16.1857	0.00243537	0.00243537	0.0035827	10.3675
3118	LN_3572	NA	NA	610.324	NA	19.5307	20.3754	19.7026	NA	NA	NA	NA	NA	NA	NA	NA	NA	NA
1411	LN_3593	NA	NA	612.513	NA	NA	NA	NA	20.9853	20.9359	21.1959	18.1386	18.0014	18.4927	7.07108e-05	7.07108e-05	0.000193402	7.10159
3119	LN_3599	NA	NA	613.23	NA	22.3889	23.5327	22.5995	NA	NA	NA	NA	NA	NA	NA	NA	NA	NA
3120	LN_3600	NA	NA	613.23	NA	20.8529	21.9671	21.371	NA	NA	NA	NA	NA	NA	NA	NA	NA	NA
3121	LN_3614	NA	NA	614.536	NA	20.4931	21.5539	20.6167	NA	NA	NA	NA	NA	NA	NA	NA	NA	NA
3122	LN_3617	NA	NA	615.459	NA	20.326	20.2385	20.1778	NA	NA	NA	NA	NA	NA	NA	NA	NA	NA
3123	LN_3626	NA	NA	616.315	NA	19.9159	20.3005	19.8387	NA	NA	NA	NA	NA	NA	NA	NA	NA	NA
3124	LN_3628	NA	NA	616.461	NA	19.2435	19.9243	19.6072	NA	NA	NA	NA	NA	NA	NA	NA	NA	NA
1915	LN_3629	NA	NA	616.461	NA	19.691	20.4927	20.2578	NA	NA	NA	16.0592	16.8462	16.6792	0.000428849	NA	NA	NA
1636	LN_363	NA	NA	121.028	NA	18.6147	19.3961	18.7046	21.4938	21.2777	21.1036	19.7664	19.4785	19.7753	0.000149485	0.000467959	0.000876103	3.07009
3125	LN_3632	NA	NA	616.508	NA	NA	NA	NA	NA	NA	NA	20.0324	19.9898	20.5713	NA	NA	NA	NA
3126	LN_3635	NA	NA	616.515	NA	21.6519	22.1025	21.7031	NA	NA	NA	NA	NA	NA	NA	NA	NA	NA
3127	LN_3641	NA	NA	617.421	NA	19.8544	20.5526	20.1693	NA	NA	NA	NA	NA	NA	NA	NA	NA	NA
3128	LN_3642	NA	NA	617.442	NA	20.1708	21.0974	20.2358	NA	NA	NA	NA	NA	NA	NA	NA	NA	NA
3129	LN_3651	NA	NA	618.476	NA	23.4379	23.8757	23.781	NA	NA	NA	NA	NA	NA	NA	NA	NA	NA
3130	LN_3652	NA	NA	618.476	NA	NA	NA	NA	NA	NA	NA	19.3513	20.8465	20.4496	NA	NA	NA	NA
1692	LN_3655	NA	NA	618.523	NA	NA	NA	NA	17.8126	17.1324	17.4174	20.3067	20.5099	20.7238	0.000188055	0.000188055	0.00041696	-8.33561
373	LN_3676	NA	NA	621.429	NA	22.3189	22.6355	22.4269	19.6773	19.5594	20.0186	NA	16.2443	16.1008	8.2511e-07	4.63447e-06	3.12761e-05	11.9522
229	LN_3681	Cer(d18:1/18:1(9Z))	NA	622.541	-0.764143	16.7605	17.3556	16.5815	24.8486	24.5789	24.9308	20.8439	20.7951	21.3276	2.23007e-07	5.32979e-06	3.47876e-05	13.9016
1475	LN_3688	NA	NA	623.426	NA	20.7303	21.1288	20.8009	18.1669	17.9056	18.3158	NA	NA	NA	8.77306e-05	NA	NA	NA
3131	LN_3707	Cer(d18:1/18:0)	NA	624.557	-0.0595987	17.1197	17.5625	17.2474	NA	NA	NA	NA	NA	NA	NA	NA	NA	NA
3132	LN_3710	NA	NA	625.268	NA	22.2395	22.7242	22.3751	NA	NA	NA	NA	NA	NA	NA	NA	NA	NA
3133	LN_3711	NA	NA	625.423	NA	19.8646	19.9857	19.9925	NA	NA	NA	NA	NA	NA	NA	NA	NA	NA
2185	LN_3714	NA	NA	625.505	NA	19.0747	19.9101	19.3846	17.2972	17.4069	17.5354	NA	NA	NA	0.00128348	NA	NA	NA
1290	LN_3716	NA	NA	625.516	NA	NA	NA	NA	21.6477	21.5478	21.6175	18.5147	18.8346	19.0221	4.8875e-05	4.8875e-05	0.000148885	7.03195
3134	LN_3766	NA	NA	629.225	NA	19.4964	20.502	19.7056	NA	NA	NA	NA	NA	NA	NA	NA	NA	NA
1174	LN_3800	NA	NA	633.437	NA	17.4639	17.852	17.5694	18.6389	18.7153	18.8524	19.4537	19.6275	19.9151	3.57466e-05	0.000922555	0.00154336	-1.90513
3135	LN_3804	NA	NA	633.509	NA	21.9804	22.9316	22.0998	NA	NA	NA	NA	NA	NA	NA	NA	NA	NA
1835	LN_3807	NA	NA	634.445	NA	NA	NA	NA	20.5394	20.5962	20.3692	16.3628	16.5357	17.388	0.000322366	0.000322366	0.000646126	13.3563
3136	LN_3813	NA	NA	635.432	NA	21.7699	22.4725	22.0851	NA	NA	NA	NA	NA	NA	NA	NA	NA	NA
1613	LN_3828	NA	NA	636.557	NA	NA	NA	NA	21.1348	21.0249	21.3546	18.2602	17.9445	18.5635	0.000137352	0.000137352	0.000325403	7.54402
3137	LN_3830	NA	NA	637.402	NA	19.8217	20.749	19.9882	NA	NA	NA	NA	NA	NA	NA	NA	NA	NA
3138	LN_3833	NA	NA	637.447	NA	18.6523	19.3755	18.9043	NA	NA	NA	NA	NA	NA	NA	NA	NA	NA
3139	LN_3863	NA	NA	640.552	NA	NA	NA	NA	NA	NA	NA	20.2339	19.9945	20.9382	NA	NA	NA	NA
3140	LN_3870	NA	NA	641.397	NA	20.9705	20.9835	21.0189	NA	NA	NA	NA	NA	NA	NA	NA	NA	NA
3141	LN_3871	NA	NA	641.413	NA	19.3287	20.3211	19.7642	NA	NA	NA	NA	NA	NA	NA	NA	NA	NA
3142	LN_3876	NA	NA	642.51	NA	20.4049	21.4559	20.6223	NA	NA	NA	NA	NA	NA	NA	NA	NA	NA
1976	LN_3883	NA	NA	642.568	NA	NA	NA	NA	18.3618	17.6658	18.0126	20.4114	20.3386	20.8232	0.000563392	0.000563392	0.00101903	-5.70035
3143	LN_3896	NA	NA	644.502	NA	NA	NA	NA	19.4902	19.9271	19.3889	NA	NA	NA	NA	NA	NA	NA
872	LN_3909	NA	NA	645.473	NA	23.0725	24.0688	23.2503	20.1582	20.1492	20.6	NA	16.2843	16.3186	1.32296e-05	7.92028e-05	0.000210202	16.0115
1581	LN_3923	NA	NA	647.445	NA	21.2905	22.0839	21.4447	21.5962	21.6393	21.9023	18.3497	19.2287	18.9827	0.000120972	7.89031e-05	0.000210128	7.25466
1306	LN_3942	NA	NA	649.461	NA	NA	NA	NA	22.1962	22.0789	22.3809	NA	16.5513	16.8481	5.20631e-05	5.20631e-05	0.000155963	45.8533
3144	LN_3943	NA	NA	649.461	NA	22.2728	22.964	22.3311	NA	NA	NA	NA	NA	NA	NA	NA	NA	NA
3145	LN_3959	NA	NA	651.458	NA	NA	NA	NA	20.6823	20.5133	20.9266	NA	NA	NA	NA	NA	NA	NA
3146	LN_3960	NA	NA	651.459	NA	20.7177	21.4744	20.7596	NA	NA	NA	NA	NA	NA	NA	NA	NA	NA
3147	LN_3961	NA	NA	651.463	NA	19.4273	20.6599	19.418	NA	NA	NA	NA	NA	NA	NA	NA	NA	NA
1492	LN_3971	NA	NA	652.552	NA	NA	NA	NA	20.7282	20.2964	20.7355	17.0515	16.9974	17.4959	9.20289e-05	9.20289e-05	0.000236849	10.5934
3148	LN_3980	NA	NA	653.397	NA	19.4729	19.8926	19.5432	NA	NA	NA	NA	NA	NA	NA	NA	NA	NA
3149	LN_4021	NA	NA	655.494	NA	19.1751	20.4384	19.2116	NA	NA	NA	NA	NA	NA	NA	NA	NA	NA
3150	LN_4053	NA	NA	659.432	NA	20.4959	21.6402	20.7363	NA	NA	NA	NA	NA	NA	NA	NA	NA	NA
3151	LN_4054	NA	NA	659.432	NA	19.5856	20.5431	19.7577	NA	NA	NA	NA	NA	NA	NA	NA	NA	NA
3152	LN_4056	NA	NA	659.466	NA	NA	NA	NA	20.577	20.681	21.3473	NA	NA	NA	NA	NA	NA	NA
824	LN_4064	NA	NA	660.461	NA	18.0192	18.3422	18.0626	21.9229	22.128	21.7565	20.2028	20.0892	20.8758	1.07037e-05	0.00057563	0.00103551	2.92112
3153	LN_4071	NA	NA	661.447	NA	21.9258	22.7282	22.0874	NA	NA	NA	NA	NA	NA	NA	NA	NA	NA
1786	LN_4084	NA	NA	662.476	NA	NA	NA	NA	22.5003	22.6871	22.5608	18.1007	18.1185	19.1192	0.000265067	0.000265067	0.000554797	17.5886
3154	LN_4090	NA	NA	663.462	NA	19.7491	20.8163	19.858	NA	NA	NA	NA	NA	NA	NA	NA	NA	NA
3155	LN_4094	NA	NA	664.48	NA	20.2074	20.8251	20.6543	NA	NA	NA	NA	NA	NA	NA	NA	NA	NA
3156	LN_4105	NA	NA	666.44	NA	20.598	20.5754	20.7808	NA	NA	NA	NA	NA	NA	NA	NA	NA	NA
3157	LN_4124	NA	NA	668.456	NA	21.5449	21.5903	21.6881	NA	NA	NA	NA	NA	NA	NA	NA	NA	NA
3158	LN_4133	NA	NA	669.22	NA	19.2781	20.1178	19.6089	NA	NA	NA	NA	NA	NA	NA	NA	NA	NA
2152	LN_4137	NA	NA	669.534	NA	NA	NA	NA	21.2806	21.7012	21.1091	17.4498	17.3187	18.5637	0.00115353	0.00115353	0.00187684	12.0107
3159	LN_4145	NA	NA	670.518	NA	NA	NA	NA	21.912	22.1435	21.4093	NA	NA	NA	NA	NA	NA	NA
1548	LN_4165	NA	NA	671.489	NA	21.7527	22.9044	21.9363	22.5392	22.6403	23.0015	18.6627	19.3025	19.3053	0.000107927	5.35354e-05	0.000159126	12.4394
2411	LN_4172	NA	NA	672.488	NA	18.099	18.6142	18.6446	NA	NA	NA	19.5283	19.9331	19.8717	0.00365685	NA	NA	NA
3160	LN_4175	NA	NA	672.533	NA	NA	NA	NA	20.0028	20.6149	19.922	NA	NA	NA	NA	NA	NA	NA
1859	LN_4187	NA	NA	673.46	NA	19.4902	20.2925	19.5351	17.9114	18.0443	18.1954	16.893	17.6374	17.3666	0.00034881	0.0386925	0.0458102	1.68341
3161	LN_4188	NA	NA	673.505	NA	NA	NA	NA	19.6429	19.3865	19.7562	NA	NA	NA	NA	NA	NA	NA
1974	LN_4189	NA	NA	673.505	NA	NA	NA	NA	22.9727	22.8423	23.4731	NA	16.5185	17.3335	0.000558428	0.000558428	0.00101163	72.0045
3162	LN_4190	NA	NA	673.505	NA	22.8176	23.8811	22.9032	NA	NA	NA	NA	NA	NA	NA	NA	NA	NA
2292	LN_4195	NA	NA	674.513	NA	NA	NA	NA	19.0126	19.2892	18.874	21.0201	21.0466	21.9127	0.00203401	0.00203401	0.00303856	-4.81618
1591	LN_4204	NA	NA	675.476	NA	NA	NA	NA	21.425	21.3368	21.6382	16.7876	17.6935	17.4329	0.000125664	0.000125664	0.000302665	17.9011
2485	LN_4206	NA	NA	675.476	NA	17.9283	19.0282	18.2019	19.8427	19.7929	20.2211	17.887	18.6433	18.5176	0.00571737	0.00370045	0.00521847	3.03764
3163	LN_4214	NA	NA	676.529	NA	NA	NA	NA	20.4469	20.9082	20.6806	NA	NA	NA	NA	NA	NA	NA
3164	LN_4219	NA	NA	677.442	NA	22.9257	23.6356	22.9074	NA	NA	NA	NA	NA	NA	NA	NA	NA	NA
3165	LN_4221	NA	NA	677.442	NA	19.7227	20.7611	19.7827	NA	NA	NA	NA	NA	NA	NA	NA	NA	NA
3166	LN_4222	NA	NA	677.442	NA	20.1041	21.0383	20.252	NA	NA	NA	NA	NA	NA	NA	NA	NA	NA
3167	LN_4223	NA	NA	677.442	NA	19.7181	20.7914	19.8921	NA	NA	NA	NA	NA	NA	NA	NA	NA	NA
1478	LN_4227	NA	NA	677.492	NA	NA	NA	NA	22.0551	22.1047	22.4722	NA	16.8165	16.5959	8.84177e-05	8.84177e-05	0.000229365	45.3968
3168	LN_4231	NA	NA	678.331	NA	19.9037	20.7333	19.8966	NA	NA	NA	NA	NA	NA	NA	NA	NA	NA
3169	LN_4238	NA	NA	679.434	NA	NA	NA	NA	20.7635	20.7003	21.7508	NA	NA	NA	NA	NA	NA	NA
3170	LN_4239	NA	NA	679.489	NA	NA	NA	NA	20.5438	20.6498	20.9055	NA	NA	NA	NA	NA	NA	NA
3171	LN_4241	NA	NA	679.494	NA	20.0608	21.2621	20.0911	NA	NA	NA	NA	NA	NA	NA	NA	NA	NA
2079	LN_4285	NA	NA	683.549	NA	NA	NA	NA	21.7244	21.8875	21.7363	18.251	18.0684	19.2159	0.000812105	0.000812105	0.00137648	9.65301
2309	LN_4308	NA	NA	685.529	NA	NA	NA	NA	21.966	22.101	21.8096	19.5358	19.2111	20.2868	0.00228473	0.00228473	0.0033761	4.86002
3172	LN_431	NA	NA	134.893	NA	20.5709	20.0141	20.7151	NA	NA	NA	NA	NA	NA	NA	NA	NA	NA
3173	LN_4316	NA	NA	686.364	NA	20.7051	21.1141	20.8354	NA	NA	NA	NA	NA	NA	NA	NA	NA	NA
3174	LN_4319	NA	NA	686.513	NA	NA	NA	NA	19.3298	19.7393	19.2081	NA	NA	NA	NA	NA	NA	NA
3175	LN_432	NA	NA	134.893	NA	20.6898	20.1281	20.5424	NA	NA	NA	NA	NA	NA	NA	NA	NA	NA
3176	LN_4324	NA	NA	687.23	NA	19.7761	20.4106	19.8161	NA	NA	NA	NA	NA	NA	NA	NA	NA	NA
3177	LN_436	NA	NA	134.893	NA	19.8347	20.1689	19.7383	NA	NA	NA	NA	NA	NA	NA	NA	NA	NA
3178	LN_4374	NA	NA	691.455	NA	21.7901	22.5586	21.993	NA	NA	NA	NA	NA	NA	NA	NA	NA	NA
3179	LN_4385	PG 30:0	NA	693.471	-0.324109	18.3344	18.7409	18.5534	NA	NA	NA	NA	NA	NA	NA	NA	NA	NA
2070	LN_4386	NA	NA	693.474	NA	19.9748	21.0497	20.03	16.7578	16.9913	17.1677	NA	NA	NA	0.000789843	NA	NA	NA
634	LN_4398	NA	NA	695.445	NA	23.351	23.6344	23.5319	20.4189	20.4246	20.4908	17.9738	19.047	18.6503	4.60825e-06	0.0003872	0.000751376	3.70048
3180	LN_4399	NA	NA	695.452	NA	21.1256	22.1655	21.292	NA	NA	NA	NA	NA	NA	NA	NA	NA	NA
1881	LN_4404	NA	NA	695.489	NA	19.4944	20.6606	19.6727	17.8482	17.9581	18.17	NA	15.8382	16.0409	0.000371936	0.00291532	0.0042086	4.14848
589	LN_4415	NA	NA	697.443	NA	21.8623	22.1355	22.0104	18.8792	18.7898	19.0335	16.5917	17.5818	17.1883	3.50365e-06	0.000390305	0.000756134	3.43473
473	LN_4417	NA	NA	697.46	NA	22.1599	22.3147	22.0597	19.5909	19.66	19.5214	17.1687	17.9747	17.7327	1.7927e-06	7.72618e-05	0.000207057	3.9052
2035	LN_4420	NA	NA	697.505	NA	19.7062	20.7748	19.7506	19.939	19.9592	20.3668	17.3455	17.9926	17.8395	0.000688774	0.000483073	0.00089924	5.14237
2443	LN_4425	NA	NA	697.565	NA	NA	NA	NA	19.783	20.0826	19.7086	16.9082	16.8303	18.1516	0.00444677	0.00444677	0.00617326	5.90277
3181	LN_4431	NA	NA	698.549	NA	NA	NA	NA	21.7613	22.3105	21.4778	NA	NA	NA	NA	NA	NA	NA
273	LN_4437	NA	NA	699.458	NA	20.6042	20.7009	20.568	18.0286	18.0442	18.0584	NA	16.5641	NA	3.56005e-07	1.34704e-05	6.18172e-05	2.78876
3182	LN_4439	NA	NA	699.476	NA	20.8221	21.4306	20.7216	NA	NA	NA	NA	NA	NA	NA	NA	NA	NA
1238	LN_4441	NA	NA	699.521	NA	NA	NA	NA	22.1528	22.2565	22.4921	17.1105	17.8405	17.6979	4.16511e-05	4.16511e-05	0.000132174	26.924
2542	LN_4443	NA	NA	699.521	NA	18.3385	19.4424	18.4855	20.1012	20.1124	20.6202	18.1799	18.8158	19.0287	0.00898344	0.00541865	0.00737662	3.03799
2846	LN_4451	NA	NA	700.528	NA	NA	NA	NA	19.5794	19.7637	19.592	18.9187	19.0932	19.8379	0.277549	0.277549	0.299386	1.28499
2398	LN_4452	NA	NA	700.529	NA	NA	NA	NA	20.6138	20.7613	20.3622	NA	NA	16.6361	0.00347432	0.00347432	0.00493562	15.3805
3183	LN_4464	NA	NA	701.409	NA	22.1255	22.2427	22.1828	NA	NA	NA	NA	NA	NA	NA	NA	NA	NA
1690	LN_4471	NA	NA	701.536	NA	NA	NA	NA	22.7907	23.0022	23.4338	NA	16.5055	16.8798	0.000187535	0.000187535	0.000416206	83.4529
2212	LN_4477	NA	NA	702.544	NA	NA	NA	NA	22.6732	22.9722	22.4587	19.6848	19.4902	20.5448	0.00143109	0.00143109	0.0022465	6.93918
2515	LN_4478	NA	NA	702.545	NA	NA	NA	NA	18.079	18.9875	18.4911	20.229	20.2405	21.1558	0.00745887	0.00745887	0.0099209	-4.06311
2383	LN_449	4-Aminobenzoic acid|Anthranilic acid	NA	136.039	-2.09|-2.353	NA	NA	NA	17.6366	17.8129	17.3566	16.0977	16.1031	NA	0.00313852	0.00313852	0.00449441	2.83158
3184	LN_4498	NA	NA	705.441	NA	20.0956	20.8358	20.2404	NA	NA	NA	NA	NA	NA	NA	NA	NA	NA
2110	LN_4502	NA	NA	705.474	NA	20.0415	21.1503	20.1599	16.8525	17.0433	17.3792	NA	NA	NA	0.000939327	NA	NA	NA
3185	LN_4510	NA	NA	706.503	NA	NA	NA	NA	20.0902	20.238	19.8791	NA	NA	NA	NA	NA	NA	NA
3186	LN_4518	NA	NA	707.426	NA	20.6938	20.5896	20.5789	NA	NA	NA	NA	NA	NA	NA	NA	NA	NA
3187	LN_4520	NA	NA	707.465	NA	NA	NA	NA	20.398	20.5338	21.4276	NA	NA	NA	NA	NA	NA	NA
1088	LN_4521	NA	NA	707.466	NA	NA	NA	NA	23.7818	23.845	24.6469	16.423	16.3915	17.0372	2.80618e-05	2.80618e-05	0.00010032	177.789
1732	LN_4529	NA	NA	708.459	NA	NA	NA	NA	22.2616	22.2973	22.1219	19.4919	19.3117	19.9761	0.000213496	0.000213496	0.000462309	6.20607
3188	LN_4563	NA	NA	711.38	NA	19.3411	20.2746	19.5406	NA	NA	NA	NA	NA	NA	NA	NA	NA	NA
3189	LN_4564	NA	NA	711.381	NA	19.273	20.4087	19.6792	NA	NA	NA	NA	NA	NA	NA	NA	NA	NA
3190	LN_4569	NA	NA	711.458	NA	19.7652	20.3259	19.9905	NA	NA	NA	NA	NA	NA	NA	NA	NA	NA
2575	LN_4575	NA	NA	711.581	NA	NA	NA	NA	19.2341	19.8672	19.056	17.2057	16.9708	18.1498	0.0112084	0.0112084	0.0143877	3.84679
2681	LN_4582	NA	NA	712.456	NA	18.0413	18.9836	17.9602	19.4942	19.6199	19.3807	NA	NA	NA	0.0252239	NA	NA	NA
1454	LN_4583	NA	NA	712.492	NA	NA	NA	NA	20.304	20.4615	20.2971	17.1226	16.8502	17.4983	8.16893e-05	8.16893e-05	0.000214868	9.17168
1660	LN_459	NA	NA	138.018	NA	17.7061	18.0809	17.6743	19.7132	19.9579	19.2909	18.1226	17.9332	18.0655	0.00016475	0.000177817	0.00039884	3.06009
3191	LN_4592	NA	NA	713.396	NA	20.2058	21.121	20.4408	NA	NA	NA	NA	NA	NA	NA	NA	NA	NA
2478	LN_4599	NA	NA	713.56	NA	NA	NA	NA	20.4875	20.5276	20.4278	18.4146	18.2101	19.2989	0.00537805	0.00537805	0.00734292	3.57951
2284	LN_4620	NA	NA	716.523	NA	NA	NA	NA	20.0035	20.0157	19.8516	17.5844	17.7033	18.4697	0.00195519	0.00195519	0.00293976	4.10626
3192	LN_4630	NA	NA	717.471	NA	19.8712	20.3398	20.1258	NA	NA	NA	NA	NA	NA	NA	NA	NA	NA
863	LN_4631	NA	NA	717.471	NA	22.0567	22.9056	22.335	17.4578	17.3916	17.588	15.8512	NA	16.5603	1.27875e-05	0.0116312	0.0149057	2.41724
585	LN_4646	NA	NA	719.487	NA	24.7144	25.4395	25.013	17.3435	17.2205	17.2661	NA	NA	NA	3.38355e-06	NA	NA	NA
447	LN_4647	NA	NA	719.489	NA	26.5177	27.2632	26.544	23.1215	23.0754	23.4364	19.3932	20.192	20.0939	1.4552e-06	3.30536e-05	0.000113116	9.97307
3193	LN_4654	NA	NA	720.5	NA	NA	NA	NA	20.5926	20.8362	20.1553	NA	NA	NA	NA	NA	NA	NA
471	LN_4658	PG 32:0	NA	721.503	-0.569526	20.1552	20.8881	20.5069	17.3529	17.2621	17.2746	16.0236	16.3255	16.4317	1.78808e-06	0.00209799	0.00312005	2.0509
852	LN_4660	NA	NA	721.505	NA	23.6803	24.8292	23.7563	21.4897	21.6061	21.8462	17.9743	18.6069	18.6023	1.22875e-05	0.000100517	0.000252875	9.53229
3194	LN_4662	NA	NA	721.525	NA	19.9503	21.5718	20.4447	NA	NA	NA	NA	NA	NA	NA	NA	NA	NA
700	LN_4664	NA	NA	722.463	NA	20.6795	21.1012	20.8794	17.902	17.866	18.1154	NA	16.8905	16.5156	5.91e-06	0.000936267	0.00156405	2.39179
1276	LN_4666	NA	NA	722.476	NA	NA	NA	NA	20.1516	20.5498	20.2938	16.5643	16.6295	17.0476	4.751e-05	4.751e-05	0.000145772	11.9968
1583	LN_4669	NA	NA	722.503	NA	NA	NA	NA	20.4307	20.5103	20.4206	17.483	17.6842	18.0955	0.000121526	0.000121526	0.000294535	6.49642
2633	LN_467	NA	NA	141.015	NA	19.7756	19.5694	19.2995	NA	17.4648	NA	NA	NA	NA	0.0170626	NA	NA	NA
2508	LN_4671	NA	NA	722.513	NA	NA	NA	NA	22.1657	22.3694	21.9958	20.6483	20.6469	21.3346	0.00680934	0.00680934	0.00912323	2.46296
1674	LN_4677	NA	NA	723.476	NA	NA	NA	NA	20.8479	20.9493	20.8427	17.5005	18.2	18.0833	0.000175577	0.000175577	0.000394963	7.73847
1653	LN_4679	NA	NA	723.522	NA	21.6959	22.8008	21.7724	17.0188	17.2122	16.967	NA	NA	NA	0.000159641	NA	NA	NA
2759	LN_468	NA	NA	141.015	NA	19.7404	NA	19.6227	17.4852	17.6787	18.8405	19.1752	18.3282	18.2713	0.0575729	0.256712	0.277685	-1.50538
3195	LN_4681	NA	NA	724.478	NA	19.8266	19.988	19.7945	NA	NA	NA	NA	NA	NA	NA	NA	NA	NA
2921	LN_4685	NA	NA	724.528	NA	NA	NA	NA	19.5346	19.8711	19.4015	19.1968	19.4446	20.119	0.962168	0.962168	0.96592	1.01087
1860	LN_4696	NA	NA	725.492	NA	NA	NA	NA	19.8196	20.0374	20.0336	NA	16.7306	16.2942	0.000348925	0.000348925	0.000689812	10.9367
1624	LN_4706	NA	NA	726.544	NA	NA	NA	NA	20.4771	20.6885	20.3587	16.3675	16.6221	17.2063	0.000143781	0.000143781	0.000339593	13.7004
2273	LN_4708	NA	NA	726.545	NA	NA	NA	NA	20.3814	20.7655	19.902	17.0986	17.4577	18.1016	0.00191249	0.00191249	0.00288868	6.94988
1795	LN_4732	NA	NA	728.56	NA	NA	NA	NA	24.217	24.622	24.1987	19.9358	20.1215	20.9246	0.000271661	0.000271661	0.000566042	16.208
3196	LN_4747	NA	NA	730.547	NA	NA	NA	NA	19.6398	19.7803	19.6138	NA	NA	NA	NA	NA	NA	NA
3197	LN_4755	NA	NA	731.465	NA	NA	NA	NA	19.3201	19.3936	20.2292	NA	NA	NA	NA	NA	NA	NA
3198	LN_4760	NA	NA	732.461	NA	19.8299	20.2312	19.8569	NA	NA	NA	NA	NA	NA	NA	NA	NA	NA
3199	LN_4771	NA	NA	733.481	NA	NA	NA	NA	22.1486	22.2394	23.1281	NA	NA	NA	NA	NA	NA	NA
3200	LN_4772	NA	NA	733.481	NA	NA	NA	NA	19.7253	20.0594	20.7109	NA	NA	NA	NA	NA	NA	NA
1391	LN_4783	NA	NA	734.476	NA	NA	NA	NA	24.0908	24.3177	24.0383	20.5863	20.6037	21.1233	6.64278e-05	6.64278e-05	0.000185584	10.3951
3201	LN_4784	NA	NA	734.476	NA	21.5519	22.2707	21.8652	NA	NA	NA	NA	NA	NA	NA	NA	NA	NA
3202	LN_4798	NA	NA	735.436	NA	21.7686	22.7436	22.134	NA	NA	NA	NA	NA	NA	NA	NA	NA	NA
1153	LN_4805	NA	NA	735.497	NA	NA	NA	NA	23.0386	23.1417	23.9963	16.449	16.6211	16.8872	3.36195e-05	3.36195e-05	0.000114487	106.873
2157	LN_4816	NA	NA	736.492	NA	NA	NA	NA	22.9906	23.1829	NA	18.0065	17.583	18.6506	0.00115767	0.00115767	0.00187969	32.1499
1512	LN_4817	NA	NA	736.492	NA	NA	NA	NA	25.8832	26.1342	25.8314	21.3509	21.3305	22.1268	9.80837e-05	9.80837e-05	0.000248142	20.3487
2357	LN_4818	NA	NA	736.492	NA	NA	NA	NA	19.7105	19.8889	19.5717	17.1316	16.9231	18.0493	0.00275858	0.00275858	0.00401737	5.11841
3203	LN_4819	NA	NA	736.492	NA	21.4699	22.2292	21.8437	NA	NA	NA	NA	NA	NA	NA	NA	NA	NA
271	LN_4821	NA	NA	736.514	NA	18.3259	18.6101	18.2749	22.5356	22.7619	22.7141	19.6058	19.4722	19.9292	3.48009e-07	1.03556e-06	1.18122e-05	8.00832
1945	LN_4824	NA	NA	736.529	NA	NA	NA	NA	19.8798	20.2953	19.6781	16.2252	16.159	17.0436	0.000502135	0.000502135	0.000928867	11.12
2820	LN_483	NA	NA	141.015	NA	19.6156	19.8512	19.701	NA	18.5428	NA	18.1439	19.2887	19.4086	0.168635	0.523042	0.545896	-1.3234
3204	LN_4833	NA	NA	737.452	NA	21.7819	22.5586	22.0859	NA	NA	NA	NA	NA	NA	NA	NA	NA	NA
2268	LN_4846	NA	NA	738.507	NA	NA	NA	NA	21.4628	21.8086	21.7493	NA	NA	16.7829	0.00190075	0.00190075	0.00287607	29.6639
2228	LN_4847	NA	NA	738.508	NA	NA	NA	NA	22.189	22.4469	22.2255	19.7945	20.0416	20.6826	0.00157444	0.00157444	0.00244831	4.32972
1854	LN_4858	NA	NA	739.456	NA	22.2206	23.1827	22.5761	15.9582	NA	15.9697	NA	NA	NA	0.000346642	NA	NA	NA
3205	LN_4871	NA	NA	740.568	NA	21.8935	22.6602	22.1387	NA	NA	NA	NA	NA	NA	NA	NA	NA	NA
2167	LN_488	NA	NA	141.015	NA	20.059	20.4851	20.384	19.3085	18.7958	19.5279	18.7576	18.9943	18.7981	0.00121008	0.143379	0.159793	1.28407
1675	LN_4891	NA	NA	743.487	NA	NA	NA	NA	20.2191	20.1956	20.4821	17.6813	18.1388	18.0984	0.00017579	0.00017579	0.000395059	5.0144
3206	LN_4901	NA	NA	744.555	NA	NA	NA	NA	21.5431	21.6259	21.4831	NA	NA	NA	NA	NA	NA	NA
2674	LN_491	NA	NA	141.015	NA	NA	NA	NA	19.7722	19.9106	19.9966	19.1548	19.553	19.4863	0.0237755	0.0237755	0.0288872	1.40941
1998	LN_4910	NA	NA	745.502	NA	20.5145	21.5465	20.8453	18.596	18.6918	18.6654	18.1955	18.4702	19.1275	0.000609988	0.879179	0.888769	1.03769
2055	LN_4920	NA	NA	747.518	NA	19.936	20.6668	20.3004	16.4311	16.9278	16.2183	16.9415	17.3521	18.7108	0.000749645	0.0622721	0.0721422	-2.20744
465	LN_4922	NA	NA	747.521	NA	16.3364	16.9706	16.336	22.8446	23.0524	23.2203	18.0675	18.9471	18.8391	1.71573e-06	5.90012e-06	3.67738e-05	21.4248
3207	LN_4924	NA	NA	748.477	NA	20.2723	19.3349	19.9739	NA	NA	NA	NA	NA	NA	NA	NA	NA	NA
3208	LN_4931	NA	NA	748.528	NA	NA	NA	NA	20.4347	20.9382	19.616	NA	NA	NA	NA	NA	NA	NA
1119	LN_4932	NA	NA	748.528	NA	NA	NA	NA	22.7602	22.8872	22.4756	16.6331	16.5881	17.3657	3.10572e-05	3.10572e-05	0.000108034	57.4954
1184	LN_4944	NA	NA	749.536	NA	NA	NA	NA	21.0216	21.1541	21.248	16.5254	17.1538	17.0903	3.64346e-05	3.64346e-05	0.00011963	18.6109
3209	LN_4950	NA	NA	750.508	NA	NA	NA	NA	20.2866	20.5485	20.4069	NA	NA	NA	NA	NA	NA	NA
1270	LN_4951	NA	NA	750.529	NA	NA	16.1283	NA	20.0678	20.4335	20.3935	16.9461	16.875	17.2238	4.63547e-05	3.11105e-05	0.000108034	9.73575
179	LN_4954	NA	NA	750.544	NA	16.4038	16.6022	16.4115	24.7619	25.124	24.7442	20.7936	20.8274	21.5952	1.20997e-07	4.22337e-06	2.954e-05	13.9736
2572	LN_4955	NA	NA	750.544	NA	NA	NA	NA	20.5053	21.1605	20.4284	NA	NA	16.3139	0.0110424	0.0110424	0.0141982	20.8821
2379	LN_4956	NA	NA	750.544	NA	NA	NA	NA	20.3386	20.8029	20.2227	18.2635	18.2795	19.0011	0.00298132	0.00298132	0.00427988	3.8371
3210	LN_4961	NA	NA	751.455	NA	20.8726	21.8286	21.1495	NA	NA	NA	NA	NA	NA	NA	NA	NA	NA
1836	LN_4972	NA	NA	752.559	NA	NA	NA	NA	23.1112	23.5231	22.9735	19.247	19.3315	20.0948	0.000323277	0.000323277	0.000647392	12.5086
3211	LN_4978	NA	NA	753.45	NA	NA	NA	NA	21.7823	21.6687	22.6445	NA	NA	NA	NA	NA	NA	NA
3212	LN_4979	NA	NA	753.471	NA	21.1198	21.9823	21.3914	NA	NA	NA	NA	NA	NA	NA	NA	NA	NA
1051	LN_498	NA	NA	141.015	NA	19.928	19.9832	19.9293	NA	18.2175	18.1585	NA	18.3406	NA	2.46868e-05	0.0384561	0.0455536	-1.11161
2094	LN_4991	NA	NA	754.576	NA	NA	NA	NA	21.0838	21.2342	20.7732	17.9615	18.0176	18.8222	0.00086879	0.00086879	0.00146612	6.78954
3213	LN_4998	NA	NA	755.45	NA	20.066	20.9863	20.3665	NA	NA	NA	NA	NA	NA	NA	NA	NA	NA
3214	LN_4999	NA	NA	755.451	NA	20.2853	20.0911	20.2633	NA	NA	NA	NA	NA	NA	NA	NA	NA	NA
3215	LN_5000	NA	NA	755.465	NA	NA	NA	NA	20.3497	20.1941	21.0879	NA	NA	NA	NA	NA	NA	NA
2304	LN_501	NA	NA	141.015	NA	20.3615	20.5874	20.5265	NA	17.6054	NA	NA	NA	NA	0.00217909	NA	NA	NA
3216	LN_5029	NA	NA	758.474	NA	NA	NA	NA	18.9139	19.195	NA	NA	NA	NA	NA	NA	NA	NA
2184	LN_503	NA	NA	141.015	NA	21.3763	21.4114	21.2598	17.2779	18.084	18.4232	NA	18.3493	NA	0.00128222	0.434174	0.459982	-1.33878
3217	LN_5030	NA	NA	758.477	NA	20.7833	21.4763	21.0081	NA	NA	NA	NA	NA	NA	NA	NA	NA	NA
3218	LN_5033	NA	NA	758.497	NA	NA	NA	NA	20.0054	20.0942	20.1421	NA	NA	NA	NA	NA	NA	NA
3219	LN_5041	NA	NA	759.381	NA	19.8056	20.8922	20.3024	NA	NA	NA	NA	NA	NA	NA	NA	NA	NA
3220	LN_5047	NA	NA	759.526	NA	20.5756	21.2837	20.7711	NA	NA	NA	NA	NA	NA	NA	NA	NA	NA
3221	LN_5050	NA	NA	760.455	NA	NA	NA	NA	20.7083	21.0729	20.8339	NA	NA	NA	NA	NA	NA	NA
1301	LN_5053	NA	NA	760.492	NA	NA	NA	NA	22.5866	22.7351	22.5668	18.6239	18.462	19.1396	5.1165e-05	5.1165e-05	0.000153866	14.8017
3222	LN_5054	NA	NA	760.492	NA	20.6117	21.35	20.8215	NA	NA	NA	NA	NA	NA	NA	NA	NA	NA
3223	LN_5055	NA	NA	760.492	NA	20.5802	21.5913	20.941	NA	NA	NA	NA	NA	NA	NA	NA	NA	NA
3224	LN_5060	NA	NA	760.513	NA	19.3082	19.8835	19.4517	NA	NA	NA	NA	NA	NA	NA	NA	NA	NA
1020	LN_5062	NA	NA	760.549	NA	NA	NA	NA	21.014	21.0216	20.742	16.8029	17.0598	17.2994	2.21666e-05	2.21666e-05	8.58721e-05	14.64
3225	LN_5067	NA	NA	761.451	NA	19.4994	20.5876	19.9152	NA	NA	NA	NA	NA	NA	NA	NA	NA	NA
3226	LN_5070	NA	NA	761.512	NA	NA	NA	NA	19.5335	19.7375	20.5216	NA	NA	NA	NA	NA	NA	NA
3227	LN_5078	NA	NA	762.507	NA	NA	NA	NA	24.4518	24.7206	24.4115	NA	NA	NA	NA	NA	NA	NA
2455	LN_5079	NA	NA	762.507	NA	NA	NA	NA	22.3979	22.8855	22.4312	21.2075	21.043	21.5964	0.00476675	0.00476675	0.00657806	2.44395
2082	LN_508	NA	NA	141.015	NA	20.0106	19.932	20.0061	19.4113	18.8758	18.9563	19.0717	18.9014	19.0206	0.000833055	0.583652	0.603446	1.05938
3228	LN_5080	NA	NA	762.508	NA	20.7765	21.5207	20.9205	NA	NA	NA	NA	NA	NA	NA	NA	NA	NA
3229	LN_5087	NA	NA	762.567	NA	NA	NA	NA	20.4589	20.7834	20.3282	NA	NA	NA	NA	NA	NA	NA
3230	LN_5096	NA	NA	763.454	NA	19.796	20.6578	20.135	NA	NA	NA	NA	NA	NA	NA	NA	NA	NA
3231	LN_5098	NA	NA	763.467	NA	25.4141	26.2655	25.7212	NA	NA	NA	NA	NA	NA	NA	NA	NA	NA
3232	LN_5100	NA	NA	763.513	NA	22.0656	22.6334	22.143	NA	NA	NA	NA	NA	NA	NA	NA	NA	NA
1757	LN_5116	NA	NA	764.523	NA	NA	NA	NA	22.7869	22.8474	22.5038	18.5842	18.6071	19.4599	0.000237735	0.000237735	0.00050535	14.211
136	LN_5117	NA	NA	764.523	NA	17.0037	16.8536	16.8757	25.8342	26.0496	25.7967	20.4153	20.4179	21.2298	6.44211e-08	5.34317e-07	7.63752e-06	36.9077
3233	LN_5118	NA	NA	764.523	NA	21.0125	21.9217	21.2716	NA	NA	NA	NA	NA	NA	NA	NA	NA	NA
3234	LN_5139	NA	NA	765.47	NA	27.5602	28.1116	27.7929	NA	NA	NA	NA	NA	NA	NA	NA	NA	NA
3235	LN_514	NA	NA	141.015	NA	21.1102	NA	21.1229	NA	NA	NA	NA	NA	NA	NA	NA	NA	NA
3236	LN_5141	NA	NA	765.483	NA	26.2613	26.7046	26.52	NA	NA	NA	NA	NA	NA	NA	NA	NA	NA
3237	LN_5143	NA	NA	765.536	NA	20.0652	20.5615	20.2969	NA	NA	NA	NA	NA	NA	NA	NA	NA	NA
2509	LN_515	NA	NA	141.015	NA	19.8782	21.0083	20.1961	17.6212	18.2394	18.0133	18.081	NA	NA	0.00690043	0.830869	0.843612	-1.08907
1349	LN_5151	NA	NA	766.539	NA	NA	NA	NA	21.7478	22.2492	21.7028	16.5503	16.478	17.2016	5.81093e-05	5.81093e-05	0.000168351	35.6692
2008	LN_5152	NA	NA	766.539	NA	NA	NA	NA	21.0747	21.3764	20.8471	18.3802	18.2581	18.9561	0.000627773	0.000627773	0.00111119	5.92969
3238	LN_5157	NA	NA	766.583	NA	23.6873	24.4425	23.8233	NA	NA	NA	NA	NA	NA	NA	NA	NA	NA
3239	LN_5161	NA	NA	767.418	NA	20.1916	20.6034	20.2093	NA	NA	NA	NA	NA	NA	NA	NA	NA	NA
3240	LN_5163	NA	NA	767.486	NA	27.4232	28.0664	27.6478	NA	NA	NA	NA	NA	NA	NA	NA	NA	NA
3241	LN_5164	NA	NA	767.486	NA	NA	NA	NA	19.4548	19.4796	19.5178	NA	NA	NA	NA	NA	NA	NA
3242	LN_5169	NA	NA	767.553	NA	20.1876	20.5845	20.5067	NA	NA	NA	NA	NA	NA	NA	NA	NA	NA
2360	LN_517	NA	NA	141.015	NA	20.3043	20.5316	20.4952	NA	NA	NA	NA	NA	17.7731	0.00277428	NA	NA	NA
1211	LN_5173	NA	NA	768.529	NA	NA	NA	NA	19.7854	19.8641	19.8502	16.0881	16.0505	16.6073	3.86039e-05	3.86039e-05	0.000124217	11.9969
3243	LN_5178	NA	NA	768.6	NA	22.6498	23.5909	22.9577	NA	NA	NA	NA	NA	NA	NA	NA	NA	NA
3244	LN_5180	NA	NA	769.466	NA	19.2176	20.0897	19.4722	NA	NA	NA	NA	NA	NA	NA	NA	NA	NA
3245	LN_5190	NA	NA	770.57	NA	NA	NA	NA	NA	NA	NA	20.0716	19.6635	20.5369	NA	NA	NA	NA
3246	LN_5216	NA	NA	773.476	NA	NA	NA	NA	19.4036	19.5877	20.3669	NA	NA	NA	NA	NA	NA	NA
2904	LN_5217	PG 36:2	NA	773.533	-1.74442	19.6336	19.8068	19.7962	NA	NA	NA	19.5319	19.5899	20.4826	0.715007	NA	NA	NA
3247	LN_5218	PG 36:2	NA	773.534	-1.01923	NA	NA	NA	16.4138	16.763	16.2218	NA	NA	NA	NA	NA	NA	NA
3248	LN_523	NA	NA	141.015	NA	NA	NA	NA	19.7701	19.5231	20.3701	NA	NA	NA	NA	NA	NA	NA
1739	LN_5234	NA	NA	775.552	NA	NA	NA	NA	19.5342	19.5275	19.856	NA	16.0821	15.8127	0.000222186	0.000222186	0.000477556	12.9227
3249	LN_524	NA	NA	141.015	NA	NA	NA	NA	20.1549	19.989	19.7221	NA	NA	NA	NA	NA	NA	NA
2105	LN_5240	NA	NA	776.545	NA	18.8802	19.5248	19.2298	20.5826	20.7387	20.599	19.6511	19.2822	19.7768	0.000906807	0.001685	0.00260624	2.09949
2439	LN_5242	NA	NA	776.559	NA	NA	NA	NA	21.6678	22.1174	21.5007	NA	NA	16.1958	0.00434978	0.00434978	0.00604585	47.381
1749	LN_5243	NA	NA	776.56	NA	NA	NA	NA	22.3781	22.66	22.1427	18.6208	18.4443	19.2538	0.000229413	0.000229413	0.000489644	12.3003
796	LN_5246	NA	NA	776.581	NA	NA	NA	NA	17.5801	17.9253	17.6827	21.7915	21.6097	21.965	9.65666e-06	9.65666e-06	5.04013e-05	-16.6721
2811	LN_525	NA	NA	141.015	NA	NA	NA	NA	NA	19.8243	19.6299	19.5053	19.0669	19.4407	0.133746	0.133746	0.149416	1.30994
3250	LN_5252	NA	NA	777.481	NA	23.264	23.9344	23.7993	NA	NA	NA	NA	NA	NA	NA	NA	NA	NA
3251	LN_5262	NA	NA	778.537	NA	NA	NA	NA	20.5569	20.5845	20.4701	NA	NA	NA	NA	NA	NA	NA
453	LN_5266	NA	NA	778.561	NA	16.1377	16.8635	16.1433	21.3969	21.3606	21.6655	17.148	17.205	17.5815	1.5353e-06	2.30898e-06	2.01886e-05	17.9117
1399	LN_5272	NA	NA	778.575	NA	NA	NA	NA	22.1762	22.6404	22.0227	17.3232	17.4571	17.985	6.86361e-05	6.86361e-05	0.000189673	25.8358
3252	LN_5278	NA	NA	779.471	NA	20.7878	20.5093	20.7623	NA	NA	NA	NA	NA	NA	NA	NA	NA	NA
3253	LN_5280	NA	NA	779.496	NA	21.8378	22.5496	22.0405	NA	NA	NA	NA	NA	NA	NA	NA	NA	NA
3254	LN_5281	NA	NA	779.498	NA	21.5064	22.0271	21.7124	NA	NA	NA	NA	NA	NA	NA	NA	NA	NA
2404	LN_5295	NA	NA	781.466	NA	20.1501	19.4073	19.8325	NA	NA	NA	21.0833	21.4779	21.3228	0.00356136	NA	NA	NA
3255	LN_5297	NA	NA	781.466	NA	19.6952	20.612	19.936	NA	NA	NA	NA	NA	NA	NA	NA	NA	NA
3256	LN_5300	NA	NA	781.479	NA	NA	NA	NA	21.9714	21.9236	22.8275	NA	NA	NA	NA	NA	NA	NA
396	LN_5302	NA	NA	782.476	NA	21.5713	22.0646	21.818	21.9667	22.0185	21.73	16.8859	16.5112	17.3215	1.01001e-06	7.07258e-07	9.07704e-06	31.9755
3257	LN_531	NA	NA	141.016	NA	20.2466	20.6589	20.1565	NA	NA	NA	NA	NA	NA	NA	NA	NA	NA
3258	LN_5321	NA	NA	783.481	NA	26.4124	27.0928	26.6115	NA	NA	NA	NA	NA	NA	NA	NA	NA	NA
3259	LN_5323	NA	NA	783.482	NA	22.7119	22.7404	22.6385	NA	NA	NA	NA	NA	NA	NA	NA	NA	NA
3260	LN_5325	NA	NA	783.497	NA	NA	NA	NA	19.8475	20.16	20.7756	NA	NA	NA	NA	NA	NA	NA
3261	LN_5327	MGDG 32:3 (B)	NA	783.527	1.03828	18.0839	18.8604	18.3923	NA	NA	NA	NA	NA	NA	NA	NA	NA	NA
2322	LN_533	NA	NA	141.016	NA	20.5409	20.1075	20.3658	18.5064	19.4265	18.9274	NA	16.9276	17.9229	0.00242402	0.013771	0.0174453	2.88415
1103	LN_5332	NA	NA	784.491	NA	NA	NA	NA	21.5268	21.7381	21.5531	16.8703	16.7958	17.4466	2.96052e-05	2.96052e-05	0.00010423	23.7271
410	LN_5333	NA	NA	784.492	NA	22.8833	23.689	23.0333	20.3128	20.5517	20.1882	16.9273	16.8573	17.3804	1.12511e-06	1.3964e-05	6.3232e-05	9.82097
3262	LN_5350	NA	NA	785.479	NA	NA	21.0306	21.0557	NA	NA	NA	NA	NA	NA	NA	NA	NA	NA
3263	LN_5354	MGDG 32:2	NA	785.542	0.283375	21.7388	22.4453	21.948	NA	NA	NA	NA	NA	NA	NA	NA	NA	NA
2666	LN_536	NA	NA	141.016	NA	20.4704	20.5976	20.179	18.8018	NA	NA	NA	NA	NA	0.0227682	NA	NA	NA
3264	LN_5360	NA	NA	786.484	NA	NA	NA	NA	19.7798	19.7717	19.9069	NA	NA	NA	NA	NA	NA	NA
3265	LN_5362	NA	NA	786.507	NA	21.5932	22.3598	21.8765	NA	NA	NA	NA	NA	NA	NA	NA	NA	NA
1273	LN_5363	NA	NA	786.507	NA	NA	NA	NA	21.7767	21.9945	21.6999	17.6271	17.5589	18.1758	4.67575e-05	4.67575e-05	0.000144196	16.409
3266	LN_537	NA	NA	141.016	NA	22.3878	25.1053	23.6889	NA	NA	NA	NA	NA	NA	NA	NA	NA	NA
3267	LN_5370	NA	NA	786.61	NA	NA	NA	NA	20.7718	21.0771	20.7139	NA	NA	NA	NA	NA	NA	NA
3268	LN_5376	NA	NA	787.467	NA	22.7512	23.4743	23.0532	NA	NA	NA	NA	NA	NA	NA	NA	NA	NA
3269	LN_5377	NA	NA	787.467	NA	19.1718	20.0278	19.5317	NA	NA	NA	NA	NA	NA	NA	NA	NA	NA
3270	LN_5382	MGDG 32:1	NA	787.558	0.627673	22.8557	23.6982	23.0147	NA	NA	NA	NA	NA	NA	NA	NA	NA	NA
2564	LN_539	NA	NA	141.016	NA	NA	NA	NA	19.7479	19.4507	19.3957	17.3735	NA	NA	0.0101251	0.0101251	0.0131134	4.46282
3271	LN_5390	NA	NA	788.486	NA	NA	NA	NA	20.7822	21.0759	21.0664	NA	NA	NA	NA	NA	NA	NA
1378	LN_5395	NA	NA	788.523	NA	NA	NA	NA	22.4714	22.7456	22.413	17.8112	17.8824	18.5477	6.35384e-05	6.35384e-05	0.000179426	22.0527
1253	LN_5396	NA	NA	788.523	NA	19.8689	20.5618	20.1917	17.5414	17.6484	17.1393	15.9856	NA	16.2441	4.50081e-05	0.00399326	0.00559733	2.51088
3272	LN_5400	NA	NA	788.569	NA	22.2751	22.9693	22.4916	NA	NA	NA	NA	NA	NA	NA	NA	NA	NA
845	LN_5401	NA	NA	788.581	NA	NA	NA	NA	22.4582	22.7157	22.3406	16.4322	16.6648	17.0731	1.19279e-05	1.19279e-05	5.72039e-05	55.0051
3273	LN_5409	NA	NA	789.48	NA	20.7072	21.0723	21.1859	NA	NA	NA	NA	NA	NA	NA	NA	NA	NA
3274	LN_5410	NA	NA	789.482	NA	19.6263	20.4689	19.9589	NA	NA	NA	NA	NA	NA	NA	NA	NA	NA
3275	LN_5411	NA	NA	789.482	NA	25.775	26.407	26.0017	NA	NA	NA	NA	NA	NA	NA	NA	NA	NA
2092	LN_5429	NA	NA	790.538	NA	NA	NA	NA	22.1262	22.5345	22.1711	19.8514	19.6913	20.4186	0.000860033	0.000860033	0.0014524	4.89118
3276	LN_5435	NA	NA	790.584	NA	19.4022	20.0604	19.4294	NA	NA	NA	NA	NA	NA	NA	NA	NA	NA
3277	LN_5445	NA	NA	791.425	NA	21.238	21.7002	21.81	NA	NA	NA	NA	NA	NA	NA	NA	NA	NA
1635	LN_5449	NA	NA	791.498	NA	28.7364	29.0514	28.9399	NA	NA	NA	NA	17.2545	15.9436	0.00014939	NA	NA	NA
3278	LN_5453	NA	NA	791.568	NA	21.4656	21.8297	21.7741	NA	NA	NA	NA	NA	NA	NA	NA	NA	NA
3279	LN_5454	NA	NA	791.582	NA	NA	NA	NA	19.8652	20.1487	NA	NA	NA	NA	NA	NA	NA	NA
3280	LN_5455	NA	NA	791.655	NA	20.2047	20.8732	20.4092	NA	NA	NA	NA	NA	NA	NA	NA	NA	NA
3281	LN_5467	NA	NA	792.532	NA	19.8776	19.7448	19.7837	NA	NA	NA	NA	NA	NA	NA	NA	NA	NA
1559	LN_5469	NA	NA	792.555	NA	NA	NA	NA	22.307	22.6009	22.1481	16.8486	16.6574	17.711	0.000112774	0.000112774	0.000277386	38.8448
3282	LN_5472	NA	NA	792.556	NA	NA	NA	NA	21.8781	21.8611	21.7002	NA	NA	NA	NA	NA	NA	NA
3283	LN_5474	NA	NA	792.6	NA	20.344	20.9828	20.4524	NA	NA	NA	NA	NA	NA	NA	NA	NA	NA
2165	LN_5485	NA	NA	793.514	NA	24.6637	25.2052	25.0258	NA	NA	NA	NA	15.7819	NA	0.00120082	NA	NA	NA
3284	LN_5493	NA	NA	794.548	NA	19.5964	19.9021	19.6601	NA	NA	NA	NA	NA	NA	NA	NA	NA	NA
3285	LN_5500	NA	NA	794.615	NA	20.833	21.8543	21.0018	NA	NA	NA	NA	NA	NA	NA	NA	NA	NA
1461	LN_5524	NA	NA	797.113	NA	17.1113	17.7195	17.379	19.5383	19.6803	19.9309	18.093	17.6946	18.1727	8.30043e-05	0.000171979	0.000389516	3.31669
3286	LN_5530	NA	NA	797.609	NA	19.416	20.3567	19.6883	NA	NA	NA	NA	NA	NA	NA	NA	NA	NA
531	LN_5555	NA	NA	800.542	NA	20.0775	20.7714	20.3142	15.821	16.2544	16.2066	16.1384	16.0739	16.5428	2.5241e-06	0.524743	0.547424	-1.11549
3287	LN_5572	NA	NA	802.503	NA	20.6563	22.0719	20.8748	NA	NA	NA	NA	NA	NA	NA	NA	NA	NA
1728	LN_5576	NA	NA	802.56	NA	21.3634	22.0401	21.5589	19.8191	19.8842	20.1404	19.8176	19.4896	19.9577	0.000212029	0.4039	0.428496	1.14309
3288	LN_5581	NA	NA	802.596	NA	NA	NA	NA	19.5931	19.7092	19.6841	NA	NA	NA	NA	NA	NA	NA
3289	LN_5589	NA	NA	803.497	NA	20.8335	21.5481	21.2144	NA	NA	NA	NA	NA	NA	NA	NA	NA	NA
3290	LN_5594	NA	NA	804.517	NA	20.2455	21.7518	20.5803	NA	NA	NA	NA	NA	NA	NA	NA	NA	NA
2709	LN_5597	NA	NA	804.576	NA	NA	NA	NA	19.8631	20.1632	20.098	19.5686	18.8882	19.4587	0.0327515	0.0327515	0.0390556	1.66584
3291	LN_5598	NA	NA	804.576	NA	20.0815	21.085	20.3025	NA	NA	NA	NA	NA	NA	NA	NA	NA	NA
2531	LN_5599	NA	NA	804.59	NA	NA	NA	NA	19.8916	20.2411	19.7064	NA	NA	16.5501	0.00841415	0.00841415	0.0110819	10.5287
1937	LN_5603	NA	NA	804.612	NA	NA	NA	NA	NA	16.0371	NA	22.0283	21.8067	21.9545	0.000488835	0.000488835	0.000909013	-59.4159
3292	LN_5610	NA	NA	805.486	NA	21.5205	21.1745	21.4153	NA	NA	NA	NA	NA	NA	NA	NA	NA	NA
1791	LN_5611	MGDG 34:6	NA	805.51	-0.132356	21.7752	21.7504	21.7069	22.5262	22.3465	22.5607	21.496	21.8218	21.6884	0.000267037	0.000149912	0.000351209	1.75212
3293	LN_5613	NA	NA	805.514	NA	21.7885	22.527	22.296	NA	NA	NA	NA	NA	NA	NA	NA	NA	NA
3294	LN_5615	NA	NA	806.46	NA	19.7348	20.766	19.6944	NA	NA	NA	NA	NA	NA	NA	NA	NA	NA
3295	LN_5633	NA	NA	807.501	NA	21.8016	20.7963	21.4093	NA	NA	NA	NA	NA	NA	NA	NA	NA	NA
3296	LN_5634	NA	NA	807.526	NA	24.594	25.2502	24.6249	NA	NA	NA	NA	NA	NA	NA	NA	NA	NA
2533	LN_5635	MGDG 34:5	NA	807.526	0.551709	NA	NA	NA	18.1113	17.9769	18.2362	17.4048	17.6253	17.6765	0.00856991	0.00856991	0.0112501	1.45325
3297	LN_5639	NA	NA	808.479	NA	19.1873	20.2404	19.2544	NA	NA	NA	NA	NA	NA	NA	NA	NA	NA
1688	LN_5643	NA	NA	808.513	NA	20.4734	21.085	20.5898	17.96	17.7878	18.1046	NA	NA	NA	0.000187375	NA	NA	NA
1537	LN_5653	NA	NA	809.497	NA	20.9811	20.7715	20.9178	21.8742	21.7556	21.8215	21.6593	21.9915	21.8764	0.000103664	0.805837	0.820353	-1.01767
3298	LN_5654	NA	NA	809.497	NA	20.4725	20.4321	20.4891	NA	NA	NA	NA	NA	NA	NA	NA	NA	NA
2592	LN_5660	MGDG 34:4	NA	809.542	0.504502	NA	NA	NA	16.7953	16.8324	16.9524	16.4657	16.5366	16.6486	0.0121968	0.0121968	0.0155617	1.23955
3299	LN_5663	NA	NA	810.506	NA	NA	NA	NA	22.7639	22.9007	22.6759	NA	NA	NA	NA	NA	NA	NA
1608	LN_5666	NA	NA	810.528	NA	21.6341	22.3934	21.852	23.905	23.9397	24.0185	22.2367	21.8279	22.1563	0.000134274	0.000115607	0.000282182	3.6827
3300	LN_5679	NA	NA	811.467	NA	20.0655	20.9144	20.3755	NA	NA	NA	NA	NA	NA	NA	NA	NA	NA
3301	LN_5681	NA	NA	811.513	NA	22.4077	22.5225	22.5525	NA	NA	NA	NA	NA	NA	NA	NA	NA	NA
2890	LN_5682	MGDG 34:3	NA	811.558	0.62354	17.0112	17.9267	17.4361	17.4442	17.4142	17.6266	17.1001	17.351	17.3049	0.559606	0.334041	0.357328	1.18347
3302	LN_5687	NA	NA	812.5	NA	19.944	19.6521	20.0298	NA	NA	NA	NA	NA	NA	NA	NA	NA	NA
2300	LN_5690	NA	NA	812.522	NA	NA	NA	NA	21.1245	21.4508	21.0743	NA	NA	16.1274	0.00214517	0.00214517	0.00318205	34.0396
1227	LN_5691	NA	NA	812.522	NA	16.3653	16.7652	16.4162	19.8575	20.2132	19.8251	NA	NA	NA	4.06536e-05	NA	NA	NA
3303	LN_5693	NA	NA	812.543	NA	NA	NA	NA	NA	NA	NA	20.3058	19.8036	20.3725	NA	NA	NA	NA
302	LN_5694	NA	NA	812.544	NA	23.5387	24.2686	23.8133	19.016	19.2323	18.891	18.8525	18.5856	18.8955	4.74238e-07	0.243284	0.264524	1.20461
3304	LN_5695	NA	NA	812.544	NA	NA	NA	NA	22.1806	22.4213	22.3804	NA	NA	NA	NA	NA	NA	NA
3305	LN_5696	NA	NA	812.571	NA	20.4154	20.9083	20.6883	NA	NA	NA	NA	NA	NA	NA	NA	NA	NA
687	LN_5698	NA	NA	812.625	NA	NA	NA	NA	22.5972	22.8288	22.5544	16.5541	16.6385	17.0797	5.6157e-06	5.6157e-06	3.59997e-05	59.8278
3306	LN_5706	NA	NA	813.471	NA	NA	NA	NA	21.1147	21.8331	20.6075	NA	NA	NA	NA	NA	NA	NA
1633	LN_5707	NA	NA	813.471	NA	22.5771	23.6538	22.8934	18.0001	18.4287	18.0605	NA	NA	NA	0.000147643	NA	NA	NA
3307	LN_5709	SQDG 34:4	NA	813.482	-0.0613173	17.9001	18.9427	18.446	NA	NA	NA	NA	NA	NA	NA	NA	NA	NA
2085	LN_571	NA	NA	144.044	NA	20.0524	20.5445	20.2524	20.3148	20.6513	20.0103	19.1009	19.016	18.9967	0.000838581	0.000544619	0.000991266	2.44125
3308	LN_5713	MGDG 34:2	NA	813.574	1.19681	19.8174	20.7956	19.862	NA	NA	NA	NA	NA	NA	NA	NA	NA	NA
1158	LN_5719	NA	NA	814.514	NA	19.6596	19.4017	19.6241	18.4858	18.3399	18.5782	19.3537	19.3929	19.3826	3.39364e-05	4.65359e-05	0.000144196	-1.87701
3309	LN_5720	NA	NA	814.515	NA	19.8862	20.0659	19.8365	NA	NA	NA	NA	NA	NA	NA	NA	NA	NA
1196	LN_5722	NA	NA	814.524	NA	20.5983	21.7886	20.6805	20.1447	20.4179	20.4231	16.8062	16.6006	17.0752	3.72028e-05	4.99873e-05	0.000151438	11.3235
1523	LN_5724	NA	NA	814.537	NA	NA	NA	NA	21.2855	21.5683	21.1725	NA	16.0319	16.315	0.000100655	0.000100655	0.000252948	35.9693
1329	LN_5726	NA	NA	814.56	NA	21.6731	22.4657	21.8934	22.2418	22.3925	22.5809	19.6676	19.5443	19.9815	5.49682e-05	2.71547e-05	9.83189e-05	6.38168
3310	LN_5728	NA	NA	814.583	NA	24.3893	24.835	24.4968	NA	NA	NA	NA	NA	NA	NA	NA	NA	NA
1869	LN_5737	NA	NA	815.485	NA	20.3248	21.2656	20.594	17.1153	17.5361	17.2563	NA	NA	NA	0.000361919	NA	NA	NA
3311	LN_5738	NA	NA	815.487	NA	NA	NA	NA	19.3978	20.0594	18.8145	NA	NA	NA	NA	NA	NA	NA
944	LN_5740	SQDG 34:3	NA	815.498	-0.154221	20.4246	20.7825	20.7202	19.336	19.1222	19.5267	18.1402	18.4867	18.2511	1.65633e-05	0.000554279	0.00100569	2.05004
2448	LN_5745	MGDG 34:1	NA	815.589	0.985989	17.7083	18.8345	17.8897	15.9598	15.9788	16.2529	NA	NA	NA	0.00453319	NA	NA	NA
3312	LN_5746	NA	NA	815.6	NA	NA	NA	NA	19.5762	20.0708	19.4284	NA	NA	NA	NA	NA	NA	NA
3313	LN_5751	NA	NA	816.539	NA	NA	NA	NA	20.0767	20.4479	20.3654	NA	NA	NA	NA	NA	NA	NA
2905	LN_5755	NA	NA	816.576	NA	NA	NA	NA	20.4746	20.3422	20.6031	20.4755	20.1542	20.6185	0.733161	0.733161	0.750988	1.04048
3314	LN_5757	NA	NA	816.6	NA	22.5844	23.2899	22.812	NA	NA	NA	NA	NA	NA	NA	NA	NA	NA
2558	LN_5765	SQDG 34:2	NA	817.514	0.00343052	21.4079	22.2218	21.8739	NA	NA	16.3977	NA	16.7826	NA	0.00998234	0.573714	0.595029	-1.30576
1001	LN_5780	NA	NA	818.591	NA	NA	NA	NA	21.4759	21.4283	21.2989	19.7369	19.6863	19.8479	2.08893e-05	2.08893e-05	8.22161e-05	3.12525
3315	LN_5783	NA	NA	818.615	NA	20.5997	21.5663	20.8565	NA	NA	NA	NA	NA	NA	NA	NA	NA	NA
2920	LN_579	NA	NA	146.965	NA	17.2369	20.0232	22.9776	19.8328	19.8443	19.6026	20.1901	19.944	20.2787	0.956422	0.790121	0.805416	-1.2993
3316	LN_5796	SQDG 34:1	NA	819.529	-0.328288	23.2962	24.1351	23.8228	NA	NA	NA	NA	NA	NA	NA	NA	NA	NA
404	LN_5825	NA	NA	822.529	NA	20.2926	21.0135	20.5305	18.7545	18.7279	18.6076	16.3185	16.3618	16.3508	1.06629e-06	1.13345e-05	5.52365e-05	5.10871
3317	LN_5827	NA	NA	822.565	NA	NA	NA	NA	19.1513	19.4819	19.3916	NA	NA	NA	NA	NA	NA	NA
1024	LN_5841	NA	NA	824.544	NA	19.8067	20.5265	20.0194	22.1483	22.0854	22.2366	19.4799	19.327	19.6552	2.24287e-05	9.18398e-06	4.85618e-05	6.36149
935	LN_5842	NA	NA	824.545	NA	18.356	18.8013	18.3679	19.5717	19.8294	19.7744	17.4028	17.0434	17.3229	1.61045e-05	5.08207e-06	3.36296e-05	5.53581
2007	LN_5843	NA	NA	824.58	NA	NA	NA	NA	21.1107	21.197	21.2452	20.3602	20.2375	20.4956	0.000624851	0.000624851	0.00110687	1.76524
3318	LN_5876	NA	NA	827.472	NA	19.6814	19.8272	19.7454	NA	NA	NA	NA	NA	NA	NA	NA	NA	NA
2154	LN_5885	PE 38:3	NA	828.575	-0.8591	17.5167	18.0899	17.6993	16.2494	16.1998	15.9145	NA	NA	NA	0.00115473	NA	NA	NA
621	LN_5886	NA	NA	828.575	NA	20.761	21.4091	20.952	17.3071	17.4757	17.2103	18.3259	17.934	18.371	4.3264e-06	0.00500245	0.00685891	-1.83943
2476	LN_5905	NA	NA	830.555	NA	NA	16.3172	NA	19.4117	19.6895	19.8256	NA	NA	NA	0.00532574	NA	NA	NA
930	LN_5911	NA	NA	830.628	NA	NA	NA	NA	19.6872	19.8575	19.8397	16.3609	16.4861	16.7667	1.58062e-05	1.58062e-05	6.76684e-05	9.55925
3319	LN_5928	NA	NA	832.513	NA	20.6893	21.4315	20.8719	NA	NA	NA	NA	NA	NA	NA	NA	NA	NA
1896	LN_5944	PI 34:2	NA	833.518	0.192133	19.5629	19.1065	19.4339	17.2495	17.0032	16.966	17.9121	17.9223	18.7586	0.0004032	0.00537696	0.00734292	-2.18069
1326	LN_5945	MGDG 36:6	NA	833.542	0.0907594	21.7884	21.856	21.6383	22.89	22.7626	22.9576	22.1932	22.4313	22.31	5.46081e-05	0.000803503	0.0013669	1.4728
3320	LN_5946	NA	NA	833.542	NA	22.6786	23.3127	22.7983	NA	NA	NA	NA	NA	NA	NA	NA	NA	NA
56	LN_5955	NA	NA	834.529	NA	23.0954	23.63	23.2726	19.6476	19.6666	19.6519	16.307	16.1854	16.4164	1.308e-08	3.413e-07	5.94058e-06	10.2138
3321	LN_5956	NA	NA	834.552	NA	21.0975	21.7976	21.296	NA	NA	NA	NA	NA	NA	NA	NA	NA	NA
2215	LN_5963	NA	NA	835.533	NA	NA	NA	NA	16.0734	NA	15.8793	19.8405	19.9887	20.751	0.00146356	0.00146356	0.00229281	-18.5979
3322	LN_5964	NA	NA	835.558	NA	23.6722	24.4452	23.7937	NA	NA	NA	NA	NA	NA	NA	NA	NA	NA
1073	LN_5965	MGDG 36:5	NA	835.559	1.82875	17.6068	17.632	17.5943	18.7238	18.7171	18.9213	18.5742	18.8936	18.6815	2.67404e-05	0.481375	0.504681	1.05042
799	LN_5979	NA	NA	836.544	NA	26.4133	27.0225	26.5195	25.7822	25.8114	25.8551	23.851	23.6564	24.0014	9.80394e-06	2.81618e-05	0.000100522	3.94484
3323	LN_5980	NA	NA	836.568	NA	21.2811	21.7405	21.2028	NA	NA	NA	NA	NA	NA	NA	NA	NA	NA
3324	LN_5988	NA	NA	837.481	NA	21.3983	22.09	21.7401	NA	NA	NA	NA	NA	NA	NA	NA	NA	NA
1719	LN_5989	SQDG 36:6	NA	837.483	0.425751	16.8927	16.9954	16.8217	18.0573	17.8208	18.2031	17.1152	17.3787	17.1992	0.000206596	0.000523877	0.000960303	1.73629
3325	LN_5991	NA	NA	837.536	NA	21.1239	21.5095	21.0825	NA	NA	NA	NA	NA	NA	NA	NA	NA	NA
1853	LN_5992	MGDG 36:4	NA	837.573	0.20798	17.6475	17.3856	17.3839	18.2378	18.3645	18.4339	17.8201	18.02	17.9482	0.000345349	0.00540051	0.00736058	1.33412
209	LN_5997	NA	NA	838.481	NA	17.6421	17.95	17.6268	19.5477	19.5272	19.4495	16.3952	16.2482	16.246	1.69934e-07	5.37602e-08	2.65223e-06	9.26427
3326	LN_6000	NA	NA	838.531	NA	19.6177	19.9711	19.8512	NA	NA	NA	NA	NA	NA	NA	NA	NA	NA
325	LN_6002	NA	NA	838.559	NA	20.5652	21.0405	20.8311	24.2629	24.4239	24.4047	21.238	21.0189	21.369	5.83387e-07	6.37305e-07	8.58098e-06	8.90869
960	LN_6004	NA	NA	838.56	NA	25.0771	25.8117	25.2839	26.9418	27.0147	27.0971	24.1186	23.9602	24.252	1.78256e-05	5.70428e-06	3.61477e-05	7.50333
2755	LN_6005	NA	NA	838.56	NA	20.9427	NA	20.9394	NA	NA	NA	20.5236	20.1643	20.5836	0.0549925	NA	NA	NA
3327	LN_6007	NA	NA	838.587	NA	19.9213	20.6051	20.01	NA	NA	NA	NA	NA	NA	NA	NA	NA	NA
3328	LN_6008	NA	NA	838.591	NA	19.6362	20.453	19.7438	NA	NA	NA	NA	NA	NA	NA	NA	NA	NA
2350	LN_601	NA	NA	151.025	NA	20.7071	19.451	20.1926	16.8817	17.2394	17.6748	NA	NA	NA	0.00269913	NA	NA	NA
2299	LN_6011	NA	NA	838.638	NA	17.6919	18.5477	17.9233	19.7601	19.7884	19.7695	NA	NA	16.8425	0.00213186	0.00126138	0.00202678	7.62167
3329	LN_6017	NA	NA	839.497	NA	22.5025	23.0688	22.9388	NA	NA	NA	NA	NA	NA	NA	NA	NA	NA
3330	LN_6018	SQDG 36:5	NA	839.499	1.07503	15.9276	NA	16.4095	NA	NA	NA	NA	NA	NA	NA	NA	NA	NA
1796	LN_602	2-Hydroxyphenylacetic acid|3-Hydroxyphenylacetic acid|Vanillin	NA	151.039	-1.146|-1.666|-0.692	18.6068	19.3426	18.6478	20.8542	21.0239	20.6184	19.4482	19.4582	19.4432	0.000273977	0.000708287	0.0012247	2.60685
2868	LN_6020	MGDG 36:3	NA	839.589	1.17493	16.4636	16.8472	16.3729	16.7667	16.3487	16.3972	16.3098	16.434	16.2052	0.378375	0.309207	0.332297	1.1391
2078	LN_6025	NA	NA	840.539	NA	19.3302	20.1802	19.307	16.5857	16.9995	16.6549	NA	NA	NA	0.000811952	NA	NA	NA
3331	LN_6028	NA	NA	840.574	NA	NA	NA	NA	20.596	21.3202	20.6689	NA	NA	NA	NA	NA	NA	NA
3332	LN_6029	NA	NA	840.575	NA	20.2147	20.8295	20.329	NA	NA	NA	NA	NA	NA	NA	NA	NA	NA
3333	LN_6030	NA	NA	840.575	NA	NA	NA	NA	22.4606	22.4424	22.6914	NA	NA	NA	NA	NA	NA	NA
2712	LN_6031	NA	NA	840.575	NA	22.619	23.3379	22.7159	22.2405	22.1808	22.2055	22.4538	22.269	22.5682	0.0347508	0.305584	0.328556	-1.16588
3334	LN_6032	NA	NA	840.599	NA	20.9444	21.669	20.9295	NA	NA	NA	NA	NA	NA	NA	NA	NA	NA
2798	LN_6042	MGDG 36:2	NA	841.604	0.173806	16.6022	17.3041	16.8433	16.5678	16.371	16.4897	NA	NA	NA	0.108398	NA	NA	NA
1995	LN_6047	NA	NA	842.554	NA	NA	NA	NA	20.9663	21.1748	21.06	19.0248	18.4771	19.1776	0.000599659	0.000599659	0.00107208	4.51221
3335	LN_6052	NA	NA	842.615	NA	20.1209	20.6967	20.3176	NA	NA	NA	NA	NA	NA	NA	NA	NA	NA
3336	LN_6059	NA	NA	843.541	NA	19.4594	20.4696	19.2974	NA	NA	NA	NA	NA	NA	NA	NA	NA	NA
776	LN_6069	NA	NA	844.57	NA	NA	NA	NA	20.7919	20.9764	20.9281	16.8944	16.5169	16.9251	8.49175e-06	8.49175e-06	4.60687e-05	17.3877
864	LN_6084	NA	NA	846.547	NA	NA	NA	NA	20.2348	20.1396	20.1082	17.2324	17.2857	17.5574	1.29145e-05	1.29145e-05	5.96593e-05	6.9759
3337	LN_6106	NA	NA	848.567	NA	21.1469	21.8287	21.367	NA	NA	NA	NA	NA	NA	NA	NA	NA	NA
3338	LN_6119	NA	NA	850.559	NA	20.6639	21.189	20.7227	NA	NA	NA	NA	NA	NA	NA	NA	NA	NA
1822	LN_6120	NA	NA	850.559	NA	NA	NA	NA	19.9347	20.0486	20.0265	18.9136	18.6979	19.0024	0.000306912	0.000306912	0.000621608	2.19155
3339	LN_6123	NA	NA	850.584	NA	19.3382	20.034	19.4491	NA	NA	NA	NA	NA	NA	NA	NA	NA	NA
3340	LN_6127	NA	NA	850.596	NA	NA	NA	NA	19.9938	20.2567	20.1901	NA	NA	NA	NA	NA	NA	NA
660	LN_6147	NA	NA	852.574	NA	18.455	19.2329	18.4364	20.4752	20.6946	20.5739	16.4509	16.4377	16.5466	5.1362e-06	1.6276e-06	1.56062e-05	17.1824
362	LN_6148	NA	NA	852.575	NA	16.0733	16.8071	16.1205	21.6583	21.8121	21.7596	18.46	18.3417	18.6809	7.55502e-07	5.03318e-06	3.3394e-05	9.50777
1372	LN_6152	NA	NA	852.612	NA	NA	NA	NA	20.2944	20.7134	20.6974	18.0281	18.1003	18.1465	6.22859e-05	6.22859e-05	0.000177333	5.56653
2150	LN_6153	NA	NA	852.612	NA	NA	NA	NA	20.7637	21.1549	20.8096	19.8013	19.6278	19.8318	0.00113785	0.00113785	0.00185401	2.22798
1930	LN_6178	NA	NA	855.502	NA	NA	NA	NA	22.2903	22.4713	22.1891	18.8201	18.9122	19.732	0.000466251	0.000466251	0.000875037	8.95174
3341	LN_618	NA	NA	156.99	NA	18.9528	21.3912	20.6726	NA	NA	NA	NA	NA	NA	NA	NA	NA	NA
2248	LN_6187	NA	NA	856.57	NA	19.1116	20.0852	19.3819	20.5687	20.9044	20.7892	18.8449	18.0651	18.8581	0.00178287	0.000593976	0.00106356	4.48376
3342	LN_6193	NA	NA	857.497	NA	23.339	23.5014	23.4803	NA	NA	NA	NA	NA	NA	NA	NA	NA	NA
1954	LN_6194	PI 36:4	NA	857.517	-0.78814	NA	NA	NA	20.7874	20.9816	20.7219	17.9085	17.7682	18.5987	0.000518613	0.000518613	0.000952915	6.6736
3343	LN_6200	NA	NA	858.529	NA	19.5846	20.3623	19.574	NA	NA	NA	NA	NA	NA	NA	NA	NA	NA
1531	LN_6203	NA	NA	858.586	NA	18.8176	20.1473	18.9989	20.5824	20.77	20.8552	16.5226	16.0773	16.8529	0.000102707	3.63041e-05	0.00011963	19.0489
3344	LN_6208	NA	NA	858.668	NA	NA	NA	NA	19.5524	19.8139	19.1555	NA	NA	NA	NA	NA	NA	NA
3345	LN_6213	NA	NA	859.512	NA	20.5269	20.5753	20.6878	NA	NA	NA	NA	NA	NA	NA	NA	NA	NA
3346	LN_6215	NA	NA	859.557	NA	19.9419	20.7494	20.1459	NA	NA	NA	NA	NA	NA	NA	NA	NA	NA
3347	LN_6218	NA	NA	860.499	NA	20.9082	21.0498	20.8558	NA	NA	NA	NA	NA	NA	NA	NA	NA	NA
389	LN_6219	NA	NA	860.5	NA	18.4314	18.3173	18.3605	19.9089	19.8737	19.8413	17.988	18.1573	18.2841	9.66511e-07	4.97865e-07	7.34946e-06	3.3208
265	LN_6222	NA	NA	860.544	NA	22.077	22.4708	21.93	20.3011	20.3531	20.4055	17.7563	17.5839	17.8756	3.2337e-07	2.36534e-06	2.01886e-05	6.12463
1081	LN_6223	NA	NA	860.544	NA	19.838	20.3041	19.7663	17.8603	18.1451	17.7607	17.4782	17.1212	17.5257	2.7185e-05	0.0319036	0.0381427	1.46105
3348	LN_6235	PI 36:2	NA	861.548	-2.74073	NA	NA	NA	NA	NA	NA	16.3336	NA	16.8622	NA	NA	NA	NA
3349	LN_6236	PI 36:2	NA	861.549	-0.676744	NA	NA	NA	NA	NA	NA	19.4594	19.3993	20.368	NA	NA	NA	NA
971	LN_6246	NA	NA	862.524	NA	20.7088	21.9925	20.8792	21.2669	21.4128	21.3894	16.7073	16.5135	17.0243	1.86506e-05	1.23267e-05	5.81614e-05	24.3863
1358	LN_6249	NA	NA	862.559	NA	23.3342	24.1551	23.6434	22.1587	22.1832	22.1892	21.3452	21.1159	21.3092	5.95435e-05	0.00406213	0.00568698	1.89242
3350	LN_6251	NA	NA	862.56	NA	19.4468	19.9192	19.5139	NA	NA	NA	NA	NA	NA	NA	NA	NA	NA
3351	LN_6252	NA	NA	862.583	NA	26.4566	27.0253	26.6482	NA	NA	NA	NA	NA	NA	NA	NA	NA	NA
1768	LN_6262	NA	NA	863.438	NA	21.1677	21.7678	21.4253	16.6557	16.5016	17.5517	NA	NA	NA	0.000252835	NA	NA	NA
3352	LN_6267	PI 36:1	NA	863.565	-0.305219	NA	NA	NA	NA	NA	NA	17.4971	17.5361	18.2886	NA	NA	NA	NA
625	LN_6276	NA	NA	864.575	NA	NA	NA	NA	25.2942	25.4093	25.4141	22.144	21.9443	22.2418	4.45247e-06	4.45247e-06	3.04149e-05	9.5964
3353	LN_6278	NA	NA	864.575	NA	22.552	23.1814	22.6808	NA	NA	NA	NA	NA	NA	NA	NA	NA	NA
2729	LN_6279	NA	NA	864.576	NA	NA	NA	NA	23.8166	24.1185	23.9107	23.6433	23.3909	23.6736	0.0399236	0.0399236	0.0471473	1.30073
3354	LN_6282	NA	NA	864.6	NA	24.5812	25.1982	24.7575	NA	NA	NA	NA	NA	NA	NA	NA	NA	NA
3355	LN_6289	NA	NA	865.395	NA	22.0935	22.5029	22.4152	NA	NA	NA	NA	NA	NA	NA	NA	NA	NA
3356	LN_6292	NA	NA	865.454	NA	21.0597	21.6738	21.1297	NA	NA	NA	NA	NA	NA	NA	NA	NA	NA
3357	LN_6293	NA	NA	865.567	NA	19.4831	20.1364	19.6657	NA	NA	NA	NA	NA	NA	NA	NA	NA	NA
30	LN_6302	NA	NA	866.59	NA	19.6915	19.3625	19.3397	26.4512	26.6446	26.6108	22.8943	22.9686	23.1487	5.39856e-09	1.043e-07	3.34678e-06	11.8349
2884	LN_6303	NA	NA	866.591	NA	20.2716	21.5717	20.5102	NA	NA	NA	21.1536	20.8048	21.2748	0.526955	NA	NA	NA
390	LN_6304	NA	NA	866.591	NA	NA	16.3128	NA	22.3561	22.5363	22.4525	20.4155	20.2965	20.2686	9.7133e-07	6.60761e-06	3.90664e-05	4.35128
3358	LN_6306	NA	NA	866.619	NA	19.6109	20.2532	19.6542	NA	NA	NA	NA	NA	NA	NA	NA	NA	NA
3359	LN_6312	NA	NA	867.41	NA	22.0492	22.5613	22.1921	NA	NA	NA	NA	NA	NA	NA	NA	NA	NA
3360	LN_6315	NA	NA	867.527	NA	19.6356	20.334	19.7525	NA	NA	NA	NA	NA	NA	NA	NA	NA	NA
27	LN_6330	NA	NA	868.607	NA	15.8363	16.0967	15.8306	24.038	24.2141	24.1836	19.3024	18.9899	19.4594	5.19969e-09	3.7605e-08	2.23011e-06	29.7474
1813	LN_6347	NA	NA	870.546	NA	20.0595	19.7933	19.9108	19.0898	19.0294	19.1052	19.9032	19.6608	19.9808	0.000298317	0.000280591	0.000581511	-1.70944
3361	LN_635	NA	NA	158.974	NA	19.8188	20.1628	19.2201	NA	NA	NA	NA	NA	NA	NA	NA	NA	NA
2640	LN_636	NA	NA	158.974	NA	19.4287	NA	19.8539	19.5655	18.8453	19.2613	17.9807	18.528	18.5431	0.0177315	0.0238702	0.0289718	1.832
2801	LN_6377	NA	NA	872.562	NA	20.1355	19.9788	20.2342	20.4714	20.4098	20.1504	20.3004	20.3318	20.3892	0.112273	0.974784	0.977738	1.00235
3362	LN_6379	NA	NA	872.638	NA	NA	NA	NA	NA	NA	NA	22.0855	21.5308	21.7611	NA	NA	NA	NA
334	LN_6396	NA	NA	874.578	NA	16.256	16.8276	16.3509	20.6675	20.7375	20.6464	16.7446	16.7919	17.1289	6.37478e-07	6.57823e-07	8.71192e-06	13.8837
3363	LN_6417	NA	NA	876.599	NA	20.2045	20.8716	20.3751	NA	NA	NA	NA	NA	NA	NA	NA	NA	NA
1367	LN_6434	NA	NA	878.591	NA	NA	NA	NA	19.5377	19.7352	19.7682	17.2442	16.87	17.2529	6.11234e-05	6.11234e-05	0.000174776	5.88884
2615	LN_644	NA	NA	158.974	NA	19.8984	19.5393	19.9832	18.3537	19.3111	18.9197	17.5413	NA	NA	0.0151291	0.0392867	0.0464899	2.49693
2652	LN_645	NA	NA	158.974	NA	NA	20.0404	19.7797	17.6285	NA	18.6267	18.0046	18.198	18.5402	0.0194041	0.76564	0.781492	-1.08675
1551	LN_6452	NA	NA	880.607	NA	17.426	18.455	17.6115	20.7554	20.9225	21.0229	NA	15.8651	16.422	0.00010907	4.6552e-05	0.000144196	27.0347
1112	LN_6454	NA	NA	880.643	NA	NA	NA	NA	19.3571	19.6779	19.5325	16.1975	16.2955	16.5912	3.02424e-05	3.02424e-05	0.00010586	8.94522
3364	LN_6458	NA	NA	881.449	NA	20.472	20.9124	20.5488	NA	NA	NA	NA	NA	NA	NA	NA	NA	NA
924	LN_6460	NA	NA	881.518	NA	16.6436	NA	16.1882	22.0099	22.1912	21.8829	21.0088	21.0226	21.7435	1.54889e-05	0.0312762	0.0374506	1.70492
3365	LN_6461	NA	NA	881.541	NA	25.4184	26.2217	25.5527	NA	NA	NA	NA	NA	NA	NA	NA	NA	NA
3366	LN_6468	NA	NA	883.405	NA	19.6237	20.847	20.0385	NA	NA	NA	NA	NA	NA	NA	NA	NA	NA
114	LN_6471	PI 38:5	18:0/20:5	883.532	-1.57364	16.5601	16.6934	16.5847	24.9879	24.9056	24.6812	22.8675	22.9088	23.6212	4.9997e-08	0.000204482	0.000446967	3.30758
2785	LN_6473	NA	NA	883.533	NA	NA	NA	NA	20.4646	20.8705	20.1942	19.641	19.5819	20.2752	0.0843965	0.0843965	0.0965663	1.59888
3367	LN_6474	NA	NA	883.557	NA	22.6747	23.5164	22.8767	NA	NA	NA	NA	NA	NA	NA	NA	NA	NA
3368	LN_6481	NA	NA	884.514	NA	20.9412	21.5224	21.2105	NA	NA	NA	NA	NA	NA	NA	NA	NA	NA
835	LN_6482	NA	NA	884.544	NA	23.6383	24.3329	23.8953	24.958	24.8203	24.9295	21.9645	22.0302	22.1978	1.11311e-05	3.90221e-06	2.82226e-05	7.1526
3369	LN_6490	NA	NA	885.483	NA	19.7354	20.6354	20.02	NA	NA	NA	NA	NA	NA	NA	NA	NA	NA
2529	LN_6492	PI 38:4	18:0/20:4	885.549	-0.877352	NA	NA	NA	23.585	23.5962	23.4001	21.8466	21.9088	22.7027	0.00828458	0.00828458	0.0109313	2.59256
3370	LN_6495	NA	NA	885.572	NA	21.316	22.2645	21.5742	NA	NA	NA	NA	NA	NA	NA	NA	NA	NA
1275	LN_6502	NA	NA	886.56	NA	22.8418	23.4978	22.9583	23.0117	23.2162	23.0904	21.0152	21.0573	21.254	4.74639e-05	3.42037e-05	0.000115681	3.99253
1168	LN_6503	NA	NA	886.56	NA	18.4932	18.9953	18.6166	20.7505	20.5206	20.8039	18.776	18.3676	18.7171	3.51855e-05	2.29473e-05	8.75566e-05	4.20301
551	LN_6520	NA	NA	888.575	NA	NA	NA	NA	21.2478	21.2894	21.3391	19.5697	19.4805	19.6063	2.85561e-06	2.85561e-06	2.30893e-05	3.34016
3371	LN_6523	NA	NA	889.465	NA	21.5376	21.4123	21.4709	NA	NA	NA	NA	NA	NA	NA	NA	NA	NA
3372	LN_6526	PI 38:2	NA	889.581	0.182559	NA	NA	NA	NA	NA	NA	16.215	16.2028	16.9445	NA	NA	NA	NA
664	LN_6529	NA	NA	890.554	NA	16.8338	17.8625	16.9636	22.6997	22.9224	22.7653	18.856	18.354	18.9926	5.2122e-06	1.28261e-05	5.93152e-05	16.6981
1921	LN_653	NA	NA	158.974	NA	20.0012	20.565	20.4482	17.2798	17.8138	17.5937	16.9446	NA	NA	0.000439238	0.132018	0.147557	1.53459
2283	LN_6530	NA	NA	890.554	NA	NA	NA	NA	20.6257	20.987	20.7362	NA	NA	15.9548	0.00195414	0.00195414	0.00293976	28.4069
1734	LN_6534	NA	NA	890.591	NA	NA	NA	NA	21.5471	21.6944	21.736	20.459	20.2384	20.4956	0.000215871	0.000215871	0.000466145	2.39743
3373	LN_6535	NA	NA	890.591	NA	NA	NA	NA	20.0133	20.1469	20.0733	NA	NA	NA	NA	NA	NA	NA
3374	LN_6539	NA	NA	891.421	NA	20.2071	20.2628	20.4187	NA	NA	NA	NA	NA	NA	NA	NA	NA	NA
3375	LN_6543	NA	NA	892.529	NA	NA	NA	NA	19.9439	19.9524	19.8176	NA	NA	NA	NA	NA	NA	NA
719	LN_6548	NA	NA	892.606	NA	16.1119	NA	NA	22.9976	23.2692	23.1564	22.2751	22.0161	22.3519	6.6884e-06	0.00196352	0.00294655	1.90084
451	LN_6556	NA	NA	894.622	NA	NA	NA	NA	22.3559	22.4061	22.4519	19.3244	19.2206	19.4388	1.49709e-06	1.49709e-06	1.47267e-05	8.43671
1481	LN_6571	NA	NA	896.562	NA	20.1839	19.9731	20.2863	NA	NA	NA	18.5942	18.4969	18.6084	8.85402e-05	NA	NA	NA
3376	LN_6578	NA	NA	897.534	NA	20.1842	20.2373	20.5453	NA	NA	NA	NA	NA	NA	NA	NA	NA	NA
3377	LN_6589	NA	NA	898.578	NA	20.5776	20.5934	20.6771	NA	NA	NA	NA	NA	NA	NA	NA	NA	NA
3378	LN_66	NA	NA	105.288	NA	19.5946	20.2713	19.8475	NA	NA	NA	NA	NA	NA	NA	NA	NA	NA
3379	LN_6607	NA	NA	900.594	NA	20.2643	20.6728	20.3318	NA	NA	NA	NA	NA	NA	NA	NA	NA	NA
1289	LN_6611	NA	NA	901.487	NA	21.9327	22.2878	21.9505	17.9167	18.1251	17.5189	NA	NA	16.2343	4.87412e-05	0.00569218	0.00773082	3.07228
449	LN_6633	NA	NA	904.571	NA	16.1341	16.3266	NA	23.1091	23.2987	23.2527	18.9698	18.3627	19.0013	1.46969e-06	3.35859e-06	2.5188e-05	21.7394
1565	LN_665	NA	NA	158.974	NA	20.3264	20.5297	20.1084	19.014	18.9554	19.5223	18.3915	18.3919	18.4397	0.000114785	0.00537127	0.00734232	1.68906
2466	LN_6675	NA	NA	909.549	NA	NA	NA	NA	19.9219	19.7394	19.5339	20.888	20.9141	21.5664	0.00500579	0.00500579	0.00685891	-2.62276
3380	LN_6684	NA	NA	911.552	NA	20.9765	21.4185	20.9833	NA	NA	NA	NA	NA	NA	NA	NA	NA	NA
2914	LN_6686	PI 40:5	20:4/20:1	911.564	-0.786908	NA	NA	NA	17.5371	17.5394	17.435	17.2892	17.3584	17.9735	0.876317	0.876317	0.886521	-1.02564
2665	LN_6687	NA	NA	911.565	NA	NA	NA	NA	18.5246	18.4493	18.1846	19.1636	19.2193	20.0314	0.0221167	0.0221167	0.0270562	-2.12181
642	LN_6695	NA	NA	912.575	NA	NA	NA	NA	24.4809	24.5175	24.4393	20.6864	20.8749	21.0515	4.75108e-06	4.75108e-06	3.18755e-05	12.1955
3381	LN_67	NA	NA	105.291	NA	21.286	21.9497	21.4859	NA	NA	NA	NA	NA	NA	NA	NA	NA	NA
771	LN_6711	NA	NA	914.59	NA	NA	NA	NA	22.4768	22.7174	22.5208	19.3851	19.3938	19.6204	8.32979e-06	8.32979e-06	4.56279e-05	8.60521
713	LN_6712	NA	NA	914.591	NA	NA	NA	NA	19.9798	20.0508	19.946	17.8207	17.6034	17.6364	6.43448e-06	6.43448e-06	3.83977e-05	4.94284
908	LN_6729	NA	NA	916.606	NA	NA	NA	NA	20.8337	21.0271	20.9122	18.5599	18.2957	18.5065	1.48691e-05	1.48691e-05	6.5385e-05	5.54153
3382	LN_6731	NA	NA	917.503	NA	21.2452	21.6178	21.4274	NA	NA	NA	NA	NA	NA	NA	NA	NA	NA
1324	LN_6735	NA	NA	918.585	NA	NA	NA	NA	22.3408	22.5695	22.3686	18.7265	18.2623	18.923	5.41403e-05	5.41403e-05	0.000160294	13.8237
1169	LN_6736	NA	NA	918.623	NA	NA	NA	NA	19.3867	19.7167	19.4244	16.9097	16.7303	16.9952	3.54802e-05	3.54802e-05	0.000119198	6.19403
3383	LN_6739	NA	NA	919.563	NA	20.5749	21.2369	20.8085	NA	NA	NA	NA	NA	NA	NA	NA	NA	NA
1814	LN_6748	NA	NA	920.638	NA	NA	NA	NA	20.4559	20.7091	20.5798	19.3807	19.08	19.2639	0.000299918	0.000299918	0.000612256	2.5316
3384	LN_6753	NA	NA	921.579	NA	23.3394	24.0769	23.5577	NA	NA	NA	NA	NA	NA	NA	NA	NA	NA
3385	LN_6767	NA	NA	923.55	NA	22.2726	22.0995	22.3415	NA	NA	NA	NA	NA	NA	NA	NA	NA	NA
3386	LN_6768	NA	NA	923.594	NA	21.2082	21.8368	21.5316	NA	NA	NA	NA	NA	NA	NA	NA	NA	NA
3387	LN_6781	NA	NA	925.566	NA	22.4411	22.1283	22.4786	NA	NA	NA	NA	NA	NA	NA	NA	NA	NA
3388	LN_6786	NA	NA	926.552	NA	19.9539	19.6043	19.929	NA	NA	NA	NA	NA	NA	NA	NA	NA	NA
947	LN_6791	NA	NA	927.505	NA	21.5503	22.4268	21.5691	17.8253	17.6186	17.7047	18.0424	18.73	18.1907	1.67515e-05	0.086466	0.0987878	-1.52079
3389	LN_6810	NA	NA	930.506	NA	20.0951	20.821	20.1347	NA	NA	NA	NA	NA	NA	NA	NA	NA	NA
1241	LN_6824	NA	NA	932.602	NA	NA	NA	NA	22.2499	22.6156	22.5131	18.1625	17.6058	18.2573	4.2446e-05	4.2446e-05	0.000134026	21.8716
3390	LN_6830	NA	NA	933.579	NA	19.4672	20.0074	19.5764	NA	NA	NA	NA	NA	NA	NA	NA	NA	NA
3391	LN_6847	NA	NA	935.595	NA	20.1002	20.9065	20.4219	NA	NA	NA	NA	NA	NA	NA	NA	NA	NA
654	LN_6884	NA	NA	940.606	NA	NA	NA	NA	21.675	21.9926	21.8239	18.4362	18.3647	18.5236	5.01272e-06	5.01272e-06	3.33568e-05	10.4759
3392	LN_6888	NA	NA	941.547	NA	22.598	23.365	22.8399	NA	NA	NA	NA	NA	NA	NA	NA	NA	NA
3393	LN_6903	NA	NA	943.5	NA	19.4132	20.2721	19.4083	NA	NA	NA	NA	NA	NA	NA	NA	NA	NA
3394	LN_6908	NA	NA	943.612	NA	21.1102	21.4377	21.0261	NA	NA	NA	NA	NA	NA	NA	NA	NA	NA
3395	LN_6917	NA	NA	945.533	NA	23.1689	23.0637	23.3711	NA	NA	NA	NA	NA	NA	NA	NA	NA	NA
3396	LN_6932	NA	NA	947.594	NA	25.5604	26.2498	25.7096	NA	NA	NA	NA	NA	NA	NA	NA	NA	NA
3397	LN_6943	NA	NA	949.532	NA	22.3698	23.4771	22.0824	NA	NA	NA	NA	NA	NA	NA	NA	NA	NA
3398	LN_6944	NA	NA	949.534	NA	19.9691	21.4486	20.0943	NA	NA	NA	NA	NA	NA	NA	NA	NA	NA
3399	LN_6947	NA	NA	949.629	NA	19.8484	20.0469	20.0291	NA	NA	NA	NA	NA	NA	NA	NA	NA	NA
3400	LN_6961	NA	NA	951.455	NA	19.6624	20.0843	19.6788	NA	NA	NA	NA	NA	NA	NA	NA	NA	NA
148	LN_6964	NA	NA	951.548	NA	27.1862	27.6448	27.2459	22.0708	21.9721	21.94	21.8869	22.2881	21.8688	7.79107e-08	0.906214	0.912119	-1.01418
3401	LN_6966	NA	NA	951.58	NA	20.3216	20.7216	20.7009	NA	NA	NA	NA	NA	NA	NA	NA	NA	NA
3402	LN_6970	NA	NA	951.639	NA	19.3873	20.0897	19.5912	NA	NA	NA	NA	NA	NA	NA	NA	NA	NA
3403	LN_6981	NA	NA	953.597	NA	19.5957	20.499	19.7839	NA	NA	NA	NA	NA	NA	NA	NA	NA	NA
3404	LN_6989	NA	NA	955.562	NA	19.6611	19.6378	19.7236	NA	NA	NA	NA	NA	NA	NA	NA	NA	NA
3405	LN_6990	NA	NA	955.563	NA	19.5935	20.5209	19.7929	NA	NA	NA	NA	NA	NA	NA	NA	NA	NA
3406	LN_7009	NA	NA	959.64	NA	20.1237	21.4043	20.45	NA	NA	NA	NA	NA	NA	NA	NA	NA	NA
3407	LN_7023	NA	NA	961.61	NA	20.0889	20.9778	20.4365	NA	NA	NA	NA	NA	NA	NA	NA	NA	NA
3408	LN_7041	NA	NA	963.663	NA	19.4514	20.5094	19.856	NA	NA	NA	NA	NA	NA	NA	NA	NA	NA
2159	LN_7049	NA	NA	965.527	NA	21.1954	21.0591	21.2469	20.927	20.9924	20.7992	21.35	21.4035	21.4529	0.00116719	0.000381079	0.000742607	-1.41022
2690	LN_7051	NA	NA	965.536	NA	NA	NA	NA	19.9727	19.8765	19.7433	18.743	18.874	19.4996	0.02728	0.02728	0.0328693	1.77187
3409	LN_7063	NA	NA	966.571	NA	18.6056	20.6416	19.2247	NA	NA	NA	NA	NA	NA	NA	NA	NA	NA
663	LN_7071	NA	NA	967.544	NA	22.351	23.3487	22.3849	17.9667	18.0079	17.7878	18.2117	18.5412	18.214	5.18615e-06	0.211308	0.231599	-1.32085
3410	LN_7074	NA	NA	967.563	NA	20.328	21.2408	20.5926	NA	NA	NA	NA	NA	NA	NA	NA	NA	NA
3411	LN_7090	NA	NA	969.534	NA	20.7325	21.2712	20.7985	NA	NA	NA	NA	NA	NA	NA	NA	NA	NA
3412	LN_7092	NA	NA	969.578	NA	25.8827	26.4506	26.1022	NA	NA	NA	NA	NA	NA	NA	NA	NA	NA
3413	LN_7112	NA	NA	971.549	NA	23.2328	23.215	23.2443	NA	NA	NA	NA	NA	NA	NA	NA	NA	NA
3414	LN_7115	NA	NA	971.593	NA	20.2485	21.434	20.7065	NA	NA	NA	NA	NA	NA	NA	NA	NA	NA
3415	LN_7127	NA	NA	972.55	NA	20.3421	20.2437	20.702	NA	NA	NA	NA	NA	NA	NA	NA	NA	NA
3416	LN_7129	NA	NA	973.565	NA	22.92	22.9459	23.066	NA	NA	NA	NA	NA	NA	NA	NA	NA	NA
3417	LN_713	NA	NA	160.841	NA	17.8812	18.7708	17.9153	NA	NA	NA	NA	NA	NA	NA	NA	NA	NA
3418	LN_7133	NA	NA	974.551	NA	20.8949	20.9433	20.9414	NA	NA	NA	NA	NA	NA	NA	NA	NA	NA
3419	LN_7153	NA	NA	977.604	NA	19.9497	20.2232	20.0371	NA	NA	NA	NA	NA	NA	NA	NA	NA	NA
3420	LN_7166	NA	NA	979.62	NA	19.8107	20.0653	19.972	NA	NA	NA	NA	NA	NA	NA	NA	NA	NA
3421	LN_7176	NA	NA	981.579	NA	20.8794	21.4857	21.1263	NA	NA	NA	NA	NA	NA	NA	NA	NA	NA
3422	LN_7177	NA	NA	981.579	NA	20.838	21.4952	21.0644	NA	NA	NA	NA	NA	NA	NA	NA	NA	NA
3423	LN_7190	NA	NA	983.594	NA	21.8871	22.5937	22.1686	NA	NA	NA	NA	NA	NA	NA	NA	NA	NA
3424	LN_7191	NA	NA	983.595	NA	20.5991	21.0809	20.7463	NA	NA	NA	NA	NA	NA	NA	NA	NA	NA
3425	LN_7210	NA	NA	987.554	NA	19.8407	19.3522	19.893	NA	NA	NA	NA	NA	NA	NA	NA	NA	NA
3426	LN_7229	NA	NA	989.678	NA	19.8865	21.094	20.2341	NA	NA	NA	NA	NA	NA	NA	NA	NA	NA
3427	LN_7254	NA	NA	993.534	NA	18.9061	20.1944	19.1582	NA	NA	NA	NA	NA	NA	NA	NA	NA	NA
3428	LN_7257	NA	NA	993.578	NA	22.2	23.1448	22.3715	NA	NA	NA	NA	NA	NA	NA	NA	NA	NA
3429	LN_7274	NA	NA	995.594	NA	26.908	27.5358	27.1533	NA	NA	NA	NA	NA	NA	NA	NA	NA	NA
3430	LN_7275	NA	NA	995.594	NA	20.6991	21.7559	21.0863	NA	NA	NA	NA	NA	NA	NA	NA	NA	NA
3431	LN_73	NA	NA	105.512	NA	19.9785	20.5334	20.277	NA	NA	NA	NA	NA	NA	NA	NA	NA	NA
3432	LN_7302	NA	NA	997.61	NA	26.6053	27.1953	26.8234	NA	NA	NA	NA	NA	NA	NA	NA	NA	NA
3433	LN_7303	NA	NA	997.713	NA	19.4597	19.7733	19.6269	NA	NA	NA	NA	NA	NA	NA	NA	NA	NA
3434	LN_7314	NA	NA	998.566	NA	21.1715	21.1836	NA	NA	NA	NA	NA	NA	NA	NA	NA	NA	NA
3435	LN_7318	NA	NA	999.587	NA	20.3119	19.98	20.3925	NA	NA	NA	NA	NA	NA	NA	NA	NA	NA
3436	LN_7319	NA	NA	999.625	NA	20.6863	21.3083	21.0615	NA	NA	NA	NA	NA	NA	NA	NA	NA	NA
3437	LN_7325	NA	NA	1000.58	NA	21.014	NA	21.0987	NA	NA	NA	NA	NA	NA	NA	NA	NA	NA
3438	LN_7326	NA	NA	1000.61	NA	22.0238	NA	22.0627	NA	NA	NA	NA	NA	NA	NA	NA	NA	NA
3439	LN_7334	NA	NA	1001.6	NA	20.569	NA	20.6116	NA	NA	NA	NA	NA	NA	NA	NA	NA	NA
3440	LN_7364	NA	NA	1007.52	NA	19.9454	20.0469	19.9424	NA	NA	NA	NA	NA	NA	NA	NA	NA	NA
3441	LN_7375	NA	NA	1009.61	NA	19.205	20.1986	19.5654	NA	NA	NA	NA	NA	NA	NA	NA	NA	NA
3442	LN_7419	NA	NA	1017.58	NA	20.2244	21.1407	20.4176	NA	NA	NA	NA	NA	NA	NA	NA	NA	NA
3443	LN_7425	NA	NA	1019.55	NA	23.1847	23.1474	23.2588	NA	NA	NA	NA	NA	NA	NA	NA	NA	NA
3444	LN_7428	NA	NA	1019.59	NA	20.5731	21.3939	20.8017	NA	NA	NA	NA	NA	NA	NA	NA	NA	NA
3445	LN_7444	NA	NA	1021.61	NA	22.0604	22.6999	22.2591	NA	NA	NA	NA	NA	NA	NA	NA	NA	NA
3446	LN_7460	NA	NA	1023.63	NA	19.0771	20.2332	19.4973	NA	NA	NA	NA	NA	NA	NA	NA	NA	NA
3447	LN_7473	NA	NA	1025.6	NA	21.5396	21.7233	21.6457	NA	NA	NA	NA	NA	NA	NA	NA	NA	NA
3448	LN_7482	NA	NA	1027.62	NA	21.4614	21.5388	21.5452	NA	NA	NA	NA	NA	NA	NA	NA	NA	NA
3449	LN_7486	NA	NA	1029.58	NA	20.404	21.2959	20.6941	NA	NA	NA	NA	NA	NA	NA	NA	NA	NA
3450	LN_7496	NA	NA	1031.61	NA	21.916	21.6053	21.914	NA	NA	NA	NA	NA	NA	NA	NA	NA	NA
3451	LN_7505	NA	NA	1033.54	NA	19.8197	19.7199	19.9156	NA	NA	NA	NA	NA	NA	NA	NA	NA	NA
3452	LN_7546	NA	NA	1043.59	NA	26.4003	26.9683	26.5429	NA	NA	NA	NA	NA	NA	NA	NA	NA	NA
3453	LN_7556	NA	NA	1045.61	NA	22.0999	22.8491	22.3568	NA	NA	NA	NA	NA	NA	NA	NA	NA	NA
3454	LN_7560	NA	NA	1046.56	NA	20.613	20.6871	20.8382	NA	NA	NA	NA	NA	NA	NA	NA	NA	NA
3455	LN_7565	NA	NA	1047.63	NA	19.5013	20.3915	19.8424	NA	NA	NA	NA	NA	NA	NA	NA	NA	NA
2482	LN_7585	NA	NA	1051.51	NA	20.7689	20.3104	20.748	15.9292	NA	NA	NA	16.3353	NA	0.00552319	0.382861	0.407108	-1.32508
3456	LN_7595	NA	NA	1053.93	NA	20.2382	20.6906	20.3809	NA	NA	NA	NA	NA	NA	NA	NA	NA	NA
3457	LN_7608	NA	NA	1057.63	NA	19.4617	20.241	19.7885	NA	NA	NA	NA	NA	NA	NA	NA	NA	NA
2867	LN_762	NA	NA	165.04	NA	18.4634	19.4188	21.1882	17.6271	20.823	20.225	20.0631	16.6414	16.7166	0.376604	0.252569	0.273459	3.36678
3458	LN_7642	NA	NA	1073.6	NA	21.3832	21.6385	21.3975	NA	NA	NA	NA	NA	NA	NA	NA	NA	NA
3459	LN_7658	NA	NA	1077.97	NA	20.6104	21.812	21.0944	NA	NA	NA	NA	NA	NA	NA	NA	NA	NA
3460	LN_7663	NA	NA	1081.54	NA	19.883	19.6749	19.6893	NA	NA	NA	NA	NA	NA	NA	NA	NA	NA
3461	LN_7687	NA	NA	1097.72	NA	19.2214	20.3224	19.4355	NA	NA	NA	NA	NA	NA	NA	NA	NA	NA
3462	LN_7725	NA	NA	1134.01	NA	NA	NA	NA	19.8675	19.9577	19.9889	NA	NA	NA	NA	NA	NA	NA
3463	LN_7768	NA	NA	1183.53	NA	20.3955	21.1229	20.3846	NA	NA	NA	NA	NA	NA	NA	NA	NA	NA
3464	LN_782	3,4-Dihydroxyphenylacetic acid|Homogentisic acid	NA	167.034	-0.585|-0.715	NA	NA	NA	17.602	17.6488	17.0349	NA	NA	NA	NA	NA	NA	NA
3465	LN_79	NA	NA	105.626	NA	20.6827	21.1872	21.0536	NA	NA	NA	NA	NA	NA	NA	NA	NA	NA
1897	LN_83	NA	NA	105.728	NA	21.0564	21.5689	21.2005	16.2726	NA	NA	16.0158	16.3943	NA	0.00040763	0.848719	0.860605	1.04792
169	LN_84	NA	NA	105.73	NA	22.8268	23.3962	22.9749	17.7386	17.7316	17.5835	17.523	17.8924	17.5534	1.02748e-07	0.876573	0.886521	1.01979
3466	LN_884	Dehydro-L-Ascorbic acid	NA	173.008	-1.12469	NA	16.7378	16.2812	NA	NA	NA	NA	NA	NA	NA	NA	NA	NA
1618	LN_885	NA	NA	173.117	NA	19.7609	20.2062	19.7687	17.0429	17.1271	16.4131	15.8202	15.9985	17.0105	0.000142015	0.169015	0.187193	1.49965
2226	LN_889	NA	NA	176.01	NA	20.0755	20.7334	20.0886	21.3084	21.7216	21.0528	19.7924	19.7939	19.7508	0.00156177	0.00056635	0.00102358	2.99361
1044	LN_890	Gluconic acid lactone	NA	177.039	-0.680276	18.6239	19.3697	19.0899	18.0072	18.0371	17.801	16.373	16.3093	16.3974	2.4031e-05	0.000154028	0.000357957	3.00751
2731	LN_891	2-Methoxycinnamic acid|4-Hydroxy-3-methoxycinnamaldehyde|4-Methoxycinnamic acid	NA	177.055	-1.001|-1.005|-0.929	16.6028	17.0584	16.5343	17.3412	17.4507	17.1211	NA	NA	NA	0.0399852	NA	NA	NA
3467	LN_903	3-(2,4-Dihydroxyphenyl)propanoic acid|3,4-Dihydroxyhydrocinnamic acid|p-Hydroxyphenyllactic acid	NA	181.05	-0.321|-1.076|0.778	NA	NA	NA	15.9454	16.0644	NA	NA	NA	NA	NA	NA	NA	NA
3468	LN_904	D-Threitol|Mannitol|Sorbitol	NA	181.071	-0.926|-0.622|-0.904	21.399	23.1513	22.028	NA	NA	NA	NA	NA	NA	NA	NA	NA	NA
3469	LN_91	NA	NA	105.839	NA	20.6556	21.3009	20.7202	NA	NA	NA	NA	NA	NA	NA	NA	NA	NA
2081	LN_932	Quinic acid	NA	191.055	-0.788563	16.8953	17.847	16.9925	19.1407	19.1642	18.7877	17.3387	17.2457	17.3134	0.00082969	0.000640096	0.00112955	3.32091
3470	LN_96	NA	NA	105.95	NA	19.8235	20.479	19.9594	NA	NA	NA	NA	NA	NA	NA	NA	NA	NA
3471	LN_986	NA	NA	197.876	NA	20.0815	20.3976	20.3034	NA	NA	NA	NA	NA	NA	NA	NA	NA	NA
2393	LN_99	NA	NA	105.953	NA	21.5918	22.1599	21.7367	NA	NA	NA	NA	15.9442	NA	0.00333765	NA	NA	NA
2700	LN_997	FA 12:0	NA	199.169	-1.98711	16.7965	18.2477	17.3697	18.5514	18.3468	18.273	17.3395	17.0604	16.8721	0.0306779	0.0123823	0.015781	2.4618
3472	LP_1000	NA	NA	105.085	NA	NA	NA	NA	NA	NA	NA	20.999	21.206	21.2147	NA	NA	NA	NA
3473	LP_10014	NA	NA	894.613	NA	20.5155	21.0964	21.0105	NA	NA	NA	NA	NA	NA	NA	NA	NA	NA
558	LP_10022	NA	NA	894.661	NA	NA	16.0402	NA	21.997	21.9739	22.2242	21.4172	21.2746	21.325	2.96206e-06	0.0012886	0.00206336	1.6542
1642	LP_10023	NA	NA	894.667	NA	NA	NA	NA	21.3767	21.8752	21.9175	17.5519	16.8651	17.7096	0.000153861	0.000153861	0.000357928	20.3597
1147	LP_10026	NA	NA	894.715	NA	16.4774	18.6135	16.5941	24.9381	24.8762	25.2137	21.0369	20.6775	20.9652	3.32845e-05	0.00039099	0.000756197	17.3412
437	LP_10031	TAG 54:7	16:0/18:2/20:5 | 16:1/18:2/20:4 | 16:1/18:1/20:5	894.752	NA	22.5682	23.6734	22.6895	29.0055	29.1034	29.2861	28.4974	28.5853	28.5007	1.39455e-06	0.0861228	0.0984443	1.51981
1458	LP_10035	NA	NA	894.84	NA	NA	16.0544	NA	21.6204	21.8485	21.8196	20.747	21.3809	21.0506	8.22227e-05	0.0232113	0.0282758	1.62826
76	LP_10036	TAG 53:0	15:0/18:0/20:0 | 16:0/17:0/20:0 | 17:0/17:0/19:0 | 17:0/18:0/18:0 | 15:0/19:0/19:0 | 16:0/18:0/19:0	894.848	NA	16.3269	16.4377	16.0656	20.719	20.7579	20.944	16.7093	16.5869	16.6913	2.47755e-08	2.44828e-08	2.11661e-06	17.6851
2369	LP_10058	NA	NA	896.679	NA	NA	NA	NA	21.6073	21.7504	21.9942	20.1191	NA	20.3584	0.00285763	0.00285763	0.00413562	2.91851
3474	LP_10063	NA	NA	896.733	NA	NA	NA	NA	22.588	22.68	22.8779	NA	NA	NA	NA	NA	NA	NA
413	LP_10064	TAG 54:6	16:1/18:1/20:4 | 16:0/18:2/20:4 | 18:2/18:2/18:2 | 16:0/18:1/20:5	896.768	NA	22.0011	23.1135	22.2191	28.9946	28.9429	29.1185	27.5934	27.3112	27.4872	1.15896e-06	0.00169729	0.00262175	2.93781
3475	LP_10065	TAG 54:6	18:2/18:2/18:2|18:1/18:2/18:3	896.769	-0.982616	19.567	19.3185	19.6337	NA	NA	NA	NA	NA	NA	NA	NA	NA	NA
804	LP_10066	TAG 54:6	16:1/16:1/22:4|14:0/18:1/22:5|16:0/16:1/22:5	896.769	-0.982616	NA	NA	NA	27.1515	27.27	27.3341	25.5172	25.3958	25.4209	9.98024e-06	9.98024e-06	5.10352e-05	3.49963
854	LP_10069	NA	NA	896.857	NA	NA	NA	NA	21.4167	21.4738	21.5898	19.9209	19.93	19.8265	1.23201e-05	1.23201e-05	5.81614e-05	3.03347
403	LP_10096	TAG 54:5	16:0/18:1/20:4 | 16:0/18:0/20:5 | 16:1/18:0/20:4 | 16:1/18:1/20:3	898.784	NA	19.6488	20.7628	19.8539	27.2845	27.2163	27.5709	25.0628	24.731	25.062	1.05791e-06	0.000227419	0.000487416	5.29749
181	LP_10097	TAG 54:5	18:1/18:2/18:2 | 18:1/18:1/18:3 | 16:0/18:2/20:3 | 16:0/16:1/22:4 | 16:0/16:0/22:5	898.785	-1.22194	20.3613	20.4134	20.6082	25.5642	25.8803	25.7902	23.2233	22.8759	23.3547	1.22963e-07	2.64369e-06	2.17683e-05	6.03591
3476	LP_1010	NA	NA	105.195	NA	NA	NA	NA	21.3359	21.5842	21.6848	NA	NA	NA	NA	NA	NA	NA
2661	LP_10115	PI 38:6	18:1/20:5	900.558	NA	NA	NA	NA	21.1723	21.2965	20.9388	20.2588	20.2054	20.7413	0.021419	0.021419	0.0262581	1.66328
3477	LP_10116	NA	NA	900.566	NA	23.0314	23.9952	23.4525	NA	NA	NA	NA	NA	NA	NA	NA	NA	NA
844	LP_10118	NA	NA	900.706	NA	18.8341	19.9913	18.8556	24.2441	24.3248	24.5551	21.7809	21.7603	21.7983	1.19188e-05	0.000193097	0.000425291	6.04126
2638	LP_10125	NA	NA	900.76	NA	NA	NA	NA	22.7481	22.9788	22.9629	22.5138	22.0228	22.2803	0.0175608	0.0175608	0.021852	1.54146
3478	LP_10127	TAG 54:4	16:0/18:1/20:3	900.799	NA	NA	NA	NA	23.9086	23.807	24.1717	NA	NA	NA	NA	NA	NA	NA
163	LP_10128	TAG 54:4	18:1/18:1/18:2 | 18:0/18:2/18:2 | 18:0/18:1/18:3 | 16:1/18:1/20:2 | 16:0/18:2/20:2 | 16:2/18:1/20:1 | 16:2/18:0/20:2 | 16:1/18:2/20:1 | 16:0/18:1/20:3 | 16:1/18:0/20:3	900.801	-0.893207	20.5653	20.9873	20.7917	24.7359	24.8292	24.9746	25.8498	25.4763	25.6709	9.46418e-08	0.00129721	0.00207285	-1.7643
891	LP_1013	NA	NA	105.197	NA	NA	NA	NA	22.2688	22.5162	22.519	19.6156	19.7959	19.5634	1.40067e-05	1.40067e-05	6.3232e-05	6.85138
3479	LP_10134	NA	NA	901.594	NA	20.6024	22.6666	21.4772	NA	NA	NA	NA	NA	NA	NA	NA	NA	NA
696	LP_10139	NA	NA	901.701	NA	23.1623	24.0747	23.2484	23.2872	23.541	23.6158	19.384	19.5506	19.5471	5.83447e-06	4.32728e-06	2.99481e-05	15.8613
3480	LP_1015	NA	NA	105.198	NA	NA	NA	NA	23.2212	23.449	23.6078	NA	NA	NA	NA	NA	NA	NA
1436	LP_10159	NA	NA	902.625	NA	NA	NA	NA	20.8235	20.9879	20.9353	16.6771	15.9903	16.8431	7.68084e-05	7.68084e-05	0.000206433	21.289
752	LP_10163	NA	NA	902.721	NA	20.2304	21.5498	20.551	26.2967	26.4603	26.541	22.9608	22.8667	22.9783	7.7187e-06	4.21934e-05	0.000133576	11.2935
1956	LP_10167	NA	NA	902.757	NA	NA	NA	NA	20.8132	21.0826	21.061	18.4033	19.0461	18.9257	0.00052332	0.00052332	0.000960042	4.57529
3481	LP_10168	NA	NA	902.776	NA	NA	NA	NA	22.9439	23.07	23.0288	NA	NA	NA	NA	NA	NA	NA
143	LP_10172	TAG 54:3	16:1/18:2/20:0 | 18:0/18:1/18:2 | 18:1/18:1/18:1 | 16:0/18:1/20:2 | 16:0/18:2/20:1 | 16:1/18:1/20:1 | 16:1/16:1/22:1 | 14:0/18:2/22:1	902.816	-1.96219	20.9484	21.4997	21.2352	26.0774	26.2498	26.2573	26.7873	26.4696	26.6749	7.03752e-08	0.0294838	0.0353958	-1.36521
2909	LP_10189	NA	NA	903.716	NA	21.5517	22.4605	21.7026	21.9268	22.0295	22.0037	NA	NA	NA	0.78694	NA	NA	NA
1277	LP_10200	NA	NA	904.616	NA	NA	NA	NA	23.2455	23.4922	23.4987	17.2324	16.2177	17.2272	4.75384e-05	4.75384e-05	0.000145772	91.7556
518	LP_10208	TAG 55:9	15:0/20:4/20:5	904.737	NA	18.5653	19.619	18.5378	25.4037	25.3063	25.7483	21.9434	21.8923	21.8191	2.33684e-06	2.5395e-05	9.44652e-05	12.1354
3482	LP_10213	NA	NA	904.804	NA	NA	NA	NA	NA	21.1932	21.2314	NA	NA	NA	NA	NA	NA	NA
111	LP_10216	TAG 54:2	16:0/18:1/20:1 | 18:0/18:1/18:1 | 16:0/16:1/22:1 | 16:1/18:0/20:1 | 16:1/18:1/20:0 | 14:0/18:1/22:1 | 14:0/20:1/20:1	904.831	-2.39551	19.6457	20.1976	19.8534	25.8945	26.0957	26.0446	25.1511	24.9751	25.3139	4.52121e-08	0.00173539	0.00266992	1.8212
596	LP_10235	NA	NA	906.257	NA	20.5929	20.734	20.657	22.3472	22.5049	22.5198	21.7579	21.4568	21.6612	3.61503e-06	0.000100081	0.000252281	1.78018
3483	LP_10245	NA	NA	906.613	NA	25.979	26.5696	26.2941	NA	NA	NA	NA	NA	NA	NA	NA	NA	NA
2335	LP_10254	TAG 55:8	15:0/20:4/20:4	906.752	NA	NA	16.5924	NA	22.5411	22.5802	23.0265	NA	NA	NA	0.0025759	NA	NA	NA
439	LP_10255	TAG 55:8	17:1/18:2/20:5 | 17:2/18:2/20:4 | 16:1/17:2/22:5 | 16:1/19:2/20:5	906.754	NA	16.7703	18.0278	17.1001	23.6223	23.7849	23.8582	23.3508	23.2722	23.2925	1.40391e-06	0.200814	0.220829	1.36599
851	LP_10259	TAG 54:1	NA	906.848	-1.37092	19.2937	20.2682	19.4344	23.7402	23.7951	23.8976	21.5294	21.4086	21.6983	1.22515e-05	0.000127241	0.000306145	4.80834
1669	LP_10270	NA	NA	907.711	NA	16.9349	18.6131	16.9059	22.0619	22.2896	22.3407	19.1853	18.9588	19.3722	0.000170872	0.000672172	0.00117453	8.33192
553	LP_10272	NA	NA	907.748	NA	22.7925	23.2468	22.7839	25.3432	25.2956	25.2171	25.1384	25.1638	25.1139	2.89638e-06	0.29881	0.321422	1.10698
928	LP_10281	NA	NA	908.675	NA	17.6818	18.8382	17.8246	22.6885	22.8495	23.0685	19.5399	19.6821	19.8132	1.57276e-05	5.59739e-05	0.000164035	9.12905
3484	LP_10286	NA	NA	908.725	NA	NA	NA	NA	21.7063	21.5427	21.585	NA	NA	NA	NA	NA	NA	NA
269	LP_10290	TAG 55:7	17:1/17:1/21:5 | 17:1/18:1/20:5 | 16:1/18:1/21:5 | 16:1/19:2/20:4 | 16:0/19:2/20:5	908.769	NA	16.9619	18.1063	17.1999	25.2345	25.3624	25.4881	24.3916	24.2772	24.4877	3.31255e-07	0.0162382	0.0203372	1.96723
579	LP_10292	NA	NA	908.805	NA	NA	NA	NA	24.0798	24.3013	24.1865	20.1681	20.3114	20.4546	3.15681e-06	3.15681e-06	2.40846e-05	14.701
1120	LP_10297	TAG 54:0	16:0/18:0/20:0 | 14:0/20:0/20:0 | 18:0/18:0/18:0	908.864	NA	17.5103	17.9478	17.5392	19.2039	19.4927	19.444	17.9157	17.8685	17.9004	3.10669e-05	3.63351e-05	0.00011963	2.79983
1808	LP_10299	NA	NA	909.256	NA	19.371	19.6238	19.483	21.1495	NA	21.3307	20.4814	20.3017	NA	0.000291577	0.00261904	0.00382859	1.80067
576	LP_10302	NA	NA	909.536	NA	20.9583	21.9056	21.0809	16.4961	16.4815	16.2891	16.7895	17.1434	16.7588	3.13702e-06	0.127299	0.14242	-1.38993
1110	LP_10315	NA	NA	909.763	NA	23.3553	24.0012	23.4684	25.8369	25.9258	25.8925	24.3973	24.4164	24.548	3.02058e-05	0.000145624	0.000342549	2.69664
979	LP_10327	NA	NA	910.689	NA	18.1143	19.2511	17.9852	23.7293	23.5107	24.2106	19.8563	20.068	20.0584	1.90016e-05	5.07474e-05	0.000153358	14.1489
982	LP_10328	NA	NA	910.69	NA	NA	17.6821	NA	22.6459	22.7975	22.9441	20.2652	20.565	20.5073	1.92447e-05	4.84829e-05	0.000148056	5.09824
376	LP_10335	TAG 55:6	16:0/19:1/20:5 | 16:1/19:1/20:4 | 16:0/17:1/22:5 | 16:1/17:0/22:5 | 16:0/18:1/21:5 | 17:0/17:1/21:5 | 17:0/18:1/20:5 | 17:1/17:1/21:4 | 17:1/18:1/20:4 | 16:1/18:1/21:4 | 16:1/19:0/20:5	910.784	NA	18.3066	19.4807	18.4659	26.7399	26.794	27.0146	24.2219	23.8855	24.3614	8.42928e-07	0.000178578	0.00040016	6.4675
1701	LP_10336	NA	NA	910.82	NA	NA	NA	NA	22.8307	23.0632	23.1268	20.3191	20.6854	20.8524	0.000192324	0.000192324	0.000423991	5.234
2465	LP_10345	NA	NA	911.779	NA	21.5212	22.4517	21.6312	24.672	NA	24.7579	NA	NA	NA	0.0049384	NA	NA	NA
189	LP_10356	NA	NA	912.62	NA	17.1054	17.6985	17.0403	24.6252	24.7106	24.9152	19.2633	19.0943	19.6277	1.3094e-07	3.36707e-07	5.91537e-06	42.8699
1760	LP_10360	TAG 56:12	16:2/20:5/20:5	912.705	NA	21.0541	22.2931	21.2102	23.9051	23.9206	24.0862	21.0625	21.2276	21.1051	0.000242428	0.000122699	0.000296448	7.15441
1638	LP_10361	NA	NA	912.705	NA	NA	16.0889	NA	21.7725	21.3575	22.285	17.758	17.5618	17.5081	0.000149863	0.000113595	0.000278813	18.3245
3485	LP_10368	TAG 55:5	16:0/19:0/20:5 | 17:0/18:1/20:4 | 18:1/18:1/19:3 | 16:1/19:0/20:4	912.798	NA	NA	NA	NA	NA	NA	NA	22.3715	22.3487	22.5466	NA	NA	NA	NA
2663	LP_10369	NA	NA	912.8	NA	NA	NA	NA	21.4664	21.4164	NA	20.1863	NA	NA	0.0219285	0.0219285	0.0268543	2.38689
770	LP_10370	TAG 55:5	16:0/19:0/20:5 | 17:0/18:1/20:4 | 18:1/18:1/19:3 | 16:1/19:0/20:4	912.8	NA	17.0518	17.9206	17.0334	26.4328	26.4409	26.8028	NA	NA	NA	8.32095e-06	NA	NA	NA
1846	LP_10371	NA	NA	912.837	NA	NA	NA	NA	20.3258	20.5577	20.5678	18.5463	18.1538	18.6825	0.000335159	0.000335159	0.000666578	4.06401
3486	LP_10380	NA	NA	913.584	NA	23.3572	23.0705	23.2641	NA	NA	NA	NA	NA	NA	NA	NA	NA	NA
1508	LP_10386	NA	NA	913.757	NA	NA	17.6098	NA	21.2186	21.3408	21.4411	20.7477	20.3679	20.6594	9.6617e-05	0.00486889	0.00669771	1.67228
3487	LP_10389	NA	NA	913.782	NA	NA	NA	NA	21.0232	21.0503	21.5093	NA	NA	NA	NA	NA	NA	NA
679	LP_10395	NA	NA	914.525	NA	NA	17.3227	NA	21.2203	21.0811	21.2534	18.8159	18.8391	18.6647	5.48201e-06	5.88271e-06	3.67738e-05	5.32111
1286	LP_10400	NA	NA	914.631	NA	17.1665	18.5858	17.6876	22.1147	22.0463	22.3326	20.3608	20.2715	20.2835	4.82205e-05	0.00171754	0.00264773	3.62823
984	LP_10402	NA	NA	914.636	NA	NA	NA	NA	22.4164	22.7463	22.5494	18.0655	17.7565	18.3357	1.96653e-05	1.96653e-05	7.92446e-05	22.9139
1038	LP_10404	TAG 56:11	16:1/20:5/20:5	914.721	NA	25.359	26.4119	25.4198	29.8358	29.7805	30.0481	27.8253	28.0464	27.8863	2.34596e-05	0.00051418	0.000947023	3.91446
3488	LP_10408	NA	NA	914.782	NA	NA	NA	NA	22.5219	22.7932	22.9078	NA	NA	NA	NA	NA	NA	NA
3489	LP_10409	NA	NA	914.797	NA	NA	NA	NA	NA	NA	NA	22.0671	22.1277	22.1808	NA	NA	NA	NA
1577	LP_10410	NA	NA	914.81	NA	18.1191	19.4391	18.345	22.554	22.253	22.8768	20.5671	20.5259	20.4566	0.000119159	0.00137464	0.00217557	4.12605
3490	LP_10411	TAG 55:4	16:0/19:3/20:1 | 18:1/18:1/19:2 | 16:0/19:1/20:3 | 16:0/19:0/20:4	914.815	NA	NA	NA	NA	23.9546	23.7233	24.4001	NA	NA	NA	NA	NA	NA	NA
3491	LP_10412	TAG 55:4	NA	914.816	NA	NA	NA	NA	NA	NA	NA	22.1586	22.0147	22.2371	NA	NA	NA	NA
3492	LP_10413	NA	NA	914.82	NA	NA	NA	NA	21.3042	21.2654	21.0349	NA	NA	NA	NA	NA	NA	NA
1364	LP_10417	NA	NA	914.912	NA	15.9397	17.473	16.4428	21.0912	21.1689	21.2068	18.7178	18.9007	18.65	6.0408e-05	0.00068189	0.00118792	5.27612
2195	LP_10418	NA	NA	914.999	NA	NA	NA	16.7406	21.1039	21.1926	NA	18.6684	18.2512	18.8289	0.00134279	0.0014422	0.00226241	5.9193
1114	LP_10425	NA	NA	915.772	NA	NA	17.3746	NA	21.1718	21.379	21.3872	19.4629	19.2313	19.5024	3.03991e-05	6.42274e-05	0.000180963	3.76805
633	LP_10427	NA	NA	915.81	NA	19.5031	19.8872	19.6755	NA	NA	NA	23.6701	23.6977	23.8161	4.60824e-06	NA	NA	NA
2682	LP_10432	NA	NA	916.461	NA	NA	16.7458	NA	NA	NA	21.2556	18.4247	18.3085	NA	0.0252691	0.0221716	0.027109	7.40754
1330	LP_10435	NA	NA	916.648	NA	16.4222	NA	NA	21.9619	22.2376	22.221	19.3967	19.5551	19.9315	5.52807e-05	0.000159602	0.000367592	5.70565
1555	LP_10436	NA	NA	916.652	NA	NA	NA	NA	20.8974	21.0566	21.1612	17.5003	16.7548	17.4411	0.000110652	0.000110652	0.000272745	13.9902
1111	LP_10438	TAG 56:10	14:0/20:5/22:5	916.735	NA	NA	NA	NA	26.1649	26.1471	26.2827	22.9683	23.0096	23.4064	3.02174e-05	3.02174e-05	0.00010586	8.39843
976	LP_10439	TAG 56:10	16:1/20:4/20:5 | 16:0/20:5/20:5	916.737	NA	24.9263	26.0194	25.0078	29.5841	29.7507	29.9065	27.1283	27.2891	27.2595	1.87491e-05	0.000153623	0.000357733	5.74158
3493	LP_10441	NA	NA	916.8	NA	NA	NA	NA	23.0673	23.1742	23.1857	NA	NA	NA	NA	NA	NA	NA
1805	LP_10442	NA	NA	916.824	NA	17.6057	18.5989	17.47	22.1209	22.1341	NA	19.2648	19.7033	19.4497	0.000285724	0.00090147	0.00151136	6.29795
2556	LP_10443	TAG 55:3	NA	916.832	NA	NA	NA	NA	23.3891	23.5024	23.5124	23.061	22.7409	23.0507	0.00997222	0.00997222	0.0129527	1.43113
3494	LP_10445	NA	NA	916.904	NA	24.3672	25.1136	24.5686	NA	NA	NA	NA	NA	NA	NA	NA	NA	NA
1807	LP_10447	NA	NA	916.931	NA	NA	16.9406	NA	21.1319	21.0765	21.4084	18.4035	NA	18.2259	0.000287074	0.000294122	0.00060308	7.41707
1317	LP_10454	NA	NA	917.826	NA	19.5468	20.014	19.6071	NA	NA	NA	22.4036	22.4214	22.4947	5.36655e-05	NA	NA	NA
1736	LP_10460	NA	NA	918.631	NA	NA	NA	NA	22.2744	22.648	22.4674	18.0296	16.9899	18.0931	0.000218646	0.000218646	0.000471258	27.0786
1137	LP_10463	NA	NA	918.666	NA	NA	16.4404	NA	21.1516	21.2616	21.4625	18.049	18.0386	18.4053	3.23317e-05	3.21395e-05	0.00011035	8.73963
1014	LP_10467	NA	NA	918.713	NA	NA	16.0178	NA	21.1004	21.2683	21.5082	19.2717	19.1456	19.3321	2.18211e-05	9.72574e-05	0.000246927	4.11945
869	LP_10468	TAG 56:9	16:0/20:4/20:5	918.752	-1.23542	22.9111	24.1533	22.9932	28.6784	28.6331	29.0101	25.0799	25.2869	25.3827	1.31561e-05	5.50438e-05	0.000162338	11.5033
814	LP_10469	TAG 56:9	18:2/18:2/20:5 | 16:1/18:3/22:5 | 16:1/20:3/20:5 | 16:1/20:4/20:4 | 18:1/18:3/20:5	918.752	NA	19.342	20.7057	19.4266	25.9443	25.9069	25.7424	23.6419	23.9986	23.6866	1.05568e-05	0.00142077	0.00223484	4.25409
1858	LP_10472	NA	NA	918.84	NA	NA	16.5258	NA	21.0563	20.9614	21.4785	18.2238	17.4365	17.7693	0.000347889	0.000270434	0.000563992	10.2355
1659	LP_10473	TAG 55:2	NA	918.847	NA	NA	NA	NA	23.4966	23.6452	23.5921	21.934	21.5511	21.9009	0.00016369	0.00016369	0.000374402	3.44053
3495	LP_10478	NA	NA	919.659	NA	NA	NA	NA	20.9523	20.7496	20.9194	NA	NA	NA	NA	NA	NA	NA
1375	LP_10487	PI 40:10	20:5/20:5	920.528	NA	21.1029	21.8003	21.305	17.3317	17.363	16.9916	NA	NA	NA	6.30029e-05	NA	NA	NA
3496	LP_10490	NA	NA	920.628	NA	20.6648	21.7226	21.1246	NA	NA	NA	NA	NA	NA	NA	NA	NA	NA
1906	LP_10494	NA	NA	920.683	NA	NA	NA	NA	20.3455	21.0039	20.5035	17.4246	16.7171	17.4817	0.000418306	0.000418306	0.000801004	10.6281
1774	LP_10499	NA	NA	920.73	NA	NA	NA	NA	24.2942	24.5141	24.8147	22.525	22.3097	22.5574	0.000256074	0.000256074	0.000537918	4.21917
1271	LP_10500	NA	NA	920.732	NA	NA	NA	NA	21.4208	21.7231	21.8208	19.3377	19.2349	19.2021	4.66179e-05	4.66179e-05	0.000144196	5.26579
3497	LP_10501	NA	NA	920.751	NA	NA	NA	NA	NA	NA	NA	22.0868	22.23	NA	NA	NA	NA	NA
1337	LP_10502	TAG 56:8	16:0/20:4/20:4 | 16:0/20:3/20:5	920.768	0.539793	18.3779	19.4226	18.6639	25.6792	25.6878	26.4124	NA	NA	NA	5.62667e-05	NA	NA	NA
296	LP_10503	TAG 56:8	18:1/18:2/20:5 | 18:2/18:2/20:4 | 16:1/20:3/20:4 | 16:0/20:3/20:5 | 16:0/20:4/20:4	920.769	NA	19.2798	20.3746	19.5029	26.8159	26.905	27.1992	26.5291	26.4783	26.4055	4.45202e-07	0.134063	0.149698	1.41657
3498	LP_10504	NA	NA	920.77	NA	NA	NA	NA	NA	NA	NA	23.3967	23.4129	23.4126	NA	NA	NA	NA
139	LP_10508	TAG 55:1	16:0/19:0/20:1 | 18:0/18:1/19:0 | 14:0/19:0/22:1 | 16:0/16:0/23:1 | 16:0/16:1/23:0 | 16:1/19:0/20:0	920.864	NA	16.3984	16.5959	16.3022	21.8307	22.0153	22.1153	18.457	18.1851	18.6427	6.56818e-08	3.16386e-07	5.66774e-06	11.7846
3499	LP_10525	NA	NA	921.741	NA	22.3278	23.0773	22.487	NA	NA	NA	NA	NA	NA	NA	NA	NA	NA
3500	LP_10537	NA	NA	922.746	NA	NA	NA	NA	24.2885	24.355	24.5179	NA	NA	NA	NA	NA	NA	NA
3501	LP_10538	NA	NA	922.746	NA	NA	NA	NA	20.5195	21.4122	21.3697	NA	NA	NA	NA	NA	NA	NA
3502	LP_10539	NA	NA	922.753	NA	NA	NA	NA	NA	NA	NA	21.138	21.0069	21.2243	NA	NA	NA	NA
184	LP_10540	TAG 56:7	18:1/18:1/20:5 | 16:1/20:1/20:5	922.783	NA	18.9499	19.9841	19.1334	27.4333	27.4972	27.7755	27.6063	27.5025	27.5752	1.27013e-07	0.979693	0.982237	1.00507
2754	LP_10541	TAG 56:7	16:0/18:2/22:5 | 16:1/18:2/22:4 | 16:1/18:1/22:5 | 18:1/18:2/20:4	922.784	-2.56564	NA	NA	NA	26.3211	26.434	26.5745	26.2374	26.2749	26.1321	0.0545903	0.0545903	0.063465	1.17153
2022	LP_10545	TAG 55:0	16:0/16:0/23:0 | 16:0/19:0/20:0	922.879	NA	16.9748	16.9229	16.4174	17.8493	17.9784	18.154	16.9445	16.7061	16.6452	0.000659915	0.000462462	0.00087038	2.34344
1260	LP_10555	NA	NA	923.684	NA	NA	16.1957	NA	22.7867	22.9431	23.304	19.9077	20.3807	20.1596	4.56979e-05	0.000153418	0.000357615	7.2699
3503	LP_10582	NA	NA	924.765	NA	NA	NA	NA	22.4723	22.4295	22.8573	NA	NA	NA	NA	NA	NA	NA
749	LP_10584	NA	NA	924.798	NA	17.563	18.5813	17.8779	27.0229	27.0651	27.2024	NA	NA	NA	7.63235e-06	NA	NA	NA
3504	LP_10585	TAG 56:6	16:1/18:0/22:5 | 16:1/18:1/22:4 | 16:0/18:1/22:5 | 16:1/20:0/20:5 | 18:0/18:1/20:5 | 16:0/20:1/20:5 | 16:1/20:1/20:4 | 18:1/18:1/20:4	924.799	NA	NA	NA	NA	NA	NA	NA	26.3262	26.2218	26.2695	NA	NA	NA	NA
3505	LP_10586	NA	NA	924.799	NA	NA	NA	NA	26.6295	26.8356	26.7248	NA	NA	NA	NA	NA	NA	NA
1584	LP_10588	NA	NA	924.803	NA	NA	17.2174	16.1966	20.9458	20.8602	20.8721	18.8779	18.8272	19.1635	0.000121837	0.000980803	0.00162671	3.82772
996	LP_10602	NA	NA	925.7	NA	17.1229	18.261	17.2809	22.1698	22.233	22.45	19.2321	19.7822	19.5396	2.06442e-05	0.000146047	0.000343196	6.80379
3506	LP_10619	NA	NA	926.582	NA	20.8224	21.6799	21.2734	NA	NA	NA	NA	NA	NA	NA	NA	NA	NA
2120	LP_10620	DGDG 34:6	NA	926.583	-0.623379	16.243	16.2052	15.981	17.2919	16.9001	17.3412	16.3756	16.6032	16.4703	0.00096606	0.00279107	0.00405449	1.61859
1474	LP_10626	NA	NA	926.721	NA	18.1033	19.2667	18.2795	21.9123	21.9871	22.019	20.5387	20.8031	20.7823	8.76609e-05	0.00600521	0.00809428	2.40287
1605	LP_10634	TAG 56:5	16:1/18:0/22:4 | 16:0/18:0/22:5 | 16:0/18:1/22:4 | 16:0/20:1/20:4 | 16:1/20:1/20:3 | 16:0/20:0/20:5 | 16:1/20:0/20:4 | 18:1/18:1/20:3 | 18:0/18:1/20:4 | 18:0/18:0/20:5	926.815	NA	NA	NA	NA	25.5332	25.6063	25.9901	23.4441	23.1453	23.2006	0.000131817	0.000131817	0.000313895	5.45096
2692	LP_1064	NA	NA	105.646	NA	NA	NA	NA	20.6766	20.8364	20.8342	NA	NA	21.4033	0.0278432	0.0278432	0.0334957	-1.53778
1965	LP_10646	NA	NA	927.715	NA	19.6969	21.0116	19.9362	22.8304	23.0199	23.1246	21.0825	21.3173	21.2421	0.000542649	0.0020256	0.00302795	3.42876
2908	LP_1065	NA	NA	105.646	NA	NA	NA	NA	21.4657	21.4219	21.5957	NA	NA	21.4545	0.738943	0.738943	0.756242	1.02806
2484	LP_10658	PI 40:6	20:5/20:1	928.588	NA	NA	NA	NA	18.9828	19.0161	18.6413	20.0763	19.895	20.5933	0.00559223	0.00559223	0.00760399	-2.47614
3507	LP_10659	NA	NA	928.597	NA	26.2038	26.9665	26.5489	NA	NA	NA	NA	NA	NA	NA	NA	NA	NA
3508	LP_1066	NA	NA	105.646	NA	NA	NA	NA	NA	NA	NA	21.5121	21.4798	NA	NA	NA	NA	NA
875	LP_10663	NA	NA	928.736	NA	19.4951	20.6721	19.6066	24.7426	24.8015	25.1185	23.3521	23.4056	23.2386	1.34007e-05	0.00296615	0.00426603	2.93925
2752	LP_10669	NA	NA	928.793	NA	NA	NA	NA	21.4201	21.539	21.8311	21.2915	20.9439	21.2295	0.0529667	0.0529667	0.0616703	1.35823
4	LP_10672	TAG 56:4	NA	928.832	-1.43439	18.3108	18.391	18.3653	23.4499	23.4808	23.5347	24.5255	24.2331	24.3773	4.82167e-10	2.05901e-05	8.14509e-05	-1.85342
1162	LP_10686	NA	NA	929.731	NA	24.3496	24.9248	24.3691	25.7682	25.7916	25.9751	23.5523	23.6757	23.4408	3.47787e-05	1.11957e-05	5.50964e-05	4.88619
3509	LP_10701	NA	NA	930.613	NA	21.0336	22.223	21.5862	NA	NA	NA	NA	NA	NA	NA	NA	NA	NA
1792	LP_10710	TAG 57:10	15:0/20:5/22:5	930.752	NA	NA	NA	NA	23.538	23.7503	24.0811	20.6556	21.2551	20.8451	0.000267275	0.000267275	0.000558725	7.31667
747	LP_10711	TAG 57:10	17:0/20:5/20:5	930.752	NA	18.5156	19.6547	18.6172	24.0719	23.9352	24.3233	23.0207	23.0883	22.8938	7.50814e-06	0.0124617	0.0158734	2.15731
598	LP_10715	NA	NA	930.788	NA	NA	NA	NA	23.3765	23.4845	23.5707	19.2274	19.4922	19.5486	3.70666e-06	3.70666e-06	2.72028e-05	16.616
3510	LP_10717	NA	NA	930.811	NA	NA	NA	NA	21.7041	21.9394	21.9097	NA	NA	NA	NA	NA	NA	NA
52	LP_10719	TAG 56:3	NA	930.847	-2.61718	18.0034	18.4682	18.2031	24.7994	24.9722	24.9226	25.3733	25.0302	25.4206	1.17933e-08	0.0508036	0.059241	-1.29832
3511	LP_10722	NA	NA	930.92	NA	23.149	23.9649	23.3295	NA	NA	NA	NA	NA	NA	NA	NA	NA	NA
2522	LP_10735	NA	NA	931.747	NA	22.8549	23.3581	22.9163	24.3336	24.3732	NA	NA	NA	NA	0.00776929	NA	NA	NA
335	LP_10746	DGDG 34:3	NA	932.628	-2.00714	21.8574	22.4579	22.1291	17.8935	17.481	17.5603	18.6975	18.8088	18.6645	6.38625e-07	0.000940807	0.0015705	-2.11207
3512	LP_10748	NA	NA	932.647	NA	NA	NA	NA	22.7174	23.0111	23.059	NA	NA	NA	NA	NA	NA	NA
2738	LP_10752	NA	NA	932.751	NA	NA	18.5277	NA	NA	NA	NA	21.3515	NA	21.1334	0.0442271	NA	NA	NA
1015	LP_10755	TAG 57:9	15:0/20:5/22:4 | 15:0/20:4/22:5	932.768	NA	NA	16.6585	NA	22.2704	22.4856	22.261	20.6924	20.3142	20.3704	2.19241e-05	0.000171865	0.000389516	3.68069
420	LP_10756	NA	NA	932.768	NA	16.7214	17.6806	16.7954	23.5422	23.5679	23.9209	21.6525	21.3587	21.7375	1.21264e-06	0.000334072	0.000664987	4.2697
1131	LP_10757	NA	NA	932.805	NA	NA	NA	NA	22.4249	22.4856	22.6275	18.1454	18.6056	18.7572	3.20288e-05	3.20288e-05	0.000110169	16.1104
32	LP_10759	TAG 56:2	16:1/20:0/20:1 | 18:1/18:1/20:0 | 16:0/16:1/24:1 | 16:0/18:1/22:1 | 16:0/20:1/20:1 | 16:1/18:0/22:1 | 18:0/18:1/20:1 | 16:0/18:2/22:0 | 18:0/18:2/20:0 | 14:0/18:1/24:1 | 14:0/20:1/22:1	932.863	-1.00908	16.6135	17.1004	16.843	24.4973	24.64	24.7536	23.4282	23.1848	23.4041	5.79545e-09	0.000109006	0.000269261	2.44749
1556	LP_10765	NA	NA	933.727	NA	18.0636	19.6453	17.9328	23.3934	23.6428	23.7547	21.3564	21.1216	21.4346	0.000111371	0.00260418	0.00381168	4.89982
918	LP_10768	NA	NA	933.763	NA	20.4778	21.3959	20.5855	24.1606	24.0764	24.2075	23.7916	23.8695	23.9098	1.5372e-05	0.271239	0.292852	1.22364
279	LP_10775	DGDG 34:2	NA	934.644	-2.42698	22.9541	23.9873	23.4315	16.4295	16.2367	16.7732	16.6675	16.7245	16.6391	3.72374e-07	0.501831	0.52494	-1.14652
1695	LP_10777	NA	NA	934.691	NA	21.2325	22.48	21.3565	22.8589	22.877	23.2304	19.6237	19.5815	19.7134	0.000189017	6.33114e-05	0.000179079	10.191
3513	LP_10781	NA	NA	934.754	NA	NA	NA	NA	24.013	23.9071	24.0331	NA	NA	NA	NA	NA	NA	NA
2707	LP_10784	TAG 57:8	18:1/18:2/21:5 | 18:2/19:2/20:4 | 18:1/19:2/20:5 | 19:2/19:3/19:3	934.783	NA	NA	NA	NA	22.7673	22.681	22.994	22.5103	22.5329	22.3694	0.0321343	0.0321343	0.038379	1.2686
801	LP_10787	NA	NA	934.821	NA	NA	NA	NA	21.0392	21.2003	21.0198	18.3871	18.1617	18.4193	9.87809e-06	9.87809e-06	5.0974e-05	6.79141
202	LP_10789	TAG 56:1	NA	934.879	-1.78637	17.4595	17.597	17.2846	21.7389	21.9589	22.0246	19.2686	19.0422	19.4116	1.54842e-07	1.07513e-06	1.1973e-05	6.34946
1252	LP_10794	NA	NA	935.741	NA	16.6545	18.2882	16.5836	23.0436	22.9423	23.1106	19.858	19.6063	19.7345	4.48837e-05	0.000371916	0.000729661	9.84379
424	LP_10797	NA	NA	935.778	NA	21.2458	21.7761	21.1383	24.9151	25.1777	25.1108	24.9271	25.0899	24.9385	1.22889e-06	0.659615	0.678352	1.05899
2918	LP_10798	NA	NA	935.779	NA	NA	NA	NA	NA	22.3419	21.9576	21.9947	22.0922	22.4605	0.89686	0.89686	0.904275	-1.02297
2860	LP_1080	NA	NA	105.757	NA	NA	NA	NA	20.9212	20.8956	20.8595	NA	NA	20.8471	0.334931	0.334931	0.35795	1.03173
2129	LP_10802	DGDG 34:1	NA	936.661	-2.50868	21.226	22.4252	21.8321	16.0379	NA	16.0729	NA	NA	NA	0.00100324	NA	NA	NA
1640	LP_10803	NA	NA	936.706	NA	22.318	23.4863	22.386	23.3582	23.4763	23.793	20.3242	20.3273	20.2421	0.000152725	6.11769e-05	0.000174846	9.47851
3514	LP_10807	NA	NA	936.792	NA	NA	NA	NA	21.8664	21.9523	21.9014	NA	NA	NA	NA	NA	NA	NA
1562	LP_10809	TAG 57:7	17:1/18:1/22:5 | 18:1/18:1/21:5 | 18:1/19:1/20:5 | 18:2/19:1/20:4 | 16:1/19:1/22:5 | 17:1/19:1/21:5 | 18:2/19:0/20:5 | 16:1/20:5/21:1	936.799	NA	NA	NA	NA	24.0725	24.1064	24.2774	23.1457	23.0698	23.0376	0.000114088	0.000114088	0.000279727	2.09615
2178	LP_10810	NA	NA	936.836	NA	NA	NA	NA	21.1618	21.5114	21.1832	19.7822	19.6259	20.0979	0.00126377	0.00126377	0.00202781	2.73236
2428	LP_10812	TAG 56:0	15:0/16:0/25:0 | 16:0/16:0/24:0	936.895	-0.651773	17.1442	17.1584	16.8743	17.4792	17.5906	17.6761	17.097	16.9653	16.7489	0.00397315	0.00180501	0.00276236	1.56368
324	LP_10821	NA	NA	937.794	NA	20.0562	20.6679	20.0602	24.8202	24.7063	24.6875	23.6798	23.5078	23.6036	5.7965e-07	0.00060536	0.0010806	2.20525
1763	LP_10822	NA	NA	937.795	NA	NA	NA	NA	23.6121	23.8797	23.8151	22.3933	22.5754	22.3375	0.000247036	0.000247036	0.00052416	2.52022
2029	LP_10830	NA	NA	938.721	NA	NA	NA	NA	20.8755	20.9177	20.9467	21.4696	21.7035	21.6313	0.000676255	0.000676255	0.00117988	-1.61128
2810	LP_10831	TAG 58:13	18:3/20:5/20:5	938.721	NA	23.1924	24.389	23.198	24.0839	24.1655	24.4972	23.4355	23.5288	23.5025	0.130948	0.067804	0.078238	1.69343
1299	LP_10835	TAG 57:6	18:1/19:0/20:5 | 16:1/19:0/22:5 | 16:1/19:1/22:4 | 16:0/18:1/23:5 | 16:0/19:1/22:5 | 18:1/19:1/20:4 | 17:0/18:1/22:5 | 16:1/18:1/23:4 | 16:1/20:1/21:4 | 18:1/18:1/21:4	938.814	NA	NA	NA	NA	24.3897	24.3244	24.5584	22.8359	22.6387	22.67	5.1011e-05	5.1011e-05	0.000153866	3.27002
1599	LP_10836	NA	NA	938.852	NA	NA	NA	NA	20.5942	20.7523	20.6174	19.0735	19.1093	19.3556	0.000130165	0.000130165	0.000312207	2.78017
3515	LP_10838	NA	NA	939.6	NA	21.2714	21.9149	21.5163	NA	NA	NA	NA	NA	NA	NA	NA	NA	NA
3516	LP_10854	NA	NA	940.597	NA	20.8846	21.5713	21.2204	NA	NA	NA	NA	NA	NA	NA	NA	NA	NA
371	LP_10856	NA	NA	940.652	NA	NA	NA	NA	22.1567	22.3633	22.3952	16.6114	16.5162	16.7835	7.9507e-07	7.9507e-07	9.90331e-06	50.8457
2034	LP_10857	NA	NA	940.701	NA	18.4973	20.6084	18.5476	23.4163	23.5899	23.7666	20.4188	20.4192	20.4405	0.000688395	0.00149372	0.00233375	8.96805
1862	LP_10860	NA	NA	940.737	NA	23.2682	24.545	23.3739	26.507	26.633	26.8504	25.938	25.9852	25.9237	0.000351349	0.0832535	0.0953998	1.64093
3517	LP_10863	NA	NA	940.81	NA	NA	NA	NA	22.5973	22.4613	22.7656	NA	NA	NA	NA	NA	NA	NA
690	LP_10865	TAG 57:5	16:0/19:0/22:5 | 18:1/19:0/20:4	940.831	NA	NA	NA	NA	24.3933	24.747	24.699	20.5082	20.5871	20.7106	5.70595e-06	5.70595e-06	3.61477e-05	16.1234
672	LP_10882	NA	NA	941.826	NA	18.9316	19.131	19.0808	NA	NA	NA	22.244	22.022	22.2512	5.34509e-06	NA	NA	NA
3518	LP_10886	NA	NA	942.613	NA	22.5221	23.3198	22.8545	NA	NA	NA	NA	NA	NA	NA	NA	NA	NA
3519	LP_10890	NA	NA	942.718	NA	NA	NA	NA	22.4096	22.5428	22.9015	NA	NA	NA	NA	NA	NA	NA
874	LP_10891	TAG 58:11	0	942.751	NA	NA	NA	NA	28.1062	28.1466	28.2504	26.412	26.3396	26.2161	1.33959e-05	1.33959e-05	6.14808e-05	3.59301
1314	LP_10892	NA	NA	942.752	NA	22.8076	24.0967	22.9043	26.8665	26.6373	26.9336	27.1628	27.1102	27.1728	5.29929e-05	0.369706	0.393662	-1.26235
2559	LP_10895	NA	NA	942.848	NA	NA	NA	NA	20.8462	21.023	21.2011	19.7168	NA	19.0532	0.00999062	0.00999062	0.0129682	3.11329
2875	LP_10896	TAG 57:4	18:1/19:2/20:1 | 19:0/19:2/19:2 | 16:1/18:2/23:1 | 18:1/19:0/20:3 | 16:0/19:0/22:4 | 16:0/18:3/23:1 | 18:3/19:0/20:1 | 18:0/19:0/20:4	942.849	NA	NA	NA	NA	20.3253	20.8645	20.6819	20.93	20.5604	20.8763	0.447012	0.447012	0.472503	-1.12116
3520	LP_10913	NA	NA	943.813	NA	NA	NA	NA	21.1329	21.2639	21.1596	NA	NA	NA	NA	NA	NA	NA
575	LP_10914	NA	NA	943.841	NA	19.0316	19.2824	19.1812	NA	NA	NA	22.8259	22.6118	22.7153	3.12397e-06	NA	NA	NA
2589	LP_10921	NA	NA	944.666	NA	NA	NA	NA	21.373	21.8186	21.3166	NA	NA	18.6264	0.0119695	0.0119695	0.0152969	7.34251
1743	LP_10924	NA	NA	944.767	NA	20.8286	22.036	21.0411	NA	NA	NA	25.9708	26.063	26.0115	0.000226105	NA	NA	NA
268	LP_10925	TAG 58:10	16:0/20:5/22:5	944.767	NA	NA	NA	16.5483	28.6524	28.9162	28.8351	25.9347	26.1251	25.9069	3.29239e-07	1.10552e-05	5.47206e-05	7.02418
3521	LP_10927	NA	NA	944.833	NA	NA	NA	NA	21.4661	21.7919	21.7793	NA	NA	NA	NA	NA	NA	NA
2742	LP_10929	TAG 57:3	NA	944.863	NA	NA	NA	NA	21.7579	21.8588	21.962	21.5511	21.1489	21.5847	0.0468811	0.0468811	0.0549992	1.34847
3522	LP_10930	NA	NA	944.867	NA	NA	NA	NA	NA	NA	NA	NA	18.5885	18.3251	NA	NA	NA	NA
3523	LP_10932	NA	NA	944.935	NA	24.599	25.3442	24.8492	NA	NA	NA	NA	NA	NA	NA	NA	NA	NA
3524	LP_10943	NA	NA	945.752	NA	NA	NA	NA	22.2587	21.8509	22.1886	NA	NA	NA	NA	NA	NA	NA
153	LP_10947	NA	NA	945.857	NA	17.1707	17.7086	17.5046	21.8855	21.8414	21.8597	21.3425	21.2812	21.347	8.25018e-08	0.00597005	0.00805158	1.45262
1590	LP_10965	TAG 58:9	18:3/20:3/20:3 | 18:1/20:3/20:5 | 18:1/20:4/20:4 | 16:0/20:4/22:5 | 16:0/20:5/22:4 | 18:1/20:4/20:4	946.783	NA	18.0092	19.2018	18.0066	23.4158	NA	23.5468	23.0264	22.8228	22.4056	0.000125582	0.157769	0.175072	1.65828
3525	LP_10966	TAG 58:9	18:3/20:3/20:3 | 18:1/20:3/20:5 | 18:1/20:4/20:4 | 16:0/20:4/22:5 | 16:0/20:5/22:4 | 18:1/20:4/20:4	946.783	NA	NA	NA	NA	27.4304	27.5973	27.8229	NA	NA	NA	NA	NA	NA	NA
1084	LP_10967	TAG 58:9	18:3/20:3/20:3 | 18:1/20:3/20:5 | 18:1/20:4/20:4 | 16:0/20:4/22:5 | 16:0/20:5/22:4 | 18:1/20:4/20:4	946.786	NA	16.0541	17.1751	16.0909	NA	NA	NA	24.3883	24.5348	24.6645	2.76772e-05	NA	NA	NA
2020	LP_10970	TAG 57:2	NA	946.878	NA	NA	NA	NA	21.2362	21.4755	21.4732	19.9912	19.6101	20.0422	0.000659469	0.000659469	0.00115669	2.85563
3526	LP_10971	TAG 57:2	16:1/18:1/23:0 | 14:0/18:1/25:1 | 16:0/16:1/25:1 | 17:1/18:0/22:1	946.879	NA	16.1426	16.8329	16.3347	NA	NA	NA	NA	NA	NA	NA	NA	NA	NA
1849	LP_10975	NA	NA	947.284	NA	21.3399	21.4244	21.4104	21.9171	21.9951	21.7629	21.9504	21.8517	21.8716	0.000339361	0.994545	0.995404	1.00032
3527	LP_1098	NA	NA	105.87	NA	NA	NA	NA	21.3824	21.4617	21.6026	NA	NA	NA	NA	NA	NA	NA
3528	LP_10982	NA	NA	947.768	NA	NA	NA	NA	NA	NA	NA	20.7626	20.726	21.1638	NA	NA	NA	NA
3529	LP_10989	NA	NA	948.697	NA	20.3526	21.5025	20.8582	NA	NA	NA	NA	NA	NA	NA	NA	NA	NA
3530	LP_1099	NA	NA	105.87	NA	NA	NA	NA	20.5867	20.6099	20.6636	NA	NA	NA	NA	NA	NA	NA
2425	LP_10992	NA	NA	948.705	NA	22.0175	23.3961	22.0967	22.1611	22.1248	22.5217	20.4469	20.5814	20.5721	0.00396086	0.00386516	0.00543001	3.33042
1365	LP_10995	NA	NA	948.76	NA	NA	NA	NA	22.0437	22.2886	22.2147	20.305	20.0746	20.3381	6.05981e-05	6.05981e-05	0.000173775	3.84532
3531	LP_10996	NA	NA	948.764	NA	NA	NA	NA	NA	NA	NA	21.7036	21.2797	21.4431	NA	NA	NA	NA
2454	LP_10997	TAG 58:8	18:1/18:2/22:5 | 18:1/20:2/20:5 | 18:2/20:3/20:3 | 18:2/20:2/20:4 | 18:1/20:3/20:4 | 18:2/20:1/20:5	948.799	NA	NA	NA	NA	24.2001	24.1753	24.373	24.6286	24.5951	24.5998	0.00473758	0.00473758	0.00654457	-1.28199
3532	LP_10998	NA	NA	948.8	NA	NA	NA	NA	NA	NA	NA	24.225	24.1052	24.0783	NA	NA	NA	NA
226	LP_11001	TAG 57:1	16:0/19:0/22:1	948.895	NA	16.6174	16.4959	16.3799	19.2121	19.3721	19.4369	16.524	16.2877	16.2397	2.06447e-07	1.32167e-07	3.85201e-06	7.94425
1912	LP_11012	NA	NA	949.701	NA	17.1713	18.4606	17.3973	21.9502	22.3533	22.4494	NA	NA	NA	0.000425819	NA	NA	NA
2534	LP_11018	NA	NA	950.283	NA	NA	20.2512	20.3249	NA	NA	20.6471	20.8517	NA	20.8423	0.00863975	0.0482121	0.0564179	-1.14861
3533	LP_11021	NA	NA	950.712	NA	20.6234	21.5913	21.1564	NA	NA	NA	NA	NA	NA	NA	NA	NA	NA
2492	LP_11023	TAG 59:14	19:4/20:5/20:5	950.721	NA	20.5738	21.7778	20.685	21.6983	21.7026	22.1627	20.0231	20.1649	20.0922	0.00605877	0.00204227	0.00304893	3.38962
3534	LP_11028	NA	NA	950.779	NA	NA	NA	NA	21.9542	22.137	22.387	NA	NA	NA	NA	NA	NA	NA
3535	LP_11029	NA	NA	950.814	NA	NA	NA	NA	24.92	25.1274	24.9549	NA	NA	NA	NA	NA	NA	NA
3536	LP_11030	NA	NA	950.814	NA	NA	NA	NA	25.7333	25.7092	25.772	NA	NA	NA	NA	NA	NA	NA
3537	LP_11031	NA	NA	950.814	NA	NA	NA	NA	NA	NA	NA	25.7909	25.652	25.713	NA	NA	NA	NA
332	LP_11042	NA	NA	951.593	NA	23.7476	23.2149	23.5991	19.7318	20.2936	19.9915	18.6605	18.7384	18.793	6.23552e-07	0.00050291	0.00092922	2.41993
807	LP_11043	NA	NA	951.594	NA	23.5248	23.7292	23.6654	16.0282	16.2872	NA	NA	NA	NA	1.00448e-05	NA	NA	NA
1623	LP_11047	NA	NA	951.714	NA	NA	NA	NA	22.4487	22.3854	22.933	19.0588	19.5608	19.1004	0.000143594	0.000143594	0.000339497	10.1896
1793	LP_11048	NA	NA	951.714	NA	NA	NA	NA	21.4802	21.7782	21.839	19.6363	20.0051	19.7064	0.000267426	0.000267426	0.000558725	3.77518
3538	LP_11060	NA	NA	952.597	NA	22.7225	23.6791	23.1132	NA	NA	NA	NA	NA	NA	NA	NA	NA	NA
3539	LP_11070	NA	NA	952.83	NA	NA	NA	NA	25.7105	25.8004	25.8532	NA	NA	NA	NA	NA	NA	NA
2394	LP_11071	TAG 58:6	16:1/20:1/22:4 | 18:0/20:3/20:3 | 18:1/18:1/22:4 | 18:0/18:1/22:5 | 16:1/20:0/22:5 | 16:0/20:1/22:5 | 18:1/20:1/20:4 | 18:1/20:0/20:5 | 18:0/20:1/20:5 | 16:0/20:5/22:1 | 16:1/20:4/22:1	952.83	-3.00082	NA	NA	NA	24.9293	24.9545	24.8883	24.5373	24.5785	24.6964	0.00339858	0.00339858	0.00483395	1.24832
2230	LP_11082	NA	NA	953.732	NA	20.8583	21.9379	21.0017	22.5266	22.6585	22.5945	20.5783	20.7958	20.8171	0.00160101	0.000612942	0.00109077	3.63717
3540	LP_11088	NA	NA	953.814	NA	NA	NA	NA	20.8961	20.8935	21.5399	NA	NA	NA	NA	NA	NA	NA
3541	LP_11096	NA	NA	954.612	NA	27.22	27.7764	27.4214	NA	NA	NA	NA	NA	NA	NA	NA	NA	NA
1696	LP_11097	DGDG 36:6	NA	954.613	0.152348	20.5603	20.3078	20.3657	21.687	21.4825	21.7227	20.645	21.0237	20.8092	0.000189916	0.000664993	0.00116462	1.74685
3542	LP_11098	NA	NA	954.613	NA	21.4059	22.4751	21.9733	NA	NA	NA	NA	NA	NA	NA	NA	NA	NA
1709	LP_11100	NA	NA	954.752	NA	18.8288	19.9576	18.8807	22.1934	22.0917	22.4653	21.3194	21.4799	21.3259	0.000199104	0.0327683	0.0390556	1.83407
3543	LP_11107	TAG 58:5	18:0/18:1/22:4 | 18:0/18:0/22:5 | 16:0/20:0/22:5 | 16:0/20:1/22:4 | 18:1/20:1/20:3 | 18:0/20:1/20:4 | 18:1/20:0/20:4 | 18:1/18:3/22:1 | 18:3/20:1/20:1 | 16:0/20:4/22:1 | 18:0/20:0/20:5	954.846	NA	NA	NA	NA	23.4481	23.5502	23.9592	NA	NA	NA	NA	NA	NA	NA
84	LP_11108	TAG 58:5	NA	954.848	-0.969385	16.9862	16.9042	16.9932	22.6321	23.0395	23.0498	21.3369	21.1386	21.4813	3.01729e-08	2.86456e-05	0.00010117	3.00675
1226	LP_11120	NA	NA	955.747	NA	23.9154	24.4505	23.9483	26.1261	26.1257	26.2659	25.262	25.4419	25.1749	4.06498e-05	0.0015128	0.0023572	1.8399
2277	LP_11131	DGDG 36:5	NA	956.628	-1.49412	NA	NA	NA	17.8271	17.5835	17.9626	16.8763	17.0144	16.8868	0.00192824	0.00192824	0.00290679	1.8216
3544	LP_11132	NA	NA	956.628	NA	26.8755	27.3738	27.1323	NA	NA	NA	NA	NA	NA	NA	NA	NA	NA
2210	LP_11135	TAG 59:11	17:1/20:5/22:5 | 17:1/21:5/21:5 | 16:1/20:5/23:5	956.767	NA	NA	NA	NA	22.6454	22.8844	22.6261	21.8519	22.0025	21.7691	0.00142436	0.00142436	0.00223745	1.79515
2483	LP_11136	NA	NA	956.769	NA	16.6622	17.8748	16.7015	21.7965	NA	NA	21.4628	NA	21.3158	0.00552835	0.598055	0.617235	1.32613
3545	LP_11140	NA	NA	956.804	NA	NA	NA	NA	21.016	21.1299	21.2497	NA	NA	NA	NA	NA	NA	NA
55	LP_11145	TAG 58:4	NA	956.864	-1.08481	17.0133	17.1228	17.0542	22.383	22.4724	22.354	22.7504	22.3222	22.756	1.23871e-08	0.146096	0.162664	-1.15379
3546	LP_1115	NA	NA	106.065	NA	21.0904	21.7346	21.4141	NA	NA	NA	NA	NA	NA	NA	NA	NA	NA
962	LP_11156	NA	NA	957.762	NA	NA	NA	NA	22.9438	23.0215	22.975	21.174	21.021	20.9048	1.79001e-05	1.79001e-05	7.41937e-05	3.85524
1021	LP_11157	NA	NA	957.762	NA	23.5131	23.931	23.5065	25.2199	25.2775	25.3053	23.9639	23.9456	24.0367	2.22568e-05	3.66367e-05	0.000119935	2.43763
3547	LP_11166	NA	NA	958.644	NA	21.3715	22.3517	22.0051	NA	NA	NA	NA	NA	NA	NA	NA	NA	NA
1493	LP_11167	DGDG 36:4	NA	958.645	0.0991645	18.7441	19.6044	19.0719	17.0931	17.2591	17.4418	16.8278	16.7731	16.726	9.26425e-05	0.0697025	0.0803086	1.40349
3548	LP_1117	NA	NA	106.068	NA	22.9855	23.5404	23.2946	NA	NA	NA	NA	NA	NA	NA	NA	NA	NA
1838	LP_11174	TAG 59:10	17:0/20:5/22:5 | 17:0/21:5/21:5	958.783	NA	NA	NA	NA	23.4454	23.2802	23.7085	21.8836	21.6128	21.61	0.000324631	0.000324631	0.000648982	3.42452
822	LP_11175	NA	NA	958.82	NA	NA	NA	NA	21.8803	21.868	21.9107	18.8494	19.1918	18.9095	1.06967e-05	1.06967e-05	5.34308e-05	7.47864
35	LP_11177	TAG 58:3	NA	958.878	-1.74073	16.5167	16.7935	16.4369	23.431	23.4782	23.6137	23.7659	23.3694	23.717	6.4228e-09	0.468765	0.492575	-1.07908
3549	LP_11180	NA	NA	958.951	NA	21.5727	22.4351	21.7887	NA	NA	NA	NA	NA	NA	NA	NA	NA	NA
1401	LP_11189	NA	NA	959.778	NA	21.8015	22.5461	21.6868	24.5443	24.342	24.625	21.4092	21.8423	21.8495	6.86842e-05	3.70323e-05	0.000120575	6.98088
253	LP_11190	NA	NA	959.779	NA	17.3449	17.7071	17.1034	22.7885	22.7161	22.5994	21.5567	21.9654	21.5383	2.92882e-07	0.00168871	0.00261023	2.02025
1419	LP_11199	TAG 59:9	19:0/20:4/20:5	960.799	NA	NA	NA	NA	22.3896	22.3787	22.9241	19.4072	19.5205	19.3788	7.18982e-05	7.18982e-05	0.000195073	8.74618
637	LP_11201	NA	NA	960.835	NA	NA	NA	NA	20.542	20.7615	20.8114	17.8483	17.8121	17.8773	4.63479e-06	4.63479e-06	3.12761e-05	7.25561
739	LP_11202	TAG 58:2	NA	960.894	-2.23186	18.9929	19.7282	19.0661	22.7847	22.8899	22.9761	21.5306	21.2251	21.4002	7.32658e-06	0.000372884	0.000730323	2.82499
3550	LP_11204	NA	NA	960.93	NA	21.0241	21.7442	21.1467	NA	NA	NA	NA	NA	NA	NA	NA	NA	NA
751	LP_11213	NA	NA	961.757	NA	NA	16.1278	NA	22.249	22.4325	22.639	21.1633	21.0683	21.1821	7.71266e-06	0.000383664	0.000745763	2.46613
1861	LP_11216	NA	NA	961.794	NA	17.3732	18.3952	17.5151	21.8504	21.9472	22.5361	NA	NA	NA	0.000348997	NA	NA	NA
428	LP_11217	NA	NA	961.795	NA	18.4255	19.2579	18.4263	23.4462	23.5134	23.6418	23.2684	23.4185	23.3876	1.27553e-06	0.481668	0.50476	1.12947
2382	LP_11228	TAG 60:15	20:5/20:5/20:5	962.721	NA	27.5888	28.4131	27.434	26.8594	27.0075	27.2205	26.1118	26.3552	26.1935	0.00312198	0.0237417	0.0288612	1.75195
3551	LP_11229	NA	NA	962.775	NA	NA	NA	NA	21.2497	21.5607	21.5868	NA	NA	NA	NA	NA	NA	NA
3552	LP_11231	TAG 59:8	19:0/20:3/20:5 | 19:0/20:4/20:4	962.812	NA	NA	NA	NA	19.2529	19.019	20.0416	NA	NA	NA	NA	NA	NA	NA
3553	LP_11232	NA	NA	962.815	NA	NA	NA	NA	21.3483	21.075	21.4661	NA	NA	NA	NA	NA	NA	NA
1402	LP_11237	TAG 58:1	18:0/20:0/20:1 | 14:0/18:0/26:1 | 14:0/22:0/22:1 | 16:0/16:0/26:1 | 16:0/20:1/22:0 | 16:0/18:0/24:1 | 16:0/20:0/22:1 | 18:0/18:0/22:1 | 14:0/20:0/24:1 | 18:1/20:0/20:0	962.911	-1.11066	17.8407	18.6648	17.9954	19.147	19.3749	19.3613	16.6643	16.6045	16.806	6.92638e-05	2.23676e-05	8.6214e-05	6.07465
1340	LP_11249	NA	NA	963.772	NA	NA	NA	NA	21.6205	21.7792	21.8045	19.3677	18.9286	19.24	5.68497e-05	5.68497e-05	0.000165959	5.88057
125	LP_11251	NA	NA	963.81	NA	17.5339	18.1055	17.5286	23.2525	23.3203	23.4477	23.7078	23.6197	23.5331	5.57802e-08	0.147052	0.16365	-1.21424
2541	LP_11258	TAG 60:14	20:4/20:5/20:5	964.736	NA	26.4778	27.4316	26.6292	26.6147	26.636	26.9301	25.7619	25.7894	25.5634	0.00892353	0.00798054	0.0105602	2.03081
2821	LP_11259	TAG 60:14	20:4/20:5/20:5	964.737	NA	20.1577	21.5018	20.3037	NA	NA	NA	21.5808	21.6795	21.0502	0.170228	NA	NA	NA
3554	LP_11261	NA	NA	964.786	NA	NA	NA	NA	21.8916	22.2176	22.2124	NA	NA	NA	NA	NA	NA	NA
3555	LP_11262	NA	NA	964.786	NA	NA	NA	NA	NA	22.8136	22.7677	NA	NA	NA	NA	NA	NA	NA
2644	LP_11263	TAG 59:7	18:1/18:1/23:5 | 18:1/20:1/21:5 | 19:1/20:1/20:5 | 18:1/19:1/22:5 | 18:1/20:5/21:1	964.83	NA	NA	NA	NA	22.1309	22.1812	22.4699	21.8213	21.8915	21.8179	0.0182873	0.0182873	0.0226829	1.33525
3556	LP_11280	NA	NA	965.824	NA	NA	NA	NA	22.5184	22.6415	22.7552	NA	NA	NA	NA	NA	NA	NA
3557	LP_11281	NA	NA	965.825	NA	NA	NA	NA	NA	NA	NA	22.587	22.4875	22.4939	NA	NA	NA	NA
3558	LP_11282	NA	NA	965.825	NA	NA	NA	NA	22.9835	23.1511	22.9877	NA	NA	NA	NA	NA	NA	NA
2728	LP_11289	NA	NA	966.751	NA	23.878	25.1217	24.0303	24.8012	24.6289	25.2028	23.6563	23.7963	23.59	0.0396542	0.0145201	0.0183042	2.29229
2849	LP_11290	TAG 60:13	20:3/20:5/20:5	966.752	NA	22.8879	24.2289	23.0282	23.861	24.0651	24.054	23.5609	23.7108	23.5876	0.292307	0.331438	0.355036	1.29559
2452	LP_11292	TAG 59:6	18:1/19:0/22:5 | 19:0/20:1/20:5 | 16:0/20:5/23:1 | 18:1/20:4/21:1 | 18:1/20:1/21:4	966.846	NA	NA	NA	NA	22.5312	NA	23.0179	21.0348	20.689	21.0745	0.00462826	0.00462826	0.00640602	3.58453
1979	LP_11311	NA	NA	968.73	NA	NA	NA	NA	21.4587	21.8855	21.6863	20.4541	20.3668	20.305	0.000570454	0.000570454	0.00102859	2.46492
1201	LP_11312	NA	NA	968.731	NA	NA	NA	NA	22.0751	22.2328	22.5063	19.2654	19.0172	19.3025	3.7588e-05	3.7588e-05	0.000121845	8.43487
1900	LP_11314	TAG 60:12	18:2/20:5/22:5	968.767	NA	NA	NA	NA	23.8042	23.909	24.0109	24.8205	24.9821	24.7694	0.000410989	0.000410989	0.000788949	-1.93093
2445	LP_11315	TAG 60:12	20:4/20:4/20:4	968.768	NA	20.5726	21.8913	20.586	23.0532	22.8254	23.4312	22.4878	22.3629	22.4128	0.00449844	0.127852	0.14297	1.60449
2841	LP_11316	NA	NA	968.768	NA	20.4716	21.6772	20.4116	21.5321	21.0241	22.219	NA	NA	NA	0.242174	NA	NA	NA
2026	LP_11318	TAG 59:5	19:0/20:1/20:4 | 16:0/20:4/23:1	968.863	NA	NA	NA	NA	20.627	20.4679	21.0338	18.4721	18.0883	18.6751	0.000673728	0.000673728	0.00117636	4.91684
3559	LP_11322	NA	NA	969.623	NA	21.233	21.5005	21.7627	NA	NA	NA	NA	NA	NA	NA	NA	NA	NA
522	LP_11335	NA	NA	969.857	NA	16.6862	16.4021	16.5824	NA	NA	NA	21.2045	20.9999	20.9514	2.43505e-06	NA	NA	NA
1414	LP_1135	NA	NA	106.194	NA	19.5992	20.2574	19.6798	21.905	21.801	21.9334	21.026	21.0796	20.9965	7.12256e-05	0.00278286	0.0040451	1.79722
1421	LP_11352	NA	NA	970.782	NA	NA	NA	NA	25.244	25.4472	25.62	22.8724	22.4591	22.5336	7.30777e-05	7.30777e-05	0.000197634	7.03906
2217	LP_11353	TAG 60:11	16:1/22:5/22:5 | 18:1/20:5/22:5	970.783	NA	NA	NA	NA	25.3241	25.6835	25.6499	26.5259	26.4384	26.4465	0.00147138	0.00147138	0.00230351	-1.88917
674	LP_11355	TAG 60:11	20:1/20:5/20:5	970.783	NA	18.1413	19.5111	18.3745	24.224	24.3372	24.2771	24.3441	24.5443	24.2103	5.37127e-06	0.815148	0.829104	-1.06204
843	LP_11356	NA	NA	970.784	NA	16.6224	17.5484	16.7423	20.985	20.9684	21.1502	19.0291	19.2999	19.0169	1.18576e-05	0.000276171	0.000573891	3.78229
2828	LP_11358	TAG 59:4	18:2/20:1/21:1 | 19:2/20:1/20:1 | 18:1/18:2/23:1 | 18:1/19:2/22:1 | 16:0/20:3/23:1	970.881	NA	NA	NA	NA	18.8375	18.8887	19.0674	19.3895	18.8951	19.35	0.180935	0.180935	0.199727	-1.2145
3560	LP_11363	NA	NA	970.95	NA	21.4338	22.3147	21.738	NA	NA	NA	NA	NA	NA	NA	NA	NA	NA
3561	LP_11392	NA	NA	972.776	NA	NA	NA	NA	NA	NA	NA	21.1375	21.5015	21.0849	NA	NA	NA	NA
1988	LP_11394	TAG 60:10	16:1/22:4/22:5 | 16:0/22:5/22:5	972.799	NA	NA	NA	NA	26.1213	26.424	26.3656	22.4097	22.0131	20.9124	0.000585699	0.000585699	0.00105117	23.0268
2549	LP_11395	NA	NA	972.799	NA	NA	NA	NA	23.5082	NA	NA	25.1891	25.3126	25.028	0.0096156	0.0096156	0.0125165	-3.17847
1741	LP_11396	NA	NA	972.799	NA	16.0937	17.6871	16.3174	NA	NA	NA	23.3507	23.1539	22.9574	0.000225881	NA	NA	NA
2910	LP_11398	TAG 59:3	NA	972.895	NA	NA	NA	NA	19.6865	19.8501	19.8311	19.8818	19.5648	20.0283	0.819003	0.819003	0.832659	-1.02507
3562	LP_11401	NA	NA	972.967	NA	22.9194	23.6836	23.0671	NA	NA	NA	NA	NA	NA	NA	NA	NA	NA
1964	LP_11413	NA	NA	973.888	NA	NA	NA	NA	20.8051	20.8434	20.9922	20.1497	19.9935	20.1504	0.000537691	0.000537691	0.000979679	1.71993
1442	LP_11426	TAG 60:9	16:0/22:4/22:5 | 20:1/20:3/20:5 | 20:1/20:4/20:4 | 18:1/20:4/22:4 | 20:3/20:3/20:3	974.814	NA	NA	NA	NA	24.0564	24.2561	24.2842	22.677	22.4586	22.6245	7.78509e-05	7.78509e-05	0.000207943	3.05711
2250	LP_11429	TAG 59:2	16:0/20:1/23:1 | 17:0/20:1/22:1	974.911	NA	NA	NA	NA	18.7406	19.0167	19.0459	17.8073	17.3645	17.7856	0.00180345	0.00180345	0.00276236	2.4316
3563	LP_11433	NA	NA	974.945	NA	21.7378	22.5818	22.1375	NA	NA	NA	NA	NA	NA	NA	NA	NA	NA
3564	LP_11434	NA	NA	974.957	NA	23.3162	23.7476	23.4571	NA	NA	NA	NA	NA	NA	NA	NA	NA	NA
2524	LP_11443	NA	NA	975.716	NA	20.8096	22.1514	21.1681	22.2098	22.3935	22.5127	NA	18.6517	NA	0.00787904	0.00305071	0.00437407	13.1798
640	LP_11446	NA	NA	975.773	NA	NA	17.1906	NA	21.7056	21.7163	21.6749	18.8087	18.7	18.5108	4.6648e-06	4.25176e-06	2.96604e-05	8.14412
3565	LP_11450	NA	NA	976.597	NA	20.6916	21.6745	21.1154	NA	NA	NA	NA	NA	NA	NA	NA	NA	NA
2209	LP_11453	NA	NA	976.735	NA	NA	NA	NA	21.0304	20.906	21.3854	19.6157	19.9331	19.7587	0.00142246	0.00142246	0.00223598	2.5282
1598	LP_11454	NA	NA	976.737	NA	20.9806	22.1624	21.0689	20.0914	20.1236	20.1398	18.0992	17.9992	18.1974	0.000129509	0.00066827	0.00116859	4.05486
3566	LP_1146	NA	NA	106.292	NA	22.6423	23.0802	22.8704	NA	NA	NA	NA	NA	NA	NA	NA	NA	NA
1607	LP_11465	NA	NA	977.731	NA	21.8512	22.826	21.8378	22.1222	22.3837	22.3607	19.6616	19.7607	19.4635	0.000133394	8.53439e-05	0.000222568	6.32151
1140	LP_11470	NA	NA	977.789	NA	NA	16.3419	NA	20.9246	21.1643	20.9267	16.9768	17.4423	17.0413	3.27981e-05	2.04066e-05	8.09363e-05	14.4377
3567	LP_11475	NA	NA	978.613	NA	21.2479	21.8923	21.6602	NA	NA	NA	NA	NA	NA	NA	NA	NA	NA
1557	LP_1149	NA	NA	106.305	NA	19.0531	19.6432	19.0564	21.1713	21.099	21.2878	20.3405	20.575	20.3262	0.000111697	0.00500499	0.00685891	1.70779
3568	LP_11493	NA	NA	978.845	NA	NA	NA	NA	24.0517	24.2622	24.5901	NA	NA	NA	NA	NA	NA	NA
2355	LP_11494	TAG 60:7	NA	978.845	-4.51096	NA	NA	NA	NA	23.4458	23.4345	23.7372	23.671	23.6761	0.00274546	0.00274546	0.00400077	-1.19302
2804	LP_11503	NA	NA	979.747	NA	22.518	23.2312	22.459	22.0868	22.2294	22.4938	22.2059	22.2643	22.2344	0.11973	0.881326	0.890551	1.02461
3569	LP_11510	NA	NA	980.628	NA	22.6513	23.5406	22.9261	NA	NA	NA	NA	NA	NA	NA	NA	NA	NA
3570	LP_11519	NA	NA	980.861	NA	NA	NA	NA	24.2705	NA	24.5638	NA	NA	NA	NA	NA	NA	NA
2420	LP_11520	TAG 60:6	NA	980.862	-0.896993	NA	NA	NA	23.8769	24.4716	23.933	22.833	22.3521	22.7451	0.00380396	0.00380396	0.00535141	2.73303
2280	LP_11525	NA	NA	981.727	NA	18.6191	20.8145	18.7439	22.9107	23.0939	23.1442	20.4032	20.2989	20.346	0.00194224	0.00362111	0.00511904	6.49921
2330	LP_11526	NA	NA	981.763	NA	22.4481	23.2319	22.4747	23.7658	23.9116	23.9939	23.8444	23.9655	23.8481	0.00253668	0.984624	0.986327	1.00306
2825	LP_11534	NA	NA	982.783	NA	NA	NA	NA	20.8482	20.9635	21.1623	20.6265	20.9759	20.6464	0.172511	0.172511	0.190609	1.18244
2122	LP_11545	NA	NA	983.743	NA	16.4449	18.4751	16.5007	21.0754	21.2488	21.4479	19.3792	19.0544	19.1826	0.000973812	0.0103241	0.0133339	4.14681
2378	LP_11546	NA	NA	983.778	NA	NA	NA	NA	24.1634	24.4523	24.4362	23.4762	23.4503	23.0858	0.00297202	0.00297202	0.00426917	2.01839
1948	LP_11547	NA	NA	983.778	NA	21.7515	22.5853	21.7953	23.2309	23.0856	23.3461	23.953	23.9648	23.9074	0.000504868	0.0202393	0.0249306	-1.64814
2767	LP_11557	TAG 61:11	19:1/20:5/22:5 | 19:1/21:5/21:5	984.798	NA	NA	NA	NA	21.1423	21.0981	21.0577	20.9851	20.7944	20.5564	0.0641311	0.0641311	0.0742587	1.24898
1104	LP_11565	TAG 60:4	NA	984.895	-0.0739666	NA	16.4252	NA	20.5919	20.5941	20.7557	20.8872	20.5576	20.8694	2.97093e-05	0.359036	0.382652	-1.08989
1180	LP_11570	NA	NA	985.794	NA	NA	NA	NA	24.8757	25.0792	25.0293	22.9125	23.0834	22.7997	3.62724e-05	3.62724e-05	0.00011963	4.17816
1689	LP_11571	NA	NA	985.794	NA	19.1691	19.7641	19.2272	NA	NA	NA	21.8694	21.9409	21.9331	0.000187395	NA	NA	NA
3571	LP_1158	NA	NA	106.403	NA	21.7691	22.2384	21.9887	NA	NA	NA	NA	NA	NA	NA	NA	NA	NA
1308	LP_11581	TAG 61:10	19:0/20:5/22:5	986.815	NA	NA	NA	NA	22.3216	22.7132	22.5547	20.3672	20.2581	20.3762	5.22905e-05	5.22905e-05	0.00015636	4.5819
2797	LP_11585	TAG 60:3	16:1/16:1/28:1	986.91	-2.16184	19.8155	20.7667	19.9614	NA	NA	NA	21.8348	NA	NA	0.107676	NA	NA	NA
2803	LP_11586	TAG 60:3	NA	986.91	-2.16184	NA	NA	NA	21.2947	21.3095	21.2833	NA	21.3758	21.6314	0.118469	0.118469	0.133378	-1.15492
3572	LP_11599	NA	NA	987.809	NA	NA	NA	NA	23.6456	23.8137	23.9409	NA	NA	NA	NA	NA	NA	NA
708	LP_116	NA	NA	100.302	NA	15.8747	17.1455	16.202	21.9265	22.2149	22.2243	18.6746	18.5844	18.6926	6.27882e-06	3.78679e-05	0.000122475	11.091
3573	LP_11600	NA	NA	987.81	NA	NA	NA	NA	NA	NA	NA	21.5879	21.7064	21.5799	NA	NA	NA	NA
3574	LP_11603	NA	NA	988.597	NA	20.7241	21.9208	21.1617	NA	NA	NA	NA	NA	NA	NA	NA	NA	NA
2071	LP_11608	TAG 61:9	19:0/20:4/22:5	988.83	NA	NA	NA	NA	20.3631	20.7917	20.7713	18.6861	18.7888	18.2056	0.000792593	0.000792593	0.00135223	4.23357
1777	LP_11611	TAG 60:2	16:0/16:1/28:1	988.926	-1.29977	20.6868	21.4988	20.7203	20.0507	20.1938	20.1553	18.9131	18.6036	18.8766	0.000259822	0.00123569	0.00198964	2.52366
3575	LP_11612	NA	NA	988.96	NA	23.7481	24.5321	23.8898	NA	NA	NA	NA	NA	NA	NA	NA	NA	NA
2203	LP_11622	NA	NA	989.732	NA	21.579	22.7846	21.804	21.3545	21.398	21.7202	19.8072	20.0059	19.9488	0.00139056	0.00269966	0.00394147	2.96964
3576	LP_11627	NA	NA	989.826	NA	NA	NA	NA	NA	NA	NA	21.1117	21.1027	21.1769	NA	NA	NA	NA
1331	LP_1163	NA	NA	106.418	NA	19.231	19.6776	19.1787	21.0109	20.8649	21.0309	19.6949	19.7471	19.7446	5.54118e-05	0.000101335	0.000254105	2.36198
157	LP_11634	TAG 62:15	20:5/20:5/22:5	990.751	NA	18.7076	19.4312	18.7393	26.0563	26.3251	26.3311	25.5619	25.7441	25.4362	8.63136e-08	0.0240427	0.0291507	1.57655
2568	LP_11642	TAG 60:1	16:0/16:0/28:1	990.942	-1.88081	17.3175	17.9876	17.3497	16.1843	16.4756	16.6036	NA	NA	NA	0.0107899	NA	NA	NA
2861	LP_11656	NA	NA	991.841	NA	NA	NA	NA	21.4624	21.4103	21.5212	NA	NA	21.5436	0.34258	0.34258	0.365956	-1.05627
2675	LP_11657	NA	NA	991.841	NA	NA	NA	NA	21.1577	21.2524	20.9552	NA	NA	22.2338	0.0239591	0.0239591	0.0290645	-2.16157
3577	LP_11658	NA	NA	991.841	NA	NA	NA	NA	NA	NA	NA	22.3769	22.2096	NA	NA	NA	NA	NA
146	LP_11664	NA	NA	992.767	NA	17.0883	17.933	17.1301	25.6138	25.6825	25.8999	25.1947	25.4437	25.1128	7.46608e-08	0.101066	0.114341	1.39636
3578	LP_11676	NA	NA	993.856	NA	NA	NA	NA	21.6656	21.7193	21.6157	NA	NA	NA	NA	NA	NA	NA
3579	LP_11677	NA	NA	993.856	NA	NA	NA	NA	NA	NA	NA	21.2818	21.3661	21.323	NA	NA	NA	NA
3580	LP_11678	NA	NA	993.856	NA	NA	NA	NA	21.3974	21.2445	21.2471	NA	NA	NA	NA	NA	NA	NA
2688	LP_11685	NA	NA	994.782	NA	NA	NA	NA	23.3184	23.3452	23.7497	22.8455	23.0807	22.823	0.0266945	0.0266945	0.0321974	1.46888
2710	LP_11686	NA	NA	994.783	NA	NA	NA	NA	22.6396	22.7675	22.915	22.3035	22.535	22.1348	0.0330106	0.0330106	0.0393242	1.36566
1867	LP_11690	TAG 61:6	16:0/22:5/23:1 | 19:0/20:1/22:5	994.878	NA	NA	NA	NA	20.5251	20.7875	20.6348	19.157	18.7493	19.0863	0.000357481	0.000357481	0.000704323	3.14179
3581	LP_11692	NA	NA	995.638	NA	21.2606	22.1563	21.7746	NA	NA	NA	NA	NA	NA	NA	NA	NA	NA
2170	LP_11708	NA	NA	996.76	NA	NA	NA	NA	21.4349	22.077	21.7937	20.2056	20.2926	20.1794	0.00122371	0.00122371	0.00197584	2.91333
2765	LP_11710	NA	NA	996.8	NA	NA	NA	NA	20.8464	21.2689	21.3435	20.7669	20.8037	20.6129	0.0620097	0.0620097	0.0718742	1.34266
2672	LP_11711	TAG 62:12	18:2/22:5/22:5	996.805	NA	NA	NA	NA	19.8426	20.6022	20.8444	21.7048	21.795	21.3381	0.0236514	0.0236514	0.0287719	-2.27029
3582	LP_11718	NA	NA	997.654	NA	21.9765	22.409	22.0237	NA	NA	NA	NA	NA	NA	NA	NA	NA	NA
3583	LP_11732	TAG 62:11	20:5/20:5/22:1	998.813	NA	NA	NA	NA	21.5095	21.6911	21.817	NA	NA	NA	NA	NA	NA	NA
2321	LP_11734	TAG 62:11	18:1/22:5/22:5 | 20:1/20:5/22:5	998.815	NA	NA	NA	NA	23.0185	22.9551	23.0756	23.6737	23.9033	23.5766	0.00242163	0.00242163	0.00356475	-1.62613
2835	LP_11735	NA	NA	998.815	NA	NA	NA	NA	22.7406	23.1006	22.9688	23.0763	23.2197	23.0448	0.208574	0.208574	0.228928	-1.13047
3584	LP_11752	TAG 62:10	18:0/20:5/24:5 | 18:0/22:5/22:5 | 18:1/22:4/22:5 | 20:1/20:4/22:5 | 20:1/20:5/22:4	1000.83	NA	NA	NA	NA	NA	NA	NA	22.8029	22.8964	22.5043	NA	NA	NA	NA
3585	LP_11753	NA	NA	1000.83	NA	NA	NA	NA	21.9722	22.4683	22.2318	NA	NA	NA	NA	NA	NA	NA
2388	LP_11754	NA	NA	1000.83	NA	NA	NA	NA	21.2146	21.2415	21.3585	NA	19.7224	NA	0.00323608	0.00323608	0.00462269	2.92637
3586	LP_11772	NA	NA	1002.61	NA	26.5656	27.1468	26.8884	NA	NA	NA	NA	NA	NA	NA	NA	NA	NA
2083	LP_11781	TAG 62:9	20:1/20:3/22:5 | 20:1/20:4/22:4 | 20:0/20:5/22:4 | 20:4/20:4/22:1 | 20:3/20:5/22:1	1002.85	NA	NA	NA	NA	20.6148	20.9349	20.7742	19.7791	19.7405	19.528	0.000833836	0.000833836	0.00141228	2.13189
3587	LP_11786	NA	NA	1002.99	NA	23.507	23.9242	23.6388	NA	NA	NA	NA	NA	NA	NA	NA	NA	NA
2333	LP_11792	NA	NA	1003.75	NA	25.0495	25.3347	24.7637	24.2169	24.3416	24.4448	24.0938	24.277	24.1531	0.00256824	0.33206	0.355537	1.11714
3588	LP_11801	NA	NA	1004.63	NA	22.7439	23.7931	23.1811	NA	NA	NA	NA	NA	NA	NA	NA	NA	NA
3589	LP_11809	TAG 62:8	20:1/20:2/22:5 | 18:2/22:1/22:5 | 18:2/20:5/24:1	1004.86	NA	NA	NA	NA	20.6253	20.8025	20.5643	NA	NA	NA	NA	NA	NA	NA
3590	LP_11810	TAG 62:8	20:1/20:2/22:5 | 18:2/22:1/22:5 | 18:2/20:5/24:1	1004.86	NA	NA	NA	NA	19.9991	20.1729	19.8882	NA	NA	NA	NA	NA	NA	NA
3591	LP_11811	TAG 62:8	20:1/20:2/22:5 | 18:2/22:1/22:5 | 18:2/20:5/24:1	1004.86	NA	NA	NA	NA	NA	NA	NA	20.6703	20.3443	20.2866	NA	NA	NA	NA
1485	LP_11815	NA	NA	1005.76	NA	24.2539	24.7128	24.4148	23.1637	23.1894	23.3663	23.0568	22.9891	22.7521	9.01375e-05	0.0752998	0.0866284	1.23722
2899	LP_11833	TAG 62:7	16:1/22:5/24:1 | 18:1/22:1/22:5 | 20:1/20:1/22:5 | 20:1/20:5/22:1 | 18:1/20:5/24:1	1006.88	NA	NA	NA	NA	22.0988	22.6147	22.311	22.3193	22.1446	22.3163	0.638514	0.638514	0.657528	1.05806
1150	LP_11842	NA	NA	1007.78	NA	22.4388	23.0058	22.501	21.0694	20.8964	21.1828	20.5252	20.459	20.2977	3.34852e-05	0.0107781	0.0138815	1.53927
2461	LP_11843	NA	NA	1007.78	NA	21.9481	22.7116	22.0736	20.7754	21.2374	20.9509	21.6638	21.9195	21.6507	0.00486552	0.0176086	0.0218997	-1.68968
3592	LP_11852	TAG 62:6	20:1/20:1/22:4 | 16:0/22:5/24:1 | 18:0/22:1/22:5 | 16:1/22:4/24:1 | 16:1/22:5/24:0 | 18:1/20:4/24:1 | 18:0/20:5/24:1	1008.89	NA	NA	NA	NA	23.0546	23.2432	23.1539	NA	NA	NA	NA	NA	NA	NA
3593	LP_11853	NA	NA	1008.9	NA	NA	NA	NA	NA	NA	NA	20.7362	20.4115	20.7122	NA	NA	NA	NA
1353	LP_11862	NA	NA	1009.76	NA	NA	NA	NA	20.8049	21.144	21.0823	19.0935	18.9675	18.9664	5.86168e-05	5.86168e-05	0.000169297	4.00359
2571	LP_11863	NA	NA	1009.79	NA	NA	NA	NA	19.1906	NA	NA	21.4054	21.624	21.219	0.010885	0.010885	0.0140036	-4.67681
2135	LP_11874	TAG 62:5	16:0/22:5/24:0	1010.91	NA	NA	NA	NA	18.8558	19.1537	19.2018	17.6833	17.1522	17.5251	0.00106754	0.00106754	0.00175301	3.06727
1545	LP_11880	NA	NA	1011.81	NA	NA	NA	NA	20.8475	21.1875	20.9915	22.7443	22.8386	22.6462	0.000105531	0.000105531	0.000262637	-3.32698
1486	LP_11881	NA	NA	1011.81	NA	NA	NA	NA	21.9064	22.0704	22.2334	20.2408	20.2052	20.4015	9.03291e-05	9.03291e-05	0.000233771	3.45237
2678	LP_11891	TAG 62:4	18:1/20:2/24:1 | 18:2/22:1/22:1 | 18:1/18:2/26:1 | 18:2/20:1/24:1	1012.93	NA	NA	NA	NA	18.1892	18.1446	18.2366	18.4508	18.2919	18.3932	0.0243522	0.0243522	0.0294951	-1.1396
3594	LP_11901	NA	NA	1013.83	NA	NA	NA	NA	NA	NA	NA	21.8911	21.9798	21.6519	NA	NA	NA	NA
2151	LP_11902	NA	NA	1013.83	NA	NA	NA	NA	22.2311	22.738	22.5934	19.9521	19.8864	18.9701	0.00114343	0.00114343	0.00186179	7.55781
2552	LP_11908	TAG 62:3	18:1/20:1/24:1 | 16:1/20:1/26:1 | 18:1/18:1/26:1 | 18:1/22:1/22:1 | 20:1/20:1/22:1 | 16:1/22:1/24:1	1014.94	NA	NA	NA	NA	18.5865	18.6543	18.682	19.3236	18.9583	19.2746	0.00989717	0.00989717	0.0128685	-1.45858
3595	LP_11909	TAG 62:3	16:1/18:1/28:1	1014.94	NA	18.4794	19.6436	18.6725	NA	NA	NA	NA	NA	NA	NA	NA	NA	NA
3596	LP_11925	NA	NA	1017	NA	20.6754	21.3132	20.7697	NA	NA	NA	NA	NA	NA	NA	NA	NA	NA
2450	LP_11938	TAG 64:15	20:5/22:5/22:5	1018.78	NA	NA	NA	NA	24.085	24.2983	24.3275	23.4711	23.7409	23.473	0.00458573	0.00458573	0.00635095	1.59687
2773	LP_11961	TAG 64:14	20:5/22:4/22:5 | 20:4/22:5/22:5	1020.8	NA	NA	NA	NA	23.0359	23.3461	23.5209	22.8	23.0664	22.7716	0.0682865	0.0682865	0.0787555	1.33943
2410	LP_12010	TAG 64:11	20:5/22:1/22:5	1026.84	NA	NA	NA	NA	21.199	21.6137	NA	20.0635	19.8382	19.9068	0.00364974	0.00364974	0.00515637	2.77049
2609	LP_12011	TAG 64:11	20:5/20:5/24:1	1026.85	NA	NA	NA	NA	20.8477	21.1662	20.836	20.2973	20.5099	20.4719	0.0143587	0.0143587	0.0181204	1.43754
2570	LP_12012	NA	NA	1026.85	NA	NA	NA	NA	20.6495	20.84	NA	20.0898	20.2775	20.1678	0.010876	0.010876	0.0139998	1.48077
2161	LP_12025	TAG 64:10	20:4/20:5/24:1	1028.86	NA	NA	NA	NA	20.4315	20.527	20.505	20.0353	19.822	19.9173	0.00116977	0.00116977	0.00189535	1.47731
2431	LP_12028	TAG 64:10	20:4/22:1/22:5 | 20:5/22:1/22:4	1028.86	NA	NA	NA	NA	19.9046	20.2479	20.3307	19.3984	19.4092	19.3277	0.00415978	0.00415978	0.00580965	1.72028
3597	LP_12041	NA	NA	1031.02	NA	22.0018	22.4538	22.1336	NA	NA	NA	NA	NA	NA	NA	NA	NA	NA
134	LP_12044	NA	NA	1031.78	NA	16.5635	16.9347	16.4133	22.5524	22.7469	22.7363	22.9635	23.1561	22.64	6.31576e-08	0.237098	0.258156	-1.18209
2734	LP_12066	NA	NA	1033.79	NA	NA	NA	NA	21.8903	21.8662	22.0284	22.4254	22.5965	22.1121	0.0404514	0.0404514	0.0477219	-1.36577
3598	LP_12071	TAG 64:7	20:5/22:1/22:1 | 20:1/20:5/24:1 | 18:1/20:5/26:1	1034.91	NA	NA	NA	NA	NA	NA	NA	19.5971	19.3665	19.4901	NA	NA	NA	NA
3599	LP_12072	TAG 64:7	16:1/22:5/26:1 | 20:1/22:1/22:5 | 18:1/22:5/24:1	1034.91	NA	NA	NA	NA	19.4938	19.9528	19.5806	NA	NA	NA	NA	NA	NA	NA
3600	LP_12073	TAG 64:7	16:1/20:5/28:1	1034.91	NA	18.5619	19.401	18.7157	NA	NA	NA	NA	NA	NA	NA	NA	NA	NA
3601	LP_12091	TAG 64:6	16:0/20:5/28:1	1036.93	NA	18.3986	19.3649	18.6263	NA	NA	NA	NA	NA	NA	NA	NA	NA	NA
3602	LP_12092	TAG 64:6	18:0/22:5/24:1 | 16:0/22:5/26:1	1036.93	NA	NA	NA	NA	19.6553	19.9947	19.9672	NA	NA	NA	NA	NA	NA	NA
3603	LP_12093	TAG 64:6	20:1/20:4/24:1	1036.93	NA	NA	NA	NA	NA	NA	NA	17.9985	17.8897	18.1561	NA	NA	NA	NA
3604	LP_12106	NA	NA	1039.72	NA	20.2845	22.3503	20.9092	NA	NA	NA	NA	NA	NA	NA	NA	NA	NA
3605	LP_12124	NA	NA	1043.64	NA	21.9519	22.8946	22.3588	NA	NA	NA	NA	NA	NA	NA	NA	NA	NA
3606	LP_12148	NA	NA	1047.01	NA	22.4625	23.0264	22.5561	NA	NA	NA	NA	NA	NA	NA	NA	NA	NA
2307	LP_1219	NA	NA	106.968	NA	23.4654	24.1848	23.2774	22.585	22.7757	22.9736	21.8892	22.1841	22.0575	0.00223526	0.0274073	0.0330056	1.66378
3607	LP_12247	NA	NA	1076.77	NA	20.877	21.7898	21.1196	NA	NA	NA	NA	NA	NA	NA	NA	NA	NA
3608	LP_12255	NA	NA	1078.79	NA	20.4637	21.7025	20.8853	NA	NA	NA	NA	NA	NA	NA	NA	NA	NA
2363	LP_1237	NA	NA	107.191	NA	21.2786	22.0781	21.0705	20.4687	20.5639	20.7482	19.7541	19.982	19.8917	0.00280625	0.0352505	0.0419278	1.64453
2622	LP_1238	NA	NA	107.192	NA	22.2511	23.2827	22.452	22.3094	22.2995	22.6527	21.6182	21.5866	21.3811	0.0156048	0.0193078	0.0238466	1.85565
177	LP_124	NA	NA	100.312	NA	16.5945	17.2034	16.976	21.8627	22.0147	22.0724	22.5761	22.2399	22.5156	1.17679e-07	0.0393156	0.0465004	-1.37612
1283	LP_12456	NA	NA	1181.82	NA	18.2222	19.1282	18.7225	21.0529	20.7882	20.7883	16.7695	15.9514	16.9808	4.7911e-05	1.51837e-05	6.62e-05	19.8252
3609	LP_12462	NA	NA	1185.54	NA	20.4354	21.311	20.6494	NA	NA	NA	NA	NA	NA	NA	NA	NA	NA
3610	LP_1260	NA	NA	107.416	NA	19.5932	20.8869	19.6915	NA	NA	NA	NA	NA	NA	NA	NA	NA	NA
714	LP_131	NA	NA	100.413	NA	NA	16.4051	NA	21.2416	21.4557	21.6091	18.0179	17.9868	17.9753	6.44385e-06	5.63538e-06	3.59997e-05	10.8688
1639	LP_1311	NA	NA	107.864	NA	NA	NA	NA	21.0398	21.2212	21.4326	18.69	18.1117	18.302	0.00015112	0.00015112	0.000353682	7.27685
2436	LP_1312	NA	NA	107.864	NA	NA	NA	NA	20.9809	21.4286	21.4388	22.3341	22.1645	22.1746	0.004231	0.004231	0.00589136	-1.92069
1892	LP_1330	NA	NA	108.088	NA	NA	NA	NA	21.8189	22.1776	22.1691	18.173	17.7036	NA	0.000390774	0.000390774	0.000756197	17.3507
3611	LP_1331	NA	NA	108.088	NA	NA	NA	NA	NA	NA	NA	20.9247	21.0374	20.8512	NA	NA	NA	NA
2381	LP_1339	NA	NA	108.2	NA	NA	NA	NA	21.2667	21.5827	21.6282	NA	17.4144	NA	0.00309421	0.00309421	0.00443369	16.8908
2566	LP_1477	NA	NA	110.083	NA	NA	NA	NA	21.7934	22.0578	22.0423	21.3578	21.5418	21.1977	0.0103207	0.0103207	0.0133339	1.51436
2718	LP_1492	NA	NA	110.418	NA	NA	NA	NA	20.7484	20.832	21.0938	20.3942	20.6258	20.2485	0.0363276	0.0363276	0.0430983	1.38373
2242	LP_153	NA	NA	100.536	NA	NA	NA	NA	21.718	21.8516	21.8971	21.0474	20.8264	21.1476	0.00171165	0.00171165	0.00264217	1.75943
3612	LP_1532	NA	NA	111.401	NA	22.3849	22.8664	22.6183	NA	NA	NA	NA	NA	NA	NA	NA	NA	NA
1065	LP_162	NA	NA	100.637	NA	NA	NA	NA	20.4461	20.4054	20.8864	17.1593	17.0229	17.121	2.60059e-05	2.60059e-05	9.56222e-05	11.1442
3613	LP_170	NA	NA	100.734	NA	21.7873	22.3382	21.9995	NA	NA	NA	NA	NA	NA	NA	NA	NA	NA
973	LP_1754	Betaine|Valine	NA	118.086	-1.748|-1.664	18.9462	20.2546	19.6264	25.2336	25.284	25.477	22.6938	21.7521	22.3397	1.87099e-05	0.000210725	0.000457163	8.39569
1918	LP_1771	NA	NA	121.122	NA	21.2863	20.8358	20.9708	19.3643	19.7799	19.7219	20.613	20.9691	20.7118	0.000435999	0.000617549	0.00109645	-2.20775
2149	LP_1780	NA	NA	121.122	NA	20.8363	20.9568	20.8206	17.4606	NA	NA	NA	18.8249	NA	0.00112556	0.00591882	0.00799645	-2.57448
3614	LP_1797	NA	NA	121.122	NA	20.7864	20.5812	21.1319	NA	NA	NA	NA	NA	NA	NA	NA	NA	NA
2624	LP_1806	NA	NA	121.122	NA	20.989	20.9007	20.9404	20.364	20.193	20.637	20.4374	20.7071	20.3673	0.0158999	0.468212	0.492217	-1.07621
1369	LP_1891	NA	NA	132.081	NA	21.8042	22.9116	21.9296	19.7053	19.8708	19.9217	18.5675	18.3186	18.7485	6.13474e-05	0.00581602	0.00787593	2.44136
2900	LP_1892	epsilon-Amino-N-caproic acid|Norleucine	NA	132.102	-1.05|-1.732	16.8125	18.2809	17.2048	17.5179	17.6447	17.741	NA	NA	NA	0.672811	NA	NA	NA
1035	LP_1900	Hypoxanthine	NA	137.046	-0.770581	21.1592	21.0759	20.7742	20.5622	20.5805	20.711	NA	NA	16.0534	2.33359e-05	1.37896e-05	6.26953e-05	23.662
436	LP_192	NA	NA	100.86	NA	18.5156	18.946	18.6169	21.1075	21.0103	20.9741	20.8177	20.8984	20.9081	1.39116e-06	0.218352	0.238755	1.1141
1772	LP_1970	NA	NA	144.081	NA	20.7829	22.2948	20.9583	18.5246	19.0719	18.6524	17.65	17.2192	17.3511	0.000255194	0.0196556	0.0242503	2.5365
3615	LP_1981	NA	NA	146.019	NA	18.945	21.9021	21.0335	NA	NA	NA	NA	NA	NA	NA	NA	NA	NA
3616	LP_203	NA	NA	100.958	NA	21.9042	22.6404	22.3914	NA	NA	NA	NA	NA	NA	NA	NA	NA	NA
2442	LP_2034	2,2prime-Bipyridine	NA	157.076	-1.20606	17.384	18.1412	17.693	17.6233	17.6399	18.0421	16.5342	16.3973	16.8719	0.00441396	0.0028574	0.00413562	2.24589
1773	LP_2048	Tryptamine	NA	161.107	-2.02403	21.481	22.963	21.711	19.2901	19.8058	19.5351	18.5267	18.1358	18.1366	0.000255262	0.0205475	0.0252565	2.42387
3617	LP_2049	NA	NA	162.112	NA	NA	NA	NA	21.1572	21.1963	21.4038	NA	NA	NA	NA	NA	NA	NA
1403	LP_2057	Anabasine|Nicotine	NA	163.123	-2.327|-1.836	24.5765	25.7329	24.7592	22.6368	22.7329	22.9049	21.4073	21.2721	21.5697	6.93655e-05	0.00479446	0.00660843	2.53471
2100	LP_2129	NA	NA	171.138	NA	20.4412	21.3099	20.6273	21.384	21.497	21.4544	19.5847	19.3798	19.877	0.000888121	0.000310478	0.000625546	3.55864
2031	LP_213	NA	NA	100.974	NA	NA	NA	NA	20.973	21.2188	21.2861	20.1201	20.0505	20.2264	0.000683461	0.000683461	0.00118977	2.03774
1262	LP_2140	NA	NA	176.139	NA	17.4551	18.6722	18.0203	22.9906	23.0084	23.0844	20.8844	19.7582	20.3581	4.57374e-05	0.000466787	0.000875037	6.47201
1307	LP_2144	Serotonin	NA	177.102	-2.02657	22.1254	23.0605	22.394	20.9338	21.0666	21.3912	19.3119	19.2628	19.4517	5.21923e-05	0.000435442	0.000829021	3.45435
2526	LP_2182	Pseudooxynicotine	NA	179.118	-1.59906	18.0188	18.9799	19.3223	16.2329	16.3644	NA	16.6045	NA	16.5474	0.00795283	0.594813	0.614437	-1.21194
2315	LP_2209	NA	NA	181.028	NA	20.7916	20.4048	21.1331	NA	NA	NA	18.3134	18.2739	19.0373	0.00235191	NA	NA	NA
3618	LP_221	NA	NA	101.07	NA	20.9221	21.6579	21.408	NA	NA	NA	NA	NA	NA	NA	NA	NA	NA
1075	LP_226	NA	NA	101.084	NA	19.0973	19.7116	19.1867	21.55	21.6701	21.6629	20.1395	20.217	20.3309	2.68266e-05	0.000152257	0.000355624	2.63631
3619	LP_2282	3-Amino-3-(4-hydroxyphenyl)propanoate|Tyrosine	NA	182.081	-1.069|-1.893	NA	NA	NA	17.1966	17.2591	17.5756	NA	NA	NA	NA	NA	NA	NA
571	LP_2283	NA	NA	182.19	NA	22.2522	22.9592	22.3261	20.4819	20.9097	20.6812	17.801	17.7497	18.1307	3.07579e-06	1.91552e-05	7.81835e-05	6.95062
3620	LP_2311	NA	NA	186.995	NA	20.7124	24.5049	23.4855	NA	NA	NA	NA	NA	NA	NA	NA	NA	NA
2390	LP_2337	5-Methoxytryptamine|Cytisine	NA	191.117	-1.8|-1.957	18.9442	19.8612	19.0743	17.5074	17.6448	17.8533	NA	NA	16.0284	0.00327158	0.0187741	0.0231998	3.11705
1070	LP_237	NA	NA	101.196	NA	NA	NA	NA	20.7054	20.688	20.8523	18.096	17.8799	18.2633	2.63383e-05	2.63383e-05	9.58131e-05	6.35914
1058	LP_241	NA	NA	101.198	NA	NA	NA	NA	22.6271	22.6548	22.7979	19.9511	19.6309	20.0087	2.54482e-05	2.54482e-05	9.44652e-05	7.10927
3621	LP_2539	NA	NA	202.969	NA	18.263	22.3668	21.6685	NA	NA	NA	NA	NA	NA	NA	NA	NA	NA
605	LP_271	NA	NA	101.422	NA	NA	NA	NA	22.1727	22.2386	22.5343	18.2178	18.2598	18.3108	3.78699e-06	3.78699e-06	2.76146e-05	16.5915
2730	LP_2830	NA	NA	228.196	NA	19.9503	20.6582	20.5824	21.304	21.3838	21.617	21.0752	20.0906	19.8705	0.0399808	0.0236558	0.0287719	2.128
2704	LP_2833	Dodecyltrimethylammonium	NA	228.268	-2.45987	18.3008	17.5474	17.4608	17.1582	16.6487	17.147	17.0075	16.7165	16.9569	0.0317074	0.74543	0.762207	1.0651
1160	LP_293	NA	NA	101.635	NA	21.1707	22.2803	21.2578	25.555	25.5031	25.7934	23.6482	23.8492	23.7523	3.4623e-05	0.000846705	0.00143303	3.64842
2800	LP_294	NA	NA	101.637	NA	NA	NA	NA	20.8891	20.9549	21.9772	NA	19.3482	NA	0.111854	0.111854	0.126238	3.79874
3622	LP_3084	NA	NA	261.184	NA	22.0352	22.4572	22.402	NA	NA	NA	NA	NA	NA	NA	NA	NA	NA
3623	LP_3090	NA	NA	262.981	NA	20.5576	22.0842	21.8667	NA	NA	NA	NA	NA	NA	NA	NA	NA	NA
1018	LP_3124	alpha-Adenosine	NA	268.103	-2.32648	21.508	22.4081	21.5307	18.7394	19.0538	19.2975	17.9243	17.9685	17.9898	2.20658e-05	0.00822457	0.0108645	2.09853
3624	LP_3126	NA	NA	268.998	NA	19.562	24.6104	23.1326	NA	NA	NA	NA	NA	NA	NA	NA	NA	NA
3625	LP_3159	NA	NA	279.195	NA	24.0711	24.4623	24.4393	NA	NA	NA	NA	NA	NA	NA	NA	NA	NA
1082	LP_318	NA	NA	101.747	NA	20.4139	21.514	20.5106	24.913	24.8239	25.0775	22.8845	23.0759	22.9934	2.7348e-05	0.000592047	0.00106174	3.87328
3626	LP_3185	NA	NA	282.279	NA	20.8153	22.0302	21.4985	NA	NA	NA	NA	NA	NA	NA	NA	NA	NA
3627	LP_3189	NA	NA	284.972	NA	17.445	22.6443	21.643	NA	NA	NA	NA	NA	NA	NA	NA	NA	NA
2169	LP_3226	NA	NA	294.227	NA	20.0438	21.024	20.3119	21.1392	21.1195	21.1837	19.2793	19.0363	19.5329	0.00122205	0.000423602	0.000808475	3.64179
3628	LP_3233	NA	NA	297.206	NA	24.7949	25.264	25.1573	NA	NA	NA	NA	NA	NA	NA	NA	NA	NA
3629	LP_3302	NA	NA	313.201	NA	20.9931	20.7144	21.6081	NA	NA	NA	NA	NA	NA	NA	NA	NA	NA
3630	LP_3328	NA	NA	317.211	NA	20.5658	20.9243	20.7082	NA	NA	NA	NA	NA	NA	NA	NA	NA	NA
1711	LP_3365	NA	NA	325.237	NA	21.1319	21.4807	21.3505	NA	NA	NA	NA	16.4738	15.9679	0.000200326	NA	NA	NA
834	LP_337	NA	NA	101.857	NA	18.7973	19.8127	18.9116	23.456	23.6755	23.8492	20.9518	20.9844	20.998	1.10942e-05	7.15937e-05	0.000194715	6.41812
1006	LP_339	NA	NA	101.859	NA	NA	NA	NA	21.8893	21.9466	21.9696	18.7371	18.6635	19.0929	2.10144e-05	2.10144e-05	8.23042e-05	8.59772
3631	LP_341	NA	NA	101.861	NA	NA	NA	NA	NA	21.0134	21.1297	NA	NA	NA	NA	NA	NA	NA
236	LP_3435	NA	NA	341.178	NA	22.689	22.8091	22.683	18.3163	18.0626	18.4708	NA	16.3678	16.601	2.43912e-07	5.58699e-05	0.00016395	3.47941
3632	LP_3445	NA	NA	344.984	NA	20.0488	22.6235	22.1144	NA	NA	NA	NA	NA	NA	NA	NA	NA	NA
350	LP_3451	NA	NA	347.195	NA	22.0484	21.8336	22.0222	18.6001	18.2038	18.5967	16.0149	16.4843	16.7683	6.90526e-07	7.96918e-05	0.000211287	4.12493
725	LP_3456	NA	NA	349.211	NA	21.1309	21.4657	21.2028	15.9961	16.0142	16.4063	NA	NA	NA	6.88483e-06	NA	NA	NA
3633	LP_3478	NA	NA	355.259	NA	22.3475	22.7383	22.6374	NA	NA	NA	NA	NA	NA	NA	NA	NA	NA
2739	LP_3532	NA	NA	368.425	NA	20.7347	21.4331	21.0216	20.5775	20.5869	20.5353	20.5081	20.6394	20.1887	0.0451275	0.564539	0.586301	1.08758
3634	LP_3552	NA	NA	373.321	NA	20.8366	21.9238	21.277	NA	NA	NA	NA	NA	NA	NA	NA	NA	NA
1644	LP_357	NA	NA	101.97	NA	NA	NA	NA	21.2314	21.3508	21.4535	17.7607	17.7987	18.4729	0.000155774	0.000155774	0.000361652	10.0872
903	LP_358	NA	NA	101.971	NA	20.0282	21.0679	20.0721	24.6569	24.8388	24.9501	22.2993	22.3199	22.3743	1.4512e-05	0.000129615	0.00031121	5.59488
2218	LP_3584	NA	NA	383.33	NA	25.5321	26.1669	25.8175	NA	NA	NA	NA	NA	16.3119	0.00148171	NA	NA	NA
3635	LP_359	NA	NA	101.972	NA	NA	NA	NA	21.1978	21.15	NA	NA	NA	NA	NA	NA	NA	NA
3636	LP_3605	NA	NA	388.284	NA	22.0916	22.8903	22.2736	NA	NA	NA	NA	NA	NA	NA	NA	NA	NA
3637	LP_3634	NA	NA	391.332	NA	20.8097	21.9455	21.285	NA	NA	NA	NA	NA	NA	NA	NA	NA	NA
3638	LP_3652	NA	NA	395.331	NA	20.7566	21.3655	21.0219	NA	NA	NA	NA	NA	NA	NA	NA	NA	NA
1852	LP_3693	O-Palmitoyl-L-carnitine	NA	400.342	-0.62322	NA	NA	NA	20.2514	20.7139	20.7611	NA	16.0009	16.3071	0.000344333	0.000344333	0.000682881	21.4289
535	LP_3699	NA	NA	401.2	NA	21.0038	21.1782	21.1351	16.7718	16.4386	16.7137	NA	NA	NA	2.66354e-06	NA	NA	NA
3639	LP_371	NA	NA	102.08	NA	NA	NA	NA	21.0755	21.2731	21.4445	NA	NA	NA	NA	NA	NA	NA
2641	LP_3713	NA	NA	403.232	NA	20.671	21.5268	20.7986	21.5868	21.8083	21.3544	20.7251	20.4641	20.4216	0.0178355	0.00629039	0.00846882	2.06514
3640	LP_3738	NA	NA	409.346	NA	23.2398	23.8774	23.4606	NA	NA	NA	NA	NA	NA	NA	NA	NA	NA
3641	LP_374	NA	NA	102.081	NA	NA	NA	NA	22.6456	22.62	22.9439	NA	NA	NA	NA	NA	NA	NA
1785	LP_377	NA	NA	102.083	NA	NA	NA	NA	21.8713	21.6848	21.5765	19.3578	19.8659	19.4639	0.000264911	0.000264911	0.000554797	4.43322
884	LP_378	NA	NA	102.083	NA	NA	19.8153	NA	24.4664	24.4214	24.7725	20.8945	21.0302	21.1157	1.36935e-05	1.00767e-05	5.10954e-05	11.6318
75	LP_3855	NA	NA	432.237	NA	16.2642	16.2445	16.0619	23.3627	22.9414	22.9584	21.979	22.4202	22.3179	2.39143e-08	0.00213652	0.00317125	1.80057
3642	LP_3897	NA	NA	441.383	NA	22.2134	22.5539	22.4588	NA	NA	NA	NA	NA	NA	NA	NA	NA	NA
2760	LP_3908	NA	NA	444.379	NA	22.213	22.8534	22.792	23.1465	23.2189	23.3431	22.8778	21.9617	21.6063	0.0582915	0.0219735	0.0268952	2.12518
2669	LP_3909	NA	NA	444.379	NA	21.183	21.7958	21.5829	22.3323	22.355	22.4413	21.804	21.1133	20.6166	0.0231753	0.00933892	0.0121943	2.29455
1488	LP_391	NA	NA	102.091	NA	21.1564	20.7547	20.9689	19.1625	19.1736	18.8401	20.2179	20.5287	20.0696	9.15072e-05	0.000390274	0.000756134	-2.31869
2046	LP_3919	NA	NA	446.326	NA	NA	NA	NA	20.665	20.9349	21.3585	18.024	18.0789	18.6777	0.000721453	0.000721453	0.00124561	6.61595
3643	LP_3921	NA	NA	446.347	NA	22.3314	23.0247	22.5077	NA	NA	NA	NA	NA	NA	NA	NA	NA	NA
1943	LP_3949	lysoPE 16:1	FA 16:1	452.277	NA	20.307	21.6232	20.6307	16.3471	16.8014	16.4124	NA	NA	NA	0.000500637	NA	NA	NA
2735	LP_3950	lysoPE 16:1	FA 16:1	452.277	NA	19.187	20.3557	19.5571	17.9097	18.3064	17.5053	17.3949	19.1638	18.7432	0.04286	0.376762	0.400991	-1.44074
2628	LP_3956	lysoPE 16:0	FA 16:0	454.293	NA	18.0522	19.1728	18.3978	19.9125	20.2297	19.7653	NA	NA	NA	0.0163497	NA	NA	NA
2232	LP_4017	lysoPC 14:0	FA 14:0	468.308	NA	20.1	21.1013	20.2233	17.8755	18.091	18.1045	NA	NA	NA	0.00163327	NA	NA	NA
2610	LP_4020	NA	NA	468.344	NA	NA	NA	NA	20.3438	21.1977	20.3636	NA	NA	16.0408	0.0146753	0.0146753	0.0184898	24.1551
3644	LP_4022	NA	NA	470.347	NA	22.1148	23.0091	22.2917	NA	NA	NA	NA	NA	NA	NA	NA	NA	NA
3645	LP_4029	NA	NA	472.363	NA	26.0602	26.953	26.2698	NA	NA	NA	NA	NA	NA	NA	NA	NA	NA
53	LP_4042	NA	NA	473.264	NA	18.1092	17.9503	17.9831	24.5744	24.2496	24.1833	23.479	23.825	23.7291	1.18299e-08	0.00284311	0.00412233	1.578
3646	LP_4049	NA	NA	474.379	NA	22.7621	23.7036	23.0281	NA	NA	NA	NA	NA	NA	NA	NA	NA	NA
3647	LP_4050	NA	NA	474.379	NA	25.4359	26.2174	25.661	NA	NA	NA	NA	NA	NA	NA	NA	NA	NA
3648	LP_4060	lysoPE 18:3	FA 18:3	476.277	NA	18.4413	19.6549	18.7704	NA	NA	NA	NA	NA	NA	NA	NA	NA	NA
3649	LP_4084	lysoPE 18:1	FA 18:1	480.308	NA	19.3134	20.4628	19.7211	NA	NA	NA	NA	NA	NA	NA	NA	NA	NA
3650	LP_4090	NA	NA	482.311	NA	20.7546	21.5096	21.0287	NA	NA	NA	NA	NA	NA	NA	NA	NA	NA
3651	LP_4102	NA	NA	484.326	NA	22.8222	23.5475	23.032	NA	NA	NA	NA	NA	NA	NA	NA	NA	NA
2854	LP_4139	alpha-Tocopherol acetate	NA	490.425	-0.840838	16.2346	16.64	16.2206	16.3423	15.7646	NA	17.0065	16.6855	16.1608	0.311582	0.145919	0.162545	-1.47851
3652	LP_4140	NA	NA	490.461	NA	23.3727	24.1446	23.6308	NA	NA	NA	NA	NA	NA	NA	NA	NA	NA
3653	LP_4147	lysoPC 16:2	FA 16:2	492.308	NA	20.3865	21.4043	20.6578	NA	NA	NA	NA	NA	NA	NA	NA	NA	NA
3654	LP_4151	NA	NA	492.477	NA	23.3245	23.9908	23.584	NA	NA	NA	NA	NA	NA	NA	NA	NA	NA
240	LP_4158	lysoPC 16:1	FA 16:1	494.324	NA	25.0599	25.9862	25.3806	19.1873	19.4296	19.488	16.9389	16.8116	17.4444	2.48825e-07	0.000182484	0.000407729	4.93597
2247	LP_4159	lysoPC 16:1	FA 16:1	494.324	NA	21.919	23.0021	22.1881	19.0301	19.47	18.7435	18.7307	20.4951	19.8984	0.00176527	0.280475	0.302261	-1.54422
3655	LP_4162	NA	NA	494.347	NA	21.3697	22.3127	21.6501	NA	NA	NA	NA	NA	NA	NA	NA	NA	NA
475	LP_4171	lysoPC 16:0	FA 16:0	496.339	NA	24.5046	25.6795	24.9472	22.5491	22.8751	22.7862	18.1847	18.1261	18.557	1.79482e-06	7.30459e-06	4.19239e-05	21.8193
2317	LP_4172	lysoPC 16:0	FA 16:0	496.339	NA	20.5822	21.5609	20.7885	20.1002	20.4201	19.9279	16.8926	18.797	17.7776	0.00238008	0.00438203	0.00608703	5.01764
3656	LP_4184	NA	NA	498.378	NA	22.183	23.1543	22.5317	NA	NA	NA	NA	NA	NA	NA	NA	NA	NA
3657	LP_4185	NA	NA	498.379	NA	22.3681	23.1927	22.5004	NA	NA	NA	NA	NA	NA	NA	NA	NA	NA
2108	LP_4190	lysoPE 20:5	FA 20:5	500.277	NA	19.8777	20.6496	19.984	18.7003	18.9118	18.3025	NA	17.415	16.7632	0.000926854	0.00721979	0.009625	2.92633
3658	LP_4191	lysoPE 20:5	FA 20:5	500.277	NA	24.003	25.0735	24.3583	NA	NA	NA	NA	NA	NA	NA	NA	NA	NA
3659	LP_4193	NA	NA	500.394	NA	22.9806	24.0298	23.3644	NA	NA	NA	NA	NA	NA	NA	NA	NA	NA
3660	LP_4194	NA	NA	500.394	NA	21.9926	22.9147	22.3654	NA	NA	NA	NA	NA	NA	NA	NA	NA	NA
3661	LP_4199	lysoPE 20:4	FA 20:4	502.292	NA	24.4731	25.559	24.8179	NA	NA	NA	NA	NA	NA	NA	NA	NA	NA
1691	LP_4200	lysoPE 20:4	FA 20:4	502.292	NA	20.0627	21.2773	20.3025	16.2106	16.5289	15.957	NA	16.5004	15.8983	0.0001877	0.943745	0.947836	1.023
3662	LP_4215	NA	NA	504.4	NA	21.3133	22.4989	21.755	NA	NA	NA	NA	NA	NA	NA	NA	NA	NA
3663	LP_4216	NA	NA	504.4	NA	20.8954	21.6532	21.044	NA	NA	NA	NA	NA	NA	NA	NA	NA	NA
3664	LP_4231	NA	NA	506.347	NA	20.7162	21.7777	20.9222	NA	NA	NA	NA	NA	NA	NA	NA	NA	NA
3665	LP_4237	lysoPC 17:1	FA 17:1	508.34	NA	19.3904	20.5314	19.6704	NA	NA	NA	NA	NA	NA	NA	NA	NA	NA
2265	LP_4249	Cer(d18:1/FA 14:1)	NA	508.472	NA	25.4552	26.1204	25.5967	NA	NA	NA	NA	16.4211	NA	0.00188645	NA	NA	NA
3666	LP_4273	Cer(d18:1/FA 14:0)	NA	510.488	NA	25.2248	25.9208	25.5061	NA	NA	NA	NA	NA	NA	NA	NA	NA	NA
3667	LP_4287	Cer(d18:0/FA 14:0)	NA	512.503	NA	21.0117	21.6146	21.1666	NA	NA	NA	NA	NA	NA	NA	NA	NA	NA
3668	LP_4310	NA	NA	517.26	NA	22.5404	23.5785	22.9674	NA	NA	NA	NA	NA	NA	NA	NA	NA	NA
3669	LP_4317	lysoPC 18:3	FA 18:3	518.324	NA	20.763	21.863	21.2183	NA	NA	NA	NA	NA	NA	NA	NA	NA	NA
2627	LP_4318	lysoPC 18:3	FA 18:3	518.324	NA	20.1032	21.0317	20.3524	NA	NA	NA	NA	16.1692	NA	0.0160555	NA	NA	NA
2056	LP_4337	lysoPC 18:2	FA 18:2	520.339	NA	22.1997	23.3574	22.4354	NA	16.1846	15.986	NA	NA	NA	0.000750425	NA	NA	NA
1407	LP_4339	NA	NA	520.341	NA	22.5663	23.1184	22.8706	17.096	17.4624	16.5773	17.0608	18.974	18.3577	6.98363e-05	0.082955	0.0951048	-2.12217
3670	LP_434	NA	NA	102.092	NA	20.8706	20.6393	20.9972	NA	NA	NA	NA	NA	NA	NA	NA	NA	NA
3671	LP_4341	NA	NA	520.362	NA	26.837	27.5173	27.0274	NA	NA	NA	NA	NA	NA	NA	NA	NA	NA
3672	LP_4342	NA	NA	520.363	NA	28.0426	28.7435	28.1903	NA	NA	NA	NA	NA	NA	NA	NA	NA	NA
3673	LP_4345	NA	NA	520.402	NA	20.6476	21.4987	21.0761	NA	NA	NA	NA	NA	NA	NA	NA	NA	NA
502	LP_4369	lysoPC 18:1	FA 18:1	522.355	NA	22.4129	23.4343	22.7694	17.6342	18.1441	18.1311	17.3602	17.1723	17.3334	2.14318e-06	0.0535487	0.0623166	1.60348
3674	LP_4370	NA	NA	522.355	NA	21.7222	22.7758	22.1034	NA	NA	NA	NA	NA	NA	NA	NA	NA	NA
2460	LP_4371	lysoPC 18:1	FA 18:1	522.355	NA	NA	NA	NA	15.9301	16.466	NA	20.2203	21.8677	21.1408	0.00483592	0.00483592	0.00665765	-29.4098
3675	LP_4373	NA	NA	522.379	NA	25.781	26.6413	25.9366	NA	NA	NA	NA	NA	NA	NA	NA	NA	NA
3676	LP_4377	Cer(d18:1/FA 15:1)	NA	522.488	NA	20.4274	21.334	20.6185	NA	NA	NA	NA	NA	NA	NA	NA	NA	NA
3677	LP_4392	Cer(d18:1/FA 15:0)	NA	524.503	NA	20.7989	21.8795	20.995	NA	NA	NA	NA	NA	NA	NA	NA	NA	NA
2517	LP_4406	lysoPE 22:5	FA 22:5	528.308	NA	NA	NA	NA	19.5042	19.8779	19.1419	NA	17.0586	16.089	0.00749994	0.00749994	0.00996408	7.64314
3678	LP_4409	NA	NA	528.4	NA	21.3276	22.3639	21.6296	NA	NA	NA	NA	NA	NA	NA	NA	NA	NA
3679	LP_4411	NA	NA	528.498	NA	23.4942	24.2835	23.9516	NA	NA	NA	NA	NA	NA	NA	NA	NA	NA
3680	LP_4414	NA	NA	530.416	NA	24.613	25.311	24.8526	NA	NA	NA	NA	NA	NA	NA	NA	NA	NA
3681	LP_4415	NA	NA	530.416	NA	24.0704	25.0287	24.4477	NA	NA	NA	NA	NA	NA	NA	NA	NA	NA
3682	LP_4421	NA	NA	532.432	NA	24.2739	25.0458	24.5214	NA	NA	NA	NA	NA	NA	NA	NA	NA	NA
3683	LP_4422	NA	NA	532.432	NA	22.2597	23.1299	22.4906	NA	NA	NA	NA	NA	NA	NA	NA	NA	NA
3684	LP_4434	NA	NA	534.378	NA	20.8962	21.8831	21.0878	NA	NA	NA	NA	NA	NA	NA	NA	NA	NA
1627	LP_4439	NA	NA	535.27	NA	22.6777	23.4242	22.9597	NA	NA	NA	NA	16.0658	16.0046	0.000144078	NA	NA	NA
3685	LP_4455	NA	NA	536.438	NA	20.7118	21.1534	20.8911	NA	NA	NA	NA	NA	NA	NA	NA	NA	NA
3686	LP_4460	Cer(d18:1/FA 16:1)	NA	536.503	NA	21.2214	22.2573	21.5819	NA	NA	NA	NA	NA	NA	NA	NA	NA	NA
2603	LP_4466	NA	NA	537.535	NA	20.9198	21.1731	20.724	20.7839	20.0855	20.5289	20.0976	19.9681	20.1268	0.0140123	0.0931123	0.106015	1.32129
1661	LP_4494	lysoPC 20:5	FA 20:5	542.324	NA	22.2402	23.2792	22.4789	17.4636	17.9706	17.9565	NA	NA	NA	0.000164897	NA	NA	NA
1876	LP_4495	lysoPC 20:5	FA 20:5	542.324	NA	23.6794	24.6875	23.907	20.5858	20.9761	20.0373	18.4978	20.3613	19.4351	0.000365448	0.0928805	0.105803	2.14601
1735	LP_4503	NA	NA	544.339	NA	21.6911	22.6312	21.7932	17.3726	17.5832	16.8834	17.3526	19.1451	18.4082	0.000218519	0.0957946	0.108802	-2.03111
2066	LP_4504	lysoPC 20:4	FA 20:4	544.339	NA	21.9719	22.9645	22.2052	NA	16.7442	16.358	NA	NA	NA	0.000769022	NA	NA	NA
1244	LP_4516	NA	NA	546.524	NA	NA	NA	NA	20.8517	20.4763	21.0525	16.9139	17.0796	17.2423	4.35016e-05	4.35016e-05	0.000137315	13.1311
3687	LP_4556	NA	NA	549.487	NA	21.3803	21.9287	21.6331	NA	NA	NA	NA	NA	NA	NA	NA	NA	NA
1046	LP_4562	NA	NA	549.487	NA	NA	17.1679	NA	21.357	21.4279	21.5566	18.9043	19.0261	19.2521	2.43213e-05	3.46686e-05	0.00011703	5.22829
3688	LP_4568	lysoPC 20:1	FA 20:1	550.386	NA	NA	NA	NA	NA	NA	NA	17.6938	19.3419	18.6457	NA	NA	NA	NA
2623	LP_4581	NA	NA	551.424	NA	21.7866	22.6682	21.9496	22.3607	22.3618	22.8842	18.1001	21.2001	18.2152	0.0158776	0.00826747	0.0109149	10.2939
3689	LP_4592	lysoPC 20:0	FA 20:0	552.4	NA	19.3026	20.84	19.8219	NA	NA	NA	NA	NA	NA	NA	NA	NA	NA
3690	LP_4593	NA	NA	552.4	NA	21.1305	22.0071	21.237	NA	NA	NA	NA	NA	NA	NA	NA	NA	NA
3691	LP_4594	lysoPC 20:0	FA 20:0	552.403	NA	18.4328	19.5226	18.8071	NA	NA	NA	NA	NA	NA	NA	NA	NA	NA
3692	LP_4614	NA	NA	554.477	NA	22.203	22.6843	22.4453	NA	NA	NA	NA	NA	NA	NA	NA	NA	NA
3693	LP_4626	NA	NA	556.431	NA	21.0699	21.8391	21.0644	NA	NA	NA	NA	NA	NA	NA	NA	NA	NA
3694	LP_4627	NA	NA	556.431	NA	21.2301	22.3505	21.513	NA	NA	NA	NA	NA	NA	NA	NA	NA	NA
3695	LP_4635	NA	NA	558.318	NA	20.9097	21.4572	21.1502	NA	NA	NA	NA	NA	NA	NA	NA	NA	NA
3696	LP_4638	NA	NA	558.447	NA	23.2337	24.1502	23.619	NA	NA	NA	NA	NA	NA	NA	NA	NA	NA
3697	LP_4639	NA	NA	558.447	NA	21.4655	22.2633	21.9873	NA	NA	NA	NA	NA	NA	NA	NA	NA	NA
1816	LP_4686	NA	NA	565.403	NA	19.3527	19.9515	19.2664	24.2018	24.0326	24.3921	19.4439	21.3618	19.4153	0.000302649	0.000319539	0.000642127	17.5717
2343	LP_4689	NA	NA	565.403	NA	24.3067	25.2283	24.5103	26.5207	26.5638	26.9482	21.4125	23.944	21.5573	0.0026543	0.000882365	0.00148795	20.7202
2608	LP_4700	NA	NA	565.566	NA	21.5285	21.7729	21.2879	21.422	20.7259	21.1898	20.7095	20.538	20.6615	0.0143176	0.0607762	0.070515	1.39108
3698	LP_4709	NA	NA	566.525	NA	24.5254	24.9893	24.6806	NA	NA	NA	NA	NA	NA	NA	NA	NA	NA
3699	LP_4710	Cer(d14:1/FA 22:0)	NA	566.55	NA	NA	NA	NA	21.8882	21.7559	22.1282	NA	NA	NA	NA	NA	NA	NA
3700	LP_4739	NA	NA	568.541	NA	25.0695	25.7464	25.4682	NA	NA	NA	NA	NA	NA	NA	NA	NA	NA
3701	LP_4744	NA	NA	569.434	NA	22.0551	23.2249	22.3524	NA	NA	NA	NA	NA	NA	NA	NA	NA	NA
2380	LP_4757	lysoPC 22:5	FA 22:5	570.355	NA	17.0585	18.1065	17.2862	21.1123	21.5224	20.5792	18.4791	20.5654	19.3027	0.00300015	0.0358667	0.0425952	3.07847
1039	LP_4784	NA	NA	574.556	NA	NA	NA	NA	21.236	21.0477	21.5396	16.7481	16.6973	17.1272	2.35815e-05	2.35815e-05	8.97885e-05	21.3606
2490	LP_4804	NA	NA	576.462	NA	21.6068	22.2775	21.7501	NA	NA	16.6081	NA	NA	NA	0.00593561	NA	NA	NA
3702	LP_4807	NA	NA	576.498	NA	20.4973	21.4914	20.7999	NA	NA	NA	NA	NA	NA	NA	NA	NA	NA
3703	LP_4832	NA	NA	578.415	NA	26.172	26.5727	26.3315	NA	NA	NA	NA	NA	NA	NA	NA	NA	NA
3704	LP_4838	NA	NA	578.481	NA	20.5049	21.6203	20.9175	NA	NA	NA	NA	NA	NA	NA	NA	NA	NA
1413	LP_4841	Cer(d14:1/FA 23:1)	NA	578.551	NA	NA	NA	NA	20.12	19.8502	20.3538	17.183	17.0342	17.3529	7.10626e-05	7.10626e-05	0.000194039	7.55791
3705	LP_4854	NA	NA	580.431	NA	24.6887	25.3925	24.7425	NA	NA	NA	NA	NA	NA	NA	NA	NA	NA
2098	LP_4870	NA	NA	581.398	NA	19.8248	20.8115	20.071	21.4099	21.474	21.8064	NA	17.7147	16.2958	0.000886969	0.000321506	0.000645519	23.5588
2256	LP_4872	NA	NA	581.399	NA	NA	NA	NA	21.5655	21.7024	21.966	17.3032	18.9098	17.4541	0.0018379	0.0018379	0.00280343	14.476
2686	LP_4884	DAG 32:2	16:1/16:1 | 14:0/18:2	582.509	NA	17.461	18.2907	17.7017	17.3736	17.079	17.5275	NA	NA	16.0138	0.0258651	0.029299	0.0351922	2.48435
3706	LP_4894	NA	NA	583.414	NA	21.5021	22.1174	21.5915	NA	NA	NA	NA	NA	NA	NA	NA	NA	NA
2264	LP_4896	NA	NA	583.415	NA	21.1116	22.0613	21.3504	18.8526	18.8533	19.4033	NA	NA	NA	0.00188454	NA	NA	NA
2261	LP_4911	DAG 32:1	16:0/16:1	584.524	NA	18.6477	19.9266	18.928	15.8347	16.0449	16.3963	NA	NA	NA	0.00187194	NA	NA	NA
3707	LP_4924	NA	NA	585.43	NA	23.9735	25.1819	24.261	NA	NA	NA	NA	NA	NA	NA	NA	NA	NA
3708	LP_4925	NA	NA	585.43	NA	20.6012	22.0041	20.9869	NA	NA	NA	NA	NA	NA	NA	NA	NA	NA
3709	LP_493	NA	NA	102.192	NA	NA	NA	NA	21.9703	21.8657	22.1888	NA	NA	NA	NA	NA	NA	NA
3710	LP_4941	NA	NA	589.493	NA	20.7671	21.4568	20.9079	NA	NA	NA	NA	NA	NA	NA	NA	NA	NA
1406	LP_496	NA	NA	102.194	NA	NA	NA	NA	21.1027	20.9989	20.8567	18.776	19.0897	18.8028	6.97799e-05	6.97799e-05	0.000191619	4.27698
3711	LP_4966	NA	NA	592.431	NA	20.9251	21.9224	21.1923	NA	NA	NA	NA	NA	NA	NA	NA	NA	NA
759	LP_497	NA	NA	102.195	NA	NA	19.2394	NA	23.835	23.6762	24.047	20.2561	20.3224	20.3406	8.01023e-06	5.60488e-06	3.59997e-05	11.6832
936	LP_4973	Cer(d14:1/FA 24:1)	NA	592.566	NA	NA	NA	NA	24.1344	23.8749	24.406	19.7623	19.6794	19.9718	1.62523e-05	1.62523e-05	6.90441e-05	20.1665
3712	LP_4977	NA	NA	593.275	NA	22.6167	23.273	22.8093	NA	NA	NA	NA	NA	NA	NA	NA	NA	NA
3713	LP_4978	NA	NA	593.276	NA	25.6127	26.1062	25.6709	NA	NA	NA	NA	NA	NA	NA	NA	NA	NA
707	LP_4998	Cer(d14:1/FA 24:0)	NA	594.581	NA	NA	NA	NA	22.2569	22.2578	22.5734	17.7423	17.7413	18.0398	6.27124e-06	6.27124e-06	3.7931e-05	22.9684
3714	LP_4999	Cer(d16:1/FA 22:0)	NA	594.581	NA	NA	NA	NA	19.0336	18.6387	19.3664	NA	NA	NA	NA	NA	NA	NA
3715	LP_5001	Cer(d14:0/FA 24:1)	NA	594.582	NA	NA	NA	NA	18.0651	17.7986	18.6147	NA	NA	NA	NA	NA	NA	NA
1645	LP_5012	NA	NA	595.472	NA	23.0685	23.6312	23.3581	17.6769	17.6007	18.6895	NA	NA	NA	0.000156633	NA	NA	NA
2600	LP_5015	NA	NA	595.588	NA	22.1706	22.1516	22.0127	22.1263	21.5586	21.9834	21.563	21.4284	21.393	0.0135814	0.0298265	0.0357702	1.34533
678	LP_5024	Astaxanthin	NA	597.393	-1.06907	24.1678	25.0317	24.4015	23.5196	23.5354	23.8187	16.7604	18.2519	17.5134	5.44424e-06	6.34837e-06	3.80778e-05	69.3579
3716	LP_5034	NA	NA	597.487	NA	23.0143	23.6536	23.2927	NA	NA	NA	NA	NA	NA	NA	NA	NA	NA
3717	LP_5069	NA	NA	600.417	NA	21.0863	21.9063	21.383	NA	NA	NA	NA	NA	NA	NA	NA	NA	NA
3718	LP_5076	NA	NA	601.425	NA	22.5284	23.4671	22.991	NA	NA	NA	NA	NA	NA	NA	NA	NA	NA
3719	LP_5078	NA	NA	601.425	NA	23.2322	24.3182	23.627	NA	NA	NA	NA	NA	NA	NA	NA	NA	NA
526	LP_5107	DAG 34:5	14:0/20:5	604.493	NA	24.434	25.4175	24.6559	21.33	21.2431	21.8976	16.7022	17.5179	17.4625	2.50034e-06	2.38454e-05	9.0253e-05	19.1952
2655	LP_511	NA	NA	102.305	NA	NA	NA	NA	20.6589	20.8052	21.1038	20.3507	20.3657	20.3776	0.0200169	0.0200169	0.0246698	1.40572
1054	LP_513	NA	NA	102.306	NA	NA	17.5654	NA	22.0994	22.0894	22.4929	18.5224	18.5402	18.7389	2.528e-05	1.73193e-05	7.22236e-05	12.3526
3720	LP_5130	NA	NA	606.472	NA	20.4754	21.2123	20.8621	NA	NA	NA	NA	NA	NA	NA	NA	NA	NA
2698	LP_5133	DAG 34:4	14:0/20:4	606.509	NA	18.8875	19.9517	19.3239	18.0849	18.1226	18.5478	NA	NA	NA	0.0295189	NA	NA	NA
3721	LP_514	NA	NA	102.307	NA	NA	NA	NA	21.3699	21.3996	22.2569	NA	NA	NA	NA	NA	NA	NA
858	LP_515	NA	NA	102.307	NA	NA	16.2174	NA	22.611	22.7321	23.0861	22.2679	22.2117	22.2403	1.2658e-05	0.016517	0.0206641	1.48431
3722	LP_5158	NA	NA	609.27	NA	20.8844	21.5416	21.1883	NA	NA	NA	NA	NA	NA	NA	NA	NA	NA
2288	LP_5169	DAG 34:2	16:1/18:1 | 16:0/18:2	610.54	NA	18.1446	18.9724	18.2544	17.2749	17.2741	17.8567	16.1921	16.6609	16.7352	0.00199913	0.0199923	0.0246526	1.91741
3723	LP_5180	NA	NA	612.53	NA	22.8483	22.7525	22.8986	NA	NA	NA	NA	NA	NA	NA	NA	NA	NA
3724	LP_5188	NA	NA	613.482	NA	20.6111	21.3609	20.9613	NA	NA	NA	NA	NA	NA	NA	NA	NA	NA
3725	LP_5199	NA	NA	615.244	NA	23.0496	23.9586	23.1715	NA	NA	NA	NA	NA	NA	NA	NA	NA	NA
3726	LP_5201	NA	NA	615.245	NA	21.8261	22.8733	22.341	NA	NA	NA	NA	NA	NA	NA	NA	NA	NA
3727	LP_5219	NA	NA	617.525	NA	21.6088	22.6339	22.0493	NA	NA	NA	NA	NA	NA	NA	NA	NA	NA
3728	LP_5223	NA	NA	618.33	NA	21.1341	21.6042	21.1643	NA	NA	NA	NA	NA	NA	NA	NA	NA	NA
3729	LP_5232	NA	NA	619.435	NA	23.5061	24.5317	23.7878	NA	NA	NA	NA	NA	NA	NA	NA	NA	NA
2498	LP_5246	NA	NA	620.491	NA	20.7949	21.3077	21.3395	NA	NA	NA	17.9031	19.336	18.9356	0.00631888	NA	NA	NA
1420	LP_5248	Cer(d16:1/FA 24:1)	NA	620.597	NA	NA	NA	NA	21.4719	21.1995	21.7477	18.5019	18.4766	18.6964	7.24406e-05	7.24406e-05	0.000195971	7.54062
3730	LP_5249	Cer(d18:1/FA 22:1)	NA	620.597	NA	18.2447	19.2882	18.455	NA	NA	NA	NA	NA	NA	NA	NA	NA	NA
3731	LP_5250	Cer(d14:1/FA 26:1)	NA	620.598	NA	NA	NA	NA	16.878	16.5997	16.0776	NA	NA	NA	NA	NA	NA	NA
1043	LP_5261	NA	NA	622.587	NA	NA	NA	NA	23.5797	23.3385	23.5515	19.1261	19.255	19.6843	2.37934e-05	2.37934e-05	9.0253e-05	17.5669
706	LP_5262	Cer(d16:1/FA 24:0)	NA	622.613	NA	NA	NA	NA	21.3202	21.3813	21.5382	16.4739	16.8502	16.8981	6.16505e-06	6.16505e-06	3.74238e-05	25.5018
806	LP_5263	Cer(d16:0/FA 24:1)	NA	622.613	NA	NA	NA	NA	20.1413	19.9293	20.1996	16.8725	17.0108	17.132	1.0036e-05	1.0036e-05	5.10352e-05	8.48515
3732	LP_5269	NA	NA	623.409	NA	21.4772	22.3962	21.5726	NA	NA	NA	NA	NA	NA	NA	NA	NA	NA
2312	LP_5275	NA	NA	623.456	NA	20.0272	20.9886	20.2839	22.7949	22.8025	23.077	18.8907	20.7153	18.8266	0.00233647	0.000907935	0.0015211	10.6585
2093	LP_5277	NA	NA	623.457	NA	NA	17.4286	16.5657	21.4092	20.7875	21.5406	18.4718	NA	18.5862	0.000868106	0.00207674	0.00309043	6.57397
2581	LP_5289	NA	NA	623.619	NA	22.6102	22.8045	22.3228	22.6844	22.012	22.4187	21.7005	21.6107	21.8059	0.011624	0.0163469	0.0204623	1.58672
2579	LP_529	NA	NA	102.418	NA	NA	NA	NA	21.9194	22.0686	22.324	21.5925	21.592	21.4831	0.0113944	0.0113944	0.0146184	1.46217
3733	LP_5299	NA	NA	624.603	NA	NA	NA	NA	20.7591	20.9507	21.1845	NA	NA	NA	NA	NA	NA	NA
3734	LP_530	NA	NA	102.418	NA	NA	NA	NA	20.7537	20.8294	21.5716	NA	NA	NA	NA	NA	NA	NA
3735	LP_5302	Cer(d16:0/FA 24:0)	NA	624.628	NA	NA	NA	NA	20.6876	20.9393	20.9531	NA	NA	NA	NA	NA	NA	NA
1626	LP_5338	DAG 36:6	16:1/20:5	630.509	NA	22.8529	24.069	23.1429	23.5249	23.385	23.8842	19.6394	20.4115	20.2399	0.000143987	8.60964e-05	0.000223899	11.3223
3736	LP_5339	DAG 36:6	16:1/20:5	630.509	NA	19.5799	20.365	19.8743	NA	NA	NA	NA	NA	NA	NA	NA	NA	NA
1934	LP_5361	DAG 36:5	14:0/22:5	632.524	NA	NA	NA	NA	20.5435	20.6476	21.182	NA	16.29	16.4906	0.00048094	0.00048094	0.000897171	21.1228
1250	LP_5362	DAG 36:5	16:0/20:5	632.524	NA	NA	NA	NA	23.6005	23.4731	24.2124	17.167	17.6712	17.9526	4.4856e-05	4.4856e-05	0.00014135	71.7603
3737	LP_5363	DAG 36:5	16:0/20:5	632.524	NA	23.7243	24.7638	23.9751	NA	NA	NA	NA	NA	NA	NA	NA	NA	NA
2028	LP_5378	DAG 36:4	16:0/20:4	634.54	NA	18.4389	19.203	18.6121	19.0722	18.9442	19.7023	NA	16.2417	16.3113	0.000676186	0.000285228	0.000590593	7.79788
2612	LP_5379	DAG 36:4	14:0/22:4|16:0/20:416:1/20:3|16:1/20:3|18:2/18:2	634.54	-2.07746	16.4602	16.827	16.601	17.15	17.1197	17.4554	16.4018	16.5794	16.8706	0.0148769	0.0095063	0.0123881	1.54159
1776	LP_5392	NA	NA	636.458	NA	NA	NA	NA	20.6353	20.8794	20.6749	16.9486	17.1255	17.8341	0.000259208	0.000259208	0.000544008	10.7564
2876	LP_5398	DAG 36:3	16:0/20:3|16:1/20:2|18:1/18:2	636.556	-3.18337	NA	NA	NA	16.5096	16.3192	17.2066	16.6269	17.0328	17.1714	0.447628	0.447628	0.472938	-1.20184
2913	LP_540	NA	NA	102.529	NA	NA	NA	NA	21.256	21.4235	21.5189	21.5216	21.2615	21.4728	0.871427	0.871427	0.882087	-1.01333
3738	LP_5437	NA	NA	641.419	NA	21.7312	22.7319	21.9867	NA	NA	NA	NA	NA	NA	NA	NA	NA	NA
3739	LP_5439	NA	NA	641.419	NA	25.149	25.9395	25.2332	NA	NA	NA	NA	NA	NA	NA	NA	NA	NA
3740	LP_5440	NA	NA	641.419	NA	21.1259	21.834	21.2645	NA	NA	NA	NA	NA	NA	NA	NA	NA	NA
3741	LP_5442	NA	NA	641.419	NA	24.3869	25.4637	24.56	NA	NA	NA	NA	NA	NA	NA	NA	NA	NA
3742	LP_5446	NA	NA	641.42	NA	22.3059	23.4786	22.5205	NA	NA	NA	NA	NA	NA	NA	NA	NA	NA
2794	LP_546	NA	NA	102.531	NA	NA	NA	NA	22.0358	22.2969	22.1861	22.0272	22.0296	21.8819	0.0982133	0.0982133	0.111276	1.14348
2882	LP_547	NA	NA	102.531	NA	NA	NA	NA	23.195	23.3675	23.4708	23.3506	23.1865	23.29	0.503703	0.503703	0.526661	1.04879
3743	LP_5507	Cer(d16:1/FA 26:1)	NA	648.628	NA	NA	NA	NA	19.9005	19.7584	19.8331	NA	NA	NA	NA	NA	NA	NA
3744	LP_5508	Cer(d18:1/FA 24:1)	NA	648.629	NA	19.2119	20.4443	19.5234	NA	NA	NA	NA	NA	NA	NA	NA	NA	NA
3745	LP_5510	NA	NA	649.514	NA	20.089	21.3269	20.7209	NA	NA	NA	NA	NA	NA	NA	NA	NA	NA
618	LP_5516	NA	NA	650.475	NA	17.158	18.0771	17.3748	20.6088	20.7212	20.7282	16.0774	15.9485	16.315	4.22467e-06	1.52373e-06	1.48601e-05	23.7927
902	LP_5521	NA	NA	650.619	NA	NA	NA	NA	23.4658	23.3596	23.657	18.8994	18.6724	19.2168	1.44481e-05	1.44481e-05	6.41631e-05	23.6636
3746	LP_5524	Cer(d16:0/FA 26:1)	NA	650.644	NA	NA	NA	NA	19.2724	19.2807	19.3036	NA	NA	NA	NA	NA	NA	NA
3747	LP_5531	NA	NA	651.544	NA	20.8176	22.2348	21.4646	NA	NA	NA	NA	NA	NA	NA	NA	NA	NA
2774	LP_5533	NA	NA	651.65	NA	20.967	21.3306	20.7366	20.8366	20.1004	20.8583	20.311	20.0894	20.3683	0.0686967	0.231574	0.252379	1.26769
1778	LP_5539	DAG 38:9	18:4/20:5	652.492	NA	20.6377	21.4883	20.7738	17.3013	17.2463	17.6511	NA	NA	NA	0.000260182	NA	NA	NA
2480	LP_554	NA	NA	102.642	NA	NA	NA	NA	21.4488	21.5585	21.5276	21.2532	21.3276	21.2289	0.0053994	0.0053994	0.00736058	1.18241
3748	LP_5540	NA	NA	652.634	NA	NA	NA	NA	20.9842	21.1299	21.219	NA	NA	NA	NA	NA	NA	NA
2109	LP_5543	Cer(d18:0/FA 24:0)	NA	652.659	NA	NA	17.0086	NA	20.4989	20.6615	20.6673	NA	NA	NA	0.000938031	NA	NA	NA
3749	LP_5550	NA	NA	654.472	NA	21.9674	22.568	22.3238	NA	NA	NA	NA	NA	NA	NA	NA	NA	NA
1788	LP_5552	DAG 38:8	18:3/20:5	654.508	NA	20.124	21.3112	20.396	18.2262	18.124	18.3072	NA	16.6336	16.4272	0.000265567	0.00588974	0.0079618	3.22362
2163	LP_5574	DAG 38:7	18:2/20:5	656.524	NA	20.6487	21.8518	20.9816	20.4759	20.3343	20.8838	18.246	18.9312	18.8246	0.00119188	0.00204967	0.00305801	3.72543
1566	LP_5584	DAG 38:6	16:1/22:5	658.54	NA	NA	NA	NA	22.9871	23.0147	23.5486	18.0763	18.837	18.7993	0.000115347	0.000115347	0.000282182	24.4637
2629	LP_5586	DAG 38:6	18:1/20:5	658.54	NA	19.111	20.1908	19.4453	20.5687	20.6565	21.236	19.0704	19.6601	19.7212	0.0163576	0.00931353	0.012178	2.52535
1266	LP_5599	NA	NA	660.556	NA	NA	NA	NA	23.5819	23.6665	24.3494	17.2613	17.8412	17.9723	4.61944e-05	4.61944e-05	0.000143878	72.2204
2220	LP_5600	DAG 38:5	18:0/20:5	660.556	NA	NA	NA	NA	20.2423	20.1783	20.6538	16.8277	17.8211	17.8554	0.00149098	0.00149098	0.00233261	7.24415
1149	LP_5612	PE 30:1	14:0/16:1	662.475	NA	18.6041	19.2275	18.8718	22.5143	22.6608	22.3542	20.7804	20.6757	21.5097	3.34064e-05	0.00133456	0.00212521	2.87027
2287	LP_5617	DAG 38:4	16:0/22:4 | 18:0/20:4	662.571	NA	NA	NA	NA	19.039	19.0001	19.5116	15.9101	16.8555	16.9197	0.00199849	0.00199849	0.00299515	6.15518
3750	LP_562	NA	NA	102.753	NA	NA	NA	NA	20.887	20.8615	21.1752	NA	NA	NA	NA	NA	NA	NA
1725	LP_5640	PE 30:0	14:0/16:0	664.49	NA	NA	NA	NA	22.8012	23.0278	22.9401	18.659	18.7914	19.6037	0.000207946	0.000207946	0.000452405	14.9805
1967	LP_5641	NA	NA	664.492	NA	20.3944	21.4361	20.5806	17.1127	17.3818	17.5335	NA	NA	NA	0.000545938	NA	NA	NA
2881	LP_565	NA	NA	102.754	NA	NA	NA	NA	21.0092	20.9531	21.3274	21.0758	20.9734	20.9686	0.497599	0.497599	0.520984	1.06486
3751	LP_5657	NA	NA	666.493	NA	20.3051	20.7978	20.8068	NA	NA	NA	NA	NA	NA	NA	NA	NA	NA
3752	LP_567	NA	NA	102.755	NA	NA	NA	NA	NA	NA	NA	22.0444	21.984	22.0088	NA	NA	NA	NA
825	LP_5745	NA	NA	676.49	NA	21.0415	21.9498	21.386	20.8551	21.0864	21.132	17.9586	17.6643	17.9584	1.07378e-05	1.20169e-05	5.74463e-05	8.96335
2253	LP_5750	NA	NA	676.527	NA	NA	NA	NA	19.6275	19.7956	19.534	21.5678	21.6426	22.4912	0.00182455	0.00182455	0.00278674	-4.75074
600	LP_5770	NA	NA	678.506	NA	20.5684	21.3282	20.8002	24.786	25.0419	24.9229	21.6396	21.3583	21.7986	3.73151e-06	5.35328e-06	3.48201e-05	9.97317
429	LP_5773	DAG 40:10	20:5/20:5	678.508	NA	27.0471	27.945	27.3178	23.4767	23.5129	23.896	19.6927	20.4821	20.2994	1.28429e-06	3.12441e-05	0.000108219	11.0843
2409	LP_5777	NA	NA	678.543	NA	NA	NA	NA	20.9918	21.5402	21.3054	NA	NA	16.0043	0.00360842	0.00360842	0.00510422	38.715
721	LP_5781	NA	NA	678.65	NA	NA	NA	NA	20.9097	20.9262	21.2415	17.5367	17.4169	17.5389	6.77995e-06	6.77995e-06	3.96698e-05	11.538
3753	LP_5784	Cer(d18:0/FA 26:1)	NA	678.674	NA	NA	NA	NA	20.0424	20.1047	20.3112	NA	NA	NA	NA	NA	NA	NA
3754	LP_5794	NA	NA	679.576	NA	22.0224	22.7603	22.3836	NA	NA	NA	NA	NA	NA	NA	NA	NA	NA
2616	LP_5816	NA	NA	680.479	NA	25.4343	25.346	25.5827	25.1696	25.1806	25.3951	25.0747	24.9472	25.1362	0.0151308	0.0824406	0.0946087	1.14533
716	LP_5821	DAG 40:9	20:4/20:5	680.524	NA	24.2389	25.2489	24.5526	21.8664	21.7887	22.2077	18.404	19.1724	19.0229	6.50803e-06	8.10542e-05	0.000214263	8.50219
1621	LP_5841	DAG 40:8	20:4/20:4	682.539	NA	22.1943	23.4068	22.5281	17.4682	17.4513	17.6285	NA	NA	NA	0.000143185	NA	NA	NA
1467	LP_5842	DAG 40:8	20:4/20:4 | 20:3/20:5	682.54	NA	19.6646	20.8284	20.0501	19.4472	19.3549	19.9592	16.0072	16.6786	16.4725	8.53478e-05	0.000108678	0.000268737	9.19602
3755	LP_5843	NA	NA	682.56	NA	24.9425	25.8974	25.2715	NA	NA	NA	NA	NA	NA	NA	NA	NA	NA
1809	LP_5861	DAG 40:7	18:2/22:5	684.555	NA	NA	NA	NA	19.7594	19.8774	20.3123	16.7655	17.3669	17.1613	0.000291661	0.000291661	0.000600159	7.38769
2060	LP_5882	DAG 40:6	18:1/22:5	686.571	NA	NA	NA	NA	20.7766	20.7114	21.4049	18.0548	18.5278	18.59	0.000759984	0.000759984	0.00130339	5.95234
2281	LP_5883	DAG 40:6	18:1/22:5 | 20:1/20:5	686.572	NA	NA	NA	NA	18.8072	18.6789	19.3447	16.8987	17.3268	17.2862	0.00194594	0.00194594	0.00292966	3.4177
2545	LP_5886	NA	NA	687.543	NA	NA	NA	NA	21.0299	21.0257	20.9703	19.2592	19.0968	20.1324	0.00934175	0.00934175	0.0121943	2.85306
1570	LP_5891	PE 32:2	14:0/18:2	688.49	-0.229183	21.056	21.224	21.0618	23.2999	23.527	23.2712	22.0037	21.8003	22.5897	0.000117874	0.00104812	0.00172724	2.35348
3756	LP_5897	DAG 40:5	18:0/22:5	688.587	NA	NA	NA	NA	18.6753	18.4816	19.1461	NA	NA	NA	NA	NA	NA	NA
958	LP_5906	PE 32:1	16:1/16:0|14:0/18:1	690.506	0.975808	20.0208	20.6634	20.1688	24.5632	24.7566	24.4595	22.7571	22.7779	23.6277	1.77004e-05	0.00187109	0.0028447	2.90568
577	LP_5924	NA	NA	692.521	NA	17.3797	18.2773	17.941	22.3587	22.652	22.7336	18.9013	18.7654	19.1007	3.13867e-06	5.85055e-06	3.67329e-05	12.6314
1672	LP_5925	PE 32:0	14:0/18:0|16:0/16:0	692.521	-0.834194	NA	NA	NA	22.3819	22.5554	22.5596	18.1687	18.2813	19.0867	0.000173356	0.000173356	0.000391106	15.8536
3757	LP_5927	DAG 41:10	20:5/21:5	692.524	NA	19.1901	20.3657	19.4599	NA	NA	NA	NA	NA	NA	NA	NA	NA	NA
1356	LP_593	NA	NA	102.979	NA	NA	NA	NA	21.3525	21.3996	21.765	19.1319	18.9712	19.0258	5.90061e-05	5.90061e-05	0.000170029	5.51263
3758	LP_5956	NA	NA	696.576	NA	21.5738	22.7716	21.9991	NA	NA	NA	NA	NA	NA	NA	NA	NA	NA
639	LP_5964	NA	NA	698.254	NA	18.593	18.9382	18.6331	20.9095	20.9819	21.1608	19.9378	19.6988	19.8546	4.64599e-06	6.81037e-05	0.000188967	2.27681
3759	LP_5967	NA	NA	698.474	NA	NA	NA	NA	20.6633	20.6828	21.6608	NA	NA	NA	NA	NA	NA	NA
97	LP_5974	NA	NA	699.437	NA	21.3476	21.4324	21.3063	18.5401	18.353	18.5283	NA	15.94	15.8057	3.63834e-08	5.45808e-07	7.76124e-06	6.06678
1518	LP_5986	NA	NA	700.49	NA	16.8477	17.7921	17.3724	21.8086	21.8344	22.1577	NA	NA	NA	9.95713e-05	NA	NA	NA
3760	LP_6012	PC 30:2	14:0/16:2 | 14:1/16:1	702.505	NA	NA	NA	NA	19.6883	19.6092	19.7651	NA	NA	NA	NA	NA	NA	NA
1911	LP_6014	NA	NA	702.505	NA	20.4969	22.1663	21.5065	19.6537	19.1393	20.4396	17.1604	16.6958	17.1225	0.000423633	0.00179039	0.00274906	6.73325
1646	LP_6015	PC 30:2	14:0/16:2 | 14:1/16:1	702.506	NA	21.2832	22.1364	21.5171	NA	NA	NA	17.6938	17.1575	17.5627	0.000157554	NA	NA	NA
3761	LP_6020	NA	NA	702.529	NA	20.813	21.7763	21.1925	NA	NA	NA	NA	NA	NA	NA	NA	NA	NA
1834	LP_6025	NA	NA	702.543	NA	NA	NA	NA	21.1569	21.3705	21.066	16.2225	16.3895	17.4388	0.000322225	0.000322225	0.000646126	22.851
1830	LP_6040	PC 30:1	14:0/16:1|14:1/16:0	704.521	-1.50454	25.081	25.9134	25.5174	26.1639	26.3361	26.2487	24.3135	24.0229	24.4213	0.000315701	0.00010751	0.000266418	3.99177
2775	LP_6041	PE 33:1	15:0/18:1 | 16:1/17:0 | 16:0/17:1	704.522	NA	NA	NA	NA	19.0396	19.2535	19.008	18.0929	17.7341	18.8922	0.0702172	0.0702172	0.0808615	1.81586
2091	LP_6046	NA	NA	704.558	NA	NA	NA	NA	23.1207	23.4128	23.0244	20.1305	19.9958	20.9363	0.000858084	0.000858084	0.00145017	7.11944
2468	LP_6049	NA	NA	704.559	NA	NA	NA	NA	18.969	19.5388	18.8147	20.7103	20.8089	21.5449	0.0050722	0.0050722	0.00694169	-3.7681
375	LP_6066	PC 30:0	14:0/16:0	706.537	-1.94511	22.4193	23.0375	22.6605	27.0498	27.1886	27.4161	22.9131	22.6706	23.1362	8.37828e-07	7.11395e-07	9.07704e-06	19.8564
425	LP_6068	DAG 42:10	20:5/22:5	706.54	NA	16.9971	17.5962	16.9626	23.396	23.3585	23.7369	18.6875	19.4824	19.2869	1.26246e-06	4.13336e-06	2.91562e-05	20.321
3762	LP_6069	NA	NA	706.56	NA	21.269	22.0765	21.5953	NA	NA	NA	NA	NA	NA	NA	NA	NA	NA
3763	LP_6070	NA	NA	706.561	NA	22.1226	22.8399	22.4251	NA	NA	NA	NA	NA	NA	NA	NA	NA	NA
1569	LP_6090	DAG 42:9	20:4/22:5	708.555	NA	NA	NA	NA	21.6033	21.7456	22.0461	16.9855	17.7895	17.716	0.000116888	0.000116888	0.000284186	19.7168
3764	LP_6093	NA	NA	708.575	NA	26.5836	27.4007	26.8988	NA	NA	NA	NA	NA	NA	NA	NA	NA	NA
1567	LP_6104	PE 34:5	16:1/18:4 | 14:0/20:5	710.474	NA	NA	NA	NA	22.7511	22.8941	22.7673	19.9898	19.812	20.4085	0.0001157	0.0001157	0.000282182	6.6533
3765	LP_6107	NA	NA	710.496	NA	21.0838	22.0772	21.5431	NA	NA	NA	NA	NA	NA	NA	NA	NA	NA
3766	LP_6112	DAG 42:8	20:3/22:5	710.571	NA	NA	NA	NA	18.8411	18.7751	19.2991	NA	NA	NA	NA	NA	NA	NA
3767	LP_6115	NA	NA	710.592	NA	25.585	26.5704	25.8427	NA	NA	NA	NA	NA	NA	NA	NA	NA	NA
3768	LP_6128	PE 34:4	14:0/20:4	712.489	-2.97334	NA	NA	NA	18.2875	18.0687	18.0836	NA	NA	NA	NA	NA	NA	NA
2912	LP_6130	PE 34:4	14:0/20:4 | 16:0/18:4	712.491	NA	NA	NA	NA	18.2683	18.078	18.176	18.0951	17.9016	18.6982	0.826641	0.826641	0.839688	-1.04068
1982	LP_6150	PE 34:3	16:2/18:1|16:1/18:2|16:0/18:3	714.506	-0.503556	18.6804	19.6706	18.9442	21.3191	21.6549	21.4524	20.4387	20.4006	20.9703	0.000573119	0.025558	0.0308748	1.83051
968	LP_6172	PE 34:2	16:0/18:2|16:1/18:1	716.521	-1.56756	19.7114	20.29	19.9304	22.7628	22.7878	22.6483	22.7821	22.62	23.3054	1.83575e-05	0.471544	0.495271	-1.12469
3769	LP_6191	NA	NA	718.4	NA	20.4291	21.5939	20.8929	NA	NA	NA	NA	NA	NA	NA	NA	NA	NA
2017	LP_6193	PC 31:1	15:1/16:0 | 15:0/16:1 | 14:0/17:1	718.537	NA	21.2657	22.0354	21.6118	22.9206	23.0555	23.1513	21.6427	21.3524	21.7055	0.000654067	0.000409582	0.000788207	2.78105
2372	LP_6194	PE 34:1	16:0/18:1	718.537	NA	NA	NA	NA	20.2782	20.3033	20.2508	17.9942	18.0225	18.9153	0.00289784	0.00289784	0.00418597	3.90891
458	LP_6195	PE 34:1	14:0/20:1|16:0/18:1|16:1/18:0	718.537	-3.24708	17.7565	18.1123	17.8214	21.877	22.1789	22.0521	22.152	22.115	22.828	1.59618e-06	0.187282	0.20634	-1.25617
3770	LP_6197	NA	NA	718.546	NA	20.869	21.5847	20.9642	NA	NA	NA	NA	NA	NA	NA	NA	NA	NA
49	LP_6202	NA	NA	718.574	NA	16.1213	16.3861	16.1349	19.7151	20.0318	19.9141	23.7663	23.4605	23.8747	1.11083e-08	1.95633e-07	4.73054e-06	-14.0601
1322	LP_6207	NA	NA	719.533	NA	22.7985	23.2864	22.9301	19.0444	18.5098	19.0869	NA	16.1538	NA	5.39748e-05	0.00122356	0.00197584	6.61898
474	LP_6215	PC 31:0	15:0/16:0	720.554	NA	18.2235	19.1522	18.3273	23.5934	23.7455	23.8035	19.1402	19.198	19.3951	1.79425e-06	2.12368e-06	1.9113e-05	22.157
2838	LP_6235	NA	NA	721.505	NA	25.005	25.0845	25.2964	24.9405	24.8143	25.2083	24.8391	24.6167	25.0332	0.231167	0.344205	0.367522	1.11575
2072	LP_6252	NA	NA	722.51	NA	NA	NA	NA	21.2978	21.4574	21.2073	NA	NA	16.1472	0.000797773	0.000797773	0.00135915	36.0928
3771	LP_6254	NA	NA	722.592	NA	21.5263	22.526	21.852	NA	NA	NA	NA	NA	NA	NA	NA	NA	NA
3772	LP_6267	NA	NA	724.49	NA	NA	NA	NA	22.3153	22.2959	23.3073	NA	NA	NA	NA	NA	NA	NA
1511	LP_6268	PE 35:5	15:0/20:5	724.49	NA	NA	NA	NA	20.5212	20.739	20.7119	17.0882	16.9864	17.6536	9.79908e-05	9.79908e-05	0.000248142	10.6636
391	LP_6269	NA	NA	724.49	NA	20.9444	21.579	21.1323	20.5759	20.5002	20.6615	17.0197	16.5717	16.9207	9.72852e-07	1.23081e-06	1.29541e-05	13.378
2588	LP_6274	NA	NA	724.526	NA	NA	NA	NA	22.4011	22.6029	22.1424	21.1831	21.1883	21.7499	0.0119249	0.0119249	0.0152483	2.01161
2260	LP_6290	NA	NA	726.503	NA	20.4281	20.6258	20.5729	21.1557	21.3169	20.9483	20.2932	19.9994	20.4095	0.00185769	0.000666512	0.0011664	1.8742
2538	LP_6294	NA	NA	726.506	NA	NA	NA	NA	23.4015	23.4757	24.5285	NA	NA	16.0731	0.00875205	0.00875205	0.0114827	212.126
3773	LP_6295	NA	NA	726.506	NA	20.7862	21.7189	21.15	NA	NA	NA	NA	NA	NA	NA	NA	NA	NA
3774	LP_6297	NA	NA	726.506	NA	21.2595	21.9195	21.5879	NA	NA	NA	NA	NA	NA	NA	NA	NA	NA
940	LP_6308	GlcCer(d18:1/18:1(9Z))	NA	726.586	-1.4332	NA	NA	NA	22.4018	22.447	22.3327	16.7441	17.1406	17.479	1.63872e-05	1.63872e-05	6.92146e-05	38.6546
652	LP_6323	PC 32:3	14:0/18:3|16:2/16:1	728.521	-1.94811	23.4249	23.8972	23.6136	22.924	23.2481	23.1538	20.4436	19.977	20.5025	4.95781e-06	6.65765e-06	3.90664e-05	6.96892
3775	LP_6325	NA	NA	728.521	NA	NA	NA	NA	20.4339	19.9415	20.821	NA	NA	NA	NA	NA	NA	NA
395	LP_6326	PC 32:3	14:1/18:2|16:2/16:1	728.522	-2.62449	24.3834	25.2301	24.6304	19.8285	20.0465	19.9541	18.0916	17.2877	17.9417	9.86696e-07	0.00030741	0.000622069	4.49813
3776	LP_6330	NA	NA	728.545	NA	20.9561	21.9112	21.1919	NA	NA	NA	NA	NA	NA	NA	NA	NA	NA
2298	LP_6331	NA	NA	728.558	NA	NA	NA	NA	20.719	21.2126	20.3505	17.8056	17.7738	18.6507	0.00213098	0.00213098	0.00316505	6.42636
1766	LP_6332	NA	NA	728.558	NA	NA	NA	NA	20.9466	21.276	20.8605	16.738	16.6018	17.5742	0.000249516	0.000249516	0.000526529	16.6376
1582	LP_6334	NA	NA	728.559	NA	NA	NA	NA	22.2483	22.6061	22.1008	16.415	16.768	17.543	0.000121121	0.000121121	0.000293861	42.51
3777	LP_6338	NA	NA	728.603	NA	NA	NA	NA	20.7516	21.066	20.758	NA	NA	NA	NA	NA	NA	NA
959	LP_6364	NA	NA	730.5	NA	18.7758	20.0852	19.0505	21.4519	21.7244	21.718	16.4444	16.061	16.5334	1.77673e-05	5.68569e-06	3.61477e-05	38.9926
1894	LP_6368	PC 32:2	14:0/18:2|16:1/16:1|16:2/16:0	730.537	-0.0381416	27.0822	27.7906	27.4356	26.5643	26.6765	26.7228	25.6773	25.2388	25.7652	0.000398769	0.00234363	0.00345872	2.13483
3778	LP_6372	PE 35:2	17:1/18:1 | 16:1/19:1	730.538	NA	NA	NA	NA	NA	NA	NA	18.0846	17.8054	18.6492	NA	NA	NA	NA
3779	LP_6374	NA	NA	730.561	NA	25.1681	26.0886	25.472	NA	NA	NA	NA	NA	NA	NA	NA	NA	NA
1681	LP_6376	NA	NA	730.574	NA	NA	NA	NA	24.5297	24.8888	24.5337	20.5482	20.665	21.3766	0.000185119	0.000185119	0.000412821	13.8083
2366	LP_6402	NA	NA	732.49	NA	18.3177	19.868	19.1818	20.8947	21.0971	21.0209	18.8134	18.4427	19.0642	0.00283127	0.00136939	0.00216875	4.69389
1878	LP_6407	PC 32:1	14:0/18:1|16:1/16:0	732.552	-0.481427	26.5412	27.4041	26.8343	28.1779	28.2701	28.238	26.1545	25.7992	26.3287	0.000366197	0.000123061	0.000296704	4.39105
2532	LP_6408	PC 32:1	16:1/16:0	732.553	NA	NA	NA	NA	20.9484	21.1669	21.0428	20.3536	19.9029	20.4099	0.00854983	0.00854983	0.0112365	1.77842
2789	LP_6409	PE 35:1	17:0/18:1	732.553	NA	NA	NA	NA	18.0103	18.1906	17.9529	17.2143	17.0876	17.9628	0.0895482	0.0895482	0.102158	1.54727
3780	LP_6412	NA	NA	732.576	NA	20.8659	21.9543	21.2467	NA	NA	NA	NA	NA	NA	NA	NA	NA	NA
3781	LP_6413	NA	NA	732.576	NA	22.434	23.2916	22.7116	NA	NA	NA	NA	NA	NA	NA	NA	NA	NA
3782	LP_6416	NA	NA	732.589	NA	NA	NA	NA	NA	NA	NA	20.6779	20.6105	21.5394	NA	NA	NA	NA
1637	LP_6417	NA	NA	732.589	NA	NA	NA	NA	22.1969	22.4925	22.1372	17.3895	17.0728	18.1489	0.000149598	0.000149598	0.000350829	26.6945
435	LP_6440	PC 32:0	14:0/18:0	734.568	-0.163494	21.415	22.3375	21.6809	26.8491	26.8382	27.0686	22.0334	21.951	22.3072	1.36474e-06	1.20418e-06	1.29321e-05	28.2755
2097	LP_6441	DAG 44:10	22:5/22:5	734.572	NA	NA	NA	NA	20.1296	20.0111	20.6798	NA	16.5393	16.2389	0.000886494	0.000886494	0.00149274	14.7678
3783	LP_6442	NA	NA	734.591	NA	23.6055	24.445	23.8414	NA	NA	NA	NA	NA	NA	NA	NA	NA	NA
1491	LP_6459	PE 36:6	18:3/18:3 | 16:1/20:5	736.49	NA	NA	NA	NA	24.4639	24.4908	24.3543	21.2246	21.1049	21.7243	9.18218e-05	9.18218e-05	0.000236597	8.48601
3784	LP_6460	PE 36:6	16:2/20:4	736.49	NA	19.1638	19.8448	19.4833	NA	NA	NA	NA	NA	NA	NA	NA	NA	NA
2604	LP_6461	PE 36:6	NA	736.49	-0.516897	NA	NA	NA	17.2412	17.1077	17.5736	16.5877	16.794	16.648	0.0140824	0.0140824	0.0177911	1.54856
3785	LP_6462	PE 36:6	18:3/18:3 | 16:1/20:5	736.49	NA	22.1391	22.9221	22.4797	NA	NA	NA	NA	NA	NA	NA	NA	NA	NA
949	LP_6463	NA	NA	736.51	NA	21.0758	21.8955	21.4853	17.1591	17.128	17.2658	NA	15.8468	16.4609	1.68037e-05	0.0182181	0.0226092	2.04263
1667	LP_6468	NA	NA	736.559	NA	NA	NA	NA	21.9932	22.2542	22.0981	18.1959	17.6523	18.6211	0.000167792	0.000167792	0.000381525	15.5485
3786	LP_6476	NA	NA	736.607	NA	23.6713	24.613	23.9485	NA	NA	NA	NA	NA	NA	NA	NA	NA	NA
3787	LP_6477	TAG 42:2	14:0/14:1/14:1	736.641	NA	NA	NA	NA	18.3336	18.722	18.4078	NA	NA	NA	NA	NA	NA	NA
168	LP_6490	PE 36:5	16:0/20:5 | 16:1/20:4	738.505	NA	17.6358	17.0401	17.5734	26.1013	26.1512	26.1989	21.9272	21.7914	22.5418	1.02531e-07	3.04193e-06	2.34789e-05	16.7215
1023	LP_6491	PE 36:5	14:0/22:5 | 18:3/18:2	738.506	NA	NA	NA	NA	23.4221	23.6379	23.3897	18.509	18.4383	19.063	2.24256e-05	2.24256e-05	8.6214e-05	28.112
3788	LP_6492	PE 36:5	18:4/18:1 | 16:1/20:4	738.506	NA	21.7603	22.4226	22.0498	NA	NA	NA	NA	NA	NA	NA	NA	NA	NA
3789	LP_6493	PE 36:5	18:4/18:1 | 16:1/20:4	738.506	NA	NA	NA	NA	NA	NA	NA	18.4546	18.296	18.517	NA	NA	NA	NA
3790	LP_6495	NA	NA	738.527	NA	24.0458	24.6966	24.3601	NA	NA	NA	NA	NA	NA	NA	NA	NA	NA
1676	LP_6505	TAG 42:1	12:0/12:0/18:1 | 12:0/14:0/16:1 | 14:0/14:0/14:1 | 12:0/14:1/16:0	738.659	-0.407987	18.6772	19.8592	18.786	22.2608	22.2982	22.4071	21.0387	20.6859	20.918	0.000179198	0.00417146	0.00581895	2.71533
2501	LP_6514	PE 36:4	16:0/20:4 | 14:0/22:4	740.519	NA	NA	NA	NA	21.3225	21.7893	21.2378	NA	NA	17.1972	0.00643987	0.00643987	0.00866	19.0619
2188	LP_6517	PE 36:4	16:0/20:4 | 16:1/20:3	740.521	NA	NA	NA	NA	22.4936	22.6295	22.5848	20.4951	20.38	21.1288	0.00129305	0.00129305	0.00206906	3.73544
569	LP_6520	PE 36:4	16:1/20:3|18:2/18:2|18:3/18:1	740.523	0.0207552	17.7485	17.6646	17.4924	19.7968	19.9227	19.8657	19.4365	19.2021	19.6013	3.05727e-06	0.00852554	0.0112109	1.36458
3791	LP_6527	NA	NA	740.613	NA	24.9968	25.6893	25.1465	NA	NA	NA	NA	NA	NA	NA	NA	NA	NA
1465	LP_6530	TAG 42:0	12:0/14:0/16:0|14:0/14:0/14:0	740.675	-0.188963	18.073	19.0869	17.9915	21.7313	21.7802	21.7384	20.6053	20.3248	20.5941	8.4109e-05	0.00585082	0.00791843	2.36511
1558	LP_6544	NA	NA	742.535	NA	21.1101	21.6063	21.193	18.2736	18.6161	18.5612	NA	NA	NA	0.000111851	NA	NA	NA
1181	LP_6545	PC 33:3	16:1/17:2	742.536	NA	22.2494	23.2086	22.7263	18.6108	18.3657	NA	18.3241	18.0379	18.5186	3.63005e-05	0.567214	0.588815	1.14448
581	LP_6546	PE 36:3	16:1/20:2|18:2/18:1_x000D_	742.537	-2.27515	17.6949	18.0385	18.0007	21.9732	22.1032	21.9495	21.021	20.9184	21.6783	3.2363e-06	0.0101424	0.0131285	1.74442
3792	LP_6550	NA	NA	742.56	NA	20.7464	21.5724	20.9899	NA	NA	NA	NA	NA	NA	NA	NA	NA	NA
3793	LP_6560	NA	NA	742.63	NA	20.8738	21.7304	21.1732	NA	NA	NA	NA	NA	NA	NA	NA	NA	NA
409	LP_6569	NA	NA	743.543	NA	18.4552	18.5643	18.7171	21.0782	21.1814	21.2118	19.3197	19.12	19.4853	1.12375e-06	3.02435e-06	2.34025e-05	3.60212
862	LP_6573	NA	NA	744.044	NA	18.5785	18.1211	18.4882	20.8493	20.8904	21.0335	19.2961	18.9622	19.3944	1.27471e-05	4.43177e-05	0.00013965	3.26435
1731	LP_6578	PE 36:2	16:1/20:1|18:1/18:1|18:2/18:0|16:0/20:2	744.553	-1.83647	16.139	16.207	15.9427	18.9317	18.6123	18.3087	NA	NA	NA	0.000212865	NA	NA	NA
1733	LP_6579	PC 33:2	16:1/17:1 | 15:0/18:2 | 14:0/19:2 | 16:0/17:2	744.553	NA	23.4487	24.2618	23.6535	22.0303	22.181	22.3827	21.7023	21.4394	21.7541	0.000214303	0.0492262	0.0575175	1.48049
730	LP_6580	PE 36:2	18:1/18:1|16:0/20:2	744.553	-0.891203	NA	16.2924	16.021	19.7075	19.9449	19.6541	21.8467	21.6737	22.3795	7.03994e-06	0.000163221	0.000373699	-4.58774
3794	LP_6584	NA	NA	744.577	NA	21.144	22.0618	21.4841	NA	NA	NA	NA	NA	NA	NA	NA	NA	NA
3795	LP_6586	NA	NA	744.588	NA	NA	NA	NA	21.6737	21.8368	21.7901	NA	NA	NA	NA	NA	NA	NA
3796	LP_6588	NA	NA	744.589	NA	NA	NA	NA	NA	NA	NA	21.1162	21.0157	21.3907	NA	NA	NA	NA
3797	LP_660	NA	NA	103.09	NA	NA	NA	NA	20.6154	20.6899	21.064	NA	NA	NA	NA	NA	NA	NA
2676	LP_6608	PC 33:1	15:0/18:1 | 16:1/17:0 | 16:0/17:1	746.568	NA	22.0089	23.2537	22.4123	21.9921	22.0534	22.2154	21.4414	20.7349	21.4235	0.024039	0.0482616	0.0564473	1.84936
2634	LP_6609	PE 36:1	14:0/22:1 | 16:0/20:1 | 18:1/18:0	746.568	NA	NA	NA	NA	21.686	21.7228	21.6808	20.6327	20.572	21.2657	0.0171124	0.0171124	0.0213284	1.83155
459	LP_6614	NA	NA	746.604	NA	NA	16.14	15.8248	17.0067	17.6652	17.6236	23.9966	23.5266	23.9321	1.60072e-06	1.56394e-06	1.51235e-05	-83.6676
368	LP_6664	NA	NA	750.505	NA	22.4073	23.3374	22.8323	20.1236	20.1388	20.248	17.2409	17.1559	17.1942	7.76073e-07	1.09308e-05	5.40799e-05	7.85239
3798	LP_6674	NA	NA	750.542	NA	NA	NA	NA	21.6776	21.9985	21.8001	NA	NA	NA	NA	NA	NA	NA
1547	LP_6675	NA	NA	750.542	NA	NA	NA	NA	22.8095	23.2813	22.8845	16.3929	16.7452	17.6317	0.000106341	0.000106341	0.000264369	67.1095
2662	LP_6676	NA	NA	750.543	NA	NA	NA	NA	20.9199	21.3807	20.2114	NA	NA	16.2708	0.0214713	0.0214713	0.0263083	23.6942
3799	LP_6694	NA	NA	751.533	NA	21.3095	22.1791	21.6122	NA	NA	NA	NA	NA	NA	NA	NA	NA	NA
3800	LP_6704	PE 37:5	15:0/22:5 | 16:0/21:5	752.521	NA	NA	NA	NA	20.5229	20.8907	20.6042	NA	NA	NA	NA	NA	NA	NA
[truncated: 2,898 more rows]

## Sheet: Diff AMvsRE FDR<0.05
Orig order	Peak.ID	Compound_Name	FA.composition	mz_mean	mz_diff_ppm	a1	a2	a4	AM3a	AM4a	AM6a	RE11a	RE12a	RE9a	p-value(Type)	p-value(AM vs. RE)	FDR(p-value(AM vs. RE))	Fold-Change(AM vs. RE)
430	GC_1	2-Hydroxypyridine	NA	152	NA	16.1466	16.3926	16.1914	17.5889	17.779	17.7531	15.3005	15.2383	15.5021	1.28599e-06	4.27019e-07	6.7461e-06	5.13391
78	GC_10	L-Valine	NA	144	NA	20.5361	20.7241	20.551	20.4711	20.4103	20.5945	15.8105	15.9192	16.2071	2.55917e-08	2.04015e-08	1.89067e-06	22.8329
135	GC_100	Citrulline/Arginine	NA	157	NA	18.7386	18.9242	18.9441	15.333	15.3826	15.7137	12.0778	12.1331	12.5781	6.32028e-08	1.44486e-06	1.43814e-05	9.27517
354	GC_102	Methyl-alpha-D-galactoside	NA	204	NA	16.0201	16.3456	16.0857	19.625	19.9195	19.8117	13.8723	14.3977	14.6522	7.11799e-07	2.47719e-07	5.40633e-06	44.5707
1187	GC_103	L-Lysine	NA	174	NA	18.8519	19.1541	18.8299	18.9546	19.1128	18.8498	15.6023	15.4207	16.4285	3.65716e-05	2.60034e-05	9.56222e-05	8.90876
42	GC_104	NA	NA	226	NA	10.5632	10.8138	10.5934	15.4697	15.5534	15.5093	10.1787	10.0389	10.4041	9.16498e-09	5.32567e-09	1.47361e-06	39.494
5	GC_105	NA	NA	173	NA	15.9543	15.8909	15.7376	17.4739	17.6881	17.56	8.45121	8.21432	8.0607	6.0661e-10	2.76083e-10	3.25152e-07	644.437
93	GC_106	NA	NA	318	NA	16.3782	16.7266	16.297	10.9665	11.1874	11.1743	9.51175	9.03067	9.43879	3.39965e-08	4.88367e-05	0.000148776	3.43978
308	GC_107	NA	NA	303	NA	13.3961	13.7358	13.3877	7.79442	8.25267	8.37938	5.58496	6.44294	6.32193	4.99156e-07	0.000345871	0.000684943	4.07145
141	GC_108	NA	NA	231	NA	16.6764	17.2085	16.6514	9.60177	10.0755	9.28771	5.78136	5.80735	6.39232	6.84941e-08	1.48022e-05	6.51932e-05	12.6521
900	GC_109	NA	NA	257	NA	12.1283	12.5248	12.2729	8.91588	9.5216	9.13186	7.7211	6.58496	7.45121	1.44012e-05	0.00106252	0.001746	3.83003
1632	GC_11	NA	NA	154	NA	16.5548	17.178	16.9542	16.5065	16.7894	16.4621	14.791	13.8987	14.2153	0.000147443	0.000159073	0.000367288	4.8714
85	GC_110	myo-Inositol	NA	217	NA	19.3413	19.4025	19.4607	17.9093	18.058	18.0423	14.713	14.5489	14.9647	3.10885e-08	9.57827e-08	3.26424e-06	9.58661
480	GC_111	NA	NA	218	NA	18.9392	19.299	18.9723	21.0463	20.9421	21.0484	16.2202	15.6302	16.4646	1.83862e-06	6.024e-07	8.30031e-06	30.0086
230	GC_112	Conduritol B Epoxide	NA	190	NA	13.9085	14.0792	14.0961	10.0458	10.3696	10.2912	6.97728	6.74147	7.56986	2.25901e-07	7.77932e-06	4.39665e-05	8.81102
1060	GC_113	NA	NA	154	NA	10.4481	12.1855	9.97585	18.8485	18.8217	18.9474	15.37	14.82	15.3778	2.55488e-05	0.000649748	0.00114254	12.8464
45	GC_115	Mannitol	NA	319	NA	17.5797	18.0223	17.5015	8.01123	8.41785	7.73471	6.22882	6.02237	5.75489	1.00776e-08	0.000131629	0.00031377	4.14845
1450	GC_116	NA	NA	87	NA	12.8815	13.2405	12.8172	13.8063	14.2641	14.1903	11.7478	11.2119	11.7768	8.02457e-05	2.5831e-05	9.53407e-05	5.68868
534	GC_117	NA	NA	244	NA	11.6375	12.0758	11.5353	13.3799	13.6131	13.5031	7.61471	6.49185	6.55459	2.65156e-06	1.02886e-06	1.18122e-05	97.7923
614	GC_118	Spermidine	NA	144	NA	17.8316	17.968	17.7201	11.8388	11.811	11.6595	9.44708	11.0821	10.7254	4.12172e-06	0.0168118	0.0209804	2.55191
645	GC_119	NA	NA	357	NA	10.6883	11.6257	10.3837	15.5012	15.7347	15.5195	17.3221	16.73	17.2291	4.8048e-06	0.00473966	0.00654457	-2.84534
61	GC_12	NA	NA	146	NA	10.3015	10.7202	10.4868	16.934	16.9488	17.2027	16.0692	15.8644	16.1823	1.55261e-08	0.000460183	0.00086757	1.98606
67	GC_120	NA	NA	441	NA	12.8553	13.2734	12.9871	15.3336	15.8853	15.3301	6.79442	6.96578	6.87036	1.771e-08	6.60662e-09	1.47361e-06	398.781
2224	GC_121	Caffeic acid	NA	219	NA	8.96867	9.26444	8.52748	11.4168	11.4051	12.8543	9.59432	9.92926	10.1189	0.00154766	0.00414366	0.00579258	4.03127
992	GC_122	alpha-Cembrenediol	NA	169	NA	10.5177	10.9366	10.8368	8.52748	9.26209	9.11374	6.39232	7.03342	7	2.01346e-05	0.000205574	0.000448507	4.46664
627	GC_123	NA	NA	387	NA	7.06609	6.67243	5.83289	13.2956	13.0312	13.7847	8.21432	7.55459	7.67243	4.50262e-06	6.92178e-06	4.01846e-05	47.0701
1235	GC_124	D-Fructose 6-phosphate	NA	155	NA	8.20457	8.6865	8.57743	8.52356	8.63662	8.53528	5.90689	6.59991	6.16993	4.14748e-05	2.75606e-05	9.93e-05	5.06155
330	GC_125	D-Glucose 6-phosphate	NA	387	NA	5.9542	7.05528	6.20945	15.3016	15.0208	15.8969	8.87652	8.74147	8.52748	6.18328e-07	1.41184e-06	1.41427e-05	103.344
285	GC_126	Glucose-6-phosphate	NA	387	NA	6.16993	5.90689	6.2854	12.7838	12.4587	13.3588	7.18982	6.72792	6.85798	3.99096e-07	4.50553e-07	6.92031e-06	61.4716
345	GC_127	L-Tryptophan	NA	202	NA	16.6617	17.0589	16.6756	16.3491	16.3783	16.3455	11.8922	12.0327	12.5572	6.75329e-07	6.90083e-07	8.9444e-06	18.3401
543	GC_128	L-Cystine	NA	146	NA	9.77972	10.2384	9.91439	16.3548	16.9693	16.548	5.12928	6.02237	7.16993	2.7143e-06	9.12726e-07	1.0793e-05	1465.15
193	GC_129	NA	NA	232	NA	6.67243	7.2854	7.22882	16.8199	17.124	16.5563	9.19229	8.29002	8.98868	1.34863e-07	2.02304e-07	4.77586e-06	257.729
850	GC_131	NA	NA	128	NA	8.21432	8.16491	8.12412	9.40939	10.2946	9.06609	14.0111	13.2052	13.6608	1.22284e-05	2.77617e-05	9.97099e-05	-16.4001
805	GC_133	NA	NA	156	NA	6.91886	5.97728	6.44294	9.66534	9.82655	9.72281	10.8455	10.2621	10.584	1.00247e-05	0.020403	0.0251056	-1.77232
254	GC_134	NA	NA	387	NA	7.04439	7.09803	7.08746	13.124	12.6656	12.9039	7.40088	6.79442	6.58496	2.94423e-07	2.01914e-07	4.77586e-06	62.7284
317	GC_136	NA	NA	125	NA	5	5.24793	5.20945	11.5779	11.5221	11.7607	8.98584	8.0607	8.70044	5.39503e-07	1.46709e-05	6.51241e-05	8.21301
879	GC_137	Unknown similar to Trehalose	NA	217	NA	7.45943	7.46761	6.52356	12.6845	12.5824	12.561	16.2759	14.8929	14.4132	1.35062e-05	0.0026162	0.00382685	-5.99889
282	GC_139	NA	NA	151	NA	6.24793	7.02237	6.71425	17.062	17.2334	16.8755	8.45533	7.06609	7.33985	3.84997e-07	3.89549e-07	6.36359e-06	692.919
26	GC_14	Glycerol	NA	205	NA	19.7814	19.9136	19.8228	13.9835	14.3611	14.2551	13.6938	13.8227	13.9443	4.95092e-09	0.0156438	0.019614	1.30102
1707	GC_142	D-Maltose	NA	204	NA	11.0464	11.5656	10.9737	15.858	16.4798	16.0982	6.89482	9.99859	8.98014	0.000196467	6.89269e-05	0.000190276	183.646
58	GC_144	D-Trehalose	NA	289	NA	5.85798	6.44294	6.16993	12.9531	12.858	12.9678	18.4153	18.0628	17.5986	1.40135e-08	6.91075e-07	8.9444e-06	-34.2801
1166	GC_145	Unknown similar to Trehalose	NA	289	NA	6.12928	6.35755	6.49185	10.1561	10.0674	10.1408	13.9897	12.4186	12.0698	3.50224e-05	0.00149231	0.00233312	-6.51868
917	GC_146	NA	NA	217	NA	16.386	16.9107	16.329	16.6065	16.9342	16.7209	13.0808	12.1466	12.9719	1.53537e-05	9.67602e-06	5.04013e-05	16.232
2346	GC_148	NA	NA	289	NA	5.39232	5.72792	5.85798	6.91886	7.09803	7.20945	11.1485	8.54689	9.13699	0.00268064	0.0083456	0.0110056	-5.79713
464	GC_149	Guanosine	NA	324	NA	10.1687	10.8392	10.0182	15.7835	16.038	15.9979	10.5821	10.0539	10.8376	1.71142e-06	1.36799e-06	1.38615e-05	43.6697
199	GC_15	Phosphate	NA	241	NA	10.3966	10.6751	10.1699	15.9131	16.2741	15.9991	13.7796	14.008	14.1219	1.47563e-07	1.7501e-05	7.29272e-05	4.26424
278	GC_150	NA	NA	352	NA	7.06609	6.87036	6.04439	13.9399	14.2697	14.2212	6.52356	6.71425	6.12928	3.65929e-07	2.49807e-07	5.40633e-06	206.204
500	GC_151	NA	NA	280	NA	7.69349	7.35755	6.56986	14.1319	14.4601	14.3863	9.23362	8.38802	8.89178	2.12182e-06	4.08222e-06	2.8998e-05	44.8895
60	GC_153	Uridine monophosphate|inosine 5prime-monophosphate	NA	169	NA	6.67243	6.85798	6.16993	17.3937	17.864	17.4814	12.4144	12.217	12.5897	1.47751e-08	4.2233e-07	6.74327e-06	36.0681
592	GC_154	Sucrose-6-Phosphate	NA	271	NA	6.70044	6.71425	6.2854	10.6421	10.9823	10.8811	9.92333	9.19722	9.63118	3.5331e-06	0.00136106	0.00215998	2.38046
367	GC_155	NA	NA	204	NA	6.39232	7.08746	6.67243	14.6995	15.222	14.8661	10.128	11.1755	10.5943	7.74082e-07	1.11299e-05	5.47206e-05	19.6516
156	GC_156	Adenosine-5-monophosphate	NA	169	NA	6.56986	6	6.44294	18.0835	18.4882	18.2066	14.8215	13.7198	14.6788	8.55724e-08	2.40058e-05	9.05668e-05	14.4475
797	GC_158	Unknown similar to Trehalose	NA	204	NA	7	7.63662	5.85798	8.49586	8.52748	7.87036	14.2869	13.978	14.4487	9.73332e-06	1.55988e-05	6.69356e-05	-61.3917
1368	GC_16	4-Hydroxybutyric acid|Malonic acid	NA	233	NA	9.65642	10.0362	9.76653	10.8074	11.1599	11.1478	8.16993	8.64386	8.82018	6.11549e-05	1.94097e-05	7.85836e-05	5.63221
164	GC_17	L-Leucine	NA	158	NA	20.4143	20.6709	20.4842	19.8986	19.656	19.8858	15.7206	15.7532	16.1263	9.66779e-08	1.2682e-07	3.77255e-06	15.4205
1309	GC_18	NA	NA	228	NA	12.3021	12.6963	12.7175	14.3941	14.4217	14.5564	12.8152	12.5519	13.0452	5.2311e-05	5.81947e-05	0.000168351	3.14555
1089	GC_2	Glycolic acid	NA	177	NA	12.1095	12.1351	12.1261	14.0717	14.5402	14.7358	13.1309	13.2786	13.3291	2.80862e-05	0.000376004	0.000733952	2.30223
201	GC_20	L-Isoleucine	NA	159	NA	16.6531	16.9632	16.6894	17.1934	17.0612	17.3472	12.3682	12.4686	12.8194	1.48405e-07	8.43157e-08	3.21721e-06	25.0808
529	GC_22	Orthophosphate	NA	299	NA	17.3299	17.9731	17.6065	20.8333	20.8335	20.838	19.7635	19.8648	19.9271	2.51046e-06	0.000770354	0.00131728	1.97673
90	GC_23	L-Proline	NA	142	NA	22.384	22.3728	22.3634	21.9673	21.9372	21.9593	16.8661	17.4032	17.2888	3.32784e-08	3.23263e-08	2.11661e-06	27.2565
69	GC_26	D-Glyceric acid	NA	189	NA	16.3281	16.3466	16.4773	13.0946	13.293	13.3856	11.4625	11.421	11.6852	1.92256e-08	3.00431e-06	2.33255e-05	3.32841
2685	GC_27	Benzoic acid	NA	105	NA	16.2782	16.0471	16.4139	15.9069	16.0785	16.4727	15.6823	15.6511	15.6871	0.0258446	0.0256924	0.031021	1.39395
172	GC_28	L-Serine	NA	204	NA	19.1047	19.4229	19.1723	19.4903	19.5981	19.7784	15.2352	15.1051	15.4722	1.10729e-07	6.35137e-08	2.70878e-06	20.4132
18	GC_29	Succinic acid	NA	247	NA	18.1911	18.325	18.1871	16.7453	16.9608	16.9967	10.6046	10.7707	10.9556	1.59457e-09	2.38793e-09	1.38441e-06	69.7421
122	GC_3	L-Alanine	NA	116	NA	21.7974	21.8826	21.8136	21.3619	21.4044	21.4892	17.5312	17.6014	17.9601	5.44817e-08	5.69895e-08	2.65774e-06	13.1855
107	GC_30	L-Threonine	NA	219	NA	18.4703	18.7447	18.5275	18.6579	18.5824	18.8852	13.132	13.2943	13.5843	4.19574e-08	2.89239e-08	2.11661e-06	41.4021
1890	GC_31	Fumaric acid	NA	147	NA	17.9952	18.239	17.8343	19.4864	19.6303	19.955	18.3697	18.8705	18.4724	0.000378957	0.00117661	0.00190511	2.17299
19	GC_32	NA	NA	156	NA	17.6146	17.9046	17.68	12.0607	12.1118	12.3365	10.7871	10.8963	10.865	1.69817e-09	1.3926e-05	6.3026e-05	2.49701
1370	GC_33	NA	NA	141	NA	10.1163	10.3487	10.196	9.66	9.65642	9.82496	9.29692	9.29462	9.37069	6.15993e-05	0.00189427	0.00287052	1.31317
64	GC_34	NA	NA	99	NA	16.4114	16.651	16.5106	14.2072	14.501	14.3833	11.6618	11.4691	11.6334	1.6811e-08	1.66481e-07	4.42094e-06	6.84814
47	GC_35	beta-Alanine	NA	248	NA	11.5309	11.7457	11.5038	13.31	13.2381	13.0334	7.57743	7.62936	7.81378	1.07842e-08	4.00271e-09	1.47361e-06	45.8972
1197	GC_36	NA	NA	240	NA	10.4868	10.4398	10.7398	12.1251	12.0509	12.1209	9.42417	8.99718	9.8009	3.74743e-05	1.21109e-05	5.78056e-05	6.46
1298	GC_37	NA	NA	86	NA	12.6602	12.6454	12.5646	11.2276	11.2808	11.0681	11.6284	11.6724	12.0154	5.07658e-05	0.00237696	0.00350568	-1.49478
228	GC_38	Erythritol	NA	217	NA	15.0397	15.3399	15.108	10.851	11.0279	11.0098	9.72622	9.20701	9.85798	2.17464e-07	0.000309365	0.000624389	2.57725
25	GC_39	NA	NA	255	NA	7.25739	7.41785	7.2854	18.4643	18.252	18.5842	15.14	14.4347	14.7416	4.63452e-09	1.22369e-06	1.29541e-05	12.6531
1936	GC_4	Pyruvic acid	NA	174	NA	13.7099	14.2467	13.5005	15.243	15.2471	15.2775	12.7764	13.4617	13.3608	0.000488485	0.000181608	0.000406556	4.15899
249	GC_40	NA	NA	116	NA	11.4424	11.9226	11.5708	16.8721	16.8172	16.957	13.0338	12.4548	12.7715	2.81866e-07	4.97308e-07	7.34946e-06	17.4934
1245	GC_41	3-Cyanoalanine	NA	141	NA	13.8385	14.3795	14.0376	14.2287	14.2047	14.6286	12.1491	11.7764	12.1501	4.38436e-05	2.33982e-05	8.9174e-05	5.02387
217	GC_42	NA	NA	174	NA	16.5186	16.8226	16.5898	15.8548	15.7913	15.9441	12.3095	11.762	12.0084	1.92234e-07	2.72473e-07	5.627e-06	14.2884
609	GC_44	NA	NA	389	NA	6.20945	6.72792	6.20945	10.062	9.84862	10.2408	6.37504	6.14975	5.72792	3.99759e-06	2.37613e-06	2.01995e-05	15.6301
38	GC_45	NA	NA	188	NA	7.2854	6.76818	6.74147	16.0601	15.9928	16.0852	9.82018	9.43879	9.66534	8.25617e-09	2.50167e-08	2.11661e-06	84.7183
1062	GC_46	NA	NA	102	NA	11.2986	11.4429	11.3044	11.3509	11.4486	11.4533	10.7406	10.6147	10.722	2.57993e-05	1.45061e-05	6.44846e-05	1.65311
440	GC_47	L-Malic acid	NA	233	NA	14.1256	14.6229	14.045	17.8258	18.0944	18.0581	13.9852	14.3527	14.3093	1.40495e-06	9.96348e-07	1.15387e-05	13.7088
452	GC_48	L-Threonic acid	NA	292	NA	12.7738	13.218	12.9001	12.5075	12.8514	12.6562	9.4818	9.22882	9.67066	1.49981e-06	1.46165e-06	1.4395e-05	9.2617
394	GC_49	NA	NA	188	NA	8.56605	9.04439	8.40939	14.8743	15.5828	15.762	13.1129	13.2748	13.4411	9.82353e-07	0.000277049	0.000575199	4.3774
77	GC_5	Glycine	NA	102	NA	18.9686	19.4044	19.1215	21.4331	21.5468	21.6345	15.422	15.6949	15.6318	2.54096e-08	8.28033e-09	1.47361e-06	62.0452
709	GC_50	trans-4-Hydroxy-L-proline	NA	140	NA	14.7076	14.9642	14.7792	12.6018	12.9326	12.7528	12.1821	11.633	12.0095	6.29246e-06	0.00258031	0.00378631	1.76647
363	GC_52	L-Methionine	NA	176	NA	16.9842	17.2755	16.9519	16.5627	16.4349	16.5159	14.1294	14.2039	14.4338	7.55502e-07	1.25435e-06	1.31052e-05	4.75296
379	GC_53	L-Cysteine	NA	220	NA	13.0605	13.8736	13.1309	18.5266	18.7206	18.7542	12.5774	12.4853	13.0544	8.87527e-07	4.83252e-07	7.24997e-06	62.3103
120	GC_54	L-Ornithine	NA	142	NA	18.5968	18.9174	18.6525	18.6993	18.7592	18.854	14.837	14.6522	14.9546	5.40153e-08	3.85054e-08	2.23011e-06	15.522
810	GC_55	NA	NA	227	NA	9.65105	10.4564	9.87652	12.481	12.203	12.4635	8.91289	8.66534	8.91886	1.01854e-05	3.59887e-06	2.66492e-05	11.7141
82	GC_57	Ribose	NA	103	NA	19.0414	19.3141	19.0927	13.9727	14.4467	14.2567	11.9866	11.5755	11.948	2.95886e-08	7.99421e-06	4.46651e-05	5.23669
44	GC_58	NA	NA	174	NA	10.722	10.9366	10.9744	21.3284	21.3604	21.3411	18.8455	18.0315	18.3461	9.77562e-09	7.05875e-06	4.0895e-05	7.65075
301	GC_59	NA	NA	156	NA	19.5479	19.8602	19.5627	20.3263	20.3789	20.5501	17.1788	17.0937	17.3767	4.71104e-07	1.91724e-07	4.70717e-06	9.20269
2348	GC_6	NA	NA	140	NA	14.9224	15.645	15.009	16.1478	16.1108	16.3473	13.8696	13.6193	14.7749	0.002686	0.000888723	0.00149454	4.32899
630	GC_60	L-Glutamic acid	NA	246	NA	18.1389	18.6103	18.1935	20.7474	20.7845	20.7954	17.754	17.4824	17.9893	4.55796e-06	2.05246e-06	1.87177e-05	8.19011
568	GC_61	NA	NA	117	NA	15.7656	16.4277	15.8066	13.8673	14.206	14.6685	10.1861	9.71081	10.3454	3.05605e-06	8.89359e-06	4.7352e-05	17.9572
251	GC_62	NA	NA	319	NA	10.6046	10.9196	10.7125	10.4009	10.4491	10.4512	6.82018	7.08746	7.29462	2.88642e-07	2.83916e-07	5.65348e-06	10.3125
2164	GC_63	Nicotinamide	NA	179	NA	7.33092	10.352	7.01123	12.5591	12.7762	12.3134	4.58496	5.88264	6.42626	0.00119339	0.000410898	0.000788949	120.954
434	GC_64	Putrescine/Agmatine	NA	174	NA	18.3522	18.6058	18.2927	14.1605	14.0307	13.8441	10.5216	11.1402	11.7818	1.35418e-06	0.000101618	0.000254264	7.27985
289	GC_65	NA	NA	328	NA	17.1923	17.7713	17.6833	7.57743	7.52356	7.76155	5.58496	7.25739	6.04439	4.24723e-07	0.0230259	0.0280795	2.50579
88	GC_67	alpha-Ketoglutaric acid	NA	198	NA	10.0861	10.3197	10.0512	13.7929	14.1732	13.8563	8.5157	8.48784	8.67596	3.21605e-08	1.18272e-08	1.66279e-06	41.6712
1592	GC_68	NA	NA	232	NA	7.37504	7.60733	6.82018	9.20701	9.09803	9.33316	5.97728	5.42626	6.42626	0.000126056	4.15563e-05	0.000132037	9.64288
284	GC_69	NA	NA	117	NA	13.585	13.8517	13.8211	13.8905	13.9285	14.0124	11.3214	11.0084	11.041	3.88934e-07	2.36366e-07	5.3609e-06	7.06271
257	GC_7	3-Hydroxypropionic acid	NA	219	NA	9.04712	9.18488	8.84549	11.4357	11.7198	11.6808	7.75489	7.43463	7.70044	2.9661e-07	1.01424e-07	3.29601e-06	15.8028
305	GC_70	L-Phenylalanine	NA	218	NA	18.3712	18.7449	18.3891	19.1591	18.9716	19.2874	14.0797	14.3653	14.6766	4.83017e-07	2.47068e-07	5.40633e-06	27.1993
1799	GC_71	NA	NA	221	NA	13.5277	13.2608	13.5336	12.6571	12.1453	12.7222	11.9414	11.6724	11.7553	0.000275576	0.00688695	0.00921308	1.64544
57	GC_72	NA	NA	186	NA	14.5601	14.7548	14.5204	13.1272	13.3357	13.0026	9.08746	8.82018	8.9542	1.35767e-08	3.15846e-08	2.11661e-06	18.3947
158	GC_73	NA	NA	156	NA	17.3082	17.7049	17.3964	19.7893	19.8419	19.8557	15.8809	15.6796	15.7328	8.63245e-08	2.77234e-08	2.11661e-06	16.7317
792	GC_74	4-Hydroxybenzoate	NA	193	NA	10.5285	10.7288	10.4898	12.9613	13.0033	13.6786	9.93664	9.9542	10.1202	9.30594e-06	4.26895e-06	2.97105e-05	9.25808
213	GC_76	NA	NA	275	NA	9.8009	10.0782	9.81218	12.8009	12.7674	12.7104	9.06878	8.90388	9.28771	1.83128e-07	7.70637e-08	3.08001e-06	12.7529
342	GC_77	NA	NA	328	NA	14.8445	15.4942	15.499	11.8065	12.0355	11.93	9.07146	8.35315	8.71425	6.58754e-07	1.40626e-05	6.34363e-05	9.26031
129	GC_78	NA	NA	117	NA	14.3383	14.7133	14.4204	9.46148	9.67772	9.6865	8.25267	8.02791	8.55842	5.98549e-08	0.000211959	0.00045941	2.51211
912	GC_79	NA	NA	241	NA	8.89178	9.64024	9.10852	13.198	13.368	13.1555	10.3038	9.43463	9.94691	1.49308e-05	2.06618e-05	8.17068e-05	10.1637
264	GC_8	(S)-Methyl-3-hydroxybutanoate	NA	117	NA	13.1676	13.462	13.2627	13.5875	13.6369	13.9671	9.47776	9.71081	9.85953	3.21377e-07	1.75934e-07	4.634e-06	16.5391
2162	GC_80	NA	NA	211	NA	8.51175	9.30606	8.12928	11.5445	10.8826	12.2547	8.73809	9.24317	9.03067	0.00118375	0.0012251	0.00197671	5.88336
607	GC_81	NA	NA	116	NA	15.9496	16.2122	15.9672	19.104	19.1819	19.2853	16.2936	15.6414	16.2277	3.96335e-06	2.94389e-06	2.30915e-05	8.79191
456	GC_83	NA	NA	335	NA	11.736	11.9683	11.3982	10.0014	10.1163	10.2033	7.30378	6.62936	6.90689	1.58783e-06	6.16811e-06	3.74238e-05	8.94051
161	GC_84	2-aminoadipate	NA	260	NA	11.5488	11.8357	11.5708	16.1413	15.7932	16.1632	9.58684	9.8392	10.1085	8.98503e-08	3.32557e-08	2.11661e-06	72.8942
1843	GC_86	Levoglucosan	NA	204	NA	9.9571	10.1712	10.0566	10.7723	11.041	11.6996	8.90989	8.71081	9.13186	0.000332357	0.000106701	0.00026498	4.76817
907	GC_88	alpha-D-Glucose 1-phosphate|alpha-D-Mannose 1-phosphate	NA	217	NA	13.5069	13.4926	13.7035	13.233	13.4307	13.7544	11.6421	11.4173	11.6013	1.4788e-05	1.25418e-05	5.87475e-05	3.78197
1423	GC_89	NA	NA	174	NA	14.1788	14.2882	14.1318	17.0153	17.5055	16.8345	14.834	14.9168	15.5768	7.35683e-05	0.000221448	0.000476854	4.02576
536	GC_90	NA	NA	241	NA	6.45943	6.10852	6.20945	7.56986	7.97728	7.24793	12.2671	13.4441	12.8519	2.66518e-06	4.43769e-06	3.04149e-05	-38.2138
951	GC_92	sn-Glycerol 3-phosphate	NA	299	NA	13.218	14.0895	13.2599	17.5095	17.8317	17.7245	16.0681	15.5911	16.0803	1.7046e-05	0.000686092	0.00119255	3.42326
186	GC_94	Psicose|Fructose	NA	307	NA	14.5828	14.907	14.5834	9.50184	9.35975	9.56796	7.33092	8.02237	7.32193	1.29351e-07	0.000110224	0.00027198	3.77928
3	GC_95	NA	NA	205	NA	19.93	19.9142	19.9298	12.5372	12.4909	12.3931	9.69349	9.68299	10.0674	2.7241e-10	3.11663e-07	5.66579e-06	6.31635
655	GC_96	D-Galactose	NA	466	NA	12.268	12.4134	12.2668	9.43879	9.71081	9.47371	6.12928	7.12928	7.21917	5.06393e-06	9.50422e-05	0.000241885	6.5668
95	GC_97	D-Glucose	NA	205	NA	19.8836	19.9671	19.8791	18.9498	19.1163	19.0326	16.5902	16.4709	16.7505	3.57246e-08	8.715e-08	3.24018e-06	5.38538
101	GC_99	NA	NA	205	NA	19.0834	19.328	19.0736	16.7808	17.0736	16.9183	13.9779	13.8561	14.1741	3.84145e-08	3.63932e-07	6.15612e-06	7.57652
2477	LN_1037	NA	NA	203.012	NA	19.6306	20.6074	20.0796	21.7888	21.7616	20.6252	19.1745	19.4791	19.2654	0.00536052	0.00188212	0.00285771	4.24415
2474	LN_1044	NA	NA	205.009	NA	17.9923	19.0641	18.4496	20.1606	20.1453	18.9873	17.4704	17.7689	17.4308	0.00528647	0.00180392	0.00276236	4.61928
2332	LN_1099	NA	NA	217.001	NA	20.7277	20.4799	20.8014	NA	18.0159	18.689	16.5706	NA	NA	0.00256627	0.0178617	0.0221906	3.43867
636	LN_1120	NA	NA	217.002	NA	20.0438	20.226	20.0523	17.882	18.1084	18.1486	18.8239	18.7184	18.5108	4.62823e-06	0.00127328	0.00204165	-1.55619
1715	LN_1132	NA	NA	217.003	NA	20.3013	20.6182	20.428	19.6939	19.323	19.7599	19.085	18.7213	18.8492	0.000203293	0.00445161	0.00617628	1.63251
1922	LN_1133	NA	NA	217.003	NA	20.6024	20.3245	20.3605	19.8606	19.6759	19.8537	19.2012	19.0262	19.4862	0.000439407	0.00709006	0.0094684	1.4731
2536	LN_1137	NA	NA	217.003	NA	19.5228	19.0134	19.0635	20.0589	19.852	19.6618	19.1796	18.8035	18.6402	0.00869192	0.0032391	0.00462415	1.97675
421	LN_1233	NA	NA	233.046	NA	22.1337	22.5267	21.9555	20.3997	20.5751	20.4489	18.7082	18.7329	18.8115	1.21374e-06	2.2703e-05	8.70793e-05	3.30281
986	LN_1418	NA	NA	253.217	NA	23.9573	24.6823	24.219	21.1823	21.6401	21.037	19.9582	19.7114	19.0078	1.97829e-05	0.00182117	0.00278525	3.31118
646	LN_1433	NA	NA	255.22	NA	19.7762	20.2577	20.0392	17.2099	17.5297	17.73	16.5977	16.7159	16.915	4.83517e-06	0.00668185	0.00897498	1.67833
729	LN_1488	FA 16:0	NA	255.233	0.724356	27.0126	27.6208	27.166	24.7565	24.8457	24.9995	23.8688	24.1204	24.2896	6.97421e-06	0.00631068	0.0084912	1.71036
997	LN_1541	NA	NA	275.202	NA	24.6585	25.4079	24.6733	17.7377	17.3667	17.7735	NA	NA	16.0986	2.06797e-05	0.0180755	0.0224442	2.88264
1933	LN_1581	NA	NA	279.039	NA	21.368	21.3993	19.9224	20.153	20.0854	20.0899	NA	16.0174	16.2504	0.000475875	0.000471644	0.000882001	15.7307
2422	LN_1595	NA	NA	281.139	NA	18.9644	19.7532	19.1632	19.812	19.94	19.5516	18.5891	18.4005	18.5837	0.00382554	0.00133561	0.00212542	2.36757
1113	LN_1614	(Z)-Octadec-6-enoic acid|(Z)-Octadec-9-enoic acid	NA	281.248	-0.595|-1.06	25.9946	26.7888	26.1974	22.5318	22.6174	22.7735	23.9836	24.678	24.5907	3.03707e-05	0.000592581	0.00106188	-3.42604
2582	LN_1616	NA	NA	281.248	NA	NA	NA	NA	19.3215	18.6445	19.5794	20.4713	20.58	21.1745	0.0116529	0.0116529	0.0149252	-2.94888
2193	LN_1628	NA	NA	283.155	NA	19.7721	20.3153	19.7992	20.82	20.9226	20.4021	19.432	19.2308	19.3055	0.00133094	0.000436901	0.000831116	2.62473
1118	LN_1673	NA	NA	283.263	NA	19.7599	19.789	19.6551	NA	17.455	17.7313	16.5042	NA	16.7216	3.08628e-05	0.00185137	0.00281841	1.97278
1963	LN_1683	FA 18:0	NA	283.264	0.943071	24.4848	24.8282	24.4914	23.9711	23.9135	24.1884	23.3737	23.4194	23.6583	0.00053729	0.00726819	0.00968028	1.45452
816	LN_1694	NA	NA	287.201	NA	24.4853	25.0911	24.5541	17.9399	17.5534	17.8547	NA	NA	16.3328	1.05893e-05	0.0102972	0.013314	2.73184
1477	LN_1819	NA	NA	301.18	NA	23.4463	24.2795	NA	17.4428	16.8902	17.6141	NA	15.7496	16.126	8.82624e-05	0.0228115	0.027862	2.59899
312	LN_1820	NA	NA	301.2	NA	24.0053	24.5935	24.0992	18.0513	17.9897	18.2077	NA	16.1429	16.4807	5.16927e-07	0.00044678	0.000846434	3.41315
255	LN_1848	(5Z,8Z,11Z,14Z,17Z)-Eicosa-5,8,11,14,17-pentaenoic acid|Neoabietic acid	NA	301.217	-1.994|-2.418	31.3969	32.0182	31.515	25.828	25.4972	25.9399	23.2006	23.6883	24.0546	2.95347e-07	0.000268989	0.000561484	4.30865
382	LN_1877	Arachidonic acid	NA	303.233	-1.33658	28.8695	29.7013	29.0333	23.6284	23.3532	23.8195	21.8357	22.2642	22.6087	9.04272e-07	0.003768	0.00530404	2.57425
1790	LN_1901	(11Z)-Eicos-11-enoic acid	NA	309.28	-0.817581	19.7062	20.3861	19.8524	20.6449	20.4416	20.7952	21.806	22.3642	22.3609	0.000266865	0.000678414	0.00118276	-2.92778
1539	LN_1910	FA 20:0	NA	311.295	1.19657	20.1951	20.7293	20.2271	19.2409	19.187	19.2464	18.1667	18.6338	18.4306	0.000104214	0.00399277	0.00559733	1.75856
2003	LN_1972	NA	NA	321.243	NA	20.7367	22.4353	20.641	18.5422	18.667	18.8476	16.2653	17.1593	17.2737	0.000615532	0.0171572	0.0213727	3.44903
601	LN_20	NA	NA	101.399	NA	NA	NA	NA	20.1195	20.2761	20.0765	16.4094	16.3634	16.6358	3.73959e-06	3.73959e-06	2.73362e-05	12.8868
1578	LN_2006	NA	NA	329.047	NA	16.674	17.5503	16.8245	19.7401	19.7228	19.8678	17.8804	17.2288	17.5766	0.000119407	0.000183117	0.00040875	4.64267
623	LN_2007	NA	NA	329.047	NA	19.5509	19.849	19.2789	22.8451	22.8969	22.6192	20.9922	20.6609	20.8913	4.40371e-06	2.84024e-05	0.00010077	3.83417
2328	LN_2011	NA	NA	329.197	NA	18.0134	18.4029	18.2425	19.3456	20.3022	19.6503	18.761	18.4821	18.7222	0.00250891	0.00507751	0.00694486	2.15979
1320	LN_2016	NA	NA	329.248	NA	21.0115	21.7397	21.0092	24.4657	24.3476	24.5543	22.6222	23.0683	23.2866	5.39164e-05	0.00132814	0.00211644	2.7577
1597	LN_2021	NA	NA	331.264	NA	17.1923	18.0052	17.292	20.6361	20.6172	20.9011	19.1359	19.8405	19.9925	0.000129302	0.0139291	0.0176359	2.08759
1656	LN_2050	FA 22:0	NA	339.326	0.0965452	19.8733	20.394	19.905	19.6471	19.837	19.7809	18.4344	18.6703	18.5664	0.000161187	0.000250062	0.000527201	2.29411
2219	LN_2088	FA 23:0	NA	353.342	0.691434	17.387	18.1583	17.6363	17.7216	18.1439	17.7659	16.4365	16.6274	16.3	0.00148186	0.000802018	0.00136538	2.68049
1344	LN_2090	NA	NA	355.158	NA	20.1641	20.8943	20.2992	18.2667	18.1582	18.6006	17.8554	17.5089	17.8584	5.76286e-05	0.0418655	0.04934	1.5167
1879	LN_2112	NA	NA	363.231	NA	21.1733	21.7126	21.2771	17.9286	17.6326	18.5157	NA	15.9568	NA	0.000368612	0.00893544	0.0116968	4.19558
1699	LN_2182	NA	NA	365.246	NA	19.4129	19.9171	19.4787	16.9126	17.0658	17.2368	17.8564	18.1372	18.7178	0.000191334	0.00386686	0.00543001	-2.24294
970	LN_2184	(Z)-Tetracos-15-enoic acid	NA	365.342	-1.55471	NA	15.9642	15.9453	21.4227	21.6193	21.6277	19.1273	20.0133	19.8962	1.84346e-05	0.00073496	0.00126422	3.67469
2553	LN_2191	FA 24:0	NA	367.358	-0.147116	19.8682	20.2867	19.9518	19.9981	20.122	19.9765	19.5783	19.6281	19.4597	0.00992779	0.00680161	0.00911998	1.3917
2340	LN_2232	NA	NA	377.085	NA	19.4171	19.0988	18.5456	17.7916	17.3301	17.8808	19.7561	19.0628	19.7699	0.00263526	0.00103533	0.00170981	-3.63536
266	LN_2255	NA	NA	381.184	NA	23.7501	23.5926	23.8419	22.4123	22.2749	22.5417	21.0842	21.1022	21.1643	3.26651e-07	6.57938e-06	3.8992e-05	2.44997
1316	LN_2289	NA	NA	387.275	NA	22.6067	23.4279	22.8042	18.9796	18.7038	19.5215	NA	17.2402	16.5483	5.30475e-05	0.0028139	0.00408253	4.51291
233	LN_2296	NA	NA	389.291	NA	24.144	24.8025	24.277	17.6317	17.4238	18.1336	16.3678	16.7302	16.8979	2.34292e-07	0.00759009	0.0100723	2.0913
2024	LN_2297	NA	NA	389.291	NA	20.0758	20.754	20.0974	17.7227	18.1208	18.1371	18.7831	19.3979	19.6076	0.000672259	0.00494606	0.00678911	-2.41049
173	LN_2304	NA	NA	391.213	NA	19.94	19.9038	20.0749	18.5769	18.6877	18.7465	17.565	17.4637	17.6134	1.11421e-07	3.4007e-06	2.53305e-05	2.17795
89	LN_2312	NA	NA	393.278	NA	16.538	16.6262	16.7489	20.9448	20.9637	21.1812	19.5046	19.7767	19.5728	3.29647e-08	9.82173e-06	5.07878e-05	2.66086
1752	LN_2337	NA	NA	401.086	NA	17.3846	18.307	17.2346	20.2684	20.1966	20.3432	18.2558	17.8408	18.1406	0.000230663	0.00030035	0.000612598	4.56414
1914	LN_2338	D-Gentiobiose|D-Maltose|D-Trehalose|Turanose	NA	401.13	-0.726|-1.09|-2.097|-1.845	17.582	16.9305	17.4498	17.1873	16.7125	17.0345	19.8066	18.8812	19.7725	0.000428645	0.000216702	0.000467503	-5.69099
877	LN_2339	NA	NA	401.142	NA	22.8593	23.0792	23.1449	18.2039	17.8006	18.3323	NA	NA	16.016	1.34232e-05	0.00123565	0.00198964	4.27586
137	LN_2357	Sterol derivative	NA	405.228	-0.80834	25.1245	24.9962	25.1824	23.7025	23.5981	23.8127	22.4354	22.3721	22.4322	6.47769e-08	1.59505e-06	1.53826e-05	2.44738
573	LN_2368	NA	NA	408.202	NA	20.1625	20.1321	20.2834	19.2025	18.9016	19.2689	17.9859	18.1229	18.0984	3.1016e-06	5.77459e-05	0.000167743	2.07805
817	LN_2377	NA	NA	411.231	NA	23.9691	24.3482	24.0333	20.0208	19.9038	20.6008	NA	17.153	16.3366	1.06252e-05	0.000164173	0.000375137	10.7804
603	LN_2381	NA	NA	413.222	NA	20.9972	21.3528	21.0869	19.3661	19.4784	19.4779	18.5382	18.8247	18.8812	3.76822e-06	0.00155948	0.0024283	1.61634
932	LN_2401	NA	NA	417.223	NA	20.6433	20.5568	20.63	NA	NA	15.9875	NA	16.2363	16.4039	1.58428e-05	0.0403703	0.0476505	-1.25928
586	LN_2404	NA	NA	417.322	NA	17.2151	18.0856	17.739	22.1826	22.2734	22.5224	20.6298	20.9827	20.7302	3.38528e-06	0.000642757	0.00113339	2.91849
431	LN_2407	NA	NA	419.239	NA	20.3644	20.608	20.4259	18.5065	18.6369	18.6211	17.6577	17.867	18.0503	1.28619e-06	0.000723287	0.00124706	1.6584
519	LN_2475	NA	NA	435.275	NA	26.541	27.1299	26.5234	21.0836	20.9274	21.6164	16.2919	17.9317	17.3054	2.38228e-06	0.000115725	0.000282182	16.3677
969	LN_2487	NA	NA	437.291	NA	23.6114	24.2563	23.5882	17.8433	17.5917	18.4493	NA	16.993	16.157	1.83793e-05	0.0202624	0.0249458	2.61427
1004	LN_2494	NA	NA	439.238	NA	19.7531	20.2853	19.8781	16.4701	16.6879	16.7683	18.0629	18.7686	18.5971	2.09811e-05	0.000203904	0.000446124	-3.56545
2204	LN_2495	NA	NA	439.262	NA	NA	16.5697	NA	20.3478	20.4063	20.9485	NA	16.5806	16.12	0.00139124	0.000784963	0.00134028	18.6003
2677	LN_2538	NA	NA	449.174	NA	NA	NA	NA	19.9819	19.5789	19.6807	18.4289	19.054	19.1115	0.0241882	0.0241882	0.0293117	1.84345
1325	LN_2590	NA	NA	459.206	NA	21.3066	21.1962	21.3472	19.6497	19.3728	19.6362	16.8241	17.5805	18.0726	5.45633e-05	0.00053783	0.000979679	4.17144
338	LN_2597	NA	NA	461.222	NA	21.4199	21.6025	21.4534	17.4251	17.1941	17.6224	NA	16.1371	16.3589	6.46517e-07	0.000567841	0.00102548	2.24373
1240	LN_2609	NA	NA	463.306	NA	16.4559	17.2373	16.7037	21.2905	21.2903	21.9347	NA	17.2474	16.7375	4.18143e-05	4.84487e-05	0.000147946	22.8282
2354	LN_2614	NA	NA	465.223	NA	20.0085	NA	NA	18.8026	18.4798	18.8105	NA	16.7857	17.1504	0.0027197	0.00304924	0.00437407	3.3163
2689	LN_2641	NA	NA	473.218	NA	NA	NA	NA	21.0242	20.5244	20.6327	19.5434	20.1204	20.0718	0.0270508	0.0270508	0.0326101	1.75961
63	LN_2650	NA	NA	473.4	NA	21.6267	21.7292	21.6448	20.5184	20.4707	20.5713	19.5376	19.4253	19.5156	1.65306e-08	4.55272e-07	6.93576e-06	2.03821
2189	LN_2710	NA	NA	485.068	NA	17.94	18.7089	17.7775	19.9082	19.8552	19.6327	18.3272	17.8761	18.288	0.00129454	0.000943556	0.00157395	3.10574
1804	LN_2711	NA	NA	485.068	NA	18.205	19.1404	18.4514	20.7719	20.8643	20.618	19.2965	19.1218	19.2549	0.000284427	0.000705352	0.00122054	2.88188
1546	LN_2713	NA	NA	485.068	NA	18.7396	19.6637	18.861	21.8557	21.7982	22.0025	19.8309	19.3547	19.7377	0.000105906	0.0001629	0.000373333	4.73836
964	LN_3008	NA	NA	540.463	NA	20.9628	21.7986	21.125	19.1574	18.7077	19.2268	16.4096	16.5834	17.1447	1.79367e-05	0.000278772	0.000578258	4.9866
1649	LN_304	NA	NA	116.927	NA	20.6458	21.4285	20.7597	18.5302	18.2799	18.5929	16.2765	17.3502	17.5316	0.000158689	0.0103703	0.0133861	2.66639
521	LN_3089	NA	NA	554.346	NA	22.8308	23.8327	23.0942	20.7941	21.1092	21.0034	16.2162	16.304	17.0023	2.42827e-06	9.61998e-06	5.0315e-05	22.0303
1415	LN_3114	NA	NA	557.108	NA	18.2131	18.9826	18.2437	21.2394	21.3092	21.4772	19.2516	18.7205	19.2382	7.13712e-05	0.000115646	0.000282182	4.8294
349	LN_3195	NA	NA	566.479	NA	26.3317	27.2826	26.5842	16.2716	NA	16.2401	17.0854	17.6112	17.3957	6.86473e-07	0.0185853	0.022991	-2.15581
1445	LN_3215	NA	NA	568.494	NA	NA	NA	NA	21.8495	21.594	21.8116	19.1186	18.6812	19.132	7.89725e-05	7.89725e-05	0.000210153	6.84215
697	LN_3249	NA	NA	572.481	NA	NA	NA	NA	21.2268	20.9426	21.1754	17.8967	17.9799	18.0554	5.84222e-06	5.84222e-06	3.67329e-05	8.80047
1335	LN_3455	NA	NA	596.525	NA	NA	NA	NA	21.7195	21.4337	21.6947	18.8985	18.6711	19.089	5.57859e-05	5.57859e-05	0.000163864	6.63355
1230	LN_3457	Cer(d18:1/16:0)	NA	596.526	-0.53126	21.8604	22.9597	21.9781	18.9363	18.5762	19.2047	17.9198	17.4685	18.1123	4.09973e-05	0.0238646	0.0289718	2.10257
1179	LN_3469	NA	NA	598.497	NA	NA	NA	NA	23.7284	23.4779	23.7507	20.3416	20.5793	20.7782	3.6177e-05	3.6177e-05	0.00011963	8.49092
1698	LN_3474	NA	NA	598.54	NA	NA	NA	NA	20.9203	20.5473	20.4047	18.2582	18.2229	18.4863	0.000190677	0.000190677	0.000421564	4.9302
1394	LN_3491	NA	NA	600.494	NA	NA	NA	NA	22.2142	21.8538	22.1343	18.6808	19.0057	19.1733	6.72646e-05	6.72646e-05	0.000187646	8.65894
1133	LN_3509	NA	NA	601.46	NA	20.1433	20.2939	20.0791	18.8497	18.6482	19.1833	NA	16.803	16.4089	3.2139e-05	9.68634e-05	0.000246181	4.88292
2323	LN_3561	NA	NA	608.526	NA	NA	NA	NA	19.5144	19.4433	19.7214	NA	NA	16.1857	0.00243537	0.00243537	0.0035827	10.3675
1411	LN_3593	NA	NA	612.513	NA	NA	NA	NA	20.9853	20.9359	21.1959	18.1386	18.0014	18.4927	7.07108e-05	7.07108e-05	0.000193402	7.10159
1636	LN_363	NA	NA	121.028	NA	18.6147	19.3961	18.7046	21.4938	21.2777	21.1036	19.7664	19.4785	19.7753	0.000149485	0.000467959	0.000876103	3.07009
1692	LN_3655	NA	NA	618.523	NA	NA	NA	NA	17.8126	17.1324	17.4174	20.3067	20.5099	20.7238	0.000188055	0.000188055	0.00041696	-8.33561
373	LN_3676	NA	NA	621.429	NA	22.3189	22.6355	22.4269	19.6773	19.5594	20.0186	NA	16.2443	16.1008	8.2511e-07	4.63447e-06	3.12761e-05	11.9522
229	LN_3681	Cer(d18:1/18:1(9Z))	NA	622.541	-0.764143	16.7605	17.3556	16.5815	24.8486	24.5789	24.9308	20.8439	20.7951	21.3276	2.23007e-07	5.32979e-06	3.47876e-05	13.9016
1290	LN_3716	NA	NA	625.516	NA	NA	NA	NA	21.6477	21.5478	21.6175	18.5147	18.8346	19.0221	4.8875e-05	4.8875e-05	0.000148885	7.03195
1174	LN_3800	NA	NA	633.437	NA	17.4639	17.852	17.5694	18.6389	18.7153	18.8524	19.4537	19.6275	19.9151	3.57466e-05	0.000922555	0.00154336	-1.90513
1835	LN_3807	NA	NA	634.445	NA	NA	NA	NA	20.5394	20.5962	20.3692	16.3628	16.5357	17.388	0.000322366	0.000322366	0.000646126	13.3563
1613	LN_3828	NA	NA	636.557	NA	NA	NA	NA	21.1348	21.0249	21.3546	18.2602	17.9445	18.5635	0.000137352	0.000137352	0.000325403	7.54402
1976	LN_3883	NA	NA	642.568	NA	NA	NA	NA	18.3618	17.6658	18.0126	20.4114	20.3386	20.8232	0.000563392	0.000563392	0.00101903	-5.70035
872	LN_3909	NA	NA	645.473	NA	23.0725	24.0688	23.2503	20.1582	20.1492	20.6	NA	16.2843	16.3186	1.32296e-05	7.92028e-05	0.000210202	16.0115
1581	LN_3923	NA	NA	647.445	NA	21.2905	22.0839	21.4447	21.5962	21.6393	21.9023	18.3497	19.2287	18.9827	0.000120972	7.89031e-05	0.000210128	7.25466
1306	LN_3942	NA	NA	649.461	NA	NA	NA	NA	22.1962	22.0789	22.3809	NA	16.5513	16.8481	5.20631e-05	5.20631e-05	0.000155963	45.8533
1492	LN_3971	NA	NA	652.552	NA	NA	NA	NA	20.7282	20.2964	20.7355	17.0515	16.9974	17.4959	9.20289e-05	9.20289e-05	0.000236849	10.5934
824	LN_4064	NA	NA	660.461	NA	18.0192	18.3422	18.0626	21.9229	22.128	21.7565	20.2028	20.0892	20.8758	1.07037e-05	0.00057563	0.00103551	2.92112
1786	LN_4084	NA	NA	662.476	NA	NA	NA	NA	22.5003	22.6871	22.5608	18.1007	18.1185	19.1192	0.000265067	0.000265067	0.000554797	17.5886
2152	LN_4137	NA	NA	669.534	NA	NA	NA	NA	21.2806	21.7012	21.1091	17.4498	17.3187	18.5637	0.00115353	0.00115353	0.00187684	12.0107
1548	LN_4165	NA	NA	671.489	NA	21.7527	22.9044	21.9363	22.5392	22.6403	23.0015	18.6627	19.3025	19.3053	0.000107927	5.35354e-05	0.000159126	12.4394
1859	LN_4187	NA	NA	673.46	NA	19.4902	20.2925	19.5351	17.9114	18.0443	18.1954	16.893	17.6374	17.3666	0.00034881	0.0386925	0.0458102	1.68341
1974	LN_4189	NA	NA	673.505	NA	NA	NA	NA	22.9727	22.8423	23.4731	NA	16.5185	17.3335	0.000558428	0.000558428	0.00101163	72.0045
2292	LN_4195	NA	NA	674.513	NA	NA	NA	NA	19.0126	19.2892	18.874	21.0201	21.0466	21.9127	0.00203401	0.00203401	0.00303856	-4.81618
1591	LN_4204	NA	NA	675.476	NA	NA	NA	NA	21.425	21.3368	21.6382	16.7876	17.6935	17.4329	0.000125664	0.000125664	0.000302665	17.9011
2485	LN_4206	NA	NA	675.476	NA	17.9283	19.0282	18.2019	19.8427	19.7929	20.2211	17.887	18.6433	18.5176	0.00571737	0.00370045	0.00521847	3.03764
1478	LN_4227	NA	NA	677.492	NA	NA	NA	NA	22.0551	22.1047	22.4722	NA	16.8165	16.5959	8.84177e-05	8.84177e-05	0.000229365	45.3968
2079	LN_4285	NA	NA	683.549	NA	NA	NA	NA	21.7244	21.8875	21.7363	18.251	18.0684	19.2159	0.000812105	0.000812105	0.00137648	9.65301
2309	LN_4308	NA	NA	685.529	NA	NA	NA	NA	21.966	22.101	21.8096	19.5358	19.2111	20.2868	0.00228473	0.00228473	0.0033761	4.86002
634	LN_4398	NA	NA	695.445	NA	23.351	23.6344	23.5319	20.4189	20.4246	20.4908	17.9738	19.047	18.6503	4.60825e-06	0.0003872	0.000751376	3.70048
1881	LN_4404	NA	NA	695.489	NA	19.4944	20.6606	19.6727	17.8482	17.9581	18.17	NA	15.8382	16.0409	0.000371936	0.00291532	0.0042086	4.14848
589	LN_4415	NA	NA	697.443	NA	21.8623	22.1355	22.0104	18.8792	18.7898	19.0335	16.5917	17.5818	17.1883	3.50365e-06	0.000390305	0.000756134	3.43473
473	LN_4417	NA	NA	697.46	NA	22.1599	22.3147	22.0597	19.5909	19.66	19.5214	17.1687	17.9747	17.7327	1.7927e-06	7.72618e-05	0.000207057	3.9052
2035	LN_4420	NA	NA	697.505	NA	19.7062	20.7748	19.7506	19.939	19.9592	20.3668	17.3455	17.9926	17.8395	0.000688774	0.000483073	0.00089924	5.14237
2443	LN_4425	NA	NA	697.565	NA	NA	NA	NA	19.783	20.0826	19.7086	16.9082	16.8303	18.1516	0.00444677	0.00444677	0.00617326	5.90277
273	LN_4437	NA	NA	699.458	NA	20.6042	20.7009	20.568	18.0286	18.0442	18.0584	NA	16.5641	NA	3.56005e-07	1.34704e-05	6.18172e-05	2.78876
1238	LN_4441	NA	NA	699.521	NA	NA	NA	NA	22.1528	22.2565	22.4921	17.1105	17.8405	17.6979	4.16511e-05	4.16511e-05	0.000132174	26.924
2542	LN_4443	NA	NA	699.521	NA	18.3385	19.4424	18.4855	20.1012	20.1124	20.6202	18.1799	18.8158	19.0287	0.00898344	0.00541865	0.00737662	3.03799
2398	LN_4452	NA	NA	700.529	NA	NA	NA	NA	20.6138	20.7613	20.3622	NA	NA	16.6361	0.00347432	0.00347432	0.00493562	15.3805
1690	LN_4471	NA	NA	701.536	NA	NA	NA	NA	22.7907	23.0022	23.4338	NA	16.5055	16.8798	0.000187535	0.000187535	0.000416206	83.4529
2212	LN_4477	NA	NA	702.544	NA	NA	NA	NA	22.6732	22.9722	22.4587	19.6848	19.4902	20.5448	0.00143109	0.00143109	0.0022465	6.93918
2515	LN_4478	NA	NA	702.545	NA	NA	NA	NA	18.079	18.9875	18.4911	20.229	20.2405	21.1558	0.00745887	0.00745887	0.0099209	-4.06311
2383	LN_449	4-Aminobenzoic acid|Anthranilic acid	NA	136.039	-2.09|-2.353	NA	NA	NA	17.6366	17.8129	17.3566	16.0977	16.1031	NA	0.00313852	0.00313852	0.00449441	2.83158
1088	LN_4521	NA	NA	707.466	NA	NA	NA	NA	23.7818	23.845	24.6469	16.423	16.3915	17.0372	2.80618e-05	2.80618e-05	0.00010032	177.789
1732	LN_4529	NA	NA	708.459	NA	NA	NA	NA	22.2616	22.2973	22.1219	19.4919	19.3117	19.9761	0.000213496	0.000213496	0.000462309	6.20607
2575	LN_4575	NA	NA	711.581	NA	NA	NA	NA	19.2341	19.8672	19.056	17.2057	16.9708	18.1498	0.0112084	0.0112084	0.0143877	3.84679
1454	LN_4583	NA	NA	712.492	NA	NA	NA	NA	20.304	20.4615	20.2971	17.1226	16.8502	17.4983	8.16893e-05	8.16893e-05	0.000214868	9.17168
1660	LN_459	NA	NA	138.018	NA	17.7061	18.0809	17.6743	19.7132	19.9579	19.2909	18.1226	17.9332	18.0655	0.00016475	0.000177817	0.00039884	3.06009
2478	LN_4599	NA	NA	713.56	NA	NA	NA	NA	20.4875	20.5276	20.4278	18.4146	18.2101	19.2989	0.00537805	0.00537805	0.00734292	3.57951
2284	LN_4620	NA	NA	716.523	NA	NA	NA	NA	20.0035	20.0157	19.8516	17.5844	17.7033	18.4697	0.00195519	0.00195519	0.00293976	4.10626
863	LN_4631	NA	NA	717.471	NA	22.0567	22.9056	22.335	17.4578	17.3916	17.588	15.8512	NA	16.5603	1.27875e-05	0.0116312	0.0149057	2.41724
447	LN_4647	NA	NA	719.489	NA	26.5177	27.2632	26.544	23.1215	23.0754	23.4364	19.3932	20.192	20.0939	1.4552e-06	3.30536e-05	0.000113116	9.97307
471	LN_4658	PG 32:0	NA	721.503	-0.569526	20.1552	20.8881	20.5069	17.3529	17.2621	17.2746	16.0236	16.3255	16.4317	1.78808e-06	0.00209799	0.00312005	2.0509
852	LN_4660	NA	NA	721.505	NA	23.6803	24.8292	23.7563	21.4897	21.6061	21.8462	17.9743	18.6069	18.6023	1.22875e-05	0.000100517	0.000252875	9.53229
700	LN_4664	NA	NA	722.463	NA	20.6795	21.1012	20.8794	17.902	17.866	18.1154	NA	16.8905	16.5156	5.91e-06	0.000936267	0.00156405	2.39179
1276	LN_4666	NA	NA	722.476	NA	NA	NA	NA	20.1516	20.5498	20.2938	16.5643	16.6295	17.0476	4.751e-05	4.751e-05	0.000145772	11.9968
1583	LN_4669	NA	NA	722.503	NA	NA	NA	NA	20.4307	20.5103	20.4206	17.483	17.6842	18.0955	0.000121526	0.000121526	0.000294535	6.49642
2508	LN_4671	NA	NA	722.513	NA	NA	NA	NA	22.1657	22.3694	21.9958	20.6483	20.6469	21.3346	0.00680934	0.00680934	0.00912323	2.46296
1674	LN_4677	NA	NA	723.476	NA	NA	NA	NA	20.8479	20.9493	20.8427	17.5005	18.2	18.0833	0.000175577	0.000175577	0.000394963	7.73847
1860	LN_4696	NA	NA	725.492	NA	NA	NA	NA	19.8196	20.0374	20.0336	NA	16.7306	16.2942	0.000348925	0.000348925	0.000689812	10.9367
1624	LN_4706	NA	NA	726.544	NA	NA	NA	NA	20.4771	20.6885	20.3587	16.3675	16.6221	17.2063	0.000143781	0.000143781	0.000339593	13.7004
2273	LN_4708	NA	NA	726.545	NA	NA	NA	NA	20.3814	20.7655	19.902	17.0986	17.4577	18.1016	0.00191249	0.00191249	0.00288868	6.94988
1795	LN_4732	NA	NA	728.56	NA	NA	NA	NA	24.217	24.622	24.1987	19.9358	20.1215	20.9246	0.000271661	0.000271661	0.000566042	16.208
1391	LN_4783	NA	NA	734.476	NA	NA	NA	NA	24.0908	24.3177	24.0383	20.5863	20.6037	21.1233	6.64278e-05	6.64278e-05	0.000185584	10.3951
1153	LN_4805	NA	NA	735.497	NA	NA	NA	NA	23.0386	23.1417	23.9963	16.449	16.6211	16.8872	3.36195e-05	3.36195e-05	0.000114487	106.873
2157	LN_4816	NA	NA	736.492	NA	NA	NA	NA	22.9906	23.1829	NA	18.0065	17.583	18.6506	0.00115767	0.00115767	0.00187969	32.1499
1512	LN_4817	NA	NA	736.492	NA	NA	NA	NA	25.8832	26.1342	25.8314	21.3509	21.3305	22.1268	9.80837e-05	9.80837e-05	0.000248142	20.3487
2357	LN_4818	NA	NA	736.492	NA	NA	NA	NA	19.7105	19.8889	19.5717	17.1316	16.9231	18.0493	0.00275858	0.00275858	0.00401737	5.11841
271	LN_4821	NA	NA	736.514	NA	18.3259	18.6101	18.2749	22.5356	22.7619	22.7141	19.6058	19.4722	19.9292	3.48009e-07	1.03556e-06	1.18122e-05	8.00832
1945	LN_4824	NA	NA	736.529	NA	NA	NA	NA	19.8798	20.2953	19.6781	16.2252	16.159	17.0436	0.000502135	0.000502135	0.000928867	11.12
2268	LN_4846	NA	NA	738.507	NA	NA	NA	NA	21.4628	21.8086	21.7493	NA	NA	16.7829	0.00190075	0.00190075	0.00287607	29.6639
2228	LN_4847	NA	NA	738.508	NA	NA	NA	NA	22.189	22.4469	22.2255	19.7945	20.0416	20.6826	0.00157444	0.00157444	0.00244831	4.32972
1675	LN_4891	NA	NA	743.487	NA	NA	NA	NA	20.2191	20.1956	20.4821	17.6813	18.1388	18.0984	0.00017579	0.00017579	0.000395059	5.0144
2674	LN_491	NA	NA	141.015	NA	NA	NA	NA	19.7722	19.9106	19.9966	19.1548	19.553	19.4863	0.0237755	0.0237755	0.0288872	1.40941
465	LN_4922	NA	NA	747.521	NA	16.3364	16.9706	16.336	22.8446	23.0524	23.2203	18.0675	18.9471	18.8391	1.71573e-06	5.90012e-06	3.67738e-05	21.4248
1119	LN_4932	NA	NA	748.528	NA	NA	NA	NA	22.7602	22.8872	22.4756	16.6331	16.5881	17.3657	3.10572e-05	3.10572e-05	0.000108034	57.4954
1184	LN_4944	NA	NA	749.536	NA	NA	NA	NA	21.0216	21.1541	21.248	16.5254	17.1538	17.0903	3.64346e-05	3.64346e-05	0.00011963	18.6109
1270	LN_4951	NA	NA	750.529	NA	NA	16.1283	NA	20.0678	20.4335	20.3935	16.9461	16.875	17.2238	4.63547e-05	3.11105e-05	0.000108034	9.73575
179	LN_4954	NA	NA	750.544	NA	16.4038	16.6022	16.4115	24.7619	25.124	24.7442	20.7936	20.8274	21.5952	1.20997e-07	4.22337e-06	2.954e-05	13.9736
2572	LN_4955	NA	NA	750.544	NA	NA	NA	NA	20.5053	21.1605	20.4284	NA	NA	16.3139	0.0110424	0.0110424	0.0141982	20.8821
2379	LN_4956	NA	NA	750.544	NA	NA	NA	NA	20.3386	20.8029	20.2227	18.2635	18.2795	19.0011	0.00298132	0.00298132	0.00427988	3.8371
1836	LN_4972	NA	NA	752.559	NA	NA	NA	NA	23.1112	23.5231	22.9735	19.247	19.3315	20.0948	0.000323277	0.000323277	0.000647392	12.5086
1051	LN_498	NA	NA	141.015	NA	19.928	19.9832	19.9293	NA	18.2175	18.1585	NA	18.3406	NA	2.46868e-05	0.0384561	0.0455536	-1.11161
2094	LN_4991	NA	NA	754.576	NA	NA	NA	NA	21.0838	21.2342	20.7732	17.9615	18.0176	18.8222	0.00086879	0.00086879	0.00146612	6.78954
1301	LN_5053	NA	NA	760.492	NA	NA	NA	NA	22.5866	22.7351	22.5668	18.6239	18.462	19.1396	5.1165e-05	5.1165e-05	0.000153866	14.8017
1020	LN_5062	NA	NA	760.549	NA	NA	NA	NA	21.014	21.0216	20.742	16.8029	17.0598	17.2994	2.21666e-05	2.21666e-05	8.58721e-05	14.64
2455	LN_5079	NA	NA	762.507	NA	NA	NA	NA	22.3979	22.8855	22.4312	21.2075	21.043	21.5964	0.00476675	0.00476675	0.00657806	2.44395
1757	LN_5116	NA	NA	764.523	NA	NA	NA	NA	22.7869	22.8474	22.5038	18.5842	18.6071	19.4599	0.000237735	0.000237735	0.00050535	14.211
136	LN_5117	NA	NA	764.523	NA	17.0037	16.8536	16.8757	25.8342	26.0496	25.7967	20.4153	20.4179	21.2298	6.44211e-08	5.34317e-07	7.63752e-06	36.9077
1349	LN_5151	NA	NA	766.539	NA	NA	NA	NA	21.7478	22.2492	21.7028	16.5503	16.478	17.2016	5.81093e-05	5.81093e-05	0.000168351	35.6692
2008	LN_5152	NA	NA	766.539	NA	NA	NA	NA	21.0747	21.3764	20.8471	18.3802	18.2581	18.9561	0.000627773	0.000627773	0.00111119	5.92969
1211	LN_5173	NA	NA	768.529	NA	NA	NA	NA	19.7854	19.8641	19.8502	16.0881	16.0505	16.6073	3.86039e-05	3.86039e-05	0.000124217	11.9969
1739	LN_5234	NA	NA	775.552	NA	NA	NA	NA	19.5342	19.5275	19.856	NA	16.0821	15.8127	0.000222186	0.000222186	0.000477556	12.9227
2105	LN_5240	NA	NA	776.545	NA	18.8802	19.5248	19.2298	20.5826	20.7387	20.599	19.6511	19.2822	19.7768	0.000906807	0.001685	0.00260624	2.09949
2439	LN_5242	NA	NA	776.559	NA	NA	NA	NA	21.6678	22.1174	21.5007	NA	NA	16.1958	0.00434978	0.00434978	0.00604585	47.381
1749	LN_5243	NA	NA	776.56	NA	NA	NA	NA	22.3781	22.66	22.1427	18.6208	18.4443	19.2538	0.000229413	0.000229413	0.000489644	12.3003
796	LN_5246	NA	NA	776.581	NA	NA	NA	NA	17.5801	17.9253	17.6827	21.7915	21.6097	21.965	9.65666e-06	9.65666e-06	5.04013e-05	-16.6721
453	LN_5266	NA	NA	778.561	NA	16.1377	16.8635	16.1433	21.3969	21.3606	21.6655	17.148	17.205	17.5815	1.5353e-06	2.30898e-06	2.01886e-05	17.9117
1399	LN_5272	NA	NA	778.575	NA	NA	NA	NA	22.1762	22.6404	22.0227	17.3232	17.4571	17.985	6.86361e-05	6.86361e-05	0.000189673	25.8358
396	LN_5302	NA	NA	782.476	NA	21.5713	22.0646	21.818	21.9667	22.0185	21.73	16.8859	16.5112	17.3215	1.01001e-06	7.07258e-07	9.07704e-06	31.9755
2322	LN_533	NA	NA	141.016	NA	20.5409	20.1075	20.3658	18.5064	19.4265	18.9274	NA	16.9276	17.9229	0.00242402	0.013771	0.0174453	2.88415
1103	LN_5332	NA	NA	784.491	NA	NA	NA	NA	21.5268	21.7381	21.5531	16.8703	16.7958	17.4466	2.96052e-05	2.96052e-05	0.00010423	23.7271
410	LN_5333	NA	NA	784.492	NA	22.8833	23.689	23.0333	20.3128	20.5517	20.1882	16.9273	16.8573	17.3804	1.12511e-06	1.3964e-05	6.3232e-05	9.82097
1273	LN_5363	NA	NA	786.507	NA	NA	NA	NA	21.7767	21.9945	21.6999	17.6271	17.5589	18.1758	4.67575e-05	4.67575e-05	0.000144196	16.409
2564	LN_539	NA	NA	141.016	NA	NA	NA	NA	19.7479	19.4507	19.3957	17.3735	NA	NA	0.0101251	0.0101251	0.0131134	4.46282
1378	LN_5395	NA	NA	788.523	NA	NA	NA	NA	22.4714	22.7456	22.413	17.8112	17.8824	18.5477	6.35384e-05	6.35384e-05	0.000179426	22.0527
1253	LN_5396	NA	NA	788.523	NA	19.8689	20.5618	20.1917	17.5414	17.6484	17.1393	15.9856	NA	16.2441	4.50081e-05	0.00399326	0.00559733	2.51088
845	LN_5401	NA	NA	788.581	NA	NA	NA	NA	22.4582	22.7157	22.3406	16.4322	16.6648	17.0731	1.19279e-05	1.19279e-05	5.72039e-05	55.0051
2092	LN_5429	NA	NA	790.538	NA	NA	NA	NA	22.1262	22.5345	22.1711	19.8514	19.6913	20.4186	0.000860033	0.000860033	0.0014524	4.89118
1559	LN_5469	NA	NA	792.555	NA	NA	NA	NA	22.307	22.6009	22.1481	16.8486	16.6574	17.711	0.000112774	0.000112774	0.000277386	38.8448
1461	LN_5524	NA	NA	797.113	NA	17.1113	17.7195	17.379	19.5383	19.6803	19.9309	18.093	17.6946	18.1727	8.30043e-05	0.000171979	0.000389516	3.31669
2709	LN_5597	NA	NA	804.576	NA	NA	NA	NA	19.8631	20.1632	20.098	19.5686	18.8882	19.4587	0.0327515	0.0327515	0.0390556	1.66584
2531	LN_5599	NA	NA	804.59	NA	NA	NA	NA	19.8916	20.2411	19.7064	NA	NA	16.5501	0.00841415	0.00841415	0.0110819	10.5287
1937	LN_5603	NA	NA	804.612	NA	NA	NA	NA	NA	16.0371	NA	22.0283	21.8067	21.9545	0.000488835	0.000488835	0.000909013	-59.4159
1791	LN_5611	MGDG 34:6	NA	805.51	-0.132356	21.7752	21.7504	21.7069	22.5262	22.3465	22.5607	21.496	21.8218	21.6884	0.000267037	0.000149912	0.000351209	1.75212
2533	LN_5635	MGDG 34:5	NA	807.526	0.551709	NA	NA	NA	18.1113	17.9769	18.2362	17.4048	17.6253	17.6765	0.00856991	0.00856991	0.0112501	1.45325
2592	LN_5660	MGDG 34:4	NA	809.542	0.504502	NA	NA	NA	16.7953	16.8324	16.9524	16.4657	16.5366	16.6486	0.0121968	0.0121968	0.0155617	1.23955
1608	LN_5666	NA	NA	810.528	NA	21.6341	22.3934	21.852	23.905	23.9397	24.0185	22.2367	21.8279	22.1563	0.000134274	0.000115607	0.000282182	3.6827
2300	LN_5690	NA	NA	812.522	NA	NA	NA	NA	21.1245	21.4508	21.0743	NA	NA	16.1274	0.00214517	0.00214517	0.00318205	34.0396
687	LN_5698	NA	NA	812.625	NA	NA	NA	NA	22.5972	22.8288	22.5544	16.5541	16.6385	17.0797	5.6157e-06	5.6157e-06	3.59997e-05	59.8278
2085	LN_571	NA	NA	144.044	NA	20.0524	20.5445	20.2524	20.3148	20.6513	20.0103	19.1009	19.016	18.9967	0.000838581	0.000544619	0.000991266	2.44125
1158	LN_5719	NA	NA	814.514	NA	19.6596	19.4017	19.6241	18.4858	18.3399	18.5782	19.3537	19.3929	19.3826	3.39364e-05	4.65359e-05	0.000144196	-1.87701
1196	LN_5722	NA	NA	814.524	NA	20.5983	21.7886	20.6805	20.1447	20.4179	20.4231	16.8062	16.6006	17.0752	3.72028e-05	4.99873e-05	0.000151438	11.3235
1523	LN_5724	NA	NA	814.537	NA	NA	NA	NA	21.2855	21.5683	21.1725	NA	16.0319	16.315	0.000100655	0.000100655	0.000252948	35.9693
1329	LN_5726	NA	NA	814.56	NA	21.6731	22.4657	21.8934	22.2418	22.3925	22.5809	19.6676	19.5443	19.9815	5.49682e-05	2.71547e-05	9.83189e-05	6.38168
944	LN_5740	SQDG 34:3	NA	815.498	-0.154221	20.4246	20.7825	20.7202	19.336	19.1222	19.5267	18.1402	18.4867	18.2511	1.65633e-05	0.000554279	0.00100569	2.05004
1001	LN_5780	NA	NA	818.591	NA	NA	NA	NA	21.4759	21.4283	21.2989	19.7369	19.6863	19.8479	2.08893e-05	2.08893e-05	8.22161e-05	3.12525
404	LN_5825	NA	NA	822.529	NA	20.2926	21.0135	20.5305	18.7545	18.7279	18.6076	16.3185	16.3618	16.3508	1.06629e-06	1.13345e-05	5.52365e-05	5.10871
1024	LN_5841	NA	NA	824.544	NA	19.8067	20.5265	20.0194	22.1483	22.0854	22.2366	19.4799	19.327	19.6552	2.24287e-05	9.18398e-06	4.85618e-05	6.36149
935	LN_5842	NA	NA	824.545	NA	18.356	18.8013	18.3679	19.5717	19.8294	19.7744	17.4028	17.0434	17.3229	1.61045e-05	5.08207e-06	3.36296e-05	5.53581
2007	LN_5843	NA	NA	824.58	NA	NA	NA	NA	21.1107	21.197	21.2452	20.3602	20.2375	20.4956	0.000624851	0.000624851	0.00110687	1.76524
621	LN_5886	NA	NA	828.575	NA	20.761	21.4091	20.952	17.3071	17.4757	17.2103	18.3259	17.934	18.371	4.3264e-06	0.00500245	0.00685891	-1.83943
930	LN_5911	NA	NA	830.628	NA	NA	NA	NA	19.6872	19.8575	19.8397	16.3609	16.4861	16.7667	1.58062e-05	1.58062e-05	6.76684e-05	9.55925
1896	LN_5944	PI 34:2	NA	833.518	0.192133	19.5629	19.1065	19.4339	17.2495	17.0032	16.966	17.9121	17.9223	18.7586	0.0004032	0.00537696	0.00734292	-2.18069
1326	LN_5945	MGDG 36:6	NA	833.542	0.0907594	21.7884	21.856	21.6383	22.89	22.7626	22.9576	22.1932	22.4313	22.31	5.46081e-05	0.000803503	0.0013669	1.4728
56	LN_5955	NA	NA	834.529	NA	23.0954	23.63	23.2726	19.6476	19.6666	19.6519	16.307	16.1854	16.4164	1.308e-08	3.413e-07	5.94058e-06	10.2138
2215	LN_5963	NA	NA	835.533	NA	NA	NA	NA	16.0734	NA	15.8793	19.8405	19.9887	20.751	0.00146356	0.00146356	0.00229281	-18.5979
799	LN_5979	NA	NA	836.544	NA	26.4133	27.0225	26.5195	25.7822	25.8114	25.8551	23.851	23.6564	24.0014	9.80394e-06	2.81618e-05	0.000100522	3.94484
1719	LN_5989	SQDG 36:6	NA	837.483	0.425751	16.8927	16.9954	16.8217	18.0573	17.8208	18.2031	17.1152	17.3787	17.1992	0.000206596	0.000523877	0.000960303	1.73629
1853	LN_5992	MGDG 36:4	NA	837.573	0.20798	17.6475	17.3856	17.3839	18.2378	18.3645	18.4339	17.8201	18.02	17.9482	0.000345349	0.00540051	0.00736058	1.33412
209	LN_5997	NA	NA	838.481	NA	17.6421	17.95	17.6268	19.5477	19.5272	19.4495	16.3952	16.2482	16.246	1.69934e-07	5.37602e-08	2.65223e-06	9.26427
325	LN_6002	NA	NA	838.559	NA	20.5652	21.0405	20.8311	24.2629	24.4239	24.4047	21.238	21.0189	21.369	5.83387e-07	6.37305e-07	8.58098e-06	8.90869
960	LN_6004	NA	NA	838.56	NA	25.0771	25.8117	25.2839	26.9418	27.0147	27.0971	24.1186	23.9602	24.252	1.78256e-05	5.70428e-06	3.61477e-05	7.50333
2299	LN_6011	NA	NA	838.638	NA	17.6919	18.5477	17.9233	19.7601	19.7884	19.7695	NA	NA	16.8425	0.00213186	0.00126138	0.00202678	7.62167
1796	LN_602	2-Hydroxyphenylacetic acid|3-Hydroxyphenylacetic acid|Vanillin	NA	151.039	-1.146|-1.666|-0.692	18.6068	19.3426	18.6478	20.8542	21.0239	20.6184	19.4482	19.4582	19.4432	0.000273977	0.000708287	0.0012247	2.60685
1995	LN_6047	NA	NA	842.554	NA	NA	NA	NA	20.9663	21.1748	21.06	19.0248	18.4771	19.1776	0.000599659	0.000599659	0.00107208	4.51221
776	LN_6069	NA	NA	844.57	NA	NA	NA	NA	20.7919	20.9764	20.9281	16.8944	16.5169	16.9251	8.49175e-06	8.49175e-06	4.60687e-05	17.3877
864	LN_6084	NA	NA	846.547	NA	NA	NA	NA	20.2348	20.1396	20.1082	17.2324	17.2857	17.5574	1.29145e-05	1.29145e-05	5.96593e-05	6.9759
1822	LN_6120	NA	NA	850.559	NA	NA	NA	NA	19.9347	20.0486	20.0265	18.9136	18.6979	19.0024	0.000306912	0.000306912	0.000621608	2.19155
660	LN_6147	NA	NA	852.574	NA	18.455	19.2329	18.4364	20.4752	20.6946	20.5739	16.4509	16.4377	16.5466	5.1362e-06	1.6276e-06	1.56062e-05	17.1824
362	LN_6148	NA	NA	852.575	NA	16.0733	16.8071	16.1205	21.6583	21.8121	21.7596	18.46	18.3417	18.6809	7.55502e-07	5.03318e-06	3.3394e-05	9.50777
1372	LN_6152	NA	NA	852.612	NA	NA	NA	NA	20.2944	20.7134	20.6974	18.0281	18.1003	18.1465	6.22859e-05	6.22859e-05	0.000177333	5.56653
2150	LN_6153	NA	NA	852.612	NA	NA	NA	NA	20.7637	21.1549	20.8096	19.8013	19.6278	19.8318	0.00113785	0.00113785	0.00185401	2.22798
1930	LN_6178	NA	NA	855.502	NA	NA	NA	NA	22.2903	22.4713	22.1891	18.8201	18.9122	19.732	0.000466251	0.000466251	0.000875037	8.95174
2248	LN_6187	NA	NA	856.57	NA	19.1116	20.0852	19.3819	20.5687	20.9044	20.7892	18.8449	18.0651	18.8581	0.00178287	0.000593976	0.00106356	4.48376
1954	LN_6194	PI 36:4	NA	857.517	-0.78814	NA	NA	NA	20.7874	20.9816	20.7219	17.9085	17.7682	18.5987	0.000518613	0.000518613	0.000952915	6.6736
1531	LN_6203	NA	NA	858.586	NA	18.8176	20.1473	18.9989	20.5824	20.77	20.8552	16.5226	16.0773	16.8529	0.000102707	3.63041e-05	0.00011963	19.0489
389	LN_6219	NA	NA	860.5	NA	18.4314	18.3173	18.3605	19.9089	19.8737	19.8413	17.988	18.1573	18.2841	9.66511e-07	4.97865e-07	7.34946e-06	3.3208
265	LN_6222	NA	NA	860.544	NA	22.077	22.4708	21.93	20.3011	20.3531	20.4055	17.7563	17.5839	17.8756	3.2337e-07	2.36534e-06	2.01886e-05	6.12463
1081	LN_6223	NA	NA	860.544	NA	19.838	20.3041	19.7663	17.8603	18.1451	17.7607	17.4782	17.1212	17.5257	2.7185e-05	0.0319036	0.0381427	1.46105
971	LN_6246	NA	NA	862.524	NA	20.7088	21.9925	20.8792	21.2669	21.4128	21.3894	16.7073	16.5135	17.0243	1.86506e-05	1.23267e-05	5.81614e-05	24.3863
1358	LN_6249	NA	NA	862.559	NA	23.3342	24.1551	23.6434	22.1587	22.1832	22.1892	21.3452	21.1159	21.3092	5.95435e-05	0.00406213	0.00568698	1.89242
625	LN_6276	NA	NA	864.575	NA	NA	NA	NA	25.2942	25.4093	25.4141	22.144	21.9443	22.2418	4.45247e-06	4.45247e-06	3.04149e-05	9.5964
2729	LN_6279	NA	NA	864.576	NA	NA	NA	NA	23.8166	24.1185	23.9107	23.6433	23.3909	23.6736	0.0399236	0.0399236	0.0471473	1.30073
30	LN_6302	NA	NA	866.59	NA	19.6915	19.3625	19.3397	26.4512	26.6446	26.6108	22.8943	22.9686	23.1487	5.39856e-09	1.043e-07	3.34678e-06	11.8349
390	LN_6304	NA	NA	866.591	NA	NA	16.3128	NA	22.3561	22.5363	22.4525	20.4155	20.2965	20.2686	9.7133e-07	6.60761e-06	3.90664e-05	4.35128
27	LN_6330	NA	NA	868.607	NA	15.8363	16.0967	15.8306	24.038	24.2141	24.1836	19.3024	18.9899	19.4594	5.19969e-09	3.7605e-08	2.23011e-06	29.7474
1813	LN_6347	NA	NA	870.546	NA	20.0595	19.7933	19.9108	19.0898	19.0294	19.1052	19.9032	19.6608	19.9808	0.000298317	0.000280591	0.000581511	-1.70944
2640	LN_636	NA	NA	158.974	NA	19.4287	NA	19.8539	19.5655	18.8453	19.2613	17.9807	18.528	18.5431	0.0177315	0.0238702	0.0289718	1.832
334	LN_6396	NA	NA	874.578	NA	16.256	16.8276	16.3509	20.6675	20.7375	20.6464	16.7446	16.7919	17.1289	6.37478e-07	6.57823e-07	8.71192e-06	13.8837
1367	LN_6434	NA	NA	878.591	NA	NA	NA	NA	19.5377	19.7352	19.7682	17.2442	16.87	17.2529	6.11234e-05	6.11234e-05	0.000174776	5.88884
2615	LN_644	NA	NA	158.974	NA	19.8984	19.5393	19.9832	18.3537	19.3111	18.9197	17.5413	NA	NA	0.0151291	0.0392867	0.0464899	2.49693
1551	LN_6452	NA	NA	880.607	NA	17.426	18.455	17.6115	20.7554	20.9225	21.0229	NA	15.8651	16.422	0.00010907	4.6552e-05	0.000144196	27.0347
1112	LN_6454	NA	NA	880.643	NA	NA	NA	NA	19.3571	19.6779	19.5325	16.1975	16.2955	16.5912	3.02424e-05	3.02424e-05	0.00010586	8.94522
924	LN_6460	NA	NA	881.518	NA	16.6436	NA	16.1882	22.0099	22.1912	21.8829	21.0088	21.0226	21.7435	1.54889e-05	0.0312762	0.0374506	1.70492
114	LN_6471	PI 38:5	18:0/20:5	883.532	-1.57364	16.5601	16.6934	16.5847	24.9879	24.9056	24.6812	22.8675	22.9088	23.6212	4.9997e-08	0.000204482	0.000446967	3.30758
835	LN_6482	NA	NA	884.544	NA	23.6383	24.3329	23.8953	24.958	24.8203	24.9295	21.9645	22.0302	22.1978	1.11311e-05	3.90221e-06	2.82226e-05	7.1526
2529	LN_6492	PI 38:4	18:0/20:4	885.549	-0.877352	NA	NA	NA	23.585	23.5962	23.4001	21.8466	21.9088	22.7027	0.00828458	0.00828458	0.0109313	2.59256
1275	LN_6502	NA	NA	886.56	NA	22.8418	23.4978	22.9583	23.0117	23.2162	23.0904	21.0152	21.0573	21.254	4.74639e-05	3.42037e-05	0.000115681	3.99253
1168	LN_6503	NA	NA	886.56	NA	18.4932	18.9953	18.6166	20.7505	20.5206	20.8039	18.776	18.3676	18.7171	3.51855e-05	2.29473e-05	8.75566e-05	4.20301
551	LN_6520	NA	NA	888.575	NA	NA	NA	NA	21.2478	21.2894	21.3391	19.5697	19.4805	19.6063	2.85561e-06	2.85561e-06	2.30893e-05	3.34016
664	LN_6529	NA	NA	890.554	NA	16.8338	17.8625	16.9636	22.6997	22.9224	22.7653	18.856	18.354	18.9926	5.2122e-06	1.28261e-05	5.93152e-05	16.6981
2283	LN_6530	NA	NA	890.554	NA	NA	NA	NA	20.6257	20.987	20.7362	NA	NA	15.9548	0.00195414	0.00195414	0.00293976	28.4069
1734	LN_6534	NA	NA	890.591	NA	NA	NA	NA	21.5471	21.6944	21.736	20.459	20.2384	20.4956	0.000215871	0.000215871	0.000466145	2.39743
719	LN_6548	NA	NA	892.606	NA	16.1119	NA	NA	22.9976	23.2692	23.1564	22.2751	22.0161	22.3519	6.6884e-06	0.00196352	0.00294655	1.90084
451	LN_6556	NA	NA	894.622	NA	NA	NA	NA	22.3559	22.4061	22.4519	19.3244	19.2206	19.4388	1.49709e-06	1.49709e-06	1.47267e-05	8.43671
1289	LN_6611	NA	NA	901.487	NA	21.9327	22.2878	21.9505	17.9167	18.1251	17.5189	NA	NA	16.2343	4.87412e-05	0.00569218	0.00773082	3.07228
449	LN_6633	NA	NA	904.571	NA	16.1341	16.3266	NA	23.1091	23.2987	23.2527	18.9698	18.3627	19.0013	1.46969e-06	3.35859e-06	2.5188e-05	21.7394
1565	LN_665	NA	NA	158.974	NA	20.3264	20.5297	20.1084	19.014	18.9554	19.5223	18.3915	18.3919	18.4397	0.000114785	0.00537127	0.00734232	1.68906
2466	LN_6675	NA	NA	909.549	NA	NA	NA	NA	19.9219	19.7394	19.5339	20.888	20.9141	21.5664	0.00500579	0.00500579	0.00685891	-2.62276
2665	LN_6687	NA	NA	911.565	NA	NA	NA	NA	18.5246	18.4493	18.1846	19.1636	19.2193	20.0314	0.0221167	0.0221167	0.0270562	-2.12181
642	LN_6695	NA	NA	912.575	NA	NA	NA	NA	24.4809	24.5175	24.4393	20.6864	20.8749	21.0515	4.75108e-06	4.75108e-06	3.18755e-05	12.1955
771	LN_6711	NA	NA	914.59	NA	NA	NA	NA	22.4768	22.7174	22.5208	19.3851	19.3938	19.6204	8.32979e-06	8.32979e-06	4.56279e-05	8.60521
713	LN_6712	NA	NA	914.591	NA	NA	NA	NA	19.9798	20.0508	19.946	17.8207	17.6034	17.6364	6.43448e-06	6.43448e-06	3.83977e-05	4.94284
908	LN_6729	NA	NA	916.606	NA	NA	NA	NA	20.8337	21.0271	20.9122	18.5599	18.2957	18.5065	1.48691e-05	1.48691e-05	6.5385e-05	5.54153
1324	LN_6735	NA	NA	918.585	NA	NA	NA	NA	22.3408	22.5695	22.3686	18.7265	18.2623	18.923	5.41403e-05	5.41403e-05	0.000160294	13.8237
1169	LN_6736	NA	NA	918.623	NA	NA	NA	NA	19.3867	19.7167	19.4244	16.9097	16.7303	16.9952	3.54802e-05	3.54802e-05	0.000119198	6.19403
1814	LN_6748	NA	NA	920.638	NA	NA	NA	NA	20.4559	20.7091	20.5798	19.3807	19.08	19.2639	0.000299918	0.000299918	0.000612256	2.5316
1241	LN_6824	NA	NA	932.602	NA	NA	NA	NA	22.2499	22.6156	22.5131	18.1625	17.6058	18.2573	4.2446e-05	4.2446e-05	0.000134026	21.8716
654	LN_6884	NA	NA	940.606	NA	NA	NA	NA	21.675	21.9926	21.8239	18.4362	18.3647	18.5236	5.01272e-06	5.01272e-06	3.33568e-05	10.4759
2159	LN_7049	NA	NA	965.527	NA	21.1954	21.0591	21.2469	20.927	20.9924	20.7992	21.35	21.4035	21.4529	0.00116719	0.000381079	0.000742607	-1.41022
2690	LN_7051	NA	NA	965.536	NA	NA	NA	NA	19.9727	19.8765	19.7433	18.743	18.874	19.4996	0.02728	0.02728	0.0328693	1.77187
2226	LN_889	NA	NA	176.01	NA	20.0755	20.7334	20.0886	21.3084	21.7216	21.0528	19.7924	19.7939	19.7508	0.00156177	0.00056635	0.00102358	2.99361
1044	LN_890	Gluconic acid lactone	NA	177.039	-0.680276	18.6239	19.3697	19.0899	18.0072	18.0371	17.801	16.373	16.3093	16.3974	2.4031e-05	0.000154028	0.000357957	3.00751
2081	LN_932	Quinic acid	NA	191.055	-0.788563	16.8953	17.847	16.9925	19.1407	19.1642	18.7877	17.3387	17.2457	17.3134	0.00082969	0.000640096	0.00112955	3.32091
2700	LN_997	FA 12:0	NA	199.169	-1.98711	16.7965	18.2477	17.3697	18.5514	18.3468	18.273	17.3395	17.0604	16.8721	0.0306779	0.0123823	0.015781	2.4618
558	LP_10022	NA	NA	894.661	NA	NA	16.0402	NA	21.997	21.9739	22.2242	21.4172	21.2746	21.325	2.96206e-06	0.0012886	0.00206336	1.6542
1642	LP_10023	NA	NA	894.667	NA	NA	NA	NA	21.3767	21.8752	21.9175	17.5519	16.8651	17.7096	0.000153861	0.000153861	0.000357928	20.3597
1147	LP_10026	NA	NA	894.715	NA	16.4774	18.6135	16.5941	24.9381	24.8762	25.2137	21.0369	20.6775	20.9652	3.32845e-05	0.00039099	0.000756197	17.3412
1458	LP_10035	NA	NA	894.84	NA	NA	16.0544	NA	21.6204	21.8485	21.8196	20.747	21.3809	21.0506	8.22227e-05	0.0232113	0.0282758	1.62826
76	LP_10036	TAG 53:0	15:0/18:0/20:0 | 16:0/17:0/20:0 | 17:0/17:0/19:0 | 17:0/18:0/18:0 | 15:0/19:0/19:0 | 16:0/18:0/19:0	894.848	NA	16.3269	16.4377	16.0656	20.719	20.7579	20.944	16.7093	16.5869	16.6913	2.47755e-08	2.44828e-08	2.11661e-06	17.6851
2369	LP_10058	NA	NA	896.679	NA	NA	NA	NA	21.6073	21.7504	21.9942	20.1191	NA	20.3584	0.00285763	0.00285763	0.00413562	2.91851
413	LP_10064	TAG 54:6	16:1/18:1/20:4 | 16:0/18:2/20:4 | 18:2/18:2/18:2 | 16:0/18:1/20:5	896.768	NA	22.0011	23.1135	22.2191	28.9946	28.9429	29.1185	27.5934	27.3112	27.4872	1.15896e-06	0.00169729	0.00262175	2.93781
804	LP_10066	TAG 54:6	16:1/16:1/22:4|14:0/18:1/22:5|16:0/16:1/22:5	896.769	-0.982616	NA	NA	NA	27.1515	27.27	27.3341	25.5172	25.3958	25.4209	9.98024e-06	9.98024e-06	5.10352e-05	3.49963
854	LP_10069	NA	NA	896.857	NA	NA	NA	NA	21.4167	21.4738	21.5898	19.9209	19.93	19.8265	1.23201e-05	1.23201e-05	5.81614e-05	3.03347
403	LP_10096	TAG 54:5	16:0/18:1/20:4 | 16:0/18:0/20:5 | 16:1/18:0/20:4 | 16:1/18:1/20:3	898.784	NA	19.6488	20.7628	19.8539	27.2845	27.2163	27.5709	25.0628	24.731	25.062	1.05791e-06	0.000227419	0.000487416	5.29749
181	LP_10097	TAG 54:5	18:1/18:2/18:2 | 18:1/18:1/18:3 | 16:0/18:2/20:3 | 16:0/16:1/22:4 | 16:0/16:0/22:5	898.785	-1.22194	20.3613	20.4134	20.6082	25.5642	25.8803	25.7902	23.2233	22.8759	23.3547	1.22963e-07	2.64369e-06	2.17683e-05	6.03591
2661	LP_10115	PI 38:6	18:1/20:5	900.558	NA	NA	NA	NA	21.1723	21.2965	20.9388	20.2588	20.2054	20.7413	0.021419	0.021419	0.0262581	1.66328
844	LP_10118	NA	NA	900.706	NA	18.8341	19.9913	18.8556	24.2441	24.3248	24.5551	21.7809	21.7603	21.7983	1.19188e-05	0.000193097	0.000425291	6.04126
2638	LP_10125	NA	NA	900.76	NA	NA	NA	NA	22.7481	22.9788	22.9629	22.5138	22.0228	22.2803	0.0175608	0.0175608	0.021852	1.54146
163	LP_10128	TAG 54:4	18:1/18:1/18:2 | 18:0/18:2/18:2 | 18:0/18:1/18:3 | 16:1/18:1/20:2 | 16:0/18:2/20:2 | 16:2/18:1/20:1 | 16:2/18:0/20:2 | 16:1/18:2/20:1 | 16:0/18:1/20:3 | 16:1/18:0/20:3	900.801	-0.893207	20.5653	20.9873	20.7917	24.7359	24.8292	24.9746	25.8498	25.4763	25.6709	9.46418e-08	0.00129721	0.00207285	-1.7643
891	LP_1013	NA	NA	105.197	NA	NA	NA	NA	22.2688	22.5162	22.519	19.6156	19.7959	19.5634	1.40067e-05	1.40067e-05	6.3232e-05	6.85138
696	LP_10139	NA	NA	901.701	NA	23.1623	24.0747	23.2484	23.2872	23.541	23.6158	19.384	19.5506	19.5471	5.83447e-06	4.32728e-06	2.99481e-05	15.8613
1436	LP_10159	NA	NA	902.625	NA	NA	NA	NA	20.8235	20.9879	20.9353	16.6771	15.9903	16.8431	7.68084e-05	7.68084e-05	0.000206433	21.289
752	LP_10163	NA	NA	902.721	NA	20.2304	21.5498	20.551	26.2967	26.4603	26.541	22.9608	22.8667	22.9783	7.7187e-06	4.21934e-05	0.000133576	11.2935
1956	LP_10167	NA	NA	902.757	NA	NA	NA	NA	20.8132	21.0826	21.061	18.4033	19.0461	18.9257	0.00052332	0.00052332	0.000960042	4.57529
143	LP_10172	TAG 54:3	16:1/18:2/20:0 | 18:0/18:1/18:2 | 18:1/18:1/18:1 | 16:0/18:1/20:2 | 16:0/18:2/20:1 | 16:1/18:1/20:1 | 16:1/16:1/22:1 | 14:0/18:2/22:1	902.816	-1.96219	20.9484	21.4997	21.2352	26.0774	26.2498	26.2573	26.7873	26.4696	26.6749	7.03752e-08	0.0294838	0.0353958	-1.36521
1277	LP_10200	NA	NA	904.616	NA	NA	NA	NA	23.2455	23.4922	23.4987	17.2324	16.2177	17.2272	4.75384e-05	4.75384e-05	0.000145772	91.7556
518	LP_10208	TAG 55:9	15:0/20:4/20:5	904.737	NA	18.5653	19.619	18.5378	25.4037	25.3063	25.7483	21.9434	21.8923	21.8191	2.33684e-06	2.5395e-05	9.44652e-05	12.1354
111	LP_10216	TAG 54:2	16:0/18:1/20:1 | 18:0/18:1/18:1 | 16:0/16:1/22:1 | 16:1/18:0/20:1 | 16:1/18:1/20:0 | 14:0/18:1/22:1 | 14:0/20:1/20:1	904.831	-2.39551	19.6457	20.1976	19.8534	25.8945	26.0957	26.0446	25.1511	24.9751	25.3139	4.52121e-08	0.00173539	0.00266992	1.8212
596	LP_10235	NA	NA	906.257	NA	20.5929	20.734	20.657	22.3472	22.5049	22.5198	21.7579	21.4568	21.6612	3.61503e-06	0.000100081	0.000252281	1.78018
851	LP_10259	TAG 54:1	NA	906.848	-1.37092	19.2937	20.2682	19.4344	23.7402	23.7951	23.8976	21.5294	21.4086	21.6983	1.22515e-05	0.000127241	0.000306145	4.80834
1669	LP_10270	NA	NA	907.711	NA	16.9349	18.6131	16.9059	22.0619	22.2896	22.3407	19.1853	18.9588	19.3722	0.000170872	0.000672172	0.00117453	8.33192
928	LP_10281	NA	NA	908.675	NA	17.6818	18.8382	17.8246	22.6885	22.8495	23.0685	19.5399	19.6821	19.8132	1.57276e-05	5.59739e-05	0.000164035	9.12905
269	LP_10290	TAG 55:7	17:1/17:1/21:5 | 17:1/18:1/20:5 | 16:1/18:1/21:5 | 16:1/19:2/20:4 | 16:0/19:2/20:5	908.769	NA	16.9619	18.1063	17.1999	25.2345	25.3624	25.4881	24.3916	24.2772	24.4877	3.31255e-07	0.0162382	0.0203372	1.96723
579	LP_10292	NA	NA	908.805	NA	NA	NA	NA	24.0798	24.3013	24.1865	20.1681	20.3114	20.4546	3.15681e-06	3.15681e-06	2.40846e-05	14.701
1120	LP_10297	TAG 54:0	16:0/18:0/20:0 | 14:0/20:0/20:0 | 18:0/18:0/18:0	908.864	NA	17.5103	17.9478	17.5392	19.2039	19.4927	19.444	17.9157	17.8685	17.9004	3.10669e-05	3.63351e-05	0.00011963	2.79983
1808	LP_10299	NA	NA	909.256	NA	19.371	19.6238	19.483	21.1495	NA	21.3307	20.4814	20.3017	NA	0.000291577	0.00261904	0.00382859	1.80067
1110	LP_10315	NA	NA	909.763	NA	23.3553	24.0012	23.4684	25.8369	25.9258	25.8925	24.3973	24.4164	24.548	3.02058e-05	0.000145624	0.000342549	2.69664
979	LP_10327	NA	NA	910.689	NA	18.1143	19.2511	17.9852	23.7293	23.5107	24.2106	19.8563	20.068	20.0584	1.90016e-05	5.07474e-05	0.000153358	14.1489
982	LP_10328	NA	NA	910.69	NA	NA	17.6821	NA	22.6459	22.7975	22.9441	20.2652	20.565	20.5073	1.92447e-05	4.84829e-05	0.000148056	5.09824
376	LP_10335	TAG 55:6	16:0/19:1/20:5 | 16:1/19:1/20:4 | 16:0/17:1/22:5 | 16:1/17:0/22:5 | 16:0/18:1/21:5 | 17:0/17:1/21:5 | 17:0/18:1/20:5 | 17:1/17:1/21:4 | 17:1/18:1/20:4 | 16:1/18:1/21:4 | 16:1/19:0/20:5	910.784	NA	18.3066	19.4807	18.4659	26.7399	26.794	27.0146	24.2219	23.8855	24.3614	8.42928e-07	0.000178578	0.00040016	6.4675
1701	LP_10336	NA	NA	910.82	NA	NA	NA	NA	22.8307	23.0632	23.1268	20.3191	20.6854	20.8524	0.000192324	0.000192324	0.000423991	5.234
189	LP_10356	NA	NA	912.62	NA	17.1054	17.6985	17.0403	24.6252	24.7106	24.9152	19.2633	19.0943	19.6277	1.3094e-07	3.36707e-07	5.91537e-06	42.8699
1760	LP_10360	TAG 56:12	16:2/20:5/20:5	912.705	NA	21.0541	22.2931	21.2102	23.9051	23.9206	24.0862	21.0625	21.2276	21.1051	0.000242428	0.000122699	0.000296448	7.15441
1638	LP_10361	NA	NA	912.705	NA	NA	16.0889	NA	21.7725	21.3575	22.285	17.758	17.5618	17.5081	0.000149863	0.000113595	0.000278813	18.3245
2663	LP_10369	NA	NA	912.8	NA	NA	NA	NA	21.4664	21.4164	NA	20.1863	NA	NA	0.0219285	0.0219285	0.0268543	2.38689
1846	LP_10371	NA	NA	912.837	NA	NA	NA	NA	20.3258	20.5577	20.5678	18.5463	18.1538	18.6825	0.000335159	0.000335159	0.000666578	4.06401
1508	LP_10386	NA	NA	913.757	NA	NA	17.6098	NA	21.2186	21.3408	21.4411	20.7477	20.3679	20.6594	9.6617e-05	0.00486889	0.00669771	1.67228
679	LP_10395	NA	NA	914.525	NA	NA	17.3227	NA	21.2203	21.0811	21.2534	18.8159	18.8391	18.6647	5.48201e-06	5.88271e-06	3.67738e-05	5.32111
1286	LP_10400	NA	NA	914.631	NA	17.1665	18.5858	17.6876	22.1147	22.0463	22.3326	20.3608	20.2715	20.2835	4.82205e-05	0.00171754	0.00264773	3.62823
984	LP_10402	NA	NA	914.636	NA	NA	NA	NA	22.4164	22.7463	22.5494	18.0655	17.7565	18.3357	1.96653e-05	1.96653e-05	7.92446e-05	22.9139
1038	LP_10404	TAG 56:11	16:1/20:5/20:5	914.721	NA	25.359	26.4119	25.4198	29.8358	29.7805	30.0481	27.8253	28.0464	27.8863	2.34596e-05	0.00051418	0.000947023	3.91446
1577	LP_10410	NA	NA	914.81	NA	18.1191	19.4391	18.345	22.554	22.253	22.8768	20.5671	20.5259	20.4566	0.000119159	0.00137464	0.00217557	4.12605
1364	LP_10417	NA	NA	914.912	NA	15.9397	17.473	16.4428	21.0912	21.1689	21.2068	18.7178	18.9007	18.65	6.0408e-05	0.00068189	0.00118792	5.27612
2195	LP_10418	NA	NA	914.999	NA	NA	NA	16.7406	21.1039	21.1926	NA	18.6684	18.2512	18.8289	0.00134279	0.0014422	0.00226241	5.9193
1114	LP_10425	NA	NA	915.772	NA	NA	17.3746	NA	21.1718	21.379	21.3872	19.4629	19.2313	19.5024	3.03991e-05	6.42274e-05	0.000180963	3.76805
2682	LP_10432	NA	NA	916.461	NA	NA	16.7458	NA	NA	NA	21.2556	18.4247	18.3085	NA	0.0252691	0.0221716	0.027109	7.40754
1330	LP_10435	NA	NA	916.648	NA	16.4222	NA	NA	21.9619	22.2376	22.221	19.3967	19.5551	19.9315	5.52807e-05	0.000159602	0.000367592	5.70565
1555	LP_10436	NA	NA	916.652	NA	NA	NA	NA	20.8974	21.0566	21.1612	17.5003	16.7548	17.4411	0.000110652	0.000110652	0.000272745	13.9902
1111	LP_10438	TAG 56:10	14:0/20:5/22:5	916.735	NA	NA	NA	NA	26.1649	26.1471	26.2827	22.9683	23.0096	23.4064	3.02174e-05	3.02174e-05	0.00010586	8.39843
976	LP_10439	TAG 56:10	16:1/20:4/20:5 | 16:0/20:5/20:5	916.737	NA	24.9263	26.0194	25.0078	29.5841	29.7507	29.9065	27.1283	27.2891	27.2595	1.87491e-05	0.000153623	0.000357733	5.74158
1805	LP_10442	NA	NA	916.824	NA	17.6057	18.5989	17.47	22.1209	22.1341	NA	19.2648	19.7033	19.4497	0.000285724	0.00090147	0.00151136	6.29795
2556	LP_10443	TAG 55:3	NA	916.832	NA	NA	NA	NA	23.3891	23.5024	23.5124	23.061	22.7409	23.0507	0.00997222	0.00997222	0.0129527	1.43113
1807	LP_10447	NA	NA	916.931	NA	NA	16.9406	NA	21.1319	21.0765	21.4084	18.4035	NA	18.2259	0.000287074	0.000294122	0.00060308	7.41707
1736	LP_10460	NA	NA	918.631	NA	NA	NA	NA	22.2744	22.648	22.4674	18.0296	16.9899	18.0931	0.000218646	0.000218646	0.000471258	27.0786
1137	LP_10463	NA	NA	918.666	NA	NA	16.4404	NA	21.1516	21.2616	21.4625	18.049	18.0386	18.4053	3.23317e-05	3.21395e-05	0.00011035	8.73963
1014	LP_10467	NA	NA	918.713	NA	NA	16.0178	NA	21.1004	21.2683	21.5082	19.2717	19.1456	19.3321	2.18211e-05	9.72574e-05	0.000246927	4.11945
869	LP_10468	TAG 56:9	16:0/20:4/20:5	918.752	-1.23542	22.9111	24.1533	22.9932	28.6784	28.6331	29.0101	25.0799	25.2869	25.3827	1.31561e-05	5.50438e-05	0.000162338	11.5033
814	LP_10469	TAG 56:9	18:2/18:2/20:5 | 16:1/18:3/22:5 | 16:1/20:3/20:5 | 16:1/20:4/20:4 | 18:1/18:3/20:5	918.752	NA	19.342	20.7057	19.4266	25.9443	25.9069	25.7424	23.6419	23.9986	23.6866	1.05568e-05	0.00142077	0.00223484	4.25409
1858	LP_10472	NA	NA	918.84	NA	NA	16.5258	NA	21.0563	20.9614	21.4785	18.2238	17.4365	17.7693	0.000347889	0.000270434	0.000563992	10.2355
1659	LP_10473	TAG 55:2	NA	918.847	NA	NA	NA	NA	23.4966	23.6452	23.5921	21.934	21.5511	21.9009	0.00016369	0.00016369	0.000374402	3.44053
1906	LP_10494	NA	NA	920.683	NA	NA	NA	NA	20.3455	21.0039	20.5035	17.4246	16.7171	17.4817	0.000418306	0.000418306	0.000801004	10.6281
1774	LP_10499	NA	NA	920.73	NA	NA	NA	NA	24.2942	24.5141	24.8147	22.525	22.3097	22.5574	0.000256074	0.000256074	0.000537918	4.21917
1271	LP_10500	NA	NA	920.732	NA	NA	NA	NA	21.4208	21.7231	21.8208	19.3377	19.2349	19.2021	4.66179e-05	4.66179e-05	0.000144196	5.26579
139	LP_10508	TAG 55:1	16:0/19:0/20:1 | 18:0/18:1/19:0 | 14:0/19:0/22:1 | 16:0/16:0/23:1 | 16:0/16:1/23:0 | 16:1/19:0/20:0	920.864	NA	16.3984	16.5959	16.3022	21.8307	22.0153	22.1153	18.457	18.1851	18.6427	6.56818e-08	3.16386e-07	5.66774e-06	11.7846
2022	LP_10545	TAG 55:0	16:0/16:0/23:0 | 16:0/19:0/20:0	922.879	NA	16.9748	16.9229	16.4174	17.8493	17.9784	18.154	16.9445	16.7061	16.6452	0.000659915	0.000462462	0.00087038	2.34344
1260	LP_10555	NA	NA	923.684	NA	NA	16.1957	NA	22.7867	22.9431	23.304	19.9077	20.3807	20.1596	4.56979e-05	0.000153418	0.000357615	7.2699
1584	LP_10588	NA	NA	924.803	NA	NA	17.2174	16.1966	20.9458	20.8602	20.8721	18.8779	18.8272	19.1635	0.000121837	0.000980803	0.00162671	3.82772
996	LP_10602	NA	NA	925.7	NA	17.1229	18.261	17.2809	22.1698	22.233	22.45	19.2321	19.7822	19.5396	2.06442e-05	0.000146047	0.000343196	6.80379
2120	LP_10620	DGDG 34:6	NA	926.583	-0.623379	16.243	16.2052	15.981	17.2919	16.9001	17.3412	16.3756	16.6032	16.4703	0.00096606	0.00279107	0.00405449	1.61859
1474	LP_10626	NA	NA	926.721	NA	18.1033	19.2667	18.2795	21.9123	21.9871	22.019	20.5387	20.8031	20.7823	8.76609e-05	0.00600521	0.00809428	2.40287
1605	LP_10634	TAG 56:5	16:1/18:0/22:4 | 16:0/18:0/22:5 | 16:0/18:1/22:4 | 16:0/20:1/20:4 | 16:1/20:1/20:3 | 16:0/20:0/20:5 | 16:1/20:0/20:4 | 18:1/18:1/20:3 | 18:0/18:1/20:4 | 18:0/18:0/20:5	926.815	NA	NA	NA	NA	25.5332	25.6063	25.9901	23.4441	23.1453	23.2006	0.000131817	0.000131817	0.000313895	5.45096
2692	LP_1064	NA	NA	105.646	NA	NA	NA	NA	20.6766	20.8364	20.8342	NA	NA	21.4033	0.0278432	0.0278432	0.0334957	-1.53778
1965	LP_10646	NA	NA	927.715	NA	19.6969	21.0116	19.9362	22.8304	23.0199	23.1246	21.0825	21.3173	21.2421	0.000542649	0.0020256	0.00302795	3.42876
2484	LP_10658	PI 40:6	20:5/20:1	928.588	NA	NA	NA	NA	18.9828	19.0161	18.6413	20.0763	19.895	20.5933	0.00559223	0.00559223	0.00760399	-2.47614
875	LP_10663	NA	NA	928.736	NA	19.4951	20.6721	19.6066	24.7426	24.8015	25.1185	23.3521	23.4056	23.2386	1.34007e-05	0.00296615	0.00426603	2.93925
4	LP_10672	TAG 56:4	NA	928.832	-1.43439	18.3108	18.391	18.3653	23.4499	23.4808	23.5347	24.5255	24.2331	24.3773	4.82167e-10	2.05901e-05	8.14509e-05	-1.85342
1162	LP_10686	NA	NA	929.731	NA	24.3496	24.9248	24.3691	25.7682	25.7916	25.9751	23.5523	23.6757	23.4408	3.47787e-05	1.11957e-05	5.50964e-05	4.88619
1792	LP_10710	TAG 57:10	15:0/20:5/22:5	930.752	NA	NA	NA	NA	23.538	23.7503	24.0811	20.6556	21.2551	20.8451	0.000267275	0.000267275	0.000558725	7.31667
747	LP_10711	TAG 57:10	17:0/20:5/20:5	930.752	NA	18.5156	19.6547	18.6172	24.0719	23.9352	24.3233	23.0207	23.0883	22.8938	7.50814e-06	0.0124617	0.0158734	2.15731
598	LP_10715	NA	NA	930.788	NA	NA	NA	NA	23.3765	23.4845	23.5707	19.2274	19.4922	19.5486	3.70666e-06	3.70666e-06	2.72028e-05	16.616
335	LP_10746	DGDG 34:3	NA	932.628	-2.00714	21.8574	22.4579	22.1291	17.8935	17.481	17.5603	18.6975	18.8088	18.6645	6.38625e-07	0.000940807	0.0015705	-2.11207
1015	LP_10755	TAG 57:9	15:0/20:5/22:4 | 15:0/20:4/22:5	932.768	NA	NA	16.6585	NA	22.2704	22.4856	22.261	20.6924	20.3142	20.3704	2.19241e-05	0.000171865	0.000389516	3.68069
420	LP_10756	NA	NA	932.768	NA	16.7214	17.6806	16.7954	23.5422	23.5679	23.9209	21.6525	21.3587	21.7375	1.21264e-06	0.000334072	0.000664987	4.2697
1131	LP_10757	NA	NA	932.805	NA	NA	NA	NA	22.4249	22.4856	22.6275	18.1454	18.6056	18.7572	3.20288e-05	3.20288e-05	0.000110169	16.1104
32	LP_10759	TAG 56:2	16:1/20:0/20:1 | 18:1/18:1/20:0 | 16:0/16:1/24:1 | 16:0/18:1/22:1 | 16:0/20:1/20:1 | 16:1/18:0/22:1 | 18:0/18:1/20:1 | 16:0/18:2/22:0 | 18:0/18:2/20:0 | 14:0/18:1/24:1 | 14:0/20:1/22:1	932.863	-1.00908	16.6135	17.1004	16.843	24.4973	24.64	24.7536	23.4282	23.1848	23.4041	5.79545e-09	0.000109006	0.000269261	2.44749
1556	LP_10765	NA	NA	933.727	NA	18.0636	19.6453	17.9328	23.3934	23.6428	23.7547	21.3564	21.1216	21.4346	0.000111371	0.00260418	0.00381168	4.89982
1695	LP_10777	NA	NA	934.691	NA	21.2325	22.48	21.3565	22.8589	22.877	23.2304	19.6237	19.5815	19.7134	0.000189017	6.33114e-05	0.000179079	10.191
2707	LP_10784	TAG 57:8	18:1/18:2/21:5 | 18:2/19:2/20:4 | 18:1/19:2/20:5 | 19:2/19:3/19:3	934.783	NA	NA	NA	NA	22.7673	22.681	22.994	22.5103	22.5329	22.3694	0.0321343	0.0321343	0.038379	1.2686
801	LP_10787	NA	NA	934.821	NA	NA	NA	NA	21.0392	21.2003	21.0198	18.3871	18.1617	18.4193	9.87809e-06	9.87809e-06	5.0974e-05	6.79141
202	LP_10789	TAG 56:1	NA	934.879	-1.78637	17.4595	17.597	17.2846	21.7389	21.9589	22.0246	19.2686	19.0422	19.4116	1.54842e-07	1.07513e-06	1.1973e-05	6.34946
1252	LP_10794	NA	NA	935.741	NA	16.6545	18.2882	16.5836	23.0436	22.9423	23.1106	19.858	19.6063	19.7345	4.48837e-05	0.000371916	0.000729661	9.84379
1640	LP_10803	NA	NA	936.706	NA	22.318	23.4863	22.386	23.3582	23.4763	23.793	20.3242	20.3273	20.2421	0.000152725	6.11769e-05	0.000174846	9.47851
1562	LP_10809	TAG 57:7	17:1/18:1/22:5 | 18:1/18:1/21:5 | 18:1/19:1/20:5 | 18:2/19:1/20:4 | 16:1/19:1/22:5 | 17:1/19:1/21:5 | 18:2/19:0/20:5 | 16:1/20:5/21:1	936.799	NA	NA	NA	NA	24.0725	24.1064	24.2774	23.1457	23.0698	23.0376	0.000114088	0.000114088	0.000279727	2.09615
2178	LP_10810	NA	NA	936.836	NA	NA	NA	NA	21.1618	21.5114	21.1832	19.7822	19.6259	20.0979	0.00126377	0.00126377	0.00202781	2.73236
2428	LP_10812	TAG 56:0	15:0/16:0/25:0 | 16:0/16:0/24:0	936.895	-0.651773	17.1442	17.1584	16.8743	17.4792	17.5906	17.6761	17.097	16.9653	16.7489	0.00397315	0.00180501	0.00276236	1.56368
324	LP_10821	NA	NA	937.794	NA	20.0562	20.6679	20.0602	24.8202	24.7063	24.6875	23.6798	23.5078	23.6036	5.7965e-07	0.00060536	0.0010806	2.20525
1763	LP_10822	NA	NA	937.795	NA	NA	NA	NA	23.6121	23.8797	23.8151	22.3933	22.5754	22.3375	0.000247036	0.000247036	0.00052416	2.52022
2029	LP_10830	NA	NA	938.721	NA	NA	NA	NA	20.8755	20.9177	20.9467	21.4696	21.7035	21.6313	0.000676255	0.000676255	0.00117988	-1.61128
1299	LP_10835	TAG 57:6	18:1/19:0/20:5 | 16:1/19:0/22:5 | 16:1/19:1/22:4 | 16:0/18:1/23:5 | 16:0/19:1/22:5 | 18:1/19:1/20:4 | 17:0/18:1/22:5 | 16:1/18:1/23:4 | 16:1/20:1/21:4 | 18:1/18:1/21:4	938.814	NA	NA	NA	NA	24.3897	24.3244	24.5584	22.8359	22.6387	22.67	5.1011e-05	5.1011e-05	0.000153866	3.27002
1599	LP_10836	NA	NA	938.852	NA	NA	NA	NA	20.5942	20.7523	20.6174	19.0735	19.1093	19.3556	0.000130165	0.000130165	0.000312207	2.78017
371	LP_10856	NA	NA	940.652	NA	NA	NA	NA	22.1567	22.3633	22.3952	16.6114	16.5162	16.7835	7.9507e-07	7.9507e-07	9.90331e-06	50.8457
2034	LP_10857	NA	NA	940.701	NA	18.4973	20.6084	18.5476	23.4163	23.5899	23.7666	20.4188	20.4192	20.4405	0.000688395	0.00149372	0.00233375	8.96805
690	LP_10865	TAG 57:5	16:0/19:0/22:5 | 18:1/19:0/20:4	940.831	NA	NA	NA	NA	24.3933	24.747	24.699	20.5082	20.5871	20.7106	5.70595e-06	5.70595e-06	3.61477e-05	16.1234
874	LP_10891	TAG 58:11	0	942.751	NA	NA	NA	NA	28.1062	28.1466	28.2504	26.412	26.3396	26.2161	1.33959e-05	1.33959e-05	6.14808e-05	3.59301
2559	LP_10895	NA	NA	942.848	NA	NA	NA	NA	20.8462	21.023	21.2011	19.7168	NA	19.0532	0.00999062	0.00999062	0.0129682	3.11329
2589	LP_10921	NA	NA	944.666	NA	NA	NA	NA	21.373	21.8186	21.3166	NA	NA	18.6264	0.0119695	0.0119695	0.0152969	7.34251
268	LP_10925	TAG 58:10	16:0/20:5/22:5	944.767	NA	NA	NA	16.5483	28.6524	28.9162	28.8351	25.9347	26.1251	25.9069	3.29239e-07	1.10552e-05	5.47206e-05	7.02418
153	LP_10947	NA	NA	945.857	NA	17.1707	17.7086	17.5046	21.8855	21.8414	21.8597	21.3425	21.2812	21.347	8.25018e-08	0.00597005	0.00805158	1.45262
2020	LP_10970	TAG 57:2	NA	946.878	NA	NA	NA	NA	21.2362	21.4755	21.4732	19.9912	19.6101	20.0422	0.000659469	0.000659469	0.00115669	2.85563
2425	LP_10992	NA	NA	948.705	NA	22.0175	23.3961	22.0967	22.1611	22.1248	22.5217	20.4469	20.5814	20.5721	0.00396086	0.00386516	0.00543001	3.33042
1365	LP_10995	NA	NA	948.76	NA	NA	NA	NA	22.0437	22.2886	22.2147	20.305	20.0746	20.3381	6.05981e-05	6.05981e-05	0.000173775	3.84532
2454	LP_10997	TAG 58:8	18:1/18:2/22:5 | 18:1/20:2/20:5 | 18:2/20:3/20:3 | 18:2/20:2/20:4 | 18:1/20:3/20:4 | 18:2/20:1/20:5	948.799	NA	NA	NA	NA	24.2001	24.1753	24.373	24.6286	24.5951	24.5998	0.00473758	0.00473758	0.00654457	-1.28199
226	LP_11001	TAG 57:1	16:0/19:0/22:1	948.895	NA	16.6174	16.4959	16.3799	19.2121	19.3721	19.4369	16.524	16.2877	16.2397	2.06447e-07	1.32167e-07	3.85201e-06	7.94425
2492	LP_11023	TAG 59:14	19:4/20:5/20:5	950.721	NA	20.5738	21.7778	20.685	21.6983	21.7026	22.1627	20.0231	20.1649	20.0922	0.00605877	0.00204227	0.00304893	3.38962
332	LP_11042	NA	NA	951.593	NA	23.7476	23.2149	23.5991	19.7318	20.2936	19.9915	18.6605	18.7384	18.793	6.23552e-07	0.00050291	0.00092922	2.41993
1623	LP_11047	NA	NA	951.714	NA	NA	NA	NA	22.4487	22.3854	22.933	19.0588	19.5608	19.1004	0.000143594	0.000143594	0.000339497	10.1896
1793	LP_11048	NA	NA	951.714	NA	NA	NA	NA	21.4802	21.7782	21.839	19.6363	20.0051	19.7064	0.000267426	0.000267426	0.000558725	3.77518
2394	LP_11071	TAG 58:6	16:1/20:1/22:4 | 18:0/20:3/20:3 | 18:1/18:1/22:4 | 18:0/18:1/22:5 | 16:1/20:0/22:5 | 16:0/20:1/22:5 | 18:1/20:1/20:4 | 18:1/20:0/20:5 | 18:0/20:1/20:5 | 16:0/20:5/22:1 | 16:1/20:4/22:1	952.83	-3.00082	NA	NA	NA	24.9293	24.9545	24.8883	24.5373	24.5785	24.6964	0.00339858	0.00339858	0.00483395	1.24832
2230	LP_11082	NA	NA	953.732	NA	20.8583	21.9379	21.0017	22.5266	22.6585	22.5945	20.5783	20.7958	20.8171	0.00160101	0.000612942	0.00109077	3.63717
1696	LP_11097	DGDG 36:6	NA	954.613	0.152348	20.5603	20.3078	20.3657	21.687	21.4825	21.7227	20.645	21.0237	20.8092	0.000189916	0.000664993	0.00116462	1.74685
1709	LP_11100	NA	NA	954.752	NA	18.8288	19.9576	18.8807	22.1934	22.0917	22.4653	21.3194	21.4799	21.3259	0.000199104	0.0327683	0.0390556	1.83407
84	LP_11108	TAG 58:5	NA	954.848	-0.969385	16.9862	16.9042	16.9932	22.6321	23.0395	23.0498	21.3369	21.1386	21.4813	3.01729e-08	2.86456e-05	0.00010117	3.00675
1226	LP_11120	NA	NA	955.747	NA	23.9154	24.4505	23.9483	26.1261	26.1257	26.2659	25.262	25.4419	25.1749	4.06498e-05	0.0015128	0.0023572	1.8399
2277	LP_11131	DGDG 36:5	NA	956.628	-1.49412	NA	NA	NA	17.8271	17.5835	17.9626	16.8763	17.0144	16.8868	0.00192824	0.00192824	0.00290679	1.8216
2210	LP_11135	TAG 59:11	17:1/20:5/22:5 | 17:1/21:5/21:5 | 16:1/20:5/23:5	956.767	NA	NA	NA	NA	22.6454	22.8844	22.6261	21.8519	22.0025	21.7691	0.00142436	0.00142436	0.00223745	1.79515
962	LP_11156	NA	NA	957.762	NA	NA	NA	NA	22.9438	23.0215	22.975	21.174	21.021	20.9048	1.79001e-05	1.79001e-05	7.41937e-05	3.85524
1021	LP_11157	NA	NA	957.762	NA	23.5131	23.931	23.5065	25.2199	25.2775	25.3053	23.9639	23.9456	24.0367	2.22568e-05	3.66367e-05	0.000119935	2.43763
1838	LP_11174	TAG 59:10	17:0/20:5/22:5 | 17:0/21:5/21:5	958.783	NA	NA	NA	NA	23.4454	23.2802	23.7085	21.8836	21.6128	21.61	0.000324631	0.000324631	0.000648982	3.42452
822	LP_11175	NA	NA	958.82	NA	NA	NA	NA	21.8803	21.868	21.9107	18.8494	19.1918	18.9095	1.06967e-05	1.06967e-05	5.34308e-05	7.47864
1401	LP_11189	NA	NA	959.778	NA	21.8015	22.5461	21.6868	24.5443	24.342	24.625	21.4092	21.8423	21.8495	6.86842e-05	3.70323e-05	0.000120575	6.98088
253	LP_11190	NA	NA	959.779	NA	17.3449	17.7071	17.1034	22.7885	22.7161	22.5994	21.5567	21.9654	21.5383	2.92882e-07	0.00168871	0.00261023	2.02025
1419	LP_11199	TAG 59:9	19:0/20:4/20:5	960.799	NA	NA	NA	NA	22.3896	22.3787	22.9241	19.4072	19.5205	19.3788	7.18982e-05	7.18982e-05	0.000195073	8.74618
637	LP_11201	NA	NA	960.835	NA	NA	NA	NA	20.542	20.7615	20.8114	17.8483	17.8121	17.8773	4.63479e-06	4.63479e-06	3.12761e-05	7.25561
739	LP_11202	TAG 58:2	NA	960.894	-2.23186	18.9929	19.7282	19.0661	22.7847	22.8899	22.9761	21.5306	21.2251	21.4002	7.32658e-06	0.000372884	0.000730323	2.82499
751	LP_11213	NA	NA	961.757	NA	NA	16.1278	NA	22.249	22.4325	22.639	21.1633	21.0683	21.1821	7.71266e-06	0.000383664	0.000745763	2.46613
2382	LP_11228	TAG 60:15	20:5/20:5/20:5	962.721	NA	27.5888	28.4131	27.434	26.8594	27.0075	27.2205	26.1118	26.3552	26.1935	0.00312198	0.0237417	0.0288612	1.75195
1402	LP_11237	TAG 58:1	18:0/20:0/20:1 | 14:0/18:0/26:1 | 14:0/22:0/22:1 | 16:0/16:0/26:1 | 16:0/20:1/22:0 | 16:0/18:0/24:1 | 16:0/20:0/22:1 | 18:0/18:0/22:1 | 14:0/20:0/24:1 | 18:1/20:0/20:0	962.911	-1.11066	17.8407	18.6648	17.9954	19.147	19.3749	19.3613	16.6643	16.6045	16.806	6.92638e-05	2.23676e-05	8.6214e-05	6.07465
1340	LP_11249	NA	NA	963.772	NA	NA	NA	NA	21.6205	21.7792	21.8045	19.3677	18.9286	19.24	5.68497e-05	5.68497e-05	0.000165959	5.88057
2541	LP_11258	TAG 60:14	20:4/20:5/20:5	964.736	NA	26.4778	27.4316	26.6292	26.6147	26.636	26.9301	25.7619	25.7894	25.5634	0.00892353	0.00798054	0.0105602	2.03081
2644	LP_11263	TAG 59:7	18:1/18:1/23:5 | 18:1/20:1/21:5 | 19:1/20:1/20:5 | 18:1/19:1/22:5 | 18:1/20:5/21:1	964.83	NA	NA	NA	NA	22.1309	22.1812	22.4699	21.8213	21.8915	21.8179	0.0182873	0.0182873	0.0226829	1.33525
2728	LP_11289	NA	NA	966.751	NA	23.878	25.1217	24.0303	24.8012	24.6289	25.2028	23.6563	23.7963	23.59	0.0396542	0.0145201	0.0183042	2.29229
2452	LP_11292	TAG 59:6	18:1/19:0/22:5 | 19:0/20:1/20:5 | 16:0/20:5/23:1 | 18:1/20:4/21:1 | 18:1/20:1/21:4	966.846	NA	NA	NA	NA	22.5312	NA	23.0179	21.0348	20.689	21.0745	0.00462826	0.00462826	0.00640602	3.58453
1979	LP_11311	NA	NA	968.73	NA	NA	NA	NA	21.4587	21.8855	21.6863	20.4541	20.3668	20.305	0.000570454	0.000570454	0.00102859	2.46492
1201	LP_11312	NA	NA	968.731	NA	NA	NA	NA	22.0751	22.2328	22.5063	19.2654	19.0172	19.3025	3.7588e-05	3.7588e-05	0.000121845	8.43487
1900	LP_11314	TAG 60:12	18:2/20:5/22:5	968.767	NA	NA	NA	NA	23.8042	23.909	24.0109	24.8205	24.9821	24.7694	0.000410989	0.000410989	0.000788949	-1.93093
2026	LP_11318	TAG 59:5	19:0/20:1/20:4 | 16:0/20:4/23:1	968.863	NA	NA	NA	NA	20.627	20.4679	21.0338	18.4721	18.0883	18.6751	0.000673728	0.000673728	0.00117636	4.91684
1414	LP_1135	NA	NA	106.194	NA	19.5992	20.2574	19.6798	21.905	21.801	21.9334	21.026	21.0796	20.9965	7.12256e-05	0.00278286	0.0040451	1.79722
1421	LP_11352	NA	NA	970.782	NA	NA	NA	NA	25.244	25.4472	25.62	22.8724	22.4591	22.5336	7.30777e-05	7.30777e-05	0.000197634	7.03906
2217	LP_11353	TAG 60:11	16:1/22:5/22:5 | 18:1/20:5/22:5	970.783	NA	NA	NA	NA	25.3241	25.6835	25.6499	26.5259	26.4384	26.4465	0.00147138	0.00147138	0.00230351	-1.88917
843	LP_11356	NA	NA	970.784	NA	16.6224	17.5484	16.7423	20.985	20.9684	21.1502	19.0291	19.2999	19.0169	1.18576e-05	0.000276171	0.000573891	3.78229
1988	LP_11394	TAG 60:10	16:1/22:4/22:5 | 16:0/22:5/22:5	972.799	NA	NA	NA	NA	26.1213	26.424	26.3656	22.4097	22.0131	20.9124	0.000585699	0.000585699	0.00105117	23.0268
2549	LP_11395	NA	NA	972.799	NA	NA	NA	NA	23.5082	NA	NA	25.1891	25.3126	25.028	0.0096156	0.0096156	0.0125165	-3.17847
1964	LP_11413	NA	NA	973.888	NA	NA	NA	NA	20.8051	20.8434	20.9922	20.1497	19.9935	20.1504	0.000537691	0.000537691	0.000979679	1.71993
1442	LP_11426	TAG 60:9	16:0/22:4/22:5 | 20:1/20:3/20:5 | 20:1/20:4/20:4 | 18:1/20:4/22:4 | 20:3/20:3/20:3	974.814	NA	NA	NA	NA	24.0564	24.2561	24.2842	22.677	22.4586	22.6245	7.78509e-05	7.78509e-05	0.000207943	3.05711
2250	LP_11429	TAG 59:2	16:0/20:1/23:1 | 17:0/20:1/22:1	974.911	NA	NA	NA	NA	18.7406	19.0167	19.0459	17.8073	17.3645	17.7856	0.00180345	0.00180345	0.00276236	2.4316
2524	LP_11443	NA	NA	975.716	NA	20.8096	22.1514	21.1681	22.2098	22.3935	22.5127	NA	18.6517	NA	0.00787904	0.00305071	0.00437407	13.1798
640	LP_11446	NA	NA	975.773	NA	NA	17.1906	NA	21.7056	21.7163	21.6749	18.8087	18.7	18.5108	4.6648e-06	4.25176e-06	2.96604e-05	8.14412
2209	LP_11453	NA	NA	976.735	NA	NA	NA	NA	21.0304	20.906	21.3854	19.6157	19.9331	19.7587	0.00142246	0.00142246	0.00223598	2.5282
1598	LP_11454	NA	NA	976.737	NA	20.9806	22.1624	21.0689	20.0914	20.1236	20.1398	18.0992	17.9992	18.1974	0.000129509	0.00066827	0.00116859	4.05486
1607	LP_11465	NA	NA	977.731	NA	21.8512	22.826	21.8378	22.1222	22.3837	22.3607	19.6616	19.7607	19.4635	0.000133394	8.53439e-05	0.000222568	6.32151
1140	LP_11470	NA	NA	977.789	NA	NA	16.3419	NA	20.9246	21.1643	20.9267	16.9768	17.4423	17.0413	3.27981e-05	2.04066e-05	8.09363e-05	14.4377
1557	LP_1149	NA	NA	106.305	NA	19.0531	19.6432	19.0564	21.1713	21.099	21.2878	20.3405	20.575	20.3262	0.000111697	0.00500499	0.00685891	1.70779
2355	LP_11494	TAG 60:7	NA	978.845	-4.51096	NA	NA	NA	NA	23.4458	23.4345	23.7372	23.671	23.6761	0.00274546	0.00274546	0.00400077	-1.19302
2420	LP_11520	TAG 60:6	NA	980.862	-0.896993	NA	NA	NA	23.8769	24.4716	23.933	22.833	22.3521	22.7451	0.00380396	0.00380396	0.00535141	2.73303
2280	LP_11525	NA	NA	981.727	NA	18.6191	20.8145	18.7439	22.9107	23.0939	23.1442	20.4032	20.2989	20.346	0.00194224	0.00362111	0.00511904	6.49921
2122	LP_11545	NA	NA	983.743	NA	16.4449	18.4751	16.5007	21.0754	21.2488	21.4479	19.3792	19.0544	19.1826	0.000973812	0.0103241	0.0133339	4.14681
2378	LP_11546	NA	NA	983.778	NA	NA	NA	NA	24.1634	24.4523	24.4362	23.4762	23.4503	23.0858	0.00297202	0.00297202	0.00426917	2.01839
1948	LP_11547	NA	NA	983.778	NA	21.7515	22.5853	21.7953	23.2309	23.0856	23.3461	23.953	23.9648	23.9074	0.000504868	0.0202393	0.0249306	-1.64814
1180	LP_11570	NA	NA	985.794	NA	NA	NA	NA	24.8757	25.0792	25.0293	22.9125	23.0834	22.7997	3.62724e-05	3.62724e-05	0.00011963	4.17816
1308	LP_11581	TAG 61:10	19:0/20:5/22:5	986.815	NA	NA	NA	NA	22.3216	22.7132	22.5547	20.3672	20.2581	20.3762	5.22905e-05	5.22905e-05	0.00015636	4.5819
708	LP_116	NA	NA	100.302	NA	15.8747	17.1455	16.202	21.9265	22.2149	22.2243	18.6746	18.5844	18.6926	6.27882e-06	3.78679e-05	0.000122475	11.091
2071	LP_11608	TAG 61:9	19:0/20:4/22:5	988.83	NA	NA	NA	NA	20.3631	20.7917	20.7713	18.6861	18.7888	18.2056	0.000792593	0.000792593	0.00135223	4.23357
1777	LP_11611	TAG 60:2	16:0/16:1/28:1	988.926	-1.29977	20.6868	21.4988	20.7203	20.0507	20.1938	20.1553	18.9131	18.6036	18.8766	0.000259822	0.00123569	0.00198964	2.52366
2203	LP_11622	NA	NA	989.732	NA	21.579	22.7846	21.804	21.3545	21.398	21.7202	19.8072	20.0059	19.9488	0.00139056	0.00269966	0.00394147	2.96964
1331	LP_1163	NA	NA	106.418	NA	19.231	19.6776	19.1787	21.0109	20.8649	21.0309	19.6949	19.7471	19.7446	5.54118e-05	0.000101335	0.000254105	2.36198
157	LP_11634	TAG 62:15	20:5/20:5/22:5	990.751	NA	18.7076	19.4312	18.7393	26.0563	26.3251	26.3311	25.5619	25.7441	25.4362	8.63136e-08	0.0240427	0.0291507	1.57655
2675	LP_11657	NA	NA	991.841	NA	NA	NA	NA	21.1577	21.2524	20.9552	NA	NA	22.2338	0.0239591	0.0239591	0.0290645	-2.16157
2688	LP_11685	NA	NA	994.782	NA	NA	NA	NA	23.3184	23.3452	23.7497	22.8455	23.0807	22.823	0.0266945	0.0266945	0.0321974	1.46888
2710	LP_11686	NA	NA	994.783	NA	NA	NA	NA	22.6396	22.7675	22.915	22.3035	22.535	22.1348	0.0330106	0.0330106	0.0393242	1.36566
1867	LP_11690	TAG 61:6	16:0/22:5/23:1 | 19:0/20:1/22:5	994.878	NA	NA	NA	NA	20.5251	20.7875	20.6348	19.157	18.7493	19.0863	0.000357481	0.000357481	0.000704323	3.14179
2170	LP_11708	NA	NA	996.76	NA	NA	NA	NA	21.4349	22.077	21.7937	20.2056	20.2926	20.1794	0.00122371	0.00122371	0.00197584	2.91333
2672	LP_11711	TAG 62:12	18:2/22:5/22:5	996.805	NA	NA	NA	NA	19.8426	20.6022	20.8444	21.7048	21.795	21.3381	0.0236514	0.0236514	0.0287719	-2.27029
2321	LP_11734	TAG 62:11	18:1/22:5/22:5 | 20:1/20:5/22:5	998.815	NA	NA	NA	NA	23.0185	22.9551	23.0756	23.6737	23.9033	23.5766	0.00242163	0.00242163	0.00356475	-1.62613
2388	LP_11754	NA	NA	1000.83	NA	NA	NA	NA	21.2146	21.2415	21.3585	NA	19.7224	NA	0.00323608	0.00323608	0.00462269	2.92637
2083	LP_11781	TAG 62:9	20:1/20:3/22:5 | 20:1/20:4/22:4 | 20:0/20:5/22:4 | 20:4/20:4/22:1 | 20:3/20:5/22:1	1002.85	NA	NA	NA	NA	20.6148	20.9349	20.7742	19.7791	19.7405	19.528	0.000833836	0.000833836	0.00141228	2.13189
1150	LP_11842	NA	NA	1007.78	NA	22.4388	23.0058	22.501	21.0694	20.8964	21.1828	20.5252	20.459	20.2977	3.34852e-05	0.0107781	0.0138815	1.53927
2461	LP_11843	NA	NA	1007.78	NA	21.9481	22.7116	22.0736	20.7754	21.2374	20.9509	21.6638	21.9195	21.6507	0.00486552	0.0176086	0.0218997	-1.68968
1353	LP_11862	NA	NA	1009.76	NA	NA	NA	NA	20.8049	21.144	21.0823	19.0935	18.9675	18.9664	5.86168e-05	5.86168e-05	0.000169297	4.00359
2571	LP_11863	NA	NA	1009.79	NA	NA	NA	NA	19.1906	NA	NA	21.4054	21.624	21.219	0.010885	0.010885	0.0140036	-4.67681
2135	LP_11874	TAG 62:5	16:0/22:5/24:0	1010.91	NA	NA	NA	NA	18.8558	19.1537	19.2018	17.6833	17.1522	17.5251	0.00106754	0.00106754	0.00175301	3.06727
1545	LP_11880	NA	NA	1011.81	NA	NA	NA	NA	20.8475	21.1875	20.9915	22.7443	22.8386	22.6462	0.000105531	0.000105531	0.000262637	-3.32698
1486	LP_11881	NA	NA	1011.81	NA	NA	NA	NA	21.9064	22.0704	22.2334	20.2408	20.2052	20.4015	9.03291e-05	9.03291e-05	0.000233771	3.45237
2678	LP_11891	TAG 62:4	18:1/20:2/24:1 | 18:2/22:1/22:1 | 18:1/18:2/26:1 | 18:2/20:1/24:1	1012.93	NA	NA	NA	NA	18.1892	18.1446	18.2366	18.4508	18.2919	18.3932	0.0243522	0.0243522	0.0294951	-1.1396
2151	LP_11902	NA	NA	1013.83	NA	NA	NA	NA	22.2311	22.738	22.5934	19.9521	19.8864	18.9701	0.00114343	0.00114343	0.00186179	7.55781
2552	LP_11908	TAG 62:3	18:1/20:1/24:1 | 16:1/20:1/26:1 | 18:1/18:1/26:1 | 18:1/22:1/22:1 | 20:1/20:1/22:1 | 16:1/22:1/24:1	1014.94	NA	NA	NA	NA	18.5865	18.6543	18.682	19.3236	18.9583	19.2746	0.00989717	0.00989717	0.0128685	-1.45858
2450	LP_11938	TAG 64:15	20:5/22:5/22:5	1018.78	NA	NA	NA	NA	24.085	24.2983	24.3275	23.4711	23.7409	23.473	0.00458573	0.00458573	0.00635095	1.59687
2410	LP_12010	TAG 64:11	20:5/22:1/22:5	1026.84	NA	NA	NA	NA	21.199	21.6137	NA	20.0635	19.8382	19.9068	0.00364974	0.00364974	0.00515637	2.77049
2609	LP_12011	TAG 64:11	20:5/20:5/24:1	1026.85	NA	NA	NA	NA	20.8477	21.1662	20.836	20.2973	20.5099	20.4719	0.0143587	0.0143587	0.0181204	1.43754
2570	LP_12012	NA	NA	1026.85	NA	NA	NA	NA	20.6495	20.84	NA	20.0898	20.2775	20.1678	0.010876	0.010876	0.0139998	1.48077
2161	LP_12025	TAG 64:10	20:4/20:5/24:1	1028.86	NA	NA	NA	NA	20.4315	20.527	20.505	20.0353	19.822	19.9173	0.00116977	0.00116977	0.00189535	1.47731
2431	LP_12028	TAG 64:10	20:4/22:1/22:5 | 20:5/22:1/22:4	1028.86	NA	NA	NA	NA	19.9046	20.2479	20.3307	19.3984	19.4092	19.3277	0.00415978	0.00415978	0.00580965	1.72028
2734	LP_12066	NA	NA	1033.79	NA	NA	NA	NA	21.8903	21.8662	22.0284	22.4254	22.5965	22.1121	0.0404514	0.0404514	0.0477219	-1.36577
2307	LP_1219	NA	NA	106.968	NA	23.4654	24.1848	23.2774	22.585	22.7757	22.9736	21.8892	22.1841	22.0575	0.00223526	0.0274073	0.0330056	1.66378
2363	LP_1237	NA	NA	107.191	NA	21.2786	22.0781	21.0705	20.4687	20.5639	20.7482	19.7541	19.982	19.8917	0.00280625	0.0352505	0.0419278	1.64453
2622	LP_1238	NA	NA	107.192	NA	22.2511	23.2827	22.452	22.3094	22.2995	22.6527	21.6182	21.5866	21.3811	0.0156048	0.0193078	0.0238466	1.85565
177	LP_124	NA	NA	100.312	NA	16.5945	17.2034	16.976	21.8627	22.0147	22.0724	22.5761	22.2399	22.5156	1.17679e-07	0.0393156	0.0465004	-1.37612
1283	LP_12456	NA	NA	1181.82	NA	18.2222	19.1282	18.7225	21.0529	20.7882	20.7883	16.7695	15.9514	16.9808	4.7911e-05	1.51837e-05	6.62e-05	19.8252
714	LP_131	NA	NA	100.413	NA	NA	16.4051	NA	21.2416	21.4557	21.6091	18.0179	17.9868	17.9753	6.44385e-06	5.63538e-06	3.59997e-05	10.8688
1639	LP_1311	NA	NA	107.864	NA	NA	NA	NA	21.0398	21.2212	21.4326	18.69	18.1117	18.302	0.00015112	0.00015112	0.000353682	7.27685
2436	LP_1312	NA	NA	107.864	NA	NA	NA	NA	20.9809	21.4286	21.4388	22.3341	22.1645	22.1746	0.004231	0.004231	0.00589136	-1.92069
1892	LP_1330	NA	NA	108.088	NA	NA	NA	NA	21.8189	22.1776	22.1691	18.173	17.7036	NA	0.000390774	0.000390774	0.000756197	17.3507
2381	LP_1339	NA	NA	108.2	NA	NA	NA	NA	21.2667	21.5827	21.6282	NA	17.4144	NA	0.00309421	0.00309421	0.00443369	16.8908
2566	LP_1477	NA	NA	110.083	NA	NA	NA	NA	21.7934	22.0578	22.0423	21.3578	21.5418	21.1977	0.0103207	0.0103207	0.0133339	1.51436
2718	LP_1492	NA	NA	110.418	NA	NA	NA	NA	20.7484	20.832	21.0938	20.3942	20.6258	20.2485	0.0363276	0.0363276	0.0430983	1.38373
2242	LP_153	NA	NA	100.536	NA	NA	NA	NA	21.718	21.8516	21.8971	21.0474	20.8264	21.1476	0.00171165	0.00171165	0.00264217	1.75943
1065	LP_162	NA	NA	100.637	NA	NA	NA	NA	20.4461	20.4054	20.8864	17.1593	17.0229	17.121	2.60059e-05	2.60059e-05	9.56222e-05	11.1442
973	LP_1754	Betaine|Valine	NA	118.086	-1.748|-1.664	18.9462	20.2546	19.6264	25.2336	25.284	25.477	22.6938	21.7521	22.3397	1.87099e-05	0.000210725	0.000457163	8.39569
1918	LP_1771	NA	NA	121.122	NA	21.2863	20.8358	20.9708	19.3643	19.7799	19.7219	20.613	20.9691	20.7118	0.000435999	0.000617549	0.00109645	-2.20775
2149	LP_1780	NA	NA	121.122	NA	20.8363	20.9568	20.8206	17.4606	NA	NA	NA	18.8249	NA	0.00112556	0.00591882	0.00799645	-2.57448
1369	LP_1891	NA	NA	132.081	NA	21.8042	22.9116	21.9296	19.7053	19.8708	19.9217	18.5675	18.3186	18.7485	6.13474e-05	0.00581602	0.00787593	2.44136
1035	LP_1900	Hypoxanthine	NA	137.046	-0.770581	21.1592	21.0759	20.7742	20.5622	20.5805	20.711	NA	NA	16.0534	2.33359e-05	1.37896e-05	6.26953e-05	23.662
1772	LP_1970	NA	NA	144.081	NA	20.7829	22.2948	20.9583	18.5246	19.0719	18.6524	17.65	17.2192	17.3511	0.000255194	0.0196556	0.0242503	2.5365
2442	LP_2034	2,2prime-Bipyridine	NA	157.076	-1.20606	17.384	18.1412	17.693	17.6233	17.6399	18.0421	16.5342	16.3973	16.8719	0.00441396	0.0028574	0.00413562	2.24589
1773	LP_2048	Tryptamine	NA	161.107	-2.02403	21.481	22.963	21.711	19.2901	19.8058	19.5351	18.5267	18.1358	18.1366	0.000255262	0.0205475	0.0252565	2.42387
1403	LP_2057	Anabasine|Nicotine	NA	163.123	-2.327|-1.836	24.5765	25.7329	24.7592	22.6368	22.7329	22.9049	21.4073	21.2721	21.5697	6.93655e-05	0.00479446	0.00660843	2.53471
2100	LP_2129	NA	NA	171.138	NA	20.4412	21.3099	20.6273	21.384	21.497	21.4544	19.5847	19.3798	19.877	0.000888121	0.000310478	0.000625546	3.55864
2031	LP_213	NA	NA	100.974	NA	NA	NA	NA	20.973	21.2188	21.2861	20.1201	20.0505	20.2264	0.000683461	0.000683461	0.00118977	2.03774
1262	LP_2140	NA	NA	176.139	NA	17.4551	18.6722	18.0203	22.9906	23.0084	23.0844	20.8844	19.7582	20.3581	4.57374e-05	0.000466787	0.000875037	6.47201
1307	LP_2144	Serotonin	NA	177.102	-2.02657	22.1254	23.0605	22.394	20.9338	21.0666	21.3912	19.3119	19.2628	19.4517	5.21923e-05	0.000435442	0.000829021	3.45435
1075	LP_226	NA	NA	101.084	NA	19.0973	19.7116	19.1867	21.55	21.6701	21.6629	20.1395	20.217	20.3309	2.68266e-05	0.000152257	0.000355624	2.63631
571	LP_2283	NA	NA	182.19	NA	22.2522	22.9592	22.3261	20.4819	20.9097	20.6812	17.801	17.7497	18.1307	3.07579e-06	1.91552e-05	7.81835e-05	6.95062
2390	LP_2337	5-Methoxytryptamine|Cytisine	NA	191.117	-1.8|-1.957	18.9442	19.8612	19.0743	17.5074	17.6448	17.8533	NA	NA	16.0284	0.00327158	0.0187741	0.0231998	3.11705
1070	LP_237	NA	NA	101.196	NA	NA	NA	NA	20.7054	20.688	20.8523	18.096	17.8799	18.2633	2.63383e-05	2.63383e-05	9.58131e-05	6.35914
1058	LP_241	NA	NA	101.198	NA	NA	NA	NA	22.6271	22.6548	22.7979	19.9511	19.6309	20.0087	2.54482e-05	2.54482e-05	9.44652e-05	7.10927
605	LP_271	NA	NA	101.422	NA	NA	NA	NA	22.1727	22.2386	22.5343	18.2178	18.2598	18.3108	3.78699e-06	3.78699e-06	2.76146e-05	16.5915
2730	LP_2830	NA	NA	228.196	NA	19.9503	20.6582	20.5824	21.304	21.3838	21.617	21.0752	20.0906	19.8705	0.0399808	0.0236558	0.0287719	2.128
1160	LP_293	NA	NA	101.635	NA	21.1707	22.2803	21.2578	25.555	25.5031	25.7934	23.6482	23.8492	23.7523	3.4623e-05	0.000846705	0.00143303	3.64842
1018	LP_3124	alpha-Adenosine	NA	268.103	-2.32648	21.508	22.4081	21.5307	18.7394	19.0538	19.2975	17.9243	17.9685	17.9898	2.20658e-05	0.00822457	0.0108645	2.09853
1082	LP_318	NA	NA	101.747	NA	20.4139	21.514	20.5106	24.913	24.8239	25.0775	22.8845	23.0759	22.9934	2.7348e-05	0.000592047	0.00106174	3.87328
2169	LP_3226	NA	NA	294.227	NA	20.0438	21.024	20.3119	21.1392	21.1195	21.1837	19.2793	19.0363	19.5329	0.00122205	0.000423602	0.000808475	3.64179
834	LP_337	NA	NA	101.857	NA	18.7973	19.8127	18.9116	23.456	23.6755	23.8492	20.9518	20.9844	20.998	1.10942e-05	7.15937e-05	0.000194715	6.41812
1006	LP_339	NA	NA	101.859	NA	NA	NA	NA	21.8893	21.9466	21.9696	18.7371	18.6635	19.0929	2.10144e-05	2.10144e-05	8.23042e-05	8.59772
236	LP_3435	NA	NA	341.178	NA	22.689	22.8091	22.683	18.3163	18.0626	18.4708	NA	16.3678	16.601	2.43912e-07	5.58699e-05	0.00016395	3.47941
350	LP_3451	NA	NA	347.195	NA	22.0484	21.8336	22.0222	18.6001	18.2038	18.5967	16.0149	16.4843	16.7683	6.90526e-07	7.96918e-05	0.000211287	4.12493
1644	LP_357	NA	NA	101.97	NA	NA	NA	NA	21.2314	21.3508	21.4535	17.7607	17.7987	18.4729	0.000155774	0.000155774	0.000361652	10.0872
903	LP_358	NA	NA	101.971	NA	20.0282	21.0679	20.0721	24.6569	24.8388	24.9501	22.2993	22.3199	22.3743	1.4512e-05	0.000129615	0.00031121	5.59488
1852	LP_3693	O-Palmitoyl-L-carnitine	NA	400.342	-0.62322	NA	NA	NA	20.2514	20.7139	20.7611	NA	16.0009	16.3071	0.000344333	0.000344333	0.000682881	21.4289
2641	LP_3713	NA	NA	403.232	NA	20.671	21.5268	20.7986	21.5868	21.8083	21.3544	20.7251	20.4641	20.4216	0.0178355	0.00629039	0.00846882	2.06514
1785	LP_377	NA	NA	102.083	NA	NA	NA	NA	21.8713	21.6848	21.5765	19.3578	19.8659	19.4639	0.000264911	0.000264911	0.000554797	4.43322
884	LP_378	NA	NA	102.083	NA	NA	19.8153	NA	24.4664	24.4214	24.7725	20.8945	21.0302	21.1157	1.36935e-05	1.00767e-05	5.10954e-05	11.6318
75	LP_3855	NA	NA	432.237	NA	16.2642	16.2445	16.0619	23.3627	22.9414	22.9584	21.979	22.4202	22.3179	2.39143e-08	0.00213652	0.00317125	1.80057
2760	LP_3908	NA	NA	444.379	NA	22.213	22.8534	22.792	23.1465	23.2189	23.3431	22.8778	21.9617	21.6063	0.0582915	0.0219735	0.0268952	2.12518
2669	LP_3909	NA	NA	444.379	NA	21.183	21.7958	21.5829	22.3323	22.355	22.4413	21.804	21.1133	20.6166	0.0231753	0.00933892	0.0121943	2.29455
1488	LP_391	NA	NA	102.091	NA	21.1564	20.7547	20.9689	19.1625	19.1736	18.8401	20.2179	20.5287	20.0696	9.15072e-05	0.000390274	0.000756134	-2.31869
2046	LP_3919	NA	NA	446.326	NA	NA	NA	NA	20.665	20.9349	21.3585	18.024	18.0789	18.6777	0.000721453	0.000721453	0.00124561	6.61595
2610	LP_4020	NA	NA	468.344	NA	NA	NA	NA	20.3438	21.1977	20.3636	NA	NA	16.0408	0.0146753	0.0146753	0.0184898	24.1551
53	LP_4042	NA	NA	473.264	NA	18.1092	17.9503	17.9831	24.5744	24.2496	24.1833	23.479	23.825	23.7291	1.18299e-08	0.00284311	0.00412233	1.578
240	LP_4158	lysoPC 16:1	FA 16:1	494.324	NA	25.0599	25.9862	25.3806	19.1873	19.4296	19.488	16.9389	16.8116	17.4444	2.48825e-07	0.000182484	0.000407729	4.93597
475	LP_4171	lysoPC 16:0	FA 16:0	496.339	NA	24.5046	25.6795	24.9472	22.5491	22.8751	22.7862	18.1847	18.1261	18.557	1.79482e-06	7.30459e-06	4.19239e-05	21.8193
2317	LP_4172	lysoPC 16:0	FA 16:0	496.339	NA	20.5822	21.5609	20.7885	20.1002	20.4201	19.9279	16.8926	18.797	17.7776	0.00238008	0.00438203	0.00608703	5.01764
2108	LP_4190	lysoPE 20:5	FA 20:5	500.277	NA	19.8777	20.6496	19.984	18.7003	18.9118	18.3025	NA	17.415	16.7632	0.000926854	0.00721979	0.009625	2.92633
2460	LP_4371	lysoPC 18:1	FA 18:1	522.355	NA	NA	NA	NA	15.9301	16.466	NA	20.2203	21.8677	21.1408	0.00483592	0.00483592	0.00665765	-29.4098
2517	LP_4406	lysoPE 22:5	FA 22:5	528.308	NA	NA	NA	NA	19.5042	19.8779	19.1419	NA	17.0586	16.089	0.00749994	0.00749994	0.00996408	7.64314
1244	LP_4516	NA	NA	546.524	NA	NA	NA	NA	20.8517	20.4763	21.0525	16.9139	17.0796	17.2423	4.35016e-05	4.35016e-05	0.000137315	13.1311
1046	LP_4562	NA	NA	549.487	NA	NA	17.1679	NA	21.357	21.4279	21.5566	18.9043	19.0261	19.2521	2.43213e-05	3.46686e-05	0.00011703	5.22829
2623	LP_4581	NA	NA	551.424	NA	21.7866	22.6682	21.9496	22.3607	22.3618	22.8842	18.1001	21.2001	18.2152	0.0158776	0.00826747	0.0109149	10.2939
1816	LP_4686	NA	NA	565.403	NA	19.3527	19.9515	19.2664	24.2018	24.0326	24.3921	19.4439	21.3618	19.4153	0.000302649	0.000319539	0.000642127	17.5717
2343	LP_4689	NA	NA	565.403	NA	24.3067	25.2283	24.5103	26.5207	26.5638	26.9482	21.4125	23.944	21.5573	0.0026543	0.000882365	0.00148795	20.7202
2380	LP_4757	lysoPC 22:5	FA 22:5	570.355	NA	17.0585	18.1065	17.2862	21.1123	21.5224	20.5792	18.4791	20.5654	19.3027	0.00300015	0.0358667	0.0425952	3.07847
1039	LP_4784	NA	NA	574.556	NA	NA	NA	NA	21.236	21.0477	21.5396	16.7481	16.6973	17.1272	2.35815e-05	2.35815e-05	8.97885e-05	21.3606
1413	LP_4841	Cer(d14:1/FA 23:1)	NA	578.551	NA	NA	NA	NA	20.12	19.8502	20.3538	17.183	17.0342	17.3529	7.10626e-05	7.10626e-05	0.000194039	7.55791
2098	LP_4870	NA	NA	581.398	NA	19.8248	20.8115	20.071	21.4099	21.474	21.8064	NA	17.7147	16.2958	0.000886969	0.000321506	0.000645519	23.5588
2256	LP_4872	NA	NA	581.399	NA	NA	NA	NA	21.5655	21.7024	21.966	17.3032	18.9098	17.4541	0.0018379	0.0018379	0.00280343	14.476
2686	LP_4884	DAG 32:2	16:1/16:1 | 14:0/18:2	582.509	NA	17.461	18.2907	17.7017	17.3736	17.079	17.5275	NA	NA	16.0138	0.0258651	0.029299	0.0351922	2.48435
1406	LP_496	NA	NA	102.194	NA	NA	NA	NA	21.1027	20.9989	20.8567	18.776	19.0897	18.8028	6.97799e-05	6.97799e-05	0.000191619	4.27698
759	LP_497	NA	NA	102.195	NA	NA	19.2394	NA	23.835	23.6762	24.047	20.2561	20.3224	20.3406	8.01023e-06	5.60488e-06	3.59997e-05	11.6832
936	LP_4973	Cer(d14:1/FA 24:1)	NA	592.566	NA	NA	NA	NA	24.1344	23.8749	24.406	19.7623	19.6794	19.9718	1.62523e-05	1.62523e-05	6.90441e-05	20.1665
707	LP_4998	Cer(d14:1/FA 24:0)	NA	594.581	NA	NA	NA	NA	22.2569	22.2578	22.5734	17.7423	17.7413	18.0398	6.27124e-06	6.27124e-06	3.7931e-05	22.9684
2600	LP_5015	NA	NA	595.588	NA	22.1706	22.1516	22.0127	22.1263	21.5586	21.9834	21.563	21.4284	21.393	0.0135814	0.0298265	0.0357702	1.34533
678	LP_5024	Astaxanthin	NA	597.393	-1.06907	24.1678	25.0317	24.4015	23.5196	23.5354	23.8187	16.7604	18.2519	17.5134	5.44424e-06	6.34837e-06	3.80778e-05	69.3579
526	LP_5107	DAG 34:5	14:0/20:5	604.493	NA	24.434	25.4175	24.6559	21.33	21.2431	21.8976	16.7022	17.5179	17.4625	2.50034e-06	2.38454e-05	9.0253e-05	19.1952
2655	LP_511	NA	NA	102.305	NA	NA	NA	NA	20.6589	20.8052	21.1038	20.3507	20.3657	20.3776	0.0200169	0.0200169	0.0246698	1.40572
1054	LP_513	NA	NA	102.306	NA	NA	17.5654	NA	22.0994	22.0894	22.4929	18.5224	18.5402	18.7389	2.528e-05	1.73193e-05	7.22236e-05	12.3526
858	LP_515	NA	NA	102.307	NA	NA	16.2174	NA	22.611	22.7321	23.0861	22.2679	22.2117	22.2403	1.2658e-05	0.016517	0.0206641	1.48431
2288	LP_5169	DAG 34:2	16:1/18:1 | 16:0/18:2	610.54	NA	18.1446	18.9724	18.2544	17.2749	17.2741	17.8567	16.1921	16.6609	16.7352	0.00199913	0.0199923	0.0246526	1.91741
1420	LP_5248	Cer(d16:1/FA 24:1)	NA	620.597	NA	NA	NA	NA	21.4719	21.1995	21.7477	18.5019	18.4766	18.6964	7.24406e-05	7.24406e-05	0.000195971	7.54062
1043	LP_5261	NA	NA	622.587	NA	NA	NA	NA	23.5797	23.3385	23.5515	19.1261	19.255	19.6843	2.37934e-05	2.37934e-05	9.0253e-05	17.5669
706	LP_5262	Cer(d16:1/FA 24:0)	NA	622.613	NA	NA	NA	NA	21.3202	21.3813	21.5382	16.4739	16.8502	16.8981	6.16505e-06	6.16505e-06	3.74238e-05	25.5018
806	LP_5263	Cer(d16:0/FA 24:1)	NA	622.613	NA	NA	NA	NA	20.1413	19.9293	20.1996	16.8725	17.0108	17.132	1.0036e-05	1.0036e-05	5.10352e-05	8.48515
2312	LP_5275	NA	NA	623.456	NA	20.0272	20.9886	20.2839	22.7949	22.8025	23.077	18.8907	20.7153	18.8266	0.00233647	0.000907935	0.0015211	10.6585
2093	LP_5277	NA	NA	623.457	NA	NA	17.4286	16.5657	21.4092	20.7875	21.5406	18.4718	NA	18.5862	0.000868106	0.00207674	0.00309043	6.57397
2581	LP_5289	NA	NA	623.619	NA	22.6102	22.8045	22.3228	22.6844	22.012	22.4187	21.7005	21.6107	21.8059	0.011624	0.0163469	0.0204623	1.58672
2579	LP_529	NA	NA	102.418	NA	NA	NA	NA	21.9194	22.0686	22.324	21.5925	21.592	21.4831	0.0113944	0.0113944	0.0146184	1.46217
1626	LP_5338	DAG 36:6	16:1/20:5	630.509	NA	22.8529	24.069	23.1429	23.5249	23.385	23.8842	19.6394	20.4115	20.2399	0.000143987	8.60964e-05	0.000223899	11.3223
1934	LP_5361	DAG 36:5	14:0/22:5	632.524	NA	NA	NA	NA	20.5435	20.6476	21.182	NA	16.29	16.4906	0.00048094	0.00048094	0.000897171	21.1228
1250	LP_5362	DAG 36:5	16:0/20:5	632.524	NA	NA	NA	NA	23.6005	23.4731	24.2124	17.167	17.6712	17.9526	4.4856e-05	4.4856e-05	0.00014135	71.7603
2028	LP_5378	DAG 36:4	16:0/20:4	634.54	NA	18.4389	19.203	18.6121	19.0722	18.9442	19.7023	NA	16.2417	16.3113	0.000676186	0.000285228	0.000590593	7.79788
2612	LP_5379	DAG 36:4	14:0/22:4|16:0/20:416:1/20:3|16:1/20:3|18:2/18:2	634.54	-2.07746	16.4602	16.827	16.601	17.15	17.1197	17.4554	16.4018	16.5794	16.8706	0.0148769	0.0095063	0.0123881	1.54159
1776	LP_5392	NA	NA	636.458	NA	NA	NA	NA	20.6353	20.8794	20.6749	16.9486	17.1255	17.8341	0.000259208	0.000259208	0.000544008	10.7564
618	LP_5516	NA	NA	650.475	NA	17.158	18.0771	17.3748	20.6088	20.7212	20.7282	16.0774	15.9485	16.315	4.22467e-06	1.52373e-06	1.48601e-05	23.7927
902	LP_5521	NA	NA	650.619	NA	NA	NA	NA	23.4658	23.3596	23.657	18.8994	18.6724	19.2168	1.44481e-05	1.44481e-05	6.41631e-05	23.6636
2480	LP_554	NA	NA	102.642	NA	NA	NA	NA	21.4488	21.5585	21.5276	21.2532	21.3276	21.2289	0.0053994	0.0053994	0.00736058	1.18241
1788	LP_5552	DAG 38:8	18:3/20:5	654.508	NA	20.124	21.3112	20.396	18.2262	18.124	18.3072	NA	16.6336	16.4272	0.000265567	0.00588974	0.0079618	3.22362
2163	LP_5574	DAG 38:7	18:2/20:5	656.524	NA	20.6487	21.8518	20.9816	20.4759	20.3343	20.8838	18.246	18.9312	18.8246	0.00119188	0.00204967	0.00305801	3.72543
1566	LP_5584	DAG 38:6	16:1/22:5	658.54	NA	NA	NA	NA	22.9871	23.0147	23.5486	18.0763	18.837	18.7993	0.000115347	0.000115347	0.000282182	24.4637
2629	LP_5586	DAG 38:6	18:1/20:5	658.54	NA	19.111	20.1908	19.4453	20.5687	20.6565	21.236	19.0704	19.6601	19.7212	0.0163576	0.00931353	0.012178	2.52535
1266	LP_5599	NA	NA	660.556	NA	NA	NA	NA	23.5819	23.6665	24.3494	17.2613	17.8412	17.9723	4.61944e-05	4.61944e-05	0.000143878	72.2204
2220	LP_5600	DAG 38:5	18:0/20:5	660.556	NA	NA	NA	NA	20.2423	20.1783	20.6538	16.8277	17.8211	17.8554	0.00149098	0.00149098	0.00233261	7.24415
1149	LP_5612	PE 30:1	14:0/16:1	662.475	NA	18.6041	19.2275	18.8718	22.5143	22.6608	22.3542	20.7804	20.6757	21.5097	3.34064e-05	0.00133456	0.00212521	2.87027
2287	LP_5617	DAG 38:4	16:0/22:4 | 18:0/20:4	662.571	NA	NA	NA	NA	19.039	19.0001	19.5116	15.9101	16.8555	16.9197	0.00199849	0.00199849	0.00299515	6.15518
1725	LP_5640	PE 30:0	14:0/16:0	664.49	NA	NA	NA	NA	22.8012	23.0278	22.9401	18.659	18.7914	19.6037	0.000207946	0.000207946	0.000452405	14.9805
825	LP_5745	NA	NA	676.49	NA	21.0415	21.9498	21.386	20.8551	21.0864	21.132	17.9586	17.6643	17.9584	1.07378e-05	1.20169e-05	5.74463e-05	8.96335
2253	LP_5750	NA	NA	676.527	NA	NA	NA	NA	19.6275	19.7956	19.534	21.5678	21.6426	22.4912	0.00182455	0.00182455	0.00278674	-4.75074
600	LP_5770	NA	NA	678.506	NA	20.5684	21.3282	20.8002	24.786	25.0419	24.9229	21.6396	21.3583	21.7986	3.73151e-06	5.35328e-06	3.48201e-05	9.97317
429	LP_5773	DAG 40:10	20:5/20:5	678.508	NA	27.0471	27.945	27.3178	23.4767	23.5129	23.896	19.6927	20.4821	20.2994	1.28429e-06	3.12441e-05	0.000108219	11.0843
2409	LP_5777	NA	NA	678.543	NA	NA	NA	NA	20.9918	21.5402	21.3054	NA	NA	16.0043	0.00360842	0.00360842	0.00510422	38.715
721	LP_5781	NA	NA	678.65	NA	NA	NA	NA	20.9097	20.9262	21.2415	17.5367	17.4169	17.5389	6.77995e-06	6.77995e-06	3.96698e-05	11.538
716	LP_5821	DAG 40:9	20:4/20:5	680.524	NA	24.2389	25.2489	24.5526	21.8664	21.7887	22.2077	18.404	19.1724	19.0229	6.50803e-06	8.10542e-05	0.000214263	8.50219
1467	LP_5842	DAG 40:8	20:4/20:4 | 20:3/20:5	682.54	NA	19.6646	20.8284	20.0501	19.4472	19.3549	19.9592	16.0072	16.6786	16.4725	8.53478e-05	0.000108678	0.000268737	9.19602
1809	LP_5861	DAG 40:7	18:2/22:5	684.555	NA	NA	NA	NA	19.7594	19.8774	20.3123	16.7655	17.3669	17.1613	0.000291661	0.000291661	0.000600159	7.38769
2060	LP_5882	DAG 40:6	18:1/22:5	686.571	NA	NA	NA	NA	20.7766	20.7114	21.4049	18.0548	18.5278	18.59	0.000759984	0.000759984	0.00130339	5.95234
2281	LP_5883	DAG 40:6	18:1/22:5 | 20:1/20:5	686.572	NA	NA	NA	NA	18.8072	18.6789	19.3447	16.8987	17.3268	17.2862	0.00194594	0.00194594	0.00292966	3.4177
2545	LP_5886	NA	NA	687.543	NA	NA	NA	NA	21.0299	21.0257	20.9703	19.2592	19.0968	20.1324	0.00934175	0.00934175	0.0121943	2.85306
1570	LP_5891	PE 32:2	14:0/18:2	688.49	-0.229183	21.056	21.224	21.0618	23.2999	23.527	23.2712	22.0037	21.8003	22.5897	0.000117874	0.00104812	0.00172724	2.35348
958	LP_5906	PE 32:1	16:1/16:0|14:0/18:1	690.506	0.975808	20.0208	20.6634	20.1688	24.5632	24.7566	24.4595	22.7571	22.7779	23.6277	1.77004e-05	0.00187109	0.0028447	2.90568
577	LP_5924	NA	NA	692.521	NA	17.3797	18.2773	17.941	22.3587	22.652	22.7336	18.9013	18.7654	19.1007	3.13867e-06	5.85055e-06	3.67329e-05	12.6314
1672	LP_5925	PE 32:0	14:0/18:0|16:0/16:0	692.521	-0.834194	NA	NA	NA	22.3819	22.5554	22.5596	18.1687	18.2813	19.0867	0.000173356	0.000173356	0.000391106	15.8536
1356	LP_593	NA	NA	102.979	NA	NA	NA	NA	21.3525	21.3996	21.765	19.1319	18.9712	19.0258	5.90061e-05	5.90061e-05	0.000170029	5.51263
639	LP_5964	NA	NA	698.254	NA	18.593	18.9382	18.6331	20.9095	20.9819	21.1608	19.9378	19.6988	19.8546	4.64599e-06	6.81037e-05	0.000188967	2.27681
97	LP_5974	NA	NA	699.437	NA	21.3476	21.4324	21.3063	18.5401	18.353	18.5283	NA	15.94	15.8057	3.63834e-08	5.45808e-07	7.76124e-06	6.06678
1911	LP_6014	NA	NA	702.505	NA	20.4969	22.1663	21.5065	19.6537	19.1393	20.4396	17.1604	16.6958	17.1225	0.000423633	0.00179039	0.00274906	6.73325
1834	LP_6025	NA	NA	702.543	NA	NA	NA	NA	21.1569	21.3705	21.066	16.2225	16.3895	17.4388	0.000322225	0.000322225	0.000646126	22.851
1830	LP_6040	PC 30:1	14:0/16:1|14:1/16:0	704.521	-1.50454	25.081	25.9134	25.5174	26.1639	26.3361	26.2487	24.3135	24.0229	24.4213	0.000315701	0.00010751	0.000266418	3.99177
2091	LP_6046	NA	NA	704.558	NA	NA	NA	NA	23.1207	23.4128	23.0244	20.1305	19.9958	20.9363	0.000858084	0.000858084	0.00145017	7.11944
2468	LP_6049	NA	NA	704.559	NA	NA	NA	NA	18.969	19.5388	18.8147	20.7103	20.8089	21.5449	0.0050722	0.0050722	0.00694169	-3.7681
375	LP_6066	PC 30:0	14:0/16:0	706.537	-1.94511	22.4193	23.0375	22.6605	27.0498	27.1886	27.4161	22.9131	22.6706	23.1362	8.37828e-07	7.11395e-07	9.07704e-06	19.8564
425	LP_6068	DAG 42:10	20:5/22:5	706.54	NA	16.9971	17.5962	16.9626	23.396	23.3585	23.7369	18.6875	19.4824	19.2869	1.26246e-06	4.13336e-06	2.91562e-05	20.321
1569	LP_6090	DAG 42:9	20:4/22:5	708.555	NA	NA	NA	NA	21.6033	21.7456	22.0461	16.9855	17.7895	17.716	0.000116888	0.000116888	0.000284186	19.7168
1567	LP_6104	PE 34:5	16:1/18:4 | 14:0/20:5	710.474	NA	NA	NA	NA	22.7511	22.8941	22.7673	19.9898	19.812	20.4085	0.0001157	0.0001157	0.000282182	6.6533
1982	LP_6150	PE 34:3	16:2/18:1|16:1/18:2|16:0/18:3	714.506	-0.503556	18.6804	19.6706	18.9442	21.3191	21.6549	21.4524	20.4387	20.4006	20.9703	0.000573119	0.025558	0.0308748	1.83051
2017	LP_6193	PC 31:1	15:1/16:0 | 15:0/16:1 | 14:0/17:1	718.537	NA	21.2657	22.0354	21.6118	22.9206	23.0555	23.1513	21.6427	21.3524	21.7055	0.000654067	0.000409582	0.000788207	2.78105
2372	LP_6194	PE 34:1	16:0/18:1	718.537	NA	NA	NA	NA	20.2782	20.3033	20.2508	17.9942	18.0225	18.9153	0.00289784	0.00289784	0.00418597	3.90891
49	LP_6202	NA	NA	718.574	NA	16.1213	16.3861	16.1349	19.7151	20.0318	19.9141	23.7663	23.4605	23.8747	1.11083e-08	1.95633e-07	4.73054e-06	-14.0601
1322	LP_6207	NA	NA	719.533	NA	22.7985	23.2864	22.9301	19.0444	18.5098	19.0869	NA	16.1538	NA	5.39748e-05	0.00122356	0.00197584	6.61898
474	LP_6215	PC 31:0	15:0/16:0	720.554	NA	18.2235	19.1522	18.3273	23.5934	23.7455	23.8035	19.1402	19.198	19.3951	1.79425e-06	2.12368e-06	1.9113e-05	22.157
2072	LP_6252	NA	NA	722.51	NA	NA	NA	NA	21.2978	21.4574	21.2073	NA	NA	16.1472	0.000797773	0.000797773	0.00135915	36.0928
1511	LP_6268	PE 35:5	15:0/20:5	724.49	NA	NA	NA	NA	20.5212	20.739	20.7119	17.0882	16.9864	17.6536	9.79908e-05	9.79908e-05	0.000248142	10.6636
391	LP_6269	NA	NA	724.49	NA	20.9444	21.579	21.1323	20.5759	20.5002	20.6615	17.0197	16.5717	16.9207	9.72852e-07	1.23081e-06	1.29541e-05	13.378
2588	LP_6274	NA	NA	724.526	NA	NA	NA	NA	22.4011	22.6029	22.1424	21.1831	21.1883	21.7499	0.0119249	0.0119249	0.0152483	2.01161
2260	LP_6290	NA	NA	726.503	NA	20.4281	20.6258	20.5729	21.1557	21.3169	20.9483	20.2932	19.9994	20.4095	0.00185769	0.000666512	0.0011664	1.8742
2538	LP_6294	NA	NA	726.506	NA	NA	NA	NA	23.4015	23.4757	24.5285	NA	NA	16.0731	0.00875205	0.00875205	0.0114827	212.126
940	LP_6308	GlcCer(d18:1/18:1(9Z))	NA	726.586	-1.4332	NA	NA	NA	22.4018	22.447	22.3327	16.7441	17.1406	17.479	1.63872e-05	1.63872e-05	6.92146e-05	38.6546
652	LP_6323	PC 32:3	14:0/18:3|16:2/16:1	728.521	-1.94811	23.4249	23.8972	23.6136	22.924	23.2481	23.1538	20.4436	19.977	20.5025	4.95781e-06	6.65765e-06	3.90664e-05	6.96892
395	LP_6326	PC 32:3	14:1/18:2|16:2/16:1	728.522	-2.62449	24.3834	25.2301	24.6304	19.8285	20.0465	19.9541	18.0916	17.2877	17.9417	9.86696e-07	0.00030741	0.000622069	4.49813
2298	LP_6331	NA	NA	728.558	NA	NA	NA	NA	20.719	21.2126	20.3505	17.8056	17.7738	18.6507	0.00213098	0.00213098	0.00316505	6.42636
1766	LP_6332	NA	NA	728.558	NA	NA	NA	NA	20.9466	21.276	20.8605	16.738	16.6018	17.5742	0.000249516	0.000249516	0.000526529	16.6376
1582	LP_6334	NA	NA	728.559	NA	NA	NA	NA	22.2483	22.6061	22.1008	16.415	16.768	17.543	0.000121121	0.000121121	0.000293861	42.51
959	LP_6364	NA	NA	730.5	NA	18.7758	20.0852	19.0505	21.4519	21.7244	21.718	16.4444	16.061	16.5334	1.77673e-05	5.68569e-06	3.61477e-05	38.9926
1894	LP_6368	PC 32:2	14:0/18:2|16:1/16:1|16:2/16:0	730.537	-0.0381416	27.0822	27.7906	27.4356	26.5643	26.6765	26.7228	25.6773	25.2388	25.7652	0.000398769	0.00234363	0.00345872	2.13483
1681	LP_6376	NA	NA	730.574	NA	NA	NA	NA	24.5297	24.8888	24.5337	20.5482	20.665	21.3766	0.000185119	0.000185119	0.000412821	13.8083
2366	LP_6402	NA	NA	732.49	NA	18.3177	19.868	19.1818	20.8947	21.0971	21.0209	18.8134	18.4427	19.0642	0.00283127	0.00136939	0.00216875	4.69389
1878	LP_6407	PC 32:1	14:0/18:1|16:1/16:0	732.552	-0.481427	26.5412	27.4041	26.8343	28.1779	28.2701	28.238	26.1545	25.7992	26.3287	0.000366197	0.000123061	0.000296704	4.39105
2532	LP_6408	PC 32:1	16:1/16:0	732.553	NA	NA	NA	NA	20.9484	21.1669	21.0428	20.3536	19.9029	20.4099	0.00854983	0.00854983	0.0112365	1.77842
1637	LP_6417	NA	NA	732.589	NA	NA	NA	NA	22.1969	22.4925	22.1372	17.3895	17.0728	18.1489	0.000149598	0.000149598	0.000350829	26.6945
435	LP_6440	PC 32:0	14:0/18:0	734.568	-0.163494	21.415	22.3375	21.6809	26.8491	26.8382	27.0686	22.0334	21.951	22.3072	1.36474e-06	1.20418e-06	1.29321e-05	28.2755
2097	LP_6441	DAG 44:10	22:5/22:5	734.572	NA	NA	NA	NA	20.1296	20.0111	20.6798	NA	16.5393	16.2389	0.000886494	0.000886494	0.00149274	14.7678
1491	LP_6459	PE 36:6	18:3/18:3 | 16:1/20:5	736.49	NA	NA	NA	NA	24.4639	24.4908	24.3543	21.2246	21.1049	21.7243	9.18218e-05	9.18218e-05	0.000236597	8.48601
2604	LP_6461	PE 36:6	NA	736.49	-0.516897	NA	NA	NA	17.2412	17.1077	17.5736	16.5877	16.794	16.648	0.0140824	0.0140824	0.0177911	1.54856
949	LP_6463	NA	NA	736.51	NA	21.0758	21.8955	21.4853	17.1591	17.128	17.2658	NA	15.8468	16.4609	1.68037e-05	0.0182181	0.0226092	2.04263
1667	LP_6468	NA	NA	736.559	NA	NA	NA	NA	21.9932	22.2542	22.0981	18.1959	17.6523	18.6211	0.000167792	0.000167792	0.000381525	15.5485
168	LP_6490	PE 36:5	16:0/20:5 | 16:1/20:4	738.505	NA	17.6358	17.0401	17.5734	26.1013	26.1512	26.1989	21.9272	21.7914	22.5418	1.02531e-07	3.04193e-06	2.34789e-05	16.7215
1023	LP_6491	PE 36:5	14:0/22:5 | 18:3/18:2	738.506	NA	NA	NA	NA	23.4221	23.6379	23.3897	18.509	18.4383	19.063	2.24256e-05	2.24256e-05	8.6214e-05	28.112
1676	LP_6505	TAG 42:1	12:0/12:0/18:1 | 12:0/14:0/16:1 | 14:0/14:0/14:1 | 12:0/14:1/16:0	738.659	-0.407987	18.6772	19.8592	18.786	22.2608	22.2982	22.4071	21.0387	20.6859	20.918	0.000179198	0.00417146	0.00581895	2.71533
2501	LP_6514	PE 36:4	16:0/20:4 | 14:0/22:4	740.519	NA	NA	NA	NA	21.3225	21.7893	21.2378	NA	NA	17.1972	0.00643987	0.00643987	0.00866	19.0619
2188	LP_6517	PE 36:4	16:0/20:4 | 16:1/20:3	740.521	NA	NA	NA	NA	22.4936	22.6295	22.5848	20.4951	20.38	21.1288	0.00129305	0.00129305	0.00206906	3.73544
569	LP_6520	PE 36:4	16:1/20:3|18:2/18:2|18:3/18:1	740.523	0.0207552	17.7485	17.6646	17.4924	19.7968	19.9227	19.8657	19.4365	19.2021	19.6013	3.05727e-06	0.00852554	0.0112109	1.36458
1465	LP_6530	TAG 42:0	12:0/14:0/16:0|14:0/14:0/14:0	740.675	-0.188963	18.073	19.0869	17.9915	21.7313	21.7802	21.7384	20.6053	20.3248	20.5941	8.4109e-05	0.00585082	0.00791843	2.36511
581	LP_6546	PE 36:3	16:1/20:2|18:2/18:1_x000D_	742.537	-2.27515	17.6949	18.0385	18.0007	21.9732	22.1032	21.9495	21.021	20.9184	21.6783	3.2363e-06	0.0101424	0.0131285	1.74442
409	LP_6569	NA	NA	743.543	NA	18.4552	18.5643	18.7171	21.0782	21.1814	21.2118	19.3197	19.12	19.4853	1.12375e-06	3.02435e-06	2.34025e-05	3.60212
862	LP_6573	NA	NA	744.044	NA	18.5785	18.1211	18.4882	20.8493	20.8904	21.0335	19.2961	18.9622	19.3944	1.27471e-05	4.43177e-05	0.00013965	3.26435
730	LP_6580	PE 36:2	18:1/18:1|16:0/20:2	744.553	-0.891203	NA	16.2924	16.021	19.7075	19.9449	19.6541	21.8467	21.6737	22.3795	7.03994e-06	0.000163221	0.000373699	-4.58774
2634	LP_6609	PE 36:1	14:0/22:1 | 16:0/20:1 | 18:1/18:0	746.568	NA	NA	NA	NA	21.686	21.7228	21.6808	20.6327	20.572	21.2657	0.0171124	0.0171124	0.0213284	1.83155
459	LP_6614	NA	NA	746.604	NA	NA	16.14	15.8248	17.0067	17.6652	17.6236	23.9966	23.5266	23.9321	1.60072e-06	1.56394e-06	1.51235e-05	-83.6676
368	LP_6664	NA	NA	750.505	NA	22.4073	23.3374	22.8323	20.1236	20.1388	20.248	17.2409	17.1559	17.1942	7.76073e-07	1.09308e-05	5.40799e-05	7.85239
1547	LP_6675	NA	NA	750.542	NA	NA	NA	NA	22.8095	23.2813	22.8845	16.3929	16.7452	17.6317	0.000106341	0.000106341	0.000264369	67.1095
2662	LP_6676	NA	NA	750.543	NA	NA	NA	NA	20.9199	21.3807	20.2114	NA	NA	16.2708	0.0214713	0.0214713	0.0263083	23.6942
1189	LP_6705	PC 34:5	16:1/18:4|16:2/18:3	752.521	-1.38215	NA	NA	NA	20.6146	20.5352	20.5748	18.2068	17.7933	18.1082	3.67045e-05	3.67045e-05	0.000119935	5.81083
1563	LP_6706	PC 34:5	16:2/18:3	752.521	NA	24.8791	25.7568	25.181	26.5209	26.4883	26.7072	24.0388	23.5541	23.9758	0.000114171	3.64109e-05	0.00011963	6.5699
2510	LP_6712	NA	NA	752.558	NA	NA	NA	NA	20.6743	21.1583	20.5279	NA	NA	16.253	0.00698789	0.00698789	0.00933734	23.1636
2361	LP_6713	NA	NA	752.558	NA	NA	NA	NA	20.7657	21.241	20.6456	18.5415	18.7297	19.3549	0.00277831	0.00277831	0.00404102	4.02426
174	LP_6714	NA	NA	752.558	NA	17.1167	17.146	17.1285	25.2266	25.5202	25.0106	21.3132	21.3582	22.0589	1.12171e-07	3.92771e-06	2.82789e-05	12.779
846	LP_6724	TAG 43:1	12:0/13:0/18:1 | 12:0/14:0/17:1 | 13:0/13:0/17:1 | 13:0/14:1/16:0 | 14:0/14:1/15:0 | 12:0/15:0/16:1 | 13:0/14:0/16:1	752.675	NA	16.5871	17.4493	16.6387	20.5763	20.616	20.5235	18.8953	18.8372	18.7975	1.20184e-05	0.000288489	0.000595748	3.31409
1889	LP_6756	NA	NA	754.573	NA	NA	NA	NA	23.3958	23.7797	23.3987	19.7185	19.8958	20.6426	0.000377978	0.000377978	0.000737184	10.8461
643	LP_6763	NA	NA	754.618	NA	NA	NA	NA	22.5226	22.5128	22.5043	16.6058	16.7217	17.1632	4.76329e-06	4.76329e-06	3.18755e-05	51.3763
1259	LP_6791	NA	NA	756.516	NA	22.7061	24.0116	23.0119	22.0922	22.4093	22.3701	18.9013	18.4296	19.0753	4.56077e-05	7.78586e-05	0.000207943	11.2236
1285	LP_6798	PC 34:3	16:2/18:1 | 16:0/18:3 | 16:1/18:2	756.552	NA	23.8402	24.7342	24.1725	24.4911	24.6302	25.0238	21.5236	21.1818	21.6951	4.79443e-05	2.3909e-05	9.03365e-05	9.50167
2146	LP_6805	NA	NA	756.59	NA	NA	NA	NA	21.4576	21.6844	21.2177	18.5831	18.6589	19.4419	0.00111611	0.00111611	0.00182115	5.89146
2259	LP_6810	NA	NA	756.633	NA	NA	NA	NA	21.3367	21.6977	21.3797	NA	NA	16.1855	0.00185064	0.00185064	0.00281841	39.0122
1096	LP_6831	NA	NA	758.22	NA	20.1662	20.8463	20.4735	22.8517	22.9901	23.0033	22.1541	21.928	21.8761	2.8793e-05	0.0017241	0.00265608	1.9484
2715	LP_6847	PC 34:2	16:0/18:2 | 16:1/18:1	758.568	NA	NA	NA	NA	22.6097	22.5465	22.7521	22.2767	21.8665	22.3106	0.0353438	0.0353438	0.0420172	1.39942
1908	LP_6855	NA	NA	758.605	NA	NA	NA	NA	21.2018	21.4807	21.2886	16.9565	17.0578	18.0787	0.000421827	0.000421827	0.000806413	15.5559
1753	LP_6894	PC 34:1	16:0/18:1	760.584	NA	NA	NA	NA	23.3038	23.3384	23.4006	21.6422	21.2078	21.6413	0.000231609	0.000231609	0.000493687	3.60625
2554	LP_6895	PC 34:1	14:0/20:1|16:0/18:1|16:1/18:0	760.584	-0.160561	25.2969	26.4455	25.7718	24.7054	24.7824	24.9099	26.1058	25.8757	26.1327	0.00995778	0.00478428	0.00659832	-2.36007
2102	LP_6901	NA	NA	760.62	NA	NA	NA	NA	21.3569	21.5401	21.1853	18.1473	18.1513	19.0815	0.000894149	0.000894149	0.00150126	7.46812
1029	LP_6903	NA	NA	760.643	NA	NA	NA	NA	21.7278	21.7326	21.9724	19.2115	19.3047	19.4674	2.28549e-05	2.28549e-05	8.75566e-05	5.591
2257	LP_6916	NA	NA	762.469	NA	NA	NA	NA	21.3865	21.7855	21.6365	NA	NA	16.1888	0.00184415	0.00184415	0.00281112	42.6357
1222	LP_6923	PE 38:7	18:2/20:5 | 18:3/20:4	762.505	NA	NA	NA	NA	23.0138	23.1083	22.9365	19.0288	18.8197	19.4751	3.99533e-05	3.99533e-05	0.000128188	15.0499
1756	LP_6930	NA	NA	762.574	NA	21.8116	22.6095	22.1618	23.5575	23.7201	23.8488	20.6668	19.9655	21.0619	0.000237441	7.60865e-05	0.000205028	8.83996
977	LP_6934	PC 34:0	16:0/18:0|17:0/17:0	762.599	-3.3411	22.6428	22.688	23.0251	22.2715	22.0988	22.5471	20.6744	20.5219	20.7069	1.88148e-05	3.41313e-05	0.000115511	3.18516
2487	LP_6959	PE 38:6	18:2/20:4 | 18:1/20:5	764.521	NA	NA	NA	NA	22.8241	23.2083	23.0102	21.7212	21.3689	22.1019	0.00580256	0.00580256	0.0078623	2.43434
405	LP_6960	PE 38:6	16:1/22:5	764.521	NA	16.6485	16.3004	NA	24.5804	24.7595	24.5364	20.1672	19.8294	20.5358	1.06907e-06	4.59386e-06	3.11878e-05	21.826
1209	LP_6967	NA	NA	764.557	NA	NA	NA	NA	21.5066	21.7823	21.9323	15.9946	16.3568	16.8222	3.83014e-05	3.83014e-05	0.000123423	40.7635
468	LP_6972	NA	NA	764.589	NA	17.6548	18.4993	18.1267	24.7239	24.9555	25.0319	19.4827	18.8557	19.8964	1.77176e-06	2.81455e-06	2.27649e-05	45.0101
1059	LP_6998	PC 35:5	15:0/20:5 | 16:1/19:4	766.536	NA	21.8526	22.5913	21.9274	24.2251	24.1312	24.2662	21.2829	21.0339	21.4299	2.55078e-05	9.44214e-06	4.96425e-05	7.77366
87	LP_7000	PE 38:5	16:0/22:5	766.537	NA	17.3071	17.2262	16.9977	26.0921	26.2164	26.0506	20.9	20.8161	21.5441	3.19058e-08	3.13414e-07	5.66579e-06	32.7394
1376	LP_7002	PE 38:5	18:1/20:4 | 18:0/20:5	766.537	NA	NA	NA	NA	22.9782	23.0807	22.8566	19.1613	19.1144	19.7301	6.309e-05	6.309e-05	0.000178732	12.4369
23	LP_7008	NA	NA	766.572	NA	16.6181	16.9129	16.6154	23.4548	23.5407	23.6921	22.4948	22.2651	22.4878	3.39777e-09	6.24404e-05	0.0001774	2.21398
839	LP_7047	PE 38:4	16:0/22:4 | 18:0/20:4	768.553	NA	NA	NA	NA	22.2548	22.4239	22.2334	16.9112	16.9756	17.4891	1.13501e-05	1.13501e-05	5.54912e-05	36.2204
1961	LP_7048	PE 38:4	18:0/20:4	768.553	NA	NA	NA	NA	21.3358	21.5161	21.3216	18.6807	18.6988	19.3953	0.000534422	0.000534422	0.000976542	5.52583
2598	LP_7056	NA	NA	768.589	NA	NA	NA	NA	21.1061	21.3112	21.1746	20.8724	20.7744	20.9488	0.0134524	0.0134524	0.017079	1.2588
906	LP_7060	TAG 44:0	14:0/15:0/15:0 | 12:0/16:0/16:0 | 14:0/14:0/16:0 | 12:0/15:0/17:0	768.706	-3.25313	19.4129	20.2443	19.3533	23.3201	23.3439	23.4497	21.7505	21.6012	21.686	1.46794e-05	0.000404362	0.000779457	3.23108
1466	LP_7084	PC 35:3	16:0/19:3 | 16:1/19:2	770.567	NA	19.8645	20.9165	20.1002	19.0467	18.7348	19.0839	17.1359	16.8797	17.1487	8.43733e-05	0.000546625	0.000994137	3.73314
2631	LP_7086	PE 38:3	18:1/20:2 | 18:2/20:1	770.569	NA	NA	NA	NA	18.2791	18.5084	18.2375	19.1257	18.9346	19.6349	0.0168151	0.0168151	0.0209804	-1.85331
364	LP_7118	NA	NA	772.273	NA	18.9715	19.24	19.2049	21.1941	21.1846	21.3559	20.0946	20.0771	20.0689	7.59453e-07	7.97754e-06	4.46651e-05	2.24179
1348	LP_7127	NA	NA	772.547	NA	17.3149	18.7602	17.6762	21.5851	21.9985	22.0196	17.3426	16.6782	17.3691	5.80686e-05	2.74899e-05	9.90941e-05	26.6819
1068	LP_7140	NA	NA	772.62	NA	NA	NA	NA	21.5604	21.7778	21.8183	18.3933	18.3545	18.7448	2.6175e-05	2.6175e-05	9.58131e-05	9.32641
1647	LP_7171	PC 35:1	15:0/20:1	774.599	NA	NA	NA	NA	18.5782	18.7875	18.7395	21.0293	20.5662	20.936	0.000158544	0.000158544	0.000366918	-4.41396
827	LP_7177	NA	NA	774.636	NA	NA	NA	NA	17.174	17.4657	17.2144	21.4316	21.0433	21.2991	1.08359e-05	1.08359e-05	5.38142e-05	-15.7067
190	LP_7212	PC 36:7	18:4/18:3 | 16:2/20:5	776.52	NA	25.3121	26.0691	25.5501	21.9352	21.8541	22.14	18.3222	17.9806	18.3381	1.32826e-07	2.37255e-06	2.01886e-05	13.5741
1552	LP_7255	NA	NA	778.467	NA	21.1308	21.7967	21.3927	20.2259	20.6538	20.6827	18.1465	17.3481	18.4173	0.000109486	0.000242221	0.000514414	5.85699
298	LP_7264	NA	NA	778.534	NA	22.2914	22.5891	22.465	18.6795	18.7067	18.8063	20.2401	19.798	20.1623	4.56115e-07	6.2587e-05	0.000177533	-2.52445
683	LP_7265	PC 36:6	18:3/18:3 | 16:1/20:5	778.536	NA	28.8323	29.4767	29.0198	27.9468	28.0608	28.0512	25.8492	25.532	25.9247	5.58352e-06	1.99195e-05	7.99104e-05	4.76003
2462	LP_7268	PC 36:6	NA	778.538	1.69678	NA	NA	NA	20.2718	20.0282	20.2627	19.4307	19.6978	19.5587	0.00487927	0.00487927	0.00670538	1.54241
1657	LP_7273	NA	NA	778.573	NA	NA	NA	NA	22.7249	23.046	22.6127	19.1263	19.0479	19.7379	0.000162065	0.000162065	0.000372524	11.2396
2294	LP_7274	NA	NA	778.574	NA	NA	NA	NA	21.9268	22.2813	21.8829	NA	NA	16.4753	0.00205596	0.00205596	0.00306345	47.0145
567	LP_7278	NA	NA	778.606	NA	21.3423	21.9076	21.5438	20.5576	20.3846	20.3498	18.2009	17.8633	18.2542	3.04504e-06	1.16415e-05	5.59942e-05	5.00892
1536	LP_7285	TAG 45:2	NA	778.69	NA	NA	16.3003	NA	20.974	21.1755	20.9012	20.319	19.8915	20.3554	0.000103313	0.00821594	0.0108593	1.77552
1726	LP_7310	NA	NA	780.398	NA	18.1436	19.8112	19.0726	21.4158	21.1641	21.1329	17.3052	16.9582	17.3721	0.000210464	6.80259e-05	0.000188967	16.2887
819	LP_7312	NA	NA	780.478	NA	19.9927	20.747	20.4988	22.4585	22.1304	22.5473	18.8417	18.4852	18.7429	1.06487e-05	3.36984e-06	2.5188e-05	12.8955
415	LP_7324	PC 36:5	16:1/20:4 | 18:3/18:2	780.551	NA	23.0566	23.5282	23.0875	26.6161	26.7684	26.7783	23.2636	22.8526	23.2648	1.18067e-06	8.03942e-07	9.96186e-06	12.0749
887	LP_7325	PC 36:5	16:1/20:4	780.552	NA	27.2383	28.1315	27.6118	29.6633	29.6159	29.6928	26.0333	25.7939	26.2057	1.37534e-05	4.37573e-06	3.01829e-05	12.5219
2525	LP_7327	PC 36:5	16:0/20:5 | 16:1/20:4	780.553	NA	23.0343	24.1839	23.1767	24.9657	24.4191	NA	22.3461	21.7091	22.5106	0.00791911	0.00295862	0.00425784	5.67164
1596	LP_7335	NA	NA	780.589	NA	NA	NA	NA	22.6553	22.8902	22.4301	17.6764	17.9244	18.6279	0.000128945	0.000128945	0.000309923	23.9555
905	LP_7340	NA	NA	780.622	NA	20.2025	20.9773	20.1768	22.5073	22.6366	22.5915	19.1768	18.8492	19.0714	1.45767e-05	4.77849e-06	3.19172e-05	11.6805
789	LP_7346	TAG 45:1	NA	780.707	NA	18.4829	19.2231	18.5164	22.5374	22.7322	22.7232	21.7629	21.2669	21.7267	9.15437e-06	0.00428563	0.00596027	2.11222
1000	LP_7371	NA	NA	782.531	NA	21.3844	22.5567	21.4912	19.0971	19.2144	19.3555	16.8252	16.3723	17.0161	2.08463e-05	0.000383011	0.000745745	5.59632
2741	LP_7379	PC 36:4	16:1/20:3	782.568	NA	24.75	25.5843	24.9161	25.2146	24.8946	25.3505	24.4735	24.1979	24.5532	0.0462953	0.0251948	0.0304678	1.67602
2537	LP_7383	PC 36:4	16:1/20:3|18:2/18:2|18:3/18:1	782.568	-0.574915	22.9911	23.9237	23.1886	NA	NA	20.7844	22.5763	22.2631	22.3759	0.00872268	0.0184022	0.022801	-3.07526
717	LP_7395	NA	NA	782.65	NA	NA	NA	NA	21.4493	21.7123	21.3588	16.0836	16.4852	16.4611	6.64359e-06	6.64359e-06	3.90664e-05	35.8389
670	LP_7399	TAG 45:0	13:0/15:0/17:0 | 12:0/16:0/17:0 | 14:0/14:0/17:0 | 13:0/16:0/16:0 | 12:0/14:0/19:0 | 13:0/13:0/19:0 | 14:0/15:0/16:0 | 15:0/15:0/15:0	782.722	NA	18.3908	18.7722	18.1537	21.5013	21.5805	21.7802	19.954	19.716	19.9294	5.29654e-06	5.40658e-05	0.000160294	3.37343
333	LP_7412	PE 40:10	20:5/20:5	784.489	NA	21.9823	22.6046	22.1508	22.5209	22.5962	22.5479	18.0527	18.0043	18.4177	6.28962e-07	3.79509e-07	6.289e-06	21.0649
2006	LP_7416	NA	NA	784.547	NA	NA	NA	NA	23.234	23.444	23.4589	21.0902	20.3517	21.1096	0.000624248	0.000624248	0.00110664	5.76956
966	LP_7441	NA	NA	784.664	NA	NA	NA	NA	22.7034	23.1889	22.9383	16.4572	17.0005	17.1574	1.82349e-05	1.82349e-05	7.51683e-05	67.2684
1460	LP_7467	PE 40:9	20:5/20:4	786.505	NA	NA	NA	NA	21.5892	21.94	21.6799	17.3335	17.2701	18.0053	8.28789e-05	8.28789e-05	0.000217777	18.3801
369	LP_7468	PE 40:9	20:5/20:4	786.505	NA	23.4045	24.1622	23.5685	20.6989	20.945	20.8156	17.4408	17.5765	17.9881	7.86244e-07	1.15211e-05	5.57437e-05	8.88486
515	LP_7471	NA	NA	786.561	NA	16.9742	17.9495	17.2005	23.1075	23.2408	23.4298	18.7995	18.2507	18.7953	2.30487e-06	4.00398e-06	2.86049e-05	25.0062
1146	LP_7474	NA	NA	786.573	NA	21.1121	21.5562	21.1128	18.5734	18.5821	18.4635	NA	NA	15.9935	3.31577e-05	0.000296815	0.000606991	5.84055
791	LP_7477	PC 36:2	16:0/20:2|16:1/20:1|18:1/18:1|18:2/18:0	786.6	0.715712	22.7045	23.4937	23.0178	20.7589	21.0102	21.2785	25.2439	24.8571	25.1629	9.28743e-06	2.92577e-06	2.30915e-05	-16.8197
1470	LP_7489	TAG 46:5	12:0/14:0/20:5	786.659	NA	19.8722	21.2111	20.0908	23.0848	23.0748	23.2273	19.4122	19.2589	19.373	8.66224e-05	3.31782e-05	0.000113291	13.7462
1129	LP_7490	NA	NA	786.659	NA	NA	NA	NA	21.8847	21.9578	22.1864	18.9606	19.2989	19.2261	3.18165e-05	3.18165e-05	0.000109644	7.19884
1448	LP_7519	NA	NA	788.52	NA	NA	NA	NA	21.7352	21.8992	21.7774	18.0244	17.7066	18.4709	7.98684e-05	7.98684e-05	0.000211575	13.3305
2412	LP_7525	NA	NA	788.589	NA	22.6728	23.1009	22.8379	23.9549	24.1279	24.1856	22.7602	21.9516	22.983	0.00366101	0.00162791	0.00252299	2.87688
545	LP_7531	PC 36:1	18:1/18:0|16:0/20:1|14:0/22:1	788.615	-0.153236	17.3324	18.409	17.6004	21.8864	22.0249	22.2395	24.1305	23.6492	24.177	2.77839e-06	0.000776275	0.00132642	-3.82454
402	LP_7538	NA	NA	788.675	NA	16.5584	17.659	16.846	23.6585	23.8782	23.8467	20.1152	20.3557	20.2294	1.05693e-06	1.46898e-05	6.51241e-05	11.8026
666	LP_7545	NA	NA	789.527	NA	21.0672	21.1623	21.0519	20.8084	20.7081	20.6786	18.6541	18.1324	18.6881	5.2235e-06	6.35561e-06	3.80778e-05	4.72457
1434	LP_7558	NA	NA	790.536	NA	20.5254	21.404	20.9831	18.0791	18.1698	18.0103	16.0505	NA	16.7292	7.64949e-05	0.00335786	0.00478779	3.2412
665	LP_7559	NA	NA	790.536	NA	22.2669	23.2959	22.6038	20.5725	20.4842	20.823	17.7004	17.4052	17.7902	5.22105e-06	3.74908e-05	0.000121845	7.97041
1204	LP_7560	PE 40:7	18:2/22:5	790.536	NA	NA	NA	NA	22.8897	23.0058	22.8625	18.223	18.2289	18.8873	3.76425e-05	3.76425e-05	0.000121845	22.2065
1837	LP_7568	NA	NA	790.605	NA	22.8946	23.7462	23.2178	25.5973	25.6358	25.5238	23.5355	22.9923	23.8182	0.000323712	0.000288122	0.000595748	4.39844
1231	LP_7578	TAG 46:3	12:0/16:1/18:2 | 14:0/16:1/16:2 | 14:0/14:1/18:2 | 12:0/16:2/18:1 | 14:1/16:1/16:1 | 14:1/16:0/16:2 | 14:1/14:1/18:1	790.69	NA	18.9311	19.8847	19.0044	21.4907	21.5496	21.878	23.0325	22.6723	22.9687	4.11574e-05	0.00450728	0.00624977	-2.38127
734	LP_7589	NA	NA	791.542	NA	20.0772	20.5215	20.1673	21.3587	21.4652	21.4006	19.1811	18.9885	19.2453	7.14671e-06	2.25022e-06	1.98222e-05	4.82279
681	LP_7593	NA	NA	792.043	NA	20.2029	20.413	20.1646	21.3924	21.4506	21.2405	19.0066	18.7795	19.2071	5.50357e-06	1.73934e-06	1.65229e-05	5.14594
1482	LP_7608	PC 37:6	15:1/22:5 | 17:1/20:5 | 16:1/21:5	792.549	NA	22.7013	23.4682	22.9447	22.0476	22.1801	22.2362	20.6857	20.2096	20.6301	8.85862e-05	0.000344535	0.000682881	3.13007
1971	LP_7610	PE 40:6	18:2/22:4 | 18:1/22:5	792.552	NA	NA	NA	NA	22.564	22.8473	22.384	20.3593	20.1311	20.7214	0.00055205	0.00055205	0.00100243	4.57732
922	LP_7620	NA	NA	792.588	NA	NA	NA	NA	22.2866	22.7546	22.746	16.6682	16.686	17.1909	1.54284e-05	1.54284e-05	6.6323e-05	53.7185
542	LP_7625	NA	NA	792.621	NA	16.0448	17.5418	16.8295	24.5745	24.4922	24.994	17.3238	17.0668	17.8979	2.70905e-06	2.5933e-06	2.15864e-05	153
1057	LP_7665	PC 37:5	17:0/20:5 | 16:0/21:5	794.566	NA	20.6175	21.595	20.5686	22.6826	23.1576	23.0275	18.7261	18.4149	18.7226	2.54069e-05	8.06072e-06	4.47916e-05	20.1776
1395	LP_7669	PE 40:5	18:0/22:5	794.568	NA	NA	NA	NA	22.7209	22.922	22.6485	17.5037	17.284	18.2292	6.79914e-05	6.79914e-05	0.000188967	34.0948
247	LP_7672	PC 37:5	16:0/21:5 | 15:0/22:5	794.569	NA	18.7299	18.8388	18.2459	24.0374	24.316	24.3414	20.5643	20.4107	20.7676	2.75643e-07	1.2324e-06	1.29541e-05	12.5596
1652	LP_7675	NA	NA	794.603	NA	NA	NA	NA	22.9367	23.1663	23.1059	21.685	21.558	21.8109	0.000159153	0.000159153	0.000367288	2.61171
1265	LP_7676	NA	NA	794.604	NA	NA	NA	NA	22.462	22.6533	22.7371	20.1739	20.0243	20.3674	4.59972e-05	4.59972e-05	0.000143448	5.38502
1990	LP_7684	TAG 46:1	14:1/16:0/16:0 | 12:0/16:0/18:1 | 14:0/14:0/18:1 | 14:0/16:0/16:1 | 12:0/16:1/18:0	794.722	-1.7443	23.4787	24.803	23.8209	26.6382	26.7363	26.707	25.6958	25.4521	25.615	0.000590878	0.015411	0.0193535	2.15275
1500	LP_7729	NA	NA	796.62	NA	NA	NA	NA	20.3945	20.7318	20.8056	18.3182	18.2224	18.4726	9.39877e-05	9.39877e-05	0.000240661	4.94582
1072	LP_773	NA	NA	103.303	NA	20.0476	20.6207	20.1353	21.5083	21.5842	21.7386	19.3732	19.435	19.2386	2.6442e-05	8.64581e-06	4.67181e-05	4.79477
1206	LP_7731	TAG 46:0	15:0/15:0/16:0 | 14:0/16:0/16:0 | 14:0/14:0/18:0	796.737	NA	21.034	22.0009	21.1248	24.5662	24.6633	24.7246	22.1666	22.0206	22.2463	3.7967e-05	7.15624e-05	0.000194715	5.68394
1538	LP_7736	NA	NA	797.515	NA	20.2255	19.8571	20.0551	21.2155	21.0824	21.1828	20.4958	20.6648	20.5697	0.000103995	0.0011817	0.00191201	1.49838
2345	LP_7756	NA	NA	798.563	NA	21.9173	23.4662	22.2406	23.0227	23.3527	23.2907	20.8309	20.0288	20.8459	0.00266336	0.00107378	0.001762	6.29191
1747	LP_7767	PC 37:3	18:1/19:2 | 18:2/19:1	798.6	NA	NA	NA	NA	NA	16.8902	16.8485	20.2247	19.8714	20.2219	0.000227615	0.000227615	0.000487416	-9.42616
2618	LP_7798	PC 38:9	18:4/20:5	800.52	NA	NA	NA	NA	20.8103	20.4694	21.0386	NA	18.1376	NA	0.0153943	0.0153943	0.0193431	6.21251
1755	LP_7805	NA	NA	800.578	NA	20.8226	22.4734	21.1997	22.8962	23.1071	23.1825	18.8165	18.0777	18.974	0.000234303	8.13394e-05	0.000214547	21.694
1433	LP_7812	PE 40:2	NA	800.615	0.0889024	18.0631	18.3753	18.2822	16.5029	17.0079	17.1186	19.8776	19.2348	19.7646	7.64224e-05	2.42735e-05	9.11053e-05	-6.7236
746	LP_7823	NA	NA	800.674	NA	16.2148	17.3701	16.4662	21.8892	22.0202	22.1375	18.6655	18.6485	19.0334	7.48824e-06	4.53801e-05	0.000142343	9.4033
290	LP_7862	PC 38:8	18:3/20:5 | 18:4/20:4	802.536	NA	25.5512	26.3975	25.8038	23.2187	23.2741	23.5418	19.6975	19.5307	19.6787	4.2669e-07	3.14025e-06	2.40112e-05	13.0796
2637	LP_790	NA	NA	103.427	NA	NA	NA	NA	20.6218	20.7486	20.7016	21.1658	20.9152	21.2533	0.0175263	0.0175263	0.0218208	-1.33864
1216	LP_7921	NA	NA	804.516	NA	22.6764	24.1128	22.8937	23.2387	23.3934	23.43	18.8745	18.465	19.0782	3.91317e-05	2.63425e-05	9.58131e-05	23.3944
1338	LP_7927	PC 38:7	16:2/22:5 | 18:2/20:5 | 18:3/20:4	804.551	NA	25.5456	26.4192	25.8944	24.2822	24.4022	24.5421	23.2254	22.8278	23.1081	5.65531e-05	0.00123087	0.00198464	2.55804
740	LP_7993	PC 38:6	18:2/20:4 | 16:1/22:5	806.567	NA	NA	NA	NA	27.656	27.8256	27.9529	24.0721	23.9081	24.2213	7.35039e-06	7.35039e-06	4.20493e-05	13.4012
2530	LP_7994	PC 38:6	18:1/20:5	806.567	NA	NA	NA	NA	22.1963	21.5932	22.0781	21.0566	20.8854	21.0912	0.00839451	0.00839451	0.0110638	1.9249
2546	LP_8002	NA	NA	806.605	NA	NA	NA	NA	21.783	22.289	21.5945	20.1227	20.0154	20.8467	0.00944265	0.00944265	0.0123121	2.9498
691	LP_8043	NA	NA	808.507	NA	NA	NA	NA	22.1458	22.074	22.0419	17.597	17.1779	17.6092	5.7628e-06	5.7628e-06	3.63649e-05	24.6899
28	LP_8056	PC 38:5	16:0/22:5	808.583	NA	22.0335	21.9598	21.7372	29.1697	29.2801	29.4267	25.0654	24.9386	25.2879	5.27086e-09	4.93888e-08	2.62593e-06	18.3139
530	LP_8058	PC 38:5	18:1/20:4 | 18:0/20:5 | 16:0/22:5	808.584	NA	17.4669	18.6132	18.356	24.6122	24.6483	24.8069	22.1779	21.7637	22.2887	2.52036e-06	0.000169232	0.000384046	6.11504
556	LP_8069	NA	NA	808.643	NA	NA	NA	NA	23.1241	23.0632	23.364	19.3228	19.2505	19.4052	2.93469e-06	2.93469e-06	2.30915e-05	14.4959
2318	LP_8072	NA	NA	808.658	NA	NA	NA	NA	21.9045	21.9337	22.1977	NA	NA	18.1975	0.00238137	0.00238137	0.00350995	14.0689
1163	LP_8075	TAG 47:1	NA	808.738	NA	20.6923	21.536	20.808	24.2717	24.391	24.5012	23.0676	22.6083	23.0508	3.48911e-05	0.00112674	0.0018372	2.78769
1490	LP_8076	NA	NA	808.742	NA	NA	NA	NA	20.5214	20.7117	20.8197	16.349	NA	16.0615	9.1781e-05	9.1781e-05	0.000236597	22.3006
1157	LP_8096	NA	NA	810.573	NA	NA	NA	NA	24.751	24.7445	24.9589	20.946	20.3893	20.9467	3.39035e-05	3.39035e-05	0.000115002	16.6503
98	LP_8101	PC 38:4	18:0/20:4 | 16:0/22:4 | 18:3/20:1 | 18:1/20:3	810.599	NA	17.5896	18.3213	17.9868	26.0483	26.204	26.2482	21.2511	21.0784	21.3975	3.68712e-08	2.52162e-07	5.40633e-06	30.3677
2130	LP_8103	PC 38:4	18:3/20:1|18:1/20:3|18:2/20:2	810.601	1.32684	NA	NA	NA	19.894	20.2099	20.2756	21.7932	21.3691	21.5996	0.00100818	0.00100818	0.00166854	-2.75252
798	LP_8113	NA	NA	810.658	NA	NA	NA	NA	22.1668	22.4177	22.5871	18.2731	18.5209	18.4423	9.73977e-06	9.73977e-06	5.06e-05	15.7622
438	LP_8121	TAG 47:0	14:0/16:0/17:0 | 12:0/16:0/19:0 | 12:0/17:0/18:0 | 14:0/14:0/19:0 | 14:0/15:0/18:0 | 15:0/15:0/17:0 | 15:0/16:0/16:0	810.753	NA	19.4994	19.8984	19.4073	22.5517	22.7431	22.6595	20.3207	20.1174	20.2473	1.39487e-06	2.36342e-06	2.01886e-05	5.36254
331	LP_8133	PE 42:10	20:5/22:5	812.519	NA	16.8744	17.6447	17.0239	22.6871	22.9011	22.7953	17.9824	18.0913	18.4263	6.20382e-07	9.04795e-07	1.07651e-05	24.7236
641	LP_8151	NA	NA	812.591	NA	22.6835	23.326	22.9288	18.6327	18.9411	19.2033	17.6132	16.9893	17.922	4.71079e-06	0.00338684	0.00482256	2.67133
1319	LP_8163	TAG 48:6	12:0/16:1/20:5 | 14:0/14:1/20:5	812.675	NA	21.0424	22.2402	21.2015	25.3263	25.2696	25.4757	22.7411	22.6615	22.9417	5.3827e-05	0.000190246	0.000421012	5.96186
1357	LP_8180	NA	NA	813.566	NA	21.6294	22.4497	21.9176	17.3671	17.1537	17.912	18.9854	19.9247	18.9543	5.92675e-05	0.00288672	0.00417511	-3.50777
1484	LP_8202	NA	NA	814.604	NA	18.7988	19.8016	19.287	22.3335	22.3159	22.7778	17.7735	16.844	18.2824	8.99618e-05	3.13788e-05	0.00010875	28.6893
1022	LP_8217	TAG 48:5	12:0/16:1/20:4 | 14:0/16:1/18:4 | 14:0/14:0/20:5	814.69	NA	21.4598	22.6062	21.5266	26.268	26.2254	26.3647	23.8465	23.6752	23.8212	2.2369e-05	0.000186554	0.000414823	5.67683
1926	LP_8247	PE 42:8	20:3/22:5	816.553	NA	NA	NA	NA	21.6967	21.8359	21.6503	15.9907	NA	16.8155	0.000454059	0.000454059	0.00085812	40.072
560	LP_8274	TAG 48:4	14:0/14:0/20:4 | 14:0/16:0/18:4	816.706	NA	NA	NA	NA	23.9578	24.0893	24.2579	20.6264	20.6402	20.5329	2.9911e-06	2.9911e-06	2.33255e-05	11.3282
2421	LP_8320	NA	NA	818.636	NA	NA	NA	NA	22.4901	22.67	22.7579	23.726	23.364	23.8595	0.0038235	0.0038235	0.00537564	-2.0146
1572	LP_8322	NA	NA	818.637	NA	NA	NA	NA	21.1257	21.5534	21.2797	17.6681	17.0143	17.7164	0.000118244	0.000118244	0.000287182	14.4536
1938	LP_8329	NA	NA	818.685	NA	17.2519	19.0468	17.1474	22.0327	22.0931	22.295	20.2388	19.8264	20.1514	0.000495367	0.00716322	0.00955508	4.19317
260	LP_8340	NA	NA	819.574	NA	NA	NA	NA	21.151	21.1208	21.1181	16.8586	16.6788	16.8814	3.04903e-07	3.04903e-07	5.65348e-06	20.0242
767	LP_8342	NA	NA	820.075	NA	NA	NA	NA	21.0949	21.0794	20.9501	17.1494	16.7949	17.2088	8.30183e-06	8.30183e-06	4.55713e-05	15.8943
1430	LP_8371	PC 39:6	17:1/22:5	820.584	NA	NA	NA	NA	21.4316	21.7286	21.8049	19.1854	18.856	19.1574	7.56815e-05	7.56815e-05	0.000204187	6.01582
1883	LP_8383	NA	NA	820.661	NA	NA	17.3065	NA	20.6336	20.9768	21.12	20.2126	19.9591	20.3162	0.000372486	0.0139917	0.0177055	1.67885
1758	LP_8386	NA	NA	820.699	NA	NA	16.7072	NA	21.3866	21.5853	21.4849	18.7388	17.9006	18.3808	0.000241809	0.000227931	0.000487642	8.84915
1393	LP_8387	TAG 48:2	16:0/16:0/16:2 | 14:0/16:1/18:1 | 16:0/16:1/16:1 | 14:0/16:0/18:2 | 14:1/16:0/18:1	820.737	-1.76027	24.832	25.8746	25.0872	28.3114	28.319	28.4686	27.6537	27.3737	27.6485	6.70326e-05	0.0243942	0.0295305	1.75043
943	LP_8428	PC 39:5	16:0/23:5 | 19:0/20:5 | 17:0/22:5	822.599	NA	19.1658	20.4481	19.5848	22.6902	22.8484	22.9928	17.7851	18.0014	18.1137	1.65482e-05	5.61909e-06	3.59997e-05	29.3864
823	LP_8433	NA	NA	822.636	NA	NA	NA	NA	21.2675	21.5897	21.4334	18.0779	18.2768	18.3069	1.07025e-05	1.07025e-05	5.34308e-05	9.2512
2043	LP_8438	TAG 48:1	14:0/16:0/18:1 | 16:0/16:0/16:1 | 12:0/16:0/20:1 | 12:0/18:0/18:1 | 14:0/14:0/20:1 | 14:0/16:1/18:0	822.753	-2.08857	25.3536	26.3912	25.382	27.588	27.5053	27.7298	25.6916	25.5127	25.6565	0.000714	0.000450623	0.000853018	3.96538
1893	LP_8468	NA	NA	824.581	NA	NA	NA	NA	21.2477	21.2194	21.2002	18.7915	18.1772	18.9478	0.000392798	0.000392798	0.00075906	5.99428
1030	LP_8469	NA	NA	824.59	NA	18.5272	19.4373	19.0019	21.9354	21.8085	22.0524	17.5965	16.9705	17.9024	2.2876e-05	7.99617e-06	4.46651e-05	21.7404
1499	LP_8470	NA	NA	824.59	NA	NA	NA	NA	21.4395	21.4247	21.25	16.6733	16.7502	17.5225	9.38799e-05	9.38799e-05	0.000240661	20.9576
1955	LP_8479	NA	NA	824.625	NA	NA	NA	NA	21.5276	21.6771	22.0508	19.162	18.6308	19.3479	0.000521132	0.000521132	0.000956785	6.52035
870	LP_8486	TAG 48:0	16:0/16:0/16:0 | 14:0/16:0/18:0	824.769	-1.82169	21.7064	22.3664	21.5716	24.6902	24.8755	24.9267	21.5699	21.6052	21.8807	1.31736e-05	8.08829e-06	4.47916e-05	8.84917
619	LP_8514	PC 40:10	20:5/20:5	826.536	NA	25.7285	26.4113	26.0414	26.9405	26.9208	26.9111	23.7553	23.7988	23.9341	4.22947e-06	1.60218e-06	1.53826e-05	8.54285
867	LP_8534	TAG 49:6	13:0/16:1/20:5	826.69	NA	17.4987	18.7323	17.635	23.2199	23.0371	23.3494	20.9684	20.824	21.1038	1.30617e-05	0.000536701	0.000979162	4.71337
1292	LP_8545	NA	NA	827.685	NA	18.9078	19.7769	18.828	20.8776	20.9124	20.92	17.7113	17.5356	17.2555	4.92196e-05	1.56023e-05	6.69356e-05	10.5747
1947	LP_8547	NA	NA	827.708	NA	21.1203	21.6809	21.0006	20.235	20.2654	20.3443	19.9034	19.6616	19.7495	0.000504865	0.0314456	0.037634	1.42412
1428	LP_8561	PC 40:9	20:5/20:4 | 18:4/22:5 | 20:5/20:4	828.552	NA	25.064	25.9677	25.2006	25.2207	25.2588	25.1529	22.7493	22.8115	23.0456	7.56036e-05	7.06068e-05	0.000193357	5.06997
1379	LP_8562	PC 40:9	20:5/20:4 | 18:4/22:5 | 20:5/20:4	828.552	NA	NA	NA	NA	22.5043	22.259	22.5682	20.4004	20.2512	20.497	6.37567e-05	6.37567e-05	0.000180054	4.17275
467	LP_8581	TAG 49:5	14:0/16:1/19:4 | 14:0/15:0/20:5	828.705	NA	17.1813	18.3043	17.2737	24.1769	24.1728	24.2868	21.615	21.4221	21.626	1.73886e-06	0.00011582	0.000282182	6.31066
2119	LP_8599	NA	NA	829.686	NA	16.48	18.2445	16.4221	20.7656	20.9128	21.0104	18.5175	17.7812	18.5264	0.000965606	0.00262474	0.0038345	6.15272
1611	LP_8612	PC 40:8	18:3/22:5 | 20:5/20:3 | 20:4/20:4	830.568	NA	20.5419	21.4954	20.9163	23.3889	23.3636	23.6861	21.5146	21.1821	21.4393	0.000137039	0.000174038	0.000392263	4.28958
2488	LP_8633	TAG 49:4	14:0/14:0/21:4 | 15:0/15:0/19:4 | 15:0/16:0/18:4 | 14:0/15:0/20:4 | 14:0/16:0/19:4 | 15:0/16:1/18:3 | 14:0/16:1/19:3	830.722	NA	NA	NA	NA	21.3694	21.4672	21.7425	NA	18.622	NA	0.00586374	0.00586374	0.00793128	7.48658
653	LP_8653	NA	NA	832.239	NA	21.1551	21.6914	21.4374	24.015	23.9359	23.8994	23.224	23.0216	23.1672	4.97437e-06	0.00108583	0.00177549	1.75631
644	LP_8664	NA	NA	832.546	NA	18.9883	20.0006	19.121	24.9518	25.0923	25.2001	20.8229	20.2178	20.914	4.77206e-06	8.87783e-06	4.7352e-05	21.5534
735	LP_8665	NA	NA	832.547	NA	NA	NA	NA	22.7445	22.9329	22.914	17.3891	17.0755	17.6698	7.18826e-06	7.18826e-06	4.14409e-05	44.8082
1903	LP_8672	PC 40:7	18:2/22:5	832.582	NA	NA	NA	NA	23.8521	23.9121	24.1984	22.5358	22.2115	22.475	0.000413729	0.000413729	0.000792895	2.98998
1053	LP_8675	PC 40:7	18:3/22:4 | 18:2/22:5 | 20:4/20:3 | 20:5/20:2	832.583	NA	19.1027	19.7215	19.0344	21.817	22.2132	22.1033	19.7403	19.5595	19.7981	2.52369e-05	3.174e-05	0.000109462	5.08125
868	LP_868	2-Amino-3-methyl-1-butanol	NA	104.107	-1.95325	21.5517	22.4435	22.34	19.6082	19.6744	20.5062	16.7007	16.8607	16.9747	1.31161e-05	9.38098e-05	0.000240661	8.48087
2225	LP_8700	NA	NA	833.733	NA	20.5146	21.2809	20.6602	22.0582	21.7322	21.6293	22.5687	22.1903	22.5514	0.00155256	0.0398581	0.0470939	-1.5478
2367	LP_8713	NA	NA	834.561	NA	NA	NA	NA	20.854	20.9995	21.0046	19.5246	18.8328	19.6055	0.00285034	0.00285034	0.00413023	3.09887
1981	LP_8720	PC 40:6	18:2/22:4 | 18:1/22:5	834.598	NA	NA	NA	NA	25.6123	25.7666	25.7567	24.365	23.9021	24.2999	0.000572333	0.000572333	0.00103118	2.87366
1978	LP_8721	PC 40:6	18:1/22:5|20:5/20:1	834.599	-0.446255	NA	NA	NA	23.404	23.515	23.704	22.4061	22.0887	22.3008	0.00056918	0.00056918	0.0010271	2.42134
2507	LP_8725	NA	NA	834.635	NA	NA	NA	NA	21.4015	21.8578	21.3489	19.5081	19.392	20.3644	0.00679456	0.00679456	0.00911998	3.43711
1056	LP_8729	NA	NA	834.659	NA	NA	NA	NA	24.6133	24.6022	24.9721	21.1656	21.1708	21.4684	2.53174e-05	2.53174e-05	9.43963e-05	11.0114
693	LP_8738	TAG 49:2	NA	834.753	NA	19.9591	20.8956	20.0123	25.0705	25.2587	25.215	24.5541	24.0836	24.6624	5.79478e-06	0.042302	0.049829	1.67953
1091	LP_8740	NA	NA	834.79	NA	NA	NA	NA	21.5279	21.6608	21.6147	19.8167	19.7036	19.9573	2.83371e-05	2.83371e-05	0.000100724	3.42299
513	LP_8742	NA	NA	835.237	NA	19.6421	20.1217	19.8838	22.4303	22.4631	22.4048	21.7405	21.5446	21.6826	2.2906e-06	0.000746897	0.0012838	1.7134
1126	LP_8760	NA	NA	836.589	NA	25.015	25.1521	25.1069	25.6558	25.8384	25.7161	22.8894	22.2129	23.1354	3.12648e-05	1.33202e-05	6.12646e-05	7.94954
2435	LP_8764	PC 40:5	20:4/20:1 | 18:1/22:4 | 16:0/24:5	836.614	NA	NA	NA	NA	20.7567	21.2814	20.947	19.3912	18.7096	19.5634	0.00422141	0.00422141	0.00588154	3.41911
1383	LP_8765	PC 40:5	18:0/22:5 | 18:1/22:4	836.614	NA	NA	NA	NA	24.1691	24.3674	24.4668	21.2405	20.8022	21.3294	6.46631e-05	6.46631e-05	0.000181929	9.25582
1141	LP_8787	TAG 49:1	15:0/16:0/18:1 | 15:0/17:0/17:1 | 14:0/16:0/19:1 | 16:0/16:1/17:0 | 14:0/16:1/19:0 | 14:0/15:0/20:1 | 16:0/16:0/17:1 | 14:0/17:0/18:1 | 15:0/16:1/18:0 | 14:0/17:1/18:0 | 15:0/15:0/19:1	836.769	NA	21.1335	22.0347	21.1541	25.0191	25.0943	25.1891	22.9914	22.5699	23.0336	3.28054e-05	0.000182061	0.000407177	4.7104
204	LP_8808	NA	NA	838.603	NA	18.1407	18.1962	18.1428	24.3923	24.5272	24.4298	20.6609	19.9818	20.6861	1.58462e-07	7.82581e-07	9.80655e-06	16.0758
1311	LP_8809	NA	NA	838.604	NA	24.7452	25.2231	24.9319	25.6305	25.4689	25.4273	23.7276	23.5449	23.8843	5.26202e-05	1.93106e-05	7.84528e-05	3.45796
1697	LP_8810	NA	NA	838.605	NA	21.8857	22.7213	22.1058	22.4291	22.9143	22.9016	19.9547	19.001	19.8058	0.000190306	9.10081e-05	0.00023532	8.94538
1342	LP_8816	PC 40:4	18:0/22:4	838.631	NA	NA	NA	NA	20.1192	20.3762	20.4317	17.8188	17.431	17.6825	5.72638e-05	5.72638e-05	0.000166789	6.34205
590	LP_8824	TAG 50:7	14:1/16:1/20:5	838.69	NA	20.0247	20.9402	20.351	24.8575	24.9247	24.9436	23.4731	23.1863	23.3262	3.51207e-06	0.000468112	0.000876103	2.98986
484	LP_8831	TAG 49:0	14:0/15:0/20:0 | 14:0/16:0/19:0 | 14:0/17:0/18:0 | 15:0/15:0/19:0 | 15:0/16:0/18:0 | 16:0/16:0/17:0 | 15:0/17:0/17:0	838.785	NA	18.4418	18.7978	18.1232	22.9267	23.2523	23.3487	19.5393	19.3139	19.8247	1.87241e-06	3.70967e-06	2.72028e-05	12.266
2341	LP_8864	NA	NA	840.62	NA	22.2046	23.0649	22.402	18.8964	NA	NA	22.1822	21.7783	22.3172	0.00264214	0.00180187	0.00276236	-9.16519
1515	LP_8867	NA	NA	840.627	NA	NA	17.2461	NA	20.9906	21.0514	21.113	19.6681	19.2367	19.2914	9.93054e-05	0.000295636	0.000605114	3.14475
890	LP_8874	TAG 50:6	14:0/16:1/20:5	840.706	NA	23.4744	24.652	23.6606	28.5693	28.4941	28.5429	27.0211	26.9132	26.9751	1.38626e-05	0.00197983	0.0029691	2.96003
1750	LP_8878	NA	NA	840.783	NA	16.0329	17.3162	16.1848	21.2333	20.9903	NA	19.6368	19.5116	19.5363	0.000229655	0.0131989	0.0167848	2.92871
1668	LP_89	NA	NA	100.087	NA	NA	NA	NA	20.7591	20.7519	21.0409	18.5707	18.0583	18.4637	0.000169018	0.000169018	0.000383936	5.60388
1848	LP_8900	NA	NA	842.6	NA	NA	NA	NA	20.6174	20.8291	20.9282	17.1971	16.3638	17.4165	0.000338596	0.000338596	0.000672836	13.9204
2402	LP_8903	NA	NA	842.635	NA	NA	NA	NA	19.585	20.2207	19.6976	21.842	21.281	22.0892	0.00352966	0.00352966	0.00500503	-3.73986
705	LP_8915	TAG 50:5	16:1/16:1/18:3 | 16:0/16:1/18:4 | 14:0/16:1/20:4 | 14:0/16:0/20:5	842.722	NA	22.0775	23.2142	22.2417	27.7933	27.7905	27.8749	25.5494	25.2974	25.4203	6.14983e-06	0.000191944	0.000423556	5.26793
1829	LP_8966	NA	NA	844.7	NA	18.1509	20.0456	18.1157	23.4834	23.4643	23.7319	21.3804	21.2185	21.4827	0.000315419	0.00596061	0.00804353	4.59269
1009	LP_8968	TAG 50:4	14:0/16:1/20:3 | 14:0/18:2/18:2 | 14:0/16:0/20:4 | 16:0/16:0/18:4	844.737	NA	NA	NA	NA	25.508	25.6877	25.8701	22.0259	21.7439	21.5661	2.1094e-05	2.1094e-05	8.23042e-05	15.0317
1078	LP_8999	NA	NA	846.562	NA	NA	NA	NA	25.3991	25.7811	25.6756	20.9747	20.3833	20.9499	2.70361e-05	2.70361e-05	9.79014e-05	28.8262
2049	LP_9017	NA	NA	846.715	NA	19.2703	21.1775	19.1896	23.9437	24.0952	24.1905	21.5875	21.183	21.585	0.000731345	0.00294785	0.00424498	6.1671
2285	LP_9044	NA	NA	848.578	NA	NA	NA	NA	20.9684	21.2854	21.3216	19.4207	18.7146	19.504	0.00196066	0.00196066	0.00294417	3.94136
631	LP_9066	TAG 50:2	14:0/18:0/18:2 | 14:0/16:1/20:1 | 16:0/16:0/18:2 | 14:0/18:1/18:1 | 16:0/16:1/18:1 | 16:1/16:1/18:0	848.769	-1.8515	23.0872	24.1431	23.2583	28.249	28.3597	28.3963	27.5211	27.3435	27.5045	4.58214e-06	0.0183185	0.0227095	1.83861
487	LP_9068	NA	NA	848.846	NA	NA	16.8148	NA	21.0314	21.064	21.0864	20.1295	19.9492	20.0766	1.90625e-06	5.5129e-05	0.000162426	2.01232
507	LP_9078	NA	NA	849.67	NA	NA	NA	NA	22.2553	22.2574	22.5257	18.5736	18.532	18.6133	2.18617e-06	2.18617e-06	1.95916e-05	13.6721
112	LP_91	NA	NA	100.088	NA	16.2961	16.6346	16.4056	20.7703	20.7925	20.9073	21.6299	21.2129	21.3625	4.71514e-08	0.0048708	0.00669771	-1.49316
1215	LP_9111	TAG 50:1	14:0/16:1/20:0 | 14:0/16:0/20:1 | 16:0/16:0/18:1 | 14:0/18:0/18:1 | 16:0/16:1/18:0	850.784	-1.64126	22.9963	23.9849	23.1157	26.7276	26.8829	26.9741	24.8749	24.7117	24.9696	3.8863e-05	0.000292326	0.000600993	4.02636
1884	LP_9140	NA	NA	852.621	NA	NA	NA	NA	22.409	22.5046	22.2953	NA	NA	16.1447	0.000373528	0.000373528	0.000730442	76.5484
1159	LP_9147	NA	NA	852.657	NA	NA	NA	NA	21.067	21.353	21.3931	17.244	17.1968	17.7031	3.45861e-05	3.45861e-05	0.000116863	14.8227
768	LP_9150	NA	NA	852.706	NA	17.5536	18.732	17.7267	22.9621	23.1026	23.2956	21.8219	21.9107	22.0319	8.31088e-06	0.00880545	0.0115463	2.29517
784	LP_9154	TAG 50:0	14:0/16:0/20:0 | 16:0/16:0/18:0 | 14:0/18:0/18:0 | 15:0/15:0/20:0	852.801	-1.96238	19.8185	20.3293	19.5367	23.1958	23.4609	23.4725	20.3731	20.4037	20.7076	8.92083e-06	1.2592e-05	5.88593e-05	7.36964
1832	LP_9165	NA	NA	853.701	NA	20.2908	21.4318	20.3756	23.3827	23.3251	23.299	21.3897	21.2591	21.4203	0.000316723	0.000615222	0.00109399	3.94285
59	LP_9181	PC 42:10	20:5/22:5	854.567	NA	19.9565	20.3408	19.9403	26.5179	26.7437	26.7635	22.5818	22.5346	22.7304	1.41163e-08	8.47407e-08	3.21721e-06	16.6731
503	LP_9204	TAG 51:6	16:1/16:1/19:4 | 15:0/16:1/20:5	854.722	NA	19.5911	20.7405	19.7856	26.1278	26.1939	26.1903	24.1853	24.1297	24.2538	2.14371e-06	0.00050157	0.000928867	3.94787
2048	LP_9206	NA	NA	854.758	NA	NA	NA	NA	20.9502	20.9031	21.14	19.8035	19.8719	20.0981	0.000727705	0.000727705	0.0012536	2.10416
2236	LP_9215	NA	NA	855.717	NA	20.1766	20.9054	20.1796	22.7184	22.7508	22.8287	21.184	NA	NA	0.00168256	0.0102425	0.0132506	2.99369
123	LP_9231	PC 42:9	20:4/22:5 | 20:4/22:5 | 20:5/22:4	856.582	NA	18.4877	19.0247	18.7383	24.8	25.0052	24.8114	21.3091	21.1104	21.4101	5.5574e-08	4.28409e-07	6.7461e-06	12.0891
699	LP_9232	PC 42:9	20:4/22:5 | 20:4/22:5 | 20:5/22:4	856.583	NA	NA	NA	NA	22.0416	22.0892	22.126	19.6379	19.3804	19.435	5.90609e-06	5.90609e-06	3.67738e-05	6.06775
316	LP_9250	TAG 51:5	14:0/17:0/20:5 | 16:1/16:1/19:3 | 16:0/16:1/19:4 | 15:0/16:1/20:4 | 15:0/16:0/20:5	856.737	NA	18.3483	19.302	18.5791	25.6713	25.7481	25.8801	23.1341	22.7913	23.2098	5.3781e-07	4.6427e-05	0.000144196	6.59523
1010	LP_9252	NA	NA	856.775	NA	NA	NA	NA	21.0756	21.4369	21.3585	18.3916	18.1589	18.3347	2.11333e-05	2.11333e-05	8.23042e-05	7.97389
1232	LP_9273	PC 42:8	20:4/22:4 | 20:3/22:5	858.599	NA	NA	NA	NA	23.0573	23.1666	23.3751	20.477	20.0984	20.3943	4.12846e-05	4.12846e-05	0.000131807	7.34341
2244	LP_9277	NA	NA	858.632	NA	NA	NA	NA	20.5929	20.8171	20.9412	NA	NA	15.895	0.00173338	0.00173338	0.0026686	29.6252
1625	LP_9284	TAG 51:4	NA	858.752	NA	NA	16.7187	NA	23.1821	23.1891	23.6519	18.5868	18.7148	19.4317	0.000143956	0.000131364	0.000313461	21.5545
892	LP_931	NA	NA	104.747	NA	NA	NA	NA	22.1139	22.1124	22.221	20.2488	20.2254	20.0313	1.41053e-05	1.41053e-05	6.34363e-05	3.94666
149	LP_9310	NA	NA	860.575	NA	16.6239	17.0197	16.7264	24.543	24.8208	24.8092	20.7722	20.1846	20.8653	7.84647e-08	1.22256e-06	1.29541e-05	17.351
31	LP_9314	NA	NA	860.589	NA	22.9656	22.738	22.6203	21.6064	21.5144	21.6908	17.0286	16.8707	17.0742	5.63757e-09	9.53863e-09	1.47361e-06	24.4658
750	LP_9316	PC 42:7	20:2/22:5 | 20:3/22:4	860.614	NA	NA	NA	NA	21.6976	21.825	21.7172	18.7935	18.5333	18.8328	7.67296e-06	7.67296e-06	4.35573e-05	8.14969
1008	LP_9321	TAG 52:10	12:0/20:5/20:5	860.674	NA	23.7507	24.9888	23.9159	24.6348	24.6479	24.8712	20.2022	20.1822	20.4949	2.10409e-05	1.13117e-05	5.52365e-05	21.4788
857	LP_9327	NA	NA	860.806	NA	NA	NA	NA	22.6525	22.8353	22.8166	20.0284	20.1101	20.3029	1.25857e-05	1.25857e-05	5.88593e-05	6.15188
889	LP_9347	NA	NA	862.593	NA	NA	NA	NA	20.5214	20.7183	20.7114	16.4414	15.9389	16.386	1.38219e-05	1.38219e-05	6.26953e-05	21.0384
2290	LP_9350	NA	NA	862.604	NA	NA	NA	NA	21.8914	22.1908	22.2939	19.8667	19.0858	20.1421	0.00200499	0.00200499	0.00300101	5.37839
2076	LP_9354	PC 42:6	20:1/22:5	862.63	NA	NA	NA	NA	22.4603	22.6493	22.6608	21.1846	20.6881	21.1565	0.000808534	0.000808534	0.00137243	2.99053
818	LP_9360	NA	NA	862.69	NA	NA	NA	NA	22.4437	22.698	22.6376	19.6317	19.5658	19.8146	1.06378e-05	1.06378e-05	5.33917e-05	7.58097
1287	LP_9369	TAG 51:2	NA	862.785	NA	21.2474	22.5178	21.4543	25.7654	25.931	26.0973	24.4271	24.2342	24.4813	4.82446e-05	0.00365495	0.00516058	2.92881
1738	LP_9371	NA	NA	862.821	NA	NA	NA	NA	21.747	22.0731	21.9668	19.9542	19.8372	20.2319	0.000222045	0.000222045	0.000477556	3.78754
2365	LP_9397	NA	NA	864.62	NA	21.6829	22.9355	22.0837	24.3231	24.5248	24.739	23.3811	22.6216	23.4331	0.0028175	0.0111471	0.0143249	2.60934
1318	LP_9398	NA	NA	864.62	NA	NA	NA	NA	25.2164	25.3323	25.4418	21.3813	20.8063	21.5072	5.37407e-05	5.37407e-05	0.000159517	17.1313
1036	LP_9406	PC 42:5	20:0/22:5	864.647	NA	NA	NA	NA	19.6706	19.9075	19.9733	17.1853	17.3723	17.3907	2.33456e-05	2.33456e-05	8.89392e-05	5.79328
1017	LP_9412	TAG 52:8	16:2/18:3/18:3 | 16:1/16:2/20:5	864.706	NA	20.4551	21.5976	20.5172	25.2811	25.2835	25.5538	23.1754	23.0506	23.1274	2.20481e-05	0.000363102	0.000714183	4.77325
520	LP_9417	TAG 51:1	15:0/17:0/19:1 | 14:0/17:0/20:1 | 16:0/16:0/19:1 | 16:0/17:0/18:1 | 15:0/16:0/20:1 | 16:0/16:1/19:0 | 14:0/18:1/19:0 | 16:1/17:0/18:0 | 14:0/18:0/19:1 | 15:0/18:0/18:1	864.8	NA	20.2906	21.1353	20.3398	25.6593	25.7124	25.8821	22.2427	22.0098	22.4346	2.40912e-06	8.18198e-06	4.51263e-05	11.4894
1712	LP_9443	NA	NA	866.54	NA	NA	NA	NA	20.9426	NA	20.8834	19.445	19.2969	19.4494	0.000200747	0.000200747	0.000440044	2.85974
66	LP_9452	NA	NA	866.635	NA	19.7751	19.7451	19.6586	25.6809	25.6543	25.5991	22.9397	22.6945	23.1961	1.73181e-08	5.88424e-07	8.19968e-06	6.50397
2126	LP_9454	NA	NA	866.636	NA	NA	NA	NA	22.4448	22.6711	22.8031	18.9114	17.7995	19.2934	0.000990812	0.000990812	0.00164214	15.6877
170	LP_9456	NA	NA	866.638	NA	16.7055	17.2161	16.932	21.743	21.6858	21.7077	20.6962	20.4043	20.5804	1.05605e-07	0.00017246	0.000389945	2.22202
1651	LP_9460	NA	NA	866.684	NA	16.736	18.8036	16.6841	23.1611	23.2889	23.5571	19.57	19.2173	19.6497	0.000159089	0.000601037	0.00107371	14.4873
782	LP_9462	TAG 52:7	16:1/16:1/20:5	866.721	NA	24.2391	25.3948	24.4415	29.4293	29.3805	29.5191	28.2514	28.2636	28.3299	8.77479e-06	0.00747692	0.0099392	2.23666
1063	LP_9464	NA	NA	866.801	NA	16.7897	18.1157	16.9151	22.0629	21.8985	22.1417	20.7621	20.7592	20.914	2.59002e-05	0.0133307	0.0169338	2.3337
124	LP_9465	TAG 51:0	15:0/16:0/20:0 | 15:0/17:0/19:0 | 15:0/18:0/18:0 | 16:0/17:0/18:0 | 17:0/17:0/17:0 | 14:0/17:0/20:0 | 14:0/18:0/19:0 | 16:0/16:0/19:0	866.817	NA	16.9209	17.1867	16.7388	23.0763	23.2279	23.3862	18.3805	18.1891	18.633	5.55974e-08	1.10077e-07	3.39827e-06	28.4283
1042	LP_9480	NA	NA	868.556	NA	16.1414	16.8853	16.5403	20.9985	21.6306	21.5354	19.29	19.3671	NA	2.37901e-05	0.000888853	0.00149454	4.16876
1274	LP_9489	NA	NA	868.651	NA	NA	NA	NA	23.9072	24.06	24.1983	18.7948	18.1329	19.0522	4.67826e-05	4.67826e-05	0.000144196	42.0835
1831	LP_9491	NA	NA	868.656	NA	16.8531	18.3988	NA	22.5519	22.7152	22.6923	20.5958	20.4512	20.7564	0.000315837	0.00406106	0.00568698	4.14662
910	LP_9499	TAG 52:6	16:1/16:1/20:4 | 16:0/16:1/20:5	868.737	NA	24.9934	26.1753	25.2262	30.0755	30.1452	30.2736	28.0691	27.9311	28.1939	1.48804e-05	0.000465182	0.00087415	4.28723
378	LP_9500	TAG 52:6	16:0/18:3/18:3 | 14:0/18:2/20:4 | 14:0/16:1/22:5 | 16:1/18:1/18:4	868.737	-0.533262	17.1712	NA	17.1675	24.518	24.4011	24.821	23.6798	23.0926	23.3035	8.72297e-07	0.00135444	0.00215095	2.33179
793	LP_9503	NA	NA	868.817	NA	17.4596	18.5586	17.8138	22.3844	22.4352	22.6493	20.4089	20.4249	20.4316	9.35927e-06	0.000273247	0.000568835	4.19266
1727	LP_9506	NA	NA	868.997	NA	NA	NA	16.9312	21.3923	21.0461	21.3435	18.6793	19.2244	19.1384	0.000211929	0.000363574	0.000714505	4.74568
1076	LP_9533	NA	NA	870.671	NA	NA	NA	NA	21.0952	21.3385	21.3402	18.8211	18.6978	18.522	2.68438e-05	2.68438e-05	9.74813e-05	5.96978
1925	LP_9536	NA	NA	870.713	NA	NA	16.7515	NA	20.858	20.9608	21.1506	19.5091	18.8561	19.457	0.000448557	0.00162504	0.00252191	3.28475
925	LP_9537	TAG 52:5	16:0/16:1/20:4 | 16:0/16:0/20:5	870.753	NA	23.0619	24.4381	23.2607	28.9984	28.931	29.1747	25.9953	26.0254	26.0808	1.54923e-05	0.000152599	0.000356064	8.00483
737	LP_9538	TAG 52:5	16:1/18:2/18:2 | 16:0/18:2/18:3 | 14:0/16:1/22:4	870.754	-0.504421	18.3613	19.4197	18.3648	24.2229	24.3329	23.7092	23.1086	23.3017	23.2981	7.31294e-06	0.0423953	0.0499136	1.80524
1654	LP_9540	NA	NA	870.834	NA	NA	16.9965	NA	21.6828	21.3894	21.8369	18.3506	18.2835	18.8475	0.000160043	0.000142205	0.000336557	8.8306
7	LP_9549	NA	NA	871.571	NA	27.4608	27.758	27.5393	20.8141	20.8946	20.6796	21.3701	21.4183	21.2757	8.73375e-10	0.00108401	0.00177376	-1.47281
517	LP_955	NA	NA	104.971	NA	NA	NA	NA	22.7005	22.8891	22.8896	19.8407	19.9613	19.8578	2.31765e-06	2.31765e-06	2.01886e-05	7.67303
1071	LP_9586	NA	NA	872.73	NA	NA	17.6346	NA	23.6442	23.8051	23.9004	22.6391	22.1811	22.5216	2.63722e-05	0.00103039	0.00170286	2.52441
297	LP_9588	TAG 52:4	16:1/18:1/18:2 | 16:0/18:1/18:3 | 16:1/16:1/20:2 | 16:0/18:2/18:2 | 16:2/18:1/18:1 | 16:0/16:1/20:3 | 14:0/18:1/20:3 | 14:0/18:2/20:2 | 16:0/16:0/20:4 | 16:0/16:0/20:4	872.769	-1.04108	20.7702	21.508	20.8213	25.6068	25.5701	25.8369	26.3819	26.294	26.4256	4.52405e-07	0.01558	0.0195446	-1.61984
1178	LP_959	NA	NA	104.974	NA	NA	NA	NA	24.4426	24.7011	24.6398	21.7202	22.0168	21.6353	3.61318e-05	3.61318e-05	0.00011963	6.98263
1826	LP_9608	PI 36:5	16:0/20:5	874.543	NA	NA	NA	NA	21.3689	21.6265	21.227	18.2217	18.2374	18.9042	0.000310399	0.000310399	0.000625546	7.74371
1664	LP_9611	NA	NA	874.593	NA	NA	NA	NA	21.0789	21.2566	21.3115	17.713	16.9154	17.7176	0.000166214	0.000166214	0.00037868	13.6141
115	LP_9612	NA	NA	874.594	NA	16.8347	17.0761	16.8366	24.667	24.9319	25.0204	20.1549	19.5418	20.1578	5.00812e-08	2.91269e-07	5.65348e-06	30.3065
1217	LP_9620	NA	NA	874.69	NA	20.0921	21.2668	20.1836	23.3698	23.4202	23.6492	19.4025	19.5277	19.5186	3.91381e-05	1.54164e-05	6.6323e-05	15.9647
1313	LP_9623	NA	NA	874.746	NA	NA	NA	NA	23.9126	24.0918	24.2011	21.5521	21.2057	21.5601	5.28483e-05	5.28483e-05	0.000157449	6.18669
1176	LP_9637	NA	NA	875.685	NA	NA	NA	NA	23.4405	23.5997	23.845	20.4189	20.5607	20.7499	3.61036e-05	3.61036e-05	0.00011963	8.29305
1629	LP_9651	NA	NA	876.608	NA	NA	NA	NA	20.5259	20.8993	20.7497	16.0276	NA	16.3456	0.000144874	0.000144874	0.000341131	23.2372
1183	LP_9666	NA	NA	876.706	NA	18.5042	19.7571	18.6314	22.502	22.5834	22.8034	18.6121	18.5564	18.7171	3.63941e-05	2.10501e-05	8.23042e-05	16.012
248	LP_9670	TAG 52:2	14:0/18:2/20:0 | 16:0/16:0/20:2 | 14:0/18:1/20:1 | 14:0/18:0/20:2 | 16:0/18:0/18:2 | 16:0/16:1/20:1 | 16:1/16:1/20:0 | 14:0/16:1/22:1 | 16:1/18:0/18:1 | 16:0/18:1/18:1	876.8	-1.89391	21.7347	22.3783	21.9144	26.988	27.1871	27.3844	26.5406	26.3926	26.5002	2.78709e-07	0.00882879	0.0115703	1.63433
1332	LP_9716	TAG 53:8	16:1/17:2/20:5	878.722	NA	NA	17.1449	16.0294	22.182	21.9985	22.5969	21.0755	20.9977	21.188	5.56674e-05	0.0168001	0.0209804	2.25338
612	LP_9719	TAG 52:1	14:0/18:0/20:1 | 16:0/16:0/20:1 | 16:0/18:0/18:1 | 16:0/16:1/20:0 | 16:1/18:0/18:0 | 14:0/18:1/20:0 | 15:0/18:1/19:0 | 14:0/14:0/24:1 | 16:0/17:1/19:0 | 17:0/17:1/18:0	878.816	-2.14143	20.8805	21.6852	21.0113	25.2964	25.5375	25.6002	23.4116	23.3656	23.5721	4.08343e-06	9.94249e-05	0.000250882	4.07922
753	LP_9728	NA	NA	879.716	NA	17.2953	18.2353	17.5717	21.6295	21.6118	21.7577	20.9194	20.6278	20.7312	7.7583e-06	0.00938277	0.0122409	1.87499
384	LP_9730	NA	NA	879.739	NA	17.3896	17.9596	17.5669	20.4862	20.5834	20.5949	21.2706	21.2666	21.0419	9.19202e-07	0.00592587	0.00800131	-1.55638
1973	LP_9750	NA	NA	880.715	NA	22.7525	23.8038	22.8843	25.4748	25.3849	25.6433	24.507	24.1992	24.4668	0.000557697	0.00841787	0.0110819	2.15844
537	LP_9752	TAG 53:7	16:1/16:1/21:5 | 16:1/17:1/20:5	880.737	NA	19.289	20.4478	19.3327	25.7392	25.8178	25.8062	24.5163	24.5056	24.6405	2.67085e-06	0.00753146	0.0100002	2.35153
898	LP_9753	NA	NA	880.774	NA	NA	NA	NA	21.2935	21.5208	21.3401	19.5545	19.609	19.5814	1.43458e-05	1.43458e-05	6.38403e-05	3.48987
685	LP_9755	TAG 52:0	14:0/18:0/20:0 | 16:0/16:0/20:0 | 17:0/17:0/18:0 | 16:0/18:0/18:0 | 15:0/15:0/22:0 | 15:0/17:0/20:0 | 15:0/18:0/19:0 | 14:0/16:0/22:0 | 14:0/19:0/19:0 | 16:0/17:0/19:0	880.832	-1.32615	18.5152	19.0339	18.3873	21.4951	21.639	21.8266	19.0574	19.0087	19.0195	5.61271e-06	6.48626e-06	3.86564e-05	6.16913
1429	LP_9764	NA	NA	881.732	NA	22.2219	22.9444	22.3984	24.7096	24.7222	24.6596	24.0479	23.7848	23.883	7.56624e-05	0.005741	0.007788	1.73134
372	LP_9776	PC 44:10	22:5/22:5	882.598	NA	NA	NA	NA	24.0219	24.1734	24.2269	19.9497	19.9298	20.0914	8.15143e-07	8.15143e-07	1.00444e-05	17.7588
566	LP_9780	NA	NA	882.659	NA	16.7188	17.858	16.7813	23.4836	23.5438	23.8992	20.5834	20.7276	20.7735	3.03967e-06	9.7982e-05	0.000248142	7.71348
540	LP_9788	TAG 53:6	15:0/18:1/20:5 | 16:1/17:0/20:5 | 16:0/17:1/20:5 | 17:1/17:1/19:4 | 16:1/18:1/19:4 | 16:1/17:1/20:4 | 16:1/16:1/21:4	882.753	NA	19.2218	20.3928	19.2138	26.3318	26.4154	26.601	24.751	24.3729	24.7903	2.70505e-06	0.00189016	0.00286804	3.50966
671	LP_9789	NA	NA	882.79	NA	NA	NA	NA	23.3798	23.5338	23.3841	20.8259	20.9714	21.0164	5.30105e-06	5.30105e-06	3.46895e-05	5.63598
661	LP_9818	NA	NA	884.588	NA	23.1856	24.1852	23.5809	24.9728	24.963	24.9179	20.3579	20.1603	20.5654	5.1654e-06	1.94371e-06	1.79799e-05	24.0837
162	LP_9819	PC 44:9	22:5/22:4	884.613	NA	NA	NA	NA	21.4613	21.5385	21.4805	17.3728	17.261	17.3884	9.30307e-08	9.30307e-08	3.26424e-06	17.7867
1093	LP_9824	NA	NA	884.675	NA	17.8258	19.0965	17.8575	23.1212	23.2688	23.664	20.0952	20.3216	20.3402	2.85454e-05	0.000162286	0.000372663	8.56806
326	LP_9832	TAG 53:5	14:0/18:1/21:4 | 16:1/18:1/19:3 | 15:0/18:1/20:4 | 16:0/18:1/19:4 | 16:0/16:1/21:4 | 16:0/17:0/20:5 | 16:1/17:0/20:4 | 16:0/17:1/20:4 | 17:1/17:1/19:3 | 14:0/19:0/20:5	884.769	NA	17.8566	18.7459	17.8578	26.0585	25.9603	26.4225	23.125	22.6783	23.2393	5.84642e-07	4.69591e-05	0.00014462	8.77201
1048	LP_9834	NA	NA	884.805	NA	NA	NA	NA	22.2115	22.4779	22.5582	19.0468	19.1442	19.3854	2.44117e-05	2.44117e-05	9.11852e-05	9.3423
2339	LP_9847	NA	NA	885.727	NA	18.1403	19.8637	18.0878	21.6385	21.6423	21.7462	20.3307	19.9401	20.1366	0.00261226	0.019362	0.0239008	2.90772
1151	LP_9856	NA	NA	886.604	NA	22.4966	23.5319	22.8425	23.2048	23.438	23.3412	19.3663	19.4287	20.0171	3.34995e-05	1.86101e-05	7.64117e-05	13.2137
1693	LP_9860	NA	NA	886.69	NA	19.9957	21.3897	20.234	24.063	24.0966	24.4585	21.9202	21.9628	22.1628	0.000188345	0.0010547	0.00173684	4.5655
2639	LP_9861	NA	NA	886.692	NA	NA	NA	NA	20.4531	20.1463	21.6337	NA	17.9445	17.9756	0.0176467	0.0176467	0.0219353	6.88928
1589	LP_9862	NA	NA	886.743	NA	NA	17.2492	NA	22.2839	22.4702	NA	19.379	19.619	19.4304	0.000125124	0.000143954	0.000339655	7.46889
1951	LP_9868	TAG 53:4	NA	886.786	NA	NA	NA	NA	21.6723	21.9016	21.6989	22.9583	22.8168	23.142	0.000514672	0.000514672	0.000947176	-2.32103
[truncated: 865 more rows]
