# Supplementary material for: Metabolomics reveals novel insight on dormancy of aquatic invertebrate encysted embryos
Source: Sci Rep. 2019 Jun 20;9:8878. doi: 10.1038/s41598-019-45061-x (PMC6586685; doi:10.1038/s41598-019-45061-x)
Supplement: Supplementary file 4 — Table S3 [file 41598_2019_45061_MOESM4_ESM.xlsx]

## Sheet: Clustering_results
Clustering order	Marker_ID	Compound_Name	FA.composition	a1	a4	a2	RE12a	RE11a	RE9a	AM3a	AM4a	AM6a	a1	a2	a4	AM3a	AM4a	AM6a	RE11a	RE12a	RE9a	p-value(Type)	p-value(AM vs. RE)	FDR(p-value(AM vs. RE))	Fold-Change(AM vs. RE)
1	PP_7074	NA	NA	0.930604	1.32677	0.806812	0.0433331	-0.173513	0.571807	-1.08815	-0.850255	-1.56741	24.2815	24.2678	24.3252	24.0585	24.0848	24.0056	24.1595	24.1835	24.2418	0.000694161	0.00336006	0.00478798	-1.10598
2	LN_5944	PI 34:2	NA	1.30747	1.18246	0.865459	-0.281265	-0.291171	0.528588	-0.932824	-1.17133	-1.2074	19.5629	19.1065	19.4339	17.2495	17.0032	16.966	17.9121	17.9223	18.7586	0.0004032	0.00537696	0.00734292	-2.18069
3	PP_8482	L-Alanyl-L-glutamic acid|L-Glutamyl-L-alanine	NA	0.872671	0.956559	1.10775	-0.0174905	-0.0909539	0.0284635	NA	-1.482	-1.375	22.0317	22.4643	22.1861	NA	17.6988	17.8956	20.2585	20.3937	20.4782	2.68447e-06	1.33306e-05	6.12646e-05	-5.97773
4	PP_10864	NA	NA	0.770484	0.881765	0.741215	-0.370124	0.623304	0.987794	-1.31864	-0.87688	-1.43891	21.9723	21.9672	21.992	21.6027	21.6809	21.5814	21.9463	21.7705	22.0108	0.00316085	0.00410607	0.00574503	-1.22056
5	PP_10833	NA	NA	0.865157	0.864132	1.09836	-0.744267	0.81239	0.480381	-1.10515	-1.29925	-0.971761	26.8572	26.9558	26.8568	26.0239	25.9418	26.0803	26.8349	26.1765	26.6945	0.00577198	0.0169028	0.0210785	-1.46745
6	PP_7167	NA	NA	0.78076	1.09635	0.773391	0.393149	0.405973	0.406566	-1.53855	-0.99638	-1.32126	22.3396	22.3386	22.3798	22.0439	22.113	22.0716	22.2918	22.2901	22.2919	1.99578e-05	3.59978e-05	0.00011963	-1.16079
7	LP_1771	NA	NA	1.20683	0.739001	0.53876	0.736372	0.208235	0.35478	-1.64356	-1.02717	-1.11325	21.2863	20.8358	20.9708	19.3643	19.7799	19.7219	20.613	20.9691	20.7118	0.000435999	0.000617549	0.00109645	-2.20775
8	LP_391	NA	NA	1.24184	1.02215	0.770993	0.5061	0.14177	-0.0320679	-1.09523	-1.0823	-1.47324	21.1564	20.7547	20.9689	19.1625	19.1736	18.8401	20.2179	20.5287	20.0696	9.15072e-05	0.000390274	0.000756134	-2.31869
9	PP_11070	L-Isoleucyl-L-glutamic acid	NA	0.860837	0.843355	1.14077	0.105439	0.261132	0.559769	-1.25953	-1.49336	-1.01841	23.6521	24.0446	23.6276	20.6795	20.3516	21.0175	22.8114	22.5931	23.23	4.06721e-05	0.000108213	0.000267873	-4.57987
10	PP_2165	5-Methylcytosine	NA	0.802162	0.844448	0.934247	0.284462	0.497398	0.529907	-1.09596	-1.55598	-1.24069	19.8754	20.0443	19.9295	17.449	16.8609	17.264	19.4858	19.2136	19.5274	7.31638e-06	1.16432e-05	5.59942e-05	-4.65134
11	PN_2894	NA	NA	0.829231	0.774653	0.973313	0.235316	0.405235	0.676935	-1.15496	-1.36127	-1.37845	21.145	21.3806	21.0558	17.9008	17.5635	17.5354	20.4518	20.174	20.896	6.75714e-06	1.06844e-05	5.34308e-05	-7.16367
12	PN_2632	NA	NA	0.797675	0.799396	1.01305	0.303031	0.374392	0.616468	-1.24461	-1.3533	-1.3061	21.7665	22.25	21.7703	17.1811	16.9371	17.0431	20.8161	20.6559	21.3596	1.45241e-06	2.41535e-06	2.0464e-05	-14.8265
13	PP_10010	NA	NA	0.820306	0.787885	1.00631	0.297301	0.379718	0.608647	-1.22024	-1.41293	-1.267	22.1936	22.6119	22.1206	17.6037	17.1703	17.4985	21.2025	21.0171	21.7175	1.95521e-06	3.27857e-06	2.48304e-05	-14.8069
14	PP_10225	L-asparaginyl-L-leucine	NA	0.734414	0.764223	1.19953	0.260165	0.413506	0.483089	-1.19605	-1.34228	-1.3166	20.8862	21.682	20.9372	17.5836	17.3334	17.3773	20.3372	20.0749	20.4563	1.02501e-05	2.0091e-05	8.0296e-05	-7.25032
15	PN_2296	NA	NA	0.644278	0.755756	1.25424	-0.218532	0.527447	0.737416	-1.17075	-1.25664	-1.27321	21.269	21.6363	21.3361	20.1761	20.1243	20.1144	21.1986	20.7494	21.3251	0.000734611	0.00139727	0.00220687	-1.93561
16	PP_9006	NA	NA	0.758763	0.733919	1.11705	-0.0559374	0.453966	0.783568	-1.30017	-1.14242	-1.34874	21.8233	22.0433	21.8081	20.5591	20.656	20.5293	21.6362	21.3231	21.8386	0.000206683	0.000354968	0.00070089	-2.02487
17	PP_10295	L-Aspartyl-L-leucine	NA	0.548304	0.621255	0.758759	0.512649	0.565175	0.937458	-1.55659	-1.24223	-1.14478	22.1085	22.6671	22.3021	16.5221	17.3564	17.615	22.1533	22.0139	23.1413	2.15857e-05	1.5122e-05	6.58883e-05	-38.6308
18	LN_6347	NA	NA	1.05766	0.704066	0.424593	0.109561	0.685952	0.870524	-1.24851	-1.39197	-1.21188	20.0595	19.7933	19.9108	19.0898	19.0294	19.1052	19.9032	19.6608	19.9808	0.000298317	0.000280591	0.000581511	-1.70944
19	LN_5719	NA	NA	1.01714	0.948327	0.51667	0.499611	0.423603	0.47972	-1.26035	-1.54357	-1.08115	19.6596	19.4017	19.6241	18.4858	18.3399	18.5782	19.3537	19.3929	19.3826	3.39364e-05	4.65359e-05	0.000144196	-1.87701
20	PP_10250	NA	NA	0.905156	0.789199	0.253952	0.727356	-0.411821	1.27259	-1.17939	-1.23526	-1.12179	21.9966	21.9565	21.9895	21.8683	21.8649	21.8718	21.9155	21.9856	22.0192	0.0100287	0.00796963	0.0105518	-1.0756
21	PP_8499	L-Seryl-L-isoleucine	NA	0.494739	0.473495	0.801966	0.0346916	0.0497726	0.330507	NA	NA	-2.18517	22.4862	23.1064	22.4433	NA	NA	17.0764	21.588	21.5575	22.1547	0.000420885	0.000329699	0.000658383	-25.8179
22	PN_2347	NA	NA	0.549609	0.525681	0.734709	-0.0810683	0.108782	0.341064	NA	NA	-2.17878	21.2509	21.5991	21.2059	NA	NA	16.1187	20.4217	20.0646	20.8586	0.000371035	0.000302457	0.00061527	-20.1062
23	LP_7383	PC 36:4	16:1/20:3|18:2/18:2|18:3/18:1	0.415083	0.61749	1.37098	-0.331162	-0.0100873	-0.215519	NA	NA	-1.84678	22.9911	23.9237	23.1886	NA	NA	20.7844	22.5763	22.2631	22.3759	0.00872268	0.0184022	0.022801	-3.07526
24	PP_14836	L-Asparaginyl-L-Tryptophan	NA	-0.0212386	-0.0189341	1.39071	-0.00669621	0.0158094	0.573265	NA	NA	-1.93292	16.9828	17.6377	16.9838	NA	NA	16.096	17	16.9895	17.2585	0.0661159	0.0413038	0.0487028	-1.98159
25	LP_6895	PC 34:1	14:0/20:1|16:0/18:1|16:1/18:0	-0.402255	0.328194	1.36446	0.487931	0.841869	0.883227	-1.31213	-1.1937	-0.997605	25.2969	26.4455	25.7718	24.7054	24.7824	24.9099	26.1058	25.8757	26.1327	0.00995778	0.00478428	0.00659832	-2.36007
26	PN_1512	NA	NA	0.107677	0.0847228	0.167026	1.33791	0.878319	1.0289	-1.23831	-1.17162	-1.19463	21.6768	21.8351	21.6156	18.0873	18.2651	18.2038	23.732	24.9577	24.1336	3.0249e-06	9.73896e-07	1.13405e-05	-68.0741
27	LP_7477	PC 36:2	16:0/20:2|16:1/20:1|18:1/18:1|18:2/18:0	-0.198704	-0.022886	0.244123	1.0092	1.22621	1.18077	-1.29044	-1.14943	-0.998846	22.7045	23.4937	23.0178	20.7589	21.0102	21.2785	25.2439	24.8571	25.1629	9.28743e-06	2.92577e-06	2.30915e-05	-16.8197
28	LP_7812	PE 40:2	NA	-0.151572	0.0285691	0.105104	0.811597	1.34	1.24711	-1.43403	-1.01887	-0.927919	18.0631	18.3753	18.2822	16.5029	17.0079	17.1186	19.8776	19.2348	19.7646	7.64224e-05	2.42735e-05	9.11053e-05	-6.7236
29	PP_13254	NA	NA	0.000709628	0.0310033	0.124932	0.972615	1.17691	1.18629	-1.15072	-1.47007	-0.87167	21.8076	22.0359	21.8633	19.6914	19.1045	20.2043	23.9693	23.5938	23.9865	1.99189e-05	6.31811e-06	3.80349e-05	-18.1657
30	PN_3595	NA	NA	0.031099	0.0298662	0.136313	0.976669	1.16805	1.17138	-1.22336	-1.437	-0.853018	19.3953	19.5878	19.3931	17.1007	16.71	17.7781	21.475	21.1249	21.4811	1.73051e-05	5.5013e-06	3.56961e-05	-17.9269
31	PP_8188	L-Prolyl-L-valine	NA	0.685484	0.674737	0.824355	0.293541	0.789093	0.537918	-1.2441	-1.81431	-0.746716	20.1099	20.252	20.0989	18.1354	17.552	18.6444	20.2159	19.7088	19.9589	0.000691629	0.0006575	0.00115411	-3.60653
32	PP_8120	NA	NA	0.642129	0.635059	0.725528	0.403014	0.423915	0.685444	-1.36196	-1.9912	-0.161933	22.994	23.1352	22.982	19.5997	18.5339	21.6321	22.6244	22.589	23.0674	0.0110524	0.00933113	0.0121942	-7.15198
33	PN_3608	NA	NA	0.401997	0.4323	0.621535	-0.0421268	1.23819	1.04742	-1.02962	-1.4036	-1.2661	22.4299	22.5346	22.4443	21.7468	21.5684	21.634	22.8288	22.218	22.7378	0.00228767	0.00116364	0.00188806	-1.92536
34	PN_3565	NA	NA	0.28703	0.592266	0.703517	0.00433724	1.10933	1.06139	-1.19392	-1.3163	-1.24766	24.0444	24.2455	24.1918	23.3294	23.2703	23.3035	24.4414	23.9079	24.4183	0.0013344	0.000731991	0.00126005	-1.93832
35	PN_2870	NA	NA	0.48229	0.46201	0.916024	-0.053417	0.534512	1.31266	-0.810801	-1.4646	-1.37868	20.5382	20.7795	20.5269	19.8188	19.455	19.5028	20.5673	20.2402	21.0002	0.00452396	0.00320411	0.00458267	-2.01435
36	LN_2232	NA	NA	0.755096	-0.215602	0.400574	0.36046	1.13266	1.14806	-1.0555	-1.56962	-0.956136	19.4171	19.0988	18.5456	17.7916	17.3301	17.8808	19.7561	19.0628	19.7699	0.00263526	0.00103533	0.00170981	-3.63536
37	PP_20968	NA	NA	0.783672	0.738805	0.763567	0.0467007	0.051863	0.358226	-2.19671	NA	-0.54612	22.1086	22.0772	22.0387	17.464	NA	20.0362	20.9681	20.9601	21.4456	0.0187597	0.0261202	0.0315211	-5.18556
38	LP_8864	NA	NA	0.273383	0.419387	0.909857	-0.0420342	0.256798	0.356683	-2.17407	NA	NA	22.2046	23.0649	22.402	18.8964	NA	NA	22.1822	21.7783	22.3172	0.00264214	0.00180187	0.00276236	-9.16519
39	PN_5654	NA	NA	0.624733	0.627748	0.75857	0.164782	0.0315082	0.579928	-2.2277	NA	-0.559574	21.3323	21.5047	21.3361	17.6579	NA	19.8067	20.5681	20.7398	21.2745	0.0236953	0.02311	0.0281672	-4.37271
40	PP_14016	L-Threonyl-L-tryptophan	NA	0.801923	0.859153	1.03372	-0.555695	-0.461937	0.061861	-1.73902	NA	NA	19.4819	19.8055	19.5618	15.9344	NA	NA	17.7174	17.5865	18.4487	0.00174541	0.00796384	0.0105502	-3.95351
41	LN_644	NA	NA	0.929693	1.02584	0.522773	NA	-1.74179	NA	-0.821095	0.264113	-0.179535	19.8984	19.5393	19.9832	18.3537	19.3111	18.9197	17.5413	NA	NA	0.0151291	0.0392867	0.0464899	2.49693
42	PN_906	NA	NA	1.07327	1.57962	1.20836	-0.533628	-0.470969	-0.227283	-0.850994	-1.00972	-0.768654	22.2828	22.3915	22.6904	20.7337	20.606	20.8	21.0397	20.9892	21.2358	2.07692e-05	0.0246332	0.0298042	-1.29683
43	PN_935	NA	NA	1.00939	1.54228	1.24023	-0.450673	-0.463536	-0.0929374	-1.04408	-0.998126	-0.742548	21.6833	21.8713	22.1174	20.0104	20.0478	20.256	20.4833	20.4938	20.7853	4.47897e-05	0.0157091	0.0196852	-1.39738
44	PP_6036	NA	NA	1.3265	1.24533	1.39421	-0.576979	-0.395817	-0.666475	-0.706043	-0.804922	-0.815811	22.02	22.2103	21.7919	16.3086	16.0308	16.0002	17.1804	16.6713	16.4198	3.51437e-07	0.0275673	0.033181	-1.56261
45	LP_9549	NA	NA	1.2907	1.31472	1.38168	-0.559522	-0.574287	-0.603188	-0.744516	-0.719868	-0.785716	27.4608	27.758	27.5393	20.8141	20.8946	20.6796	21.3701	21.4183	21.2757	8.73375e-10	0.00108401	0.00177376	-1.47281
46	PN_3874	NA	NA	1.31265	1.22287	1.42437	-0.644338	-0.501555	-0.449011	-0.731713	-0.729631	-0.903651	24.7498	25.1781	24.4056	16.9118	16.9198	16.2526	17.7942	17.2468	17.9956	4.38218e-07	0.0204796	0.0251864	-1.97817
47	PP_12176	L-Tyrosyl-L-proline	NA	1.27745	1.28859	1.39196	-0.506413	-0.543241	-0.528127	-0.894419	-0.876799	-0.608996	22.7239	23.0429	22.7549	16.6752	16.7243	17.4702	17.6533	17.7558	17.6954	4.18206e-07	0.016808	0.0209804	-1.67589
48	PP_7512	L-Alanyl-L-leucine	NA	1.26263	1.28527	1.41129	-0.568984	-0.622417	-0.382911	-0.834538	-0.830564	-0.719769	24.2419	24.5848	24.2941	19.404	19.4132	19.6688	19.8933	20.0166	20.4459	2.89667e-07	0.0124718	0.0158776	-1.54037
49	LP_9877	NA	NA	1.1722	1.19582	1.54445	-0.508525	-0.37521	-0.4715	-0.828976	-0.799805	-0.928459	20.9157	21.4892	20.9521	17.8326	17.8776	17.6793	18.5317	18.3263	18.3834	2.29103e-06	0.0100726	0.0130657	-1.53399
50	PN_1133	NA	NA	1.2189	1.23212	1.44078	-0.475511	-0.346705	-0.367936	-0.947191	-0.842765	-0.911697	23.2893	23.753	23.3169	18.762	18.9803	18.8362	20.0171	19.7479	19.9727	1.92074e-07	0.000412063	0.000790356	-2.0749
51	PP_2291	NA	NA	1.14677	1.11702	1.24474	-0.45987	-0.287025	-0.74018	-1.04884	NA	-0.972619	24.59	24.9408	24.4834	16.7273	NA	17.0003	19.4554	18.8365	17.8326	3.56843e-05	0.0140403	0.0177476	-3.59104
52	LN_5886	NA	NA	1.1227	1.23558	1.50562	-0.547495	-0.31595	-0.289293	-0.91789	-0.81824	-0.975032	20.761	21.4091	20.952	17.3071	17.4757	17.2103	18.3259	17.934	18.371	4.3264e-06	0.00500245	0.00685891	-1.83943
53	LP_10746	DGDG 34:3	NA	1.15001	1.28286	1.44367	-0.340711	-0.395129	-0.411268	-0.788272	-0.98998	-0.951188	21.8574	22.4579	22.1291	17.8935	17.481	17.5603	18.6975	18.8088	18.6645	6.38625e-07	0.000940807	0.0015705	-2.11207
54	LN_6611	NA	NA	0.988663	0.995683	1.1286	NA	NA	-1.2568	-0.593855	-0.511705	-0.750578	21.9327	22.2878	21.9505	17.9167	18.1251	17.5189	NA	NA	16.2343	4.87412e-05	0.00569218	0.00773082	3.07228
55	LN_1120	NA	NA	1.19133	1.20054	1.38904	-0.247058	-0.132534	-0.472312	-1.15465	-0.909025	-0.865325	20.0438	20.226	20.0523	17.882	18.1084	18.1486	18.8239	18.7184	18.5108	4.62823e-06	0.00127328	0.00204165	-1.55619
56	PP_12911	NA	NA	0.969392	0.9595	1.13107	-0.171265	-0.110489	-0.0666672	-1.61854	NA	-1.093	21.8661	22.221	21.8444	16.1844	NA	17.3382	19.4953	19.3618	19.5915	8.16966e-05	0.000649924	0.00114254	-6.59575
57	PP_9280	L-Leucyl-L-valine	NA	0.951404	0.936401	1.00953	0.00139249	-0.0530596	0.0501988	-1.43253	NA	-1.46333	23.9464	24.1361	23.8974	16.1672	NA	16.0667	20.6687	20.8463	21.0056	5.59499e-08	2.439e-07	5.40633e-06	-26.4141
58	LP_11843	NA	NA	0.480955	0.689626	1.75088	0.433341	0.00793678	-0.0137768	-1.46977	-0.70127	-1.17791	21.9481	22.7116	22.0736	20.7754	21.2374	20.9509	21.6638	21.9195	21.6507	0.00486552	0.0176086	0.0218997	-1.68968
59	PP_7737	Glycyl-L-methionine	NA	1.17432	1.07394	1.3664	-0.162511	-0.362997	-0.0183034	-1.43613	-0.964753	-0.66996	19.4243	19.6574	19.3024	16.2561	16.8282	17.186	17.5585	17.8018	17.9768	0.000127651	0.00726961	0.00968028	-2.03116
60	PP_8792	Glycyl-L-phenylalanine	NA	1.07933	1.0655	1.26252	-0.255347	-0.179148	0.143383	-1.54079	-1.21951	-0.355945	22.3999	22.7141	22.3762	17.9063	18.4573	19.9384	20.2416	20.1109	20.7947	0.00126293	0.0228597	0.0278986	-3.06327
61	PN_1387	NA	NA	0.98867	1.29851	1.24723	0.0836826	-0.376801	0.0528938	-1.09347	-1.17723	-1.02347	20.2113	20.53	20.5932	17.6451	17.5419	17.7314	18.5284	19.0959	19.058	1.55212e-05	0.000481305	0.000897171	-2.38608
62	PN_1250	NA	NA	1.04815	1.32754	1.18597	0.0205241	-0.140993	-0.11817	-1.2031	-1.10329	-1.01663	21.8739	22.0425	22.2157	19.1196	19.2417	19.3477	20.419	20.6166	20.4469	7.20729e-07	2.57555e-05	9.53407e-05	-2.39144
63	PN_1308	NA	NA	1.03842	1.30284	1.21687	0.0194142	-0.164415	-0.0823842	-1.14941	-1.15796	-1.02338	21.9427	22.1667	22.2746	19.1965	19.1858	19.3547	20.4329	20.6636	20.5358	5.28987e-07	1.8448e-05	7.58591e-05	-2.45962
64	LP_8180	NA	NA	1.0154	1.15874	1.42345	0.16739	-0.299878	-0.315329	-1.1049	-1.21103	-0.833845	21.6294	22.4497	21.9176	17.3671	17.1537	17.912	18.9854	19.9247	18.9543	5.92675e-05	0.00288672	0.00417511	-3.50777
65	LN_1614	(Z)-Octadec-6-enoic acid|(Z)-Octadec-9-enoic acid	NA	0.94506	1.07011	1.43471	0.133294	-0.294777	0.0795189	-1.18988	-1.13714	-1.04089	25.9946	26.7888	26.1974	22.5318	22.6174	22.7735	23.9836	24.678	24.5907	3.03707e-05	0.000592581	0.00106188	-3.42604
66	LN_2494	NA	NA	0.948715	1.03402	1.31199	0.276574	-0.205237	0.159496	-1.2926	-1.14392	-1.08904	19.7531	20.2853	19.8781	16.4701	16.6879	16.7683	18.0629	18.7686	18.5971	2.09811e-05	0.000203904	0.000446124	-3.56545
67	LN_2297	NA	NA	0.843983	0.864542	1.48914	0.199177	-0.385574	0.398631	-1.39423	-1.01559	-1.00008	20.0758	20.754	20.0974	17.7227	18.1208	18.1371	18.7831	19.3979	19.6076	0.000672259	0.00494606	0.00678911	-2.41049
68	PP_10676	NA	NA	1.17493	1.18775	1.32413	-0.198362	-0.395723	0.0214737	-1.12786	-0.908885	-1.07745	22.504	22.876	22.536	16.762	17.3081	16.8877	18.5876	19.0797	19.6279	4.00915e-06	0.000383361	0.000745763	-4.32431
69	LP_1780	NA	NA	0.672347	0.662374	0.749084	-0.60776	NA	NA	-1.47605	NA	NA	20.8363	20.9568	20.8206	17.4606	NA	NA	NA	18.8249	NA	0.00112556	0.00591882	0.00799645	-2.57448
70	GC_37	NA	NA	1.2555	1.10504	1.23223	-0.299272	-0.368495	0.240588	-0.999394	-0.91573	-1.25046	12.6602	12.6454	12.5646	11.2276	11.2808	11.0681	11.6284	11.6724	12.0154	5.07658e-05	0.00237696	0.00350568	-1.49478
71	PN_4701	Lactobionic acid	NA	0.926144	1.0737	1.3069	NA	-0.100154	-0.128418	-1.27411	-0.948012	-0.856051	18.4431	18.8448	18.5988	16.1216	16.4657	16.5627	17.3602	NA	17.3304	9.27712e-05	0.00292643	0.004222	-1.94799
72	PP_11068	L-Glutamyl-L-leucine	NA	1.0924	1.09605	1.25615	-0.1734	-0.21185	0.324666	-1.26832	-1.07124	-1.04445	22.3725	22.7961	22.3819	16.2661	16.7758	16.8451	18.9988	19.0983	20.3866	2.26988e-05	0.00042911	0.000817638	-7.28815
73	LN_2182	NA	NA	0.981221	1.03939	1.42734	-0.147533	-0.395946	0.366207	-1.23102	-1.09546	-0.944187	19.4129	19.9171	19.4787	16.9126	17.0658	17.2368	17.8564	18.1372	18.7178	0.000191334	0.00386686	0.00543001	-2.24294
74	LP_7264	NA	NA	1.14586	1.2519	1.32772	-0.377098	-0.107059	-0.154566	-1.06029	-1.04366	-0.982809	22.2914	22.5891	22.465	18.6795	18.7067	18.8063	20.2401	19.798	20.1623	4.56115e-07	6.2587e-05	0.000177533	-2.52445
75	PP_9413	L-Threonyl-L-isoleucine	NA	1.17424	1.17812	1.34657	-0.277341	-0.186343	-0.0941904	-0.997544	-1.13101	-1.0125	23.771	24.3011	23.7829	17.0902	16.6797	17.0442	19.5856	19.3057	19.8691	2.00548e-07	2.09325e-05	8.22161e-05	-6.27127
76	PP_9250	NA	NA	1.17977	1.1716	1.40119	-0.485742	-0.215021	-0.0941856	-0.929353	-1.18798	-0.840295	22.2029	22.5882	22.1887	18.5332	18.0833	18.6882	19.7761	19.3051	19.9864	1.13092e-05	0.00221362	0.00327729	-2.3855
77	PP_10296	L-Valyl-L-glutamic acid	NA	1.09724	1.13094	1.32171	-0.191553	-0.152073	0.096901	-1.06921	-1.29368	-0.940274	23.9101	24.4168	23.9862	19.0195	18.5127	19.3105	21.0898	21.0007	21.6519	5.61479e-06	0.000189181	0.000419056	-4.92427
78	PP_10057	Cytidine	NA	1.11586	1.17541	1.29339	-0.207255	-0.151217	0.0612487	-0.962483	-1.19213	-1.13283	24.4582	24.9914	24.637	18.2154	17.5256	17.7037	20.6522	20.4839	21.2904	1.19427e-06	4.99194e-05	0.000151333	-7.96636
79	PP_11309	L-Methionyl-L-aspartic acid	NA	1.21679	1.12083	1.28106	-0.216096	-0.100029	-0.037056	-1.04736	-1.05038	-1.16777	20.1387	20.2345	19.9957	16.764	16.7595	16.5846	18.176	18.003	18.2699	1.15246e-07	6.07821e-06	3.72309e-05	-2.72624
80	PP_11072	NA	NA	1.02862	0.986227	1.1467	-0.00676266	0.178165	0.173335	-1.24535	-1.62328	-0.637655	22.892	23.0674	22.8291	19.5154	18.9542	20.4178	21.6292	21.3546	21.622	0.000291726	0.00185291	0.00281891	-3.74799
81	PN_2948	NA	NA	1.00183	1.00494	1.15849	0.027676	0.176428	0.196998	-1.28503	-1.54072	-0.740613	20.4189	20.6596	20.4237	16.9049	16.512	17.7415	19.1506	18.922	19.1822	9.66216e-05	0.000606761	0.00108227	-4.09012
82	PP_8501	L-Seryl-L-leucine	NA	0.996241	0.993845	1.14655	0.11967	0.130553	0.274162	-1.42945	-1.29659	-0.934981	23.9324	24.4114	23.9248	16.2028	16.6262	17.7785	21.1738	21.1392	21.6315	8.17328e-06	4.56304e-05	0.000142585	-21.791
83	PP_11069	L-Leucyl-L-glutamic acid	NA	0.93006	0.90655	1.03904	0.318102	0.207305	0.429109	-1.2827	-1.36073	-1.18674	24.4893	24.7966	24.423	18.2511	18.0311	18.5216	22.4517	22.7641	23.077	2.40955e-07	6.70825e-07	8.83356e-06	-22.5697
84	PP_14443	L-Phenylalanyl-L-phenylalanine	NA	0.899642	0.944091	1.1074	0.217646	0.294495	0.327221	-1.4313	-1.16754	-1.19166	19.2544	19.4678	19.3001	16.8599	17.1309	17.1061	18.6328	18.5538	18.6664	7.53263e-07	2.50676e-06	2.09952e-05	-3.00084
85	PP_11071	NA	NA	1.06686	1.06024	1.13637	0.0422314	0.107129	0.203142	-1.14132	-1.35408	-1.12057	24.0931	24.2543	24.0777	18.9691	18.4754	19.0172	21.866	21.7154	22.0888	2.45199e-07	2.06443e-06	1.87177e-05	-8.39512
86	PN_2947	NA	NA	1.07159	1.05548	1.15764	0.0606574	0.107107	0.150855	-1.16458	-1.34106	-1.09769	21.7193	21.9186	21.6819	16.5376	16.1287	16.6926	19.4844	19.3767	19.5857	1.41828e-07	1.29097e-06	1.32254e-05	-8.16414
87	PP_3561	4-Guanidinobutyric acid	NA	1.04362	1.12722	1.17344	-0.0515918	0.158013	0.104213	-1.13134	-1.14848	-1.27509	23.5128	23.8358	23.7208	18.101	18.0583	17.7433	21.3092	20.7876	21.1753	1.74329e-07	2.01193e-06	1.84808e-05	-8.71297
88	PN_1675	NA	NA	1.22022	1.08616	0.978413	0.127305	0.0578057	0.132744	-1.27805	-1.13392	-1.19067	21.9126	21.7485	21.8216	20.2176	20.3153	20.2768	21.1239	21.1711	21.1748	1.59493e-07	1.45252e-06	1.4395e-05	-1.84889
89	PN_1834	NA	NA	1.11212	1.24363	1.01395	0.0763101	-0.0384039	0.0912863	-1.20599	-1.35827	-0.934632	23.0957	23.027	23.1877	21.4738	21.3672	21.6636	22.2907	22.371	22.3814	4.16622e-06	5.43501e-05	0.000160977	-1.79772
90	PN_1712	NA	NA	1.12383	1.21773	0.920496	0.19928	0.0111136	0.105121	-1.20222	-1.39916	-0.976192	25.9518	25.817	26.0141	24.409	24.2783	24.5589	25.2138	25.3386	25.2761	7.05951e-06	6.00198e-05	0.000172481	-1.816
91	PN_1756	NA	NA	1.10437	1.15927	1.00207	0.141894	0.0706399	0.12794	-1.23713	-1.34904	-1.02001	26.278	26.2056	26.3169	24.6202	24.5409	24.7739	25.5461	25.5966	25.5867	7.15601e-07	6.09341e-06	3.72309e-05	-1.90719
92	PN_1797	NA	NA	1.17558	1.19735	0.946202	0.164146	-0.0306117	0.104936	-1.23396	-1.27983	-1.04382	25.3104	25.1504	25.3256	23.6295	23.5975	23.7621	24.469	24.6048	24.5635	1.42279e-06	1.49196e-05	6.5385e-05	-1.84387
93	GC_27	Benzoic acid	NA	0.800878	1.22896	0.0723799	-1.17661	-1.07804	-1.0631	-0.369984	0.171273	1.41423	16.2782	16.0471	16.4139	15.9069	16.0785	16.4727	15.6823	15.6511	15.6871	0.0258446	0.0256924	0.031021	1.39395
94	LN_636	NA	NA	0.677158	1.34996	NA	-0.748264	-1.61425	-0.724255	0.893529	-0.246057	0.412175	19.4287	NA	19.8539	19.5655	18.8453	19.2613	17.9807	18.528	18.5431	0.0177315	0.0238702	0.0289718	1.832
95	PN_998	Heptanedioic acid	NA	0.808055	0.754505	1.05383	NA	-1.5813	-1.44158	0.176859	-0.00950454	0.239135	18.0982	18.3045	18.0533	17.5685	17.4121	17.6207	16.0929	NA	16.2102	2.10037e-05	4.55011e-05	0.000142464	2.60671
96	PP_2940	NA	NA	0.814539	0.829902	0.887084	NA	-1.47669	-1.60526	0.179796	0.219934	0.150692	24.6267	24.8487	24.6737	22.6836	22.8064	22.5945	17.6126	NA	17.219	1.66542e-07	3.02276e-07	5.65348e-06	38.8271
97	LP_4172	lysoPC 16:0	FA 16:0	0.612778	0.748348	1.25595	-0.560304	-1.81174	-1.23018	0.296052	0.506261	0.182839	20.5822	21.5609	20.7885	20.1002	20.4201	19.9279	16.8926	18.797	17.7776	0.00238008	0.00438203	0.00608703	5.01764
98	PN_1664	2-Keto-L-gulonic acid	NA	0.826718	0.83085	0.886014	NA	-1.65763	-1.33615	0.279803	0.413343	-0.242947	21.4811	21.601	21.4894	20.3748	20.645	19.3175	16.456	NA	17.1063	0.000362967	0.00069409	0.00120375	10.0651
99	PN_1663	D-Glucuronic acid|D-Galacturonic acid	NA	0.826718	0.83085	0.886014	NA	-1.65763	-1.33615	0.279803	0.413343	-0.242947	21.4811	21.601	21.4894	20.3748	20.645	19.3175	16.456	NA	17.1063	0.000362967	0.00069409	0.00120375	10.0651
100	PN_677	NA	NA	0.539099	0.556832	0.605603	NA	-1.67842	-1.5583	0.530794	0.52484	0.479552	21.6414	21.8005	21.6838	21.6216	21.6073	21.499	16.338	NA	16.6253	1.0142e-07	6.42543e-08	2.70878e-06	34.1626
101	PN_5296	NA	NA	0.691456	0.652492	0.661249	NA	-1.64273	-1.57216	0.404055	0.423756	0.381878	20.574	20.5234	20.5087	20.0924	20.1254	20.0553	16.6627	NA	16.7809	8.83823e-09	7.49072e-09	1.47361e-06	10.3333
102	PN_3764	NA	NA	0.701719	0.709369	0.669937	NA	-1.66739	-1.53441	0.364474	0.410944	0.345352	22.0167	21.9449	22.034	21.255	21.36	21.2118	16.6658	NA	16.9662	1.21482e-07	1.12339e-07	3.41453e-06	22.0024
103	LP_4581	NA	NA	0.275085	0.363737	0.754489	-0.0438458	-1.72955	-1.66697	0.587271	0.587848	0.871934	21.7866	22.6682	21.9496	22.3607	22.3618	22.8842	18.1001	21.2001	18.2152	0.0158776	0.00826747	0.0109149	10.2939
104	PP_75	NA	NA	0.69788	0.633567	0.732993	NA	-1.42643	-1.75651	0.381412	0.504809	0.232274	22.0594	22.096	21.9923	21.7294	21.858	21.5739	19.8444	NA	19.5002	2.24934e-05	2.05316e-05	8.1194e-05	4.13579
105	PP_9791	NA	NA	0.72956	0.211791	0.0515557	-0.78843	-0.559655	-2.04893	1.05044	0.311026	1.04264	21.7695	21.1945	21.3304	22.0417	21.4146	22.0351	20.6762	20.4821	19.4131	0.0133589	0.00561972	0.00763689	3.11656
106	PN_1511	NA	NA	0.409821	0.427728	0.43033	NA	NA	-2.26479	0.342218	0.367388	0.287306	20.2241	20.2532	20.2495	20.1283	20.164	20.0504	NA	NA	16.432	3.60682e-07	1.9005e-07	4.70717e-06	12.8365
107	PP_8057	NA	NA	0.41933	0.431682	0.537507	NA	NA	-2.25754	0.270618	0.307216	0.291188	21.8484	22.0728	21.8718	21.566	21.6355	21.6051	NA	NA	16.7657	2.30651e-06	1.31084e-06	1.33126e-05	28.5718
108	LP_1900	Hypoxanthine	NA	0.567283	0.354877	0.521305	NA	NA	-2.24943	0.237929	0.248021	0.32002	21.1592	21.0759	20.7742	20.5622	20.5805	20.711	NA	NA	16.0534	2.33359e-05	1.37896e-05	6.26953e-05	23.662
109	PP_1830	NA	NA	0.594422	0.65694	0.827365	NA	NA	-2.03587	0.229469	0.24859	-0.520919	22.242	22.383	22.2799	22.0213	22.0328	21.5673	NA	NA	20.6509	0.0047672	0.00554253	0.00754084	2.33422
110	PP_1828	NA	NA	0.373303	0.344117	1.20994	NA	NA	-1.9854	0.361852	0.13037	-0.434179	21.9214	22.3095	21.9079	21.9161	21.8088	21.5469	NA	NA	20.8274	0.0186236	0.0185017	0.022912	1.90511
111	PN_4413	NA	NA	0.795272	0.764122	0.972328	NA	NA	-1.9271	-0.170371	-0.192503	-0.241747	20.2383	20.5146	20.1897	18.7312	18.6967	18.6198	NA	NA	15.9895	2.16115e-05	5.73046e-05	0.000166789	6.46699
112	PP_19010	NA	NA	0.870056	0.850036	0.914651	NA	NA	-1.86271	-0.159548	-0.28228	-0.330205	24.9297	25.0753	24.8644	21.5702	21.1698	21.0134	NA	NA	16.0129	8.68554e-06	3.09116e-05	0.000107824	37.7444
113	PP_2719	3-Ureidopropanoic acid	NA	0.879419	0.854991	0.866879	NA	NA	-1.78967	-0.0646548	-0.73269	-0.0142741	22.5581	22.5298	22.503	20.4279	18.9206	20.5416	NA	NA	16.5357	0.00287908	0.00975362	0.012689	10.7604
114	LP_4884	DAG 32:2	16:1/16:1 | 14:0/18:2	0.159906	0.505428	1.35089	NA	NA	-1.91748	0.0344047	-0.388505	0.255353	17.461	18.2907	17.7017	17.3736	17.079	17.5275	NA	NA	16.0138	0.0258651	0.029299	0.0351922	2.48435
115	LP_5015	NA	NA	1.06623	0.585072	1.00859	-1.19661	-0.786197	-1.30435	0.931337	-0.799593	0.495526	22.1706	22.1516	22.0127	22.1263	21.5586	21.9834	21.563	21.4284	21.393	0.0135814	0.0298265	0.0357702	1.34533
116	LP_5289	NA	NA	0.870814	0.231228	1.30323	-1.3534	-1.15348	-0.918971	1.03604	-0.460273	0.444806	22.6102	22.8045	22.3228	22.6844	22.012	22.4187	21.7005	21.6107	21.8059	0.011624	0.0163469	0.0204623	1.58672
117	LN_890	Gluconic acid lactone	NA	0.716584	1.11176	1.34899	-1.24591	-1.19193	-1.17125	0.193745	0.219083	0.0189162	18.6239	19.3697	19.0899	18.0072	18.0371	17.801	16.373	16.3093	16.3974	2.4031e-05	0.000154028	0.000357957	3.00751
118	LP_2283	NA	NA	0.929469	0.96589	1.27782	-1.28897	-1.26369	-1.10122	0.0572136	0.268038	0.155455	22.2522	22.9592	22.3261	20.4819	20.9097	20.6812	17.801	17.7497	18.1307	3.07579e-06	1.91552e-05	7.81835e-05	6.95062
119	LN_6222	NA	NA	1.03201	0.955882	1.2359	-1.29421	-1.205	-1.1432	0.112566	0.139462	0.166598	22.077	22.4708	21.93	20.3011	20.3531	20.4055	17.7563	17.5839	17.8756	3.2337e-07	2.36534e-06	2.01886e-05	6.12463
120	LP_7559	NA	NA	0.867994	1.01873	1.32836	-1.30721	-1.17515	-1.13497	0.109893	0.070378	0.221972	22.2669	23.2959	22.6038	20.5725	20.4842	20.823	17.7004	17.4052	17.7902	5.22105e-06	3.74908e-05	0.000121845	7.97041
121	LP_7862	PC 38:8	18:3/20:5 | 18:4/20:4	0.941695	1.03369	1.24996	-1.25135	-1.19058	-1.19745	0.0920409	0.112238	0.209744	25.5512	26.3975	25.8038	23.2187	23.2741	23.5418	19.6975	19.5307	19.6787	4.2669e-07	3.14025e-06	2.40112e-05	13.0796
122	LN_4660	NA	NA	0.9203	0.950649	1.3793	-1.10664	-1.35937	-1.10848	0.0451001	0.0915924	0.187551	23.6803	24.8292	23.7563	21.4897	21.6061	21.8462	17.9743	18.6069	18.6023	1.22875e-05	0.000100517	0.000252875	9.53229
123	LP_5821	DAG 40:9	20:4/20:5	0.945873	1.06927	1.34308	-1.04653	-1.34871	-1.10533	0.0129022	-0.0176796	0.147118	24.2389	25.2489	24.5526	21.8664	21.7887	22.2077	18.404	19.1724	19.0229	6.50803e-06	8.10542e-05	0.000214263	8.50219
124	LP_5107	DAG 34:5	14:0/20:5	0.977267	1.04399	1.27305	-1.10271	-1.34804	-1.11937	0.0437432	0.0176037	0.214461	24.434	25.4175	24.6559	21.33	21.2431	21.8976	16.7022	17.5179	17.4625	2.50034e-06	2.38454e-05	9.0253e-05	19.1952
125	LP_6664	NA	NA	0.946374	1.11884	1.32381	-1.18482	-1.15029	-1.16926	0.0195801	0.0257316	0.0700443	22.4073	23.3374	22.8323	20.1236	20.1388	20.248	17.2409	17.1559	17.1942	7.76073e-07	1.09308e-05	5.40799e-05	7.85239
126	LN_5825	NA	NA	0.935894	1.06372	1.32322	-1.17625	-1.19948	-1.18213	0.109407	0.095131	0.0304879	20.2926	21.0135	20.5305	18.7545	18.7279	18.6076	16.3185	16.3618	16.3508	1.06629e-06	1.13345e-05	5.52365e-05	5.10871
127	LP_7468	PE 40:9	20:5/20:4	1.01573	1.07809	1.30388	-1.20042	-1.25201	-1.04391	-0.0131099	0.0804745	0.0312912	23.4045	24.1622	23.5685	20.6989	20.945	20.8156	17.4408	17.5765	17.9881	7.86244e-07	1.15211e-05	5.57437e-05	8.88486
128	LN_5333	NA	NA	1.00103	1.05705	1.30189	-1.2492	-1.22306	-1.05385	0.0411367	0.130362	-0.00536386	22.8833	23.689	23.0333	20.3128	20.5517	20.1882	16.9273	16.8573	17.3804	1.12511e-06	1.3964e-05	6.3232e-05	9.82097
129	LN_3008	NA	NA	0.969621	1.0503	1.38523	-1.2081	-1.29454	-0.928982	0.0718326	-0.151744	0.106389	20.9628	21.7986	21.125	19.1574	18.7077	19.2268	16.4096	16.5834	17.1447	1.79367e-05	0.000278772	0.000578258	4.9866
130	LP_868	2-Amino-3-methyl-1-butanol	NA	0.829126	1.16908	1.2137	-1.19367	-1.26269	-1.14452	-0.00892292	0.0196132	0.378289	21.5517	22.4435	22.34	19.6082	19.6744	20.5062	16.7007	16.8607	16.9747	1.31161e-05	9.38098e-05	0.000240661	8.48087
131	GC_122	alpha-Cembrenediol	NA	0.960971	1.14452	1.20192	-1.0428	-1.41149	-1.06202	-0.183577	0.238897	0.153581	10.5177	10.9366	10.8368	8.52748	9.26209	9.11374	6.39232	7.03342	NA	2.01346e-05	0.000205574	0.000448507	4.46664
132	LN_2650	NA	NA	1.13114	1.15036	1.2398	-1.20313	-1.08411	-1.10735	-0.0441196	-0.0946274	0.0120468	21.6267	21.7292	21.6448	20.5184	20.4707	20.5713	19.5376	19.4253	19.5156	1.65306e-08	4.55272e-07	6.93576e-06	2.03821
133	LN_5955	NA	NA	1.09287	1.15098	1.26821	-1.17372	-1.13383	-1.09796	-0.0380647	-0.0318372	-0.0366518	23.0954	23.63	23.2726	19.6476	19.6666	19.6519	16.307	16.1854	16.4164	1.308e-08	3.413e-07	5.94058e-06	10.2138
134	LP_7212	PC 36:7	18:4/18:3 | 16:2/20:5	1.04397	1.11775	1.27865	-1.2289	-1.12298	-1.11807	-0.00292505	-0.0280579	0.0605691	25.3121	26.0691	25.5501	21.9352	21.8541	22.14	18.3222	17.9806	18.3381	1.32826e-07	2.37255e-06	2.01886e-05	13.5741
135	GC_77	NA	NA	1.00576	1.23494	1.23325	-1.26715	-1.01563	-1.14071	-0.0579509	0.0222104	-0.0147259	14.8445	15.4942	15.499	11.8065	12.0355	11.93	9.07146	8.35315	8.71425	6.58754e-07	1.40626e-05	6.34363e-05	9.26031
136	LN_1233	NA	NA	1.10171	0.983201	1.363	-1.15968	-1.17613	-1.10743	-0.0513602	0.0652919	-0.0186067	22.1337	22.5267	21.9555	20.3997	20.5751	20.4489	18.7082	18.7329	18.8115	1.21374e-06	2.2703e-05	8.70793e-05	3.30281
137	PN_676	NA	NA	1.18154	1.00227	1.28381	-1.23055	-1.13956	-1.06396	-0.0664904	0.0431705	-0.0102283	24.0657	24.2713	23.7052	21.5564	21.7769	21.6695	19.3989	19.216	19.5509	4.33625e-07	8.9358e-06	4.74004e-05	4.8534
138	PN_1630	Citric acid	NA	1.10969	1.1038	1.1518	-1.3041	-1.13828	-1.09597	0.145578	0.0612462	-0.0337599	27.0368	27.1676	27.0185	24.0429	23.781	23.486	20.0561	19.5411	20.1874	1.41333e-07	1.78267e-06	1.66974e-05	14.3378
139	PN_3529	NA	NA	1.12401	1.11722	1.08	-1.31999	-1.12915	-1.12832	0.157818	0.0791824	0.0192272	22.553	22.4444	22.5362	20.1697	19.9758	19.8279	16.9952	16.5245	16.9972	8.49675e-08	8.90984e-07	1.06966e-05	8.88973
140	PP_12736	NA	NA	1.10646	1.12303	1.19729	-1.26965	-1.11117	-1.10668	0.0917881	0.00329002	-0.034364	22.511	22.7232	22.5497	20.1411	19.9344	19.8465	17.3315	16.9613	17.342	5.43301e-08	9.06179e-07	1.07651e-05	6.78532
141	PP_6876	NA	NA	1.08306	1.03197	1.20222	-1.3728	-1.09316	-1.10008	0.0308152	0.142459	0.0755221	21.9695	22.24	21.8536	19.5811	19.8345	19.6826	17.0299	16.3952	17.0142	7.42879e-07	7.71024e-06	4.36774e-05	7.39385
142	PN_58	NA	NA	1.05468	1.0647	1.12765	-1.21217	-1.26041	-1.16725	0.0991658	0.214287	0.0793448	23.5959	23.7678	23.6195	21.3456	21.6167	21.2989	18.1436	18.2572	18.363	1.15604e-08	9.1294e-08	3.25449e-06	8.97417
143	GC_34	NA	NA	1.04984	1.09607	1.16148	-1.25349	-1.1637	-1.17691	0.0225578	0.15951	0.104643	16.4114	16.651	16.5106	14.2072	14.501	14.3833	11.6618	11.4691	11.6334	1.6811e-08	1.66481e-07	4.42094e-06	6.84814
144	GC_99	NA	NA	1.06371	1.05933	1.1727	-1.26551	-1.21125	-1.12381	0.0377074	0.168163	0.0989671	19.0834	19.328	19.0736	16.7808	17.0736	16.9183	13.9779	13.8561	14.1741	3.84145e-08	3.63932e-07	6.15612e-06	7.57652
145	LN_2590	NA	NA	1.1122	1.13645	1.04632	-1.11141	-1.56283	-0.817755	0.123443	-0.0418118	0.115392	21.3066	21.1962	21.3472	19.6497	19.3728	19.6362	16.8241	17.5805	18.0726	5.45633e-05	0.00053783	0.000979679	4.17144
146	LP_6014	NA	NA	0.560486	1.06515	1.39497	-1.33958	-1.10736	-1.1263	0.138969	-0.11815	0.53182	20.4969	22.1663	21.5065	19.6537	19.1393	20.4396	17.1604	16.6958	17.1225	0.000423633	0.00179039	0.00274906	6.73325
147	LP_11611	TAG 60:2	16:0/16:1/28:1	0.734848	0.769098	1.56336	-1.39067	-1.07484	-1.11216	0.0858646	0.231922	0.192571	20.6868	21.4988	20.7203	20.0507	20.1938	20.1553	18.9131	18.6036	18.8766	0.000259822	0.00123569	0.00198964	2.52366
148	LP_11454	NA	NA	0.747478	0.807105	1.54553	-1.26571	-1.19818	-1.13186	0.147065	0.168781	0.179783	20.9806	22.1624	21.0689	20.0914	20.1236	20.1398	18.0992	17.9992	18.1974	0.000129509	0.00066827	0.00116859	4.05486
149	LP_7084	PC 35:3	16:0/19:3 | 16:1/19:2	0.760734	0.924286	1.49053	-1.30991	-1.13214	-1.12325	0.193425	-0.0229318	0.219255	19.8645	20.9165	20.1002	19.0467	18.7348	19.0839	17.1359	16.8797	17.1487	8.43733e-05	0.000546625	0.000994137	3.73314
150	LP_2144	Serotonin	NA	0.798906	0.989508	1.46256	-1.23275	-1.19796	-1.0987	-0.0468025	0.0474271	0.277819	22.1254	23.0605	22.394	20.9338	21.0666	21.3912	19.3119	19.2628	19.4517	5.21923e-05	0.000435442	0.000829021	3.45435
151	LP_7608	PC 37:6	15:1/22:5 | 17:1/20:5 | 16:1/21:5	0.704129	0.918123	1.37829	-1.48648	-1.0679	-1.11674	0.12939	0.245937	0.295257	22.7013	23.4682	22.9447	22.0476	22.1801	22.2362	20.6857	20.2096	20.6301	8.85862e-05	0.000344535	0.000682881	3.13007
152	LP_6368	PC 32:2	14:0/18:2|16:1/16:1|16:2/16:0	0.627355	1.04422	1.46295	-1.54709	-1.02989	-0.926205	0.0164515	0.148825	0.203384	27.0822	27.7906	27.4356	26.5643	26.6765	26.7228	25.6773	25.2388	25.7652	0.000398769	0.00234363	0.00345872	2.13483
153	LP_6934	PC 34:0	16:0/18:0|17:0/17:0	0.740866	1.12658	0.786471	-1.39897	-1.24512	-1.21237	0.36624	0.192006	0.644303	22.6428	22.688	23.0251	22.2715	22.0988	22.5471	20.6744	20.5219	20.7069	1.88148e-05	3.41313e-05	0.000115511	3.18516
154	LN_5979	NA	NA	0.773005	0.85688	1.25429	-1.40484	-1.25107	-1.13231	0.274448	0.297565	0.332033	26.4133	27.0225	26.5195	25.7822	25.8114	25.8551	23.851	23.6564	24.0014	9.80394e-06	2.81618e-05	0.000100522	3.94484
155	LP_7265	PC 36:6	18:3/18:3 | 16:1/20:5	0.80584	0.931758	1.23868	-1.41097	-1.1979	-1.14719	0.211026	0.287605	0.281151	28.8323	29.4767	29.0198	27.9468	28.0608	28.0512	25.8492	25.532	25.9247	5.58352e-06	1.99195e-05	7.99104e-05	4.76003
156	LP_7278	NA	NA	0.836669	0.966588	1.20122	-1.40685	-1.18917	-1.15476	0.330641	0.219053	0.196607	21.3423	21.9076	21.5438	20.5576	20.3846	20.3498	18.2009	17.8633	18.2542	3.04504e-06	1.16415e-05	5.59942e-05	5.00892
157	LN_3089	NA	NA	0.865139	0.953201	1.20009	-1.31686	-1.34624	-1.08342	0.18425	0.289605	0.254231	22.8308	23.8327	23.0942	20.7941	21.1092	21.0034	16.2162	16.304	17.0023	2.42827e-06	9.61998e-06	5.0315e-05	22.0303
158	LP_4171	lysoPC 16:0	FA 16:0	0.829452	0.977399	1.22216	-1.3027	-1.28314	-1.15868	0.175757	0.284726	0.255038	24.5046	25.6795	24.9472	22.5491	22.8751	22.7862	18.1847	18.1261	18.557	1.79482e-06	7.30459e-06	4.19239e-05	21.8193
159	GC_83	NA	NA	1.02053	0.860284	1.13075	-1.40213	-1.08217	-1.27046	0.197622	0.25215	0.293425	11.736	11.9683	11.3982	10.0014	10.1163	10.2033	7.30378	6.62936	6.90689	1.58783e-06	6.16811e-06	3.74238e-05	8.94051
160	GC_61	NA	NA	0.875754	0.891222	1.12537	-1.40693	-1.22774	-1.16769	0.160079	0.287787	0.462142	15.7656	16.4277	15.8066	13.8673	14.206	14.6685	10.1861	9.71081	10.3454	3.05605e-06	8.89359e-06	4.7352e-05	17.9572
161	PP_18780	NA	NA	1.08594	1.04009	1.03985	-1.33589	-1.15662	-1.19448	0.271164	0.0817756	0.168174	23.2227	23.1642	23.1645	22.1898	21.9497	22.0592	20.3798	20.1525	20.3318	1.009e-07	6.0764e-07	8.30031e-06	3.43001
162	PP_18779	NA	NA	1.04423	1.01967	1.03711	-1.35672	-1.20035	-1.17286	0.267676	0.17026	0.19098	27.9221	27.913	27.8907	26.929	26.8044	26.8309	25.0517	24.8517	25.0868	3.1468e-08	1.55294e-07	4.35484e-06	3.62519
163	PN_5070	NA	NA	0.988806	1.02369	1.03154	-1.27379	-1.25313	-1.23931	0.292376	0.172271	0.257543	24.0214	24.0755	24.0655	23.1408	22.9889	23.0968	21.1865	21.1604	21.204	1.55786e-09	6.5373e-09	1.47361e-06	3.71116
164	PP_18898	NA	NA	1.08375	0.990337	0.965663	-1.34385	-1.24448	-1.17174	0.328079	0.195541	0.196699	23.1155	22.9723	23.0022	22.1988	22.038	22.0394	20.2912	20.1706	20.3794	7.88065e-08	3.27801e-07	5.80134e-06	3.5106
165	LP_8561	PC 40:9	20:5/20:4 | 18:4/22:5 | 20:5/20:4	0.453456	0.562704	1.17601	-1.34741	-1.3971	-1.1602	0.578737	0.609243	0.524565	25.064	25.9677	25.2006	25.2207	25.2588	25.1529	22.7493	22.8115	23.0456	7.56036e-05	7.06068e-05	0.000193357	5.06997
166	LN_2050	FA 22:0	NA	0.589799	0.634711	1.32663	-1.11247	-1.44638	-1.25949	0.269687	0.538482	0.459036	19.8733	20.394	19.905	19.6471	19.837	19.7809	18.4344	18.6703	18.5664	0.000161187	0.000250062	0.000527201	2.29411
167	LP_5842	DAG 40:8	20:4/20:4 | 20:3/20:5	0.523508	0.736723	1.16719	-1.12801	-1.49934	-1.242	0.40329	0.352202	0.686434	19.6646	20.8284	20.0501	19.4472	19.3549	19.9592	16.0072	16.6786	16.4725	8.53478e-05	0.000108678	0.000268737	9.19602
168	PP_2049	Nicotinic acid	NA	0.769612	0.672912	1.02453	-1.20784	-1.78715	-0.803427	0.45761	0.347903	0.525851	26.4202	26.691	26.3175	26.0888	25.9723	26.1613	23.7045	24.3198	24.7494	0.000363726	0.000500035	0.000927718	3.52154
169	PP_4497	L-Alanyl-L-alanine|Gly-gamma-aminobutyric acid	NA	0.757877	0.763784	1.06006	-1.19523	-1.44585	-1.19977	0.530461	0.690796	0.0378766	22.0498	22.5395	22.0594	21.6812	21.9411	20.8829	18.4782	18.8844	18.8771	7.17248e-05	0.000116019	0.00028237	6.75125
170	PP_1501	NA	NA	0.916896	0.990322	0.714018	-1.25995	-1.39391	-1.25509	0.478506	0.346887	0.462318	25.8242	25.216	26.0444	24.5098	24.1152	24.4613	18.8958	19.2975	19.3121	5.04407e-07	8.5308e-07	1.04143e-05	36.597
171	PP_1438	NA	NA	0.784195	0.87756	0.893513	-1.28186	-1.45857	-1.18928	0.456927	0.427877	0.48963	24.8475	25.1976	25.1465	23.7992	23.7061	23.9039	17.6637	18.2297	18.5262	1.94137e-07	2.9362e-07	5.65348e-06	50.6756
172	PP_1477	NA	NA	0.84877	0.838425	0.88377	-1.28118	-1.43373	-1.217	0.461069	0.448133	0.451746	32.8885	32.9951	32.8569	31.707	31.6675	31.6786	25.9327	26.3975	26.5931	3.43518e-08	5.32166e-08	2.65223e-06	41.5442
173	GC_29	Succinic acid	NA	0.837771	0.836593	0.876603	-1.31552	-1.36372	-1.26184	0.418202	0.480754	0.491159	18.1911	18.325	18.1871	16.7453	16.9608	16.9967	10.6046	10.7707	10.9556	1.59457e-09	2.38793e-09	1.38441e-06	69.7421
174	GC_17	L-Leucine	NA	0.77141	0.803525	0.889249	-1.36902	-1.384	-1.19767	0.534608	0.4232	0.528698	20.4143	20.6709	20.4842	19.8986	19.656	19.8858	15.7206	15.7532	16.1263	9.66779e-08	1.2682e-07	3.77255e-06	15.4205
175	PP_1444	NA	NA	0.849991	0.766238	0.899682	-1.41029	-1.45222	-1.05983	0.471663	0.451573	0.483194	25.5971	25.7551	25.3307	24.3939	24.33	24.4305	18.2751	18.4085	19.5231	2.1009e-06	2.99772e-06	2.33255e-05	50.1865
176	GC_52	L-Methionine	NA	0.803352	0.778436	1.02824	-1.34303	-1.40056	-1.16555	0.477959	0.379309	0.441849	16.9842	17.2755	16.9519	16.5627	16.4349	16.5159	14.1294	14.2039	14.4338	7.55502e-07	1.25435e-06	1.31052e-05	4.75296
177	PP_1443	NA	NA	0.901435	0.811518	0.90918	-1.4573	-1.28899	-1.16667	0.447358	0.427944	0.415521	25.127	25.1527	24.828	23.617	23.5525	23.5112	17.8431	17.2835	18.2499	2.29695e-07	3.88599e-07	6.36359e-06	54.4956
178	LP_9314	NA	NA	0.94666	0.816379	0.860816	-1.35296	-1.29338	-1.27617	0.433841	0.399119	0.465702	22.9656	22.738	22.6203	21.6064	21.5144	21.6908	17.0286	16.8707	17.0742	5.63757e-09	9.53863e-09	1.47361e-06	24.4658
179	PN_3023	NA	NA	0.82692	0.872323	0.864594	-1.32589	-1.58819	-0.969874	0.4593	0.481705	0.379119	20.3359	20.4016	20.4151	19.6945	19.7336	19.5546	16.1223	16.58	17.2011	1.55365e-05	2.41268e-05	9.06489e-05	8.14789
180	PN_1825	NA	NA	0.833096	0.950771	0.95087	-1.35325	-1.49894	-0.999667	0.366906	0.421931	0.328276	22.0748	22.3215	22.3213	21.0981	21.2134	21.0172	17.1894	17.4946	18.2354	6.01708e-06	1.26105e-05	5.88593e-05	11.0792
181	PN_2460	NA	NA	0.814337	0.921046	0.879704	-1.41064	-1.49077	-0.982374	0.416349	0.444891	0.407456	22.4566	22.5843	22.665	21.6791	21.7349	21.6617	17.9535	18.11	18.9467	7.41307e-06	1.25014e-05	5.87475e-05	10.233
182	PN_2676	Uridine	NA	0.844122	0.867059	0.975479	-1.28512	-1.50578	-1.08863	0.442574	0.412036	0.338265	25.2822	25.531	25.3256	24.5217	24.4639	24.3242	20.8318	21.2497	21.6219	2.11567e-06	4.0341e-06	2.87308e-05	9.20313
183	PN_5180	NA	NA	0.834995	0.821726	0.99277	-1.25939	-1.5888	-1.01598	0.456843	0.420908	0.336928	21.5253	21.7706	21.5047	20.9374	20.8815	20.751	17.7571	18.2692	18.6477	1.36049e-05	2.44399e-05	9.11852e-05	6.19872
184	GC_72	NA	NA	0.910713	0.895143	0.987165	-1.34268	-1.23775	-1.29007	0.348178	0.430024	0.299282	14.5601	14.7548	14.5204	13.1272	13.3357	13.0026	9.08746	8.82018	8.9542	1.35767e-08	3.15846e-08	2.11661e-06	18.3947
185	PP_1500	NA	NA	0.916805	0.915596	0.887197	-1.32183	-1.3666	-1.20674	0.374545	0.431185	0.369841	25.6994	25.6102	25.6958	24.0656	24.2363	24.0515	18.8196	18.9545	19.3013	8.76322e-09	1.76372e-08	1.89067e-06	34.1227
186	PP_552	(R)-2-Aminobutanoic acid|3-Aminoisobutyric acid	NA	0.95168	0.948971	0.983159	-1.25735	-1.37795	-1.20075	0.313521	0.278283	0.360445	29.1005	29.2224	29.09	26.6296	26.4931	26.8113	20.0802	20.5472	20.7664	1.68346e-08	4.75974e-08	2.62593e-06	72.5076
187	GC_110	myo-Inositol	NA	0.944626	1.0022	0.974127	-1.36625	-1.28713	-1.16576	0.254124	0.32581	0.318259	19.3413	19.4025	19.4607	17.9093	18.058	18.0423	14.713	14.5489	14.9647	3.10885e-08	9.57827e-08	3.26424e-06	9.58661
188	PP_1445	NA	NA	0.800766	0.829401	0.857001	-1.13209	-1.2992	-1.1634	NA	0.559933	0.547585	25.5759	25.7635	25.6714	NA	24.7725	24.7313	18.5709	19.1283	19.0239	3.09856e-07	5.18536e-07	7.51577e-06	57.45
189	GC_97	D-Glucose	NA	0.920838	0.917781	0.977015	-1.37627	-1.29595	-1.18807	0.292258	0.40439	0.348009	19.8836	19.9671	19.8791	18.9498	19.1163	19.0326	16.5902	16.4709	16.7505	3.57246e-08	8.715e-08	3.24018e-06	5.38538
190	PN_3184	NA	NA	0.965332	0.968529	0.999909	-1.38664	-1.39874	-1.00244	0.242118	0.317681	0.294253	22.9478	23.0236	22.9548	21.3625	21.5281	21.4768	17.7655	17.7921	18.6343	2.28221e-06	7.30805e-06	4.19239e-05	10.4965
191	PN_3328	NA	NA	0.918169	0.904348	1.04673	-1.30411	-1.4333	-1.08619	0.358627	0.333623	0.262107	22.8425	23.1332	22.8112	21.5773	21.5207	21.359	17.5254	17.8175	18.3102	9.59356e-07	2.64055e-06	2.17683e-05	12.1366
192	PP_1057	NA	NA	0.867421	0.909231	1.05118	-1.28394	-1.50958	-1.02527	0.375793	0.366565	0.248604	24.7872	25.1162	24.862	23.9069	23.8904	23.6792	20.5313	20.9353	21.3984	6.08711e-06	1.54112e-05	6.6323e-05	7.3131
193	LP_7255	NA	NA	0.72313	0.887361	1.14058	-1.64803	-1.14752	-0.977817	0.155898	0.424135	0.442266	21.1308	21.7967	21.3927	20.2259	20.6538	20.6827	18.1465	17.3481	18.4173	0.000109486	0.000242221	0.000514414	5.85699
194	LN_5722	NA	NA	0.608625	0.650112	1.20954	-1.40966	-1.30586	-1.17005	0.379606	0.517546	0.520147	20.5983	21.7886	20.6805	20.1447	20.4179	20.4231	16.8062	16.6006	17.0752	3.72028e-05	4.99873e-05	0.000151438	11.3235
195	LP_6791	NA	NA	0.61146	0.759737	1.24456	-1.46245	-1.23373	-1.14934	0.313752	0.467515	0.448501	22.7061	24.0116	23.0119	22.0922	22.4093	22.3701	18.9013	18.4296	19.0753	4.56077e-05	7.78586e-05	0.000207943	11.2236
196	LP_5745	NA	NA	0.538802	0.739071	1.06679	-1.42447	-1.2534	-1.25348	0.430407	0.564892	0.59139	21.0415	21.9498	21.386	20.8551	21.0864	21.132	17.9586	17.6643	17.9584	1.07378e-05	1.20169e-05	5.74463e-05	8.96335
197	LP_6323	PC 32:3	14:0/18:3|16:2/16:1	0.684146	0.804703	0.985843	-1.51823	-1.22023	-1.1826	0.364213	0.571176	0.510976	23.4249	23.8972	23.6136	22.924	23.2481	23.1538	20.4436	19.977	20.5025	4.95781e-06	6.65765e-06	3.90664e-05	6.96892
198	LN_1132	NA	NA	0.942717	1.12391	1.39608	-1.3172	-0.796964	-1.13431	0.0739429	-0.456546	0.16837	20.3013	20.6182	20.428	19.6939	19.323	19.7599	19.085	18.7213	18.8492	0.000203293	0.00445161	0.00617628	1.63251
199	LN_4404	NA	NA	0.753613	0.858258	1.43806	-1.39228	NA	-1.27332	-0.21255	-0.148061	-0.0237199	19.4944	20.6606	19.6727	17.8482	17.9581	18.17	NA	15.8382	16.0409	0.000371936	0.00291532	0.0042086	4.14848
200	LN_3676	NA	NA	0.937191	0.978549	1.05845	-1.3901	NA	-1.44509	-0.0748647	-0.120026	0.055886	22.3189	22.6355	22.4269	19.6773	19.5594	20.0186	NA	16.2443	16.1008	8.2511e-07	4.63447e-06	3.12761e-05	11.9522
201	LN_3909	NA	NA	0.865563	0.925085	1.1992	-1.40761	NA	-1.39611	-0.110342	-0.113371	0.0375936	23.0725	24.0688	23.2503	20.1582	20.1492	20.6	NA	16.2843	16.3186	1.32296e-05	7.92028e-05	0.000210202	16.0115
202	LN_3509	NA	NA	0.900479	0.857401	1.00155	-1.34064	NA	-1.60507	0.0325619	-0.102645	0.256365	20.1433	20.2939	20.0791	18.8497	18.6482	19.1833	NA	16.803	16.4089	3.2139e-05	9.68634e-05	0.000246181	4.88292
203	PP_11809	NA	NA	0.96141	0.928892	0.966094	-1.64975	NA	-1.21546	-0.192611	0.208234	-0.00681286	22.341	22.3497	22.2808	20.2026	20.9454	20.5469	NA	17.5026	18.3073	9.96794e-05	0.000393809	0.00076038	6.32035
204	PN_3379	NA	NA	0.825415	0.806034	0.936144	-1.63889	NA	-1.42171	0.187943	0.194651	0.110417	21.1974	21.4282	21.157	19.8688	19.8828	19.7073	NA	16.0616	16.5142	2.14582e-06	4.18523e-06	2.94189e-05	11.5657
205	LN_533	NA	NA	1.14216	1.00425	0.800808	-1.70347	NA	-0.919601	-0.460115	0.264524	-0.128557	20.5409	20.1075	20.3658	18.5064	19.4265	18.9274	NA	16.9276	17.9229	0.00242402	0.013771	0.0174453	2.88415
206	LN_1581	NA	NA	0.929842	0.243061	0.944694	-1.61205	NA	-1.50133	0.352624	0.320524	0.322635	21.368	21.3993	19.9224	20.153	20.0854	20.0899	NA	16.0174	16.2504	0.000475875	0.000471644	0.000882001	15.7307
207	LN_2614	NA	NA	1.40352	NA	NA	-1.30679	NA	-1.00004	0.389355	0.117887	0.396065	20.0085			18.8026	18.4798	18.8105		16.7857	17.1504	0.0027197	0.00304924	0.00437407	3.3163
208	PP_1503	NA	NA	0.707085		0.643926	-1.98693			0.18172	0.201504	0.2527	25.0443	24.8852		23.7203	23.7702	23.8992		18.2549		2.86182e-05	1.96336e-05	7.92446e-05	46.5814
209	LP_5169	DAG 34:2	16:1/18:1 | 16:0/18:2	0.738596	0.861629	1.66566	-0.922937	-1.44785	-0.839747	-0.235275	-0.236253	0.416181	18.1446	18.9724	18.2544	17.2749	17.2741	17.8567	16.1921	16.6609	16.7352	0.00199913	0.0199923	0.0246526	1.91741
210	LN_1683	FA 18:0	NA	0.887598	0.900696	1.56761	-1.22204	-1.3125	-0.748991	-0.129506	-0.243549	0.300676	24.4848	24.8282	24.4914	23.9711	23.9135	24.1884	23.3737	23.4194	23.6583	0.00053729	0.00726819	0.00968028	1.45452
211	LP_1219	NA	NA	0.866213	0.613371	1.834	-0.857239	-1.25388	-1.0276	-0.318047	-0.0615361	0.204726	23.4654	24.1848	23.2774	22.585	22.7757	22.9736	21.8892	22.1841	22.0575	0.00223526	0.0274073	0.0330056	1.66378
212	LP_1237	NA	NA	0.84164	0.563679	1.90936	-0.889975	-1.19443	-1.01066	-0.240018	-0.112822	0.133229	21.2786	22.0781	21.0705	20.4687	20.5639	20.7482	19.7541	19.982	19.8917	0.00280625	0.0352505	0.0419278	1.64453
213	LP_11228	TAG 60:15	20:5/20:5/20:5	0.761976	0.554378	1.86698	-0.891767	-1.21806	-1.10848	-0.21585	-0.0173521	0.268181	27.5888	28.4131	27.434	26.8594	27.0075	27.2205	26.1118	26.3552	26.1935	0.00312198	0.0237417	0.0288612	1.75195
214	LN_1972	NA	NA	0.896823	0.848744	1.75042	-0.900883	-1.35011	-0.843396	-0.20594	-0.143206	-0.0524463	20.7367	22.4353	20.641	18.5422	18.667	18.8476	16.2653	17.1593	17.2737	0.000615532	0.0171572	0.0213727	3.44903
215	LN_1910	FA 20:0	NA	0.972271	1.00865	1.5795	-0.802293	-1.33317	-1.03321	-0.112222	-0.173542	-0.105983	20.1951	20.7293	20.2271	19.2409	19.187	19.2464	18.1667	18.6338	18.4306	0.000104214	0.00399277	0.00559733	1.75856
216	LN_4187	NA	NA	0.979955	1.01931	1.68425	-0.6467	-1.30015	-0.884377	-0.406096	-0.28941	-0.156793	19.4902	20.2925	19.5351	17.9114	18.0443	18.1954	16.893	17.6374	17.3666	0.00034881	0.0386925	0.0458102	1.68341
217	LN_5740	SQDG 34:3	NA	0.971298	1.25743	1.31774	-0.904499	-1.23992	-1.13249	-0.0824086	-0.28935	0.102203	20.4246	20.7825	20.7202	19.336	19.1222	19.5267	18.1402	18.4867	18.2511	1.65633e-05	0.000554279	0.00100569	2.05004
218	LN_4398	NA	NA	1.15318	1.2361	1.28311	-0.820169	-1.31222	-1.00206	-0.191147	-0.188573	-0.158216	23.351	23.6344	23.5319	20.4189	20.4246	20.4908	17.9738	19.047	18.6503	4.60825e-06	0.0003872	0.000751376	3.70048
219	LN_4415	NA	NA	1.16919	1.23786	1.2959	-0.816072	-1.27529	-0.998595	-0.214376	-0.255839	-0.142787	21.8623	22.1355	22.0104	18.8792	18.7898	19.0335	16.5917	17.5818	17.1883	3.50365e-06	0.000390305	0.000756134	3.43473
220	GC_94	Psicose|Fructose	NA	1.25051	1.25067	1.35166	-0.796628	-1.01239	-1.01519	-0.334974	-0.379312	-0.314343	14.5828	14.907	14.5834	9.50184	9.35975	9.56796	7.33092	8.02237	7.32193	1.29351e-07	0.000110224	0.00027198	3.77928
221	PN_2336	NA	NA	1.0811	0.987436	1.18665		-1.33784	-1.22248	-0.225866	-0.271844	-0.197169	23.5936	23.9128	23.3104	19.6417	19.5026	19.7284	16.2793		16.6282	1.13927e-06	2.39277e-05	9.03365e-05	9.00364
222	PP_2700	NA	NA	0.747426	0.776787	1.54335	-1.29895	-1.50124	-0.538556	0.443893	-0.167094	-0.00561285	25.1184	25.4643	25.1312	24.9865	24.721	24.7912	24.1412	24.2291	24.5596	0.00276683	0.0143829	0.0181411	1.43687
223	PP_3801	NA	NA	0.972018	0.843448	1.43361	-1.27205	-1.42089	-0.687837	0.369418	-0.201416	-0.0362981	27.7931	27.9981	27.736	27.5254	27.2719	27.3452	26.7302	26.7964	27.0558	0.000575627	0.00506101	0.00693047	1.434
224	PP_547	NA	NA	0.934683	0.834417	1.32422	-1.36511	-1.55728	-0.50128	0.338953	-0.108434	0.0998281	22.7014	22.8684	22.6585	22.4461	22.2544	22.3436	21.6335	21.7158	22.086	0.00127242	0.00686526	0.00918937	1.45023
225	PP_3930	NA	NA	0.915184	0.691877	1.50588	-1.21354	-1.48358	-0.494537	0.445592	-0.523982	0.157108	23.2445	23.5041	23.1463	23.038	22.6119	22.9112	22.19	22.3087	22.6248	0.0050467	0.0315024	0.0376825	1.39395
226	PN_2499	NA	NA	1.16381	1.34016	1.10289	-1.14628	-1.41052	-0.369516	-0.382485	-0.18334	-0.114711	20.4294	20.4004	20.5135	19.6924	19.7873	19.82	19.2023	19.3283	19.6985	0.000548065	0.0321848	0.0384195	1.28062
227	LN_5396	NA	NA	0.95163	1.1301	1.33472		-1.19535	-1.05243	-0.335158	-0.276009	-0.557507	19.8689	20.5618	20.1917	17.5414	17.6484	17.1393	15.9856		16.2441	4.50081e-05	0.00399326	0.00559733	2.51088
228	GC_118	Spermidine	NA	1.30073	1.2684	1.34026	-0.654996	-1.12877	-0.758377	-0.435746	-0.443812	-0.487689	17.8316	17.968	17.7201	11.8388	11.811	11.6595	9.44708	11.0821	10.7254	4.12172e-06	0.0168118	0.0209804	2.55191
229	LP_7558	NA	NA	0.892562	1.12184	1.33272		-1.34945	-1.00938	-0.333104	-0.287642	-0.367548	20.5254	21.404	20.9831	18.0791	18.1698	18.0103	16.0505		16.7292	7.64949e-05	0.00335786	0.00478779	3.2412
230	GC_107	NA	NA	1.24721	1.2447	1.34952	-0.846984	-1.1054	-0.883432	-0.439938	-0.301919	-0.263755	13.3961	13.7358	13.3877	7.79442	8.25267	8.37938	5.58496	6.44294	6.32193	4.99156e-07	0.000345871	0.000684943	4.07145
231	PP_25147	NA	NA	1.13222	1.37322	1.4058	-0.770474	-0.998973	-0.808078	-0.334594	-0.514537	-0.484579	23.9108	24.5358	24.4614	20.5599	20.1488	20.2173	19.0421	19.5641	19.4782	1.585e-06	0.0065565	0.00881172	1.92808
232	PP_12957	NA	NA	1.05976	1.39602	1.42853	-0.88484	-1.02	-0.721888	-0.333475	-0.510331	-0.413778	22.0409	22.8194	22.7507	19.1	18.7266	18.9304	17.6508	17.9361	18.2801	5.78584e-06	0.0111933	0.0143763	1.94986
233	PP_2271	NA	NA	1.15225	1.08056	0.885255		-0.927368	-1.14695	-0.501734	-0.542022		23.2145	22.636	23.0591	19.6308	19.5435	NA	18.7086	NA	18.2328	0.000110634	0.0148254	0.0186687	2.16814
234	LN_1099	NA	NA	0.870651	0.913029	0.728086	NA	-1.52053	NA	NA	-0.689195	-0.302036	20.7277	20.4799	20.8014	NA	18.0159	18.689	16.5706	NA	NA	0.00256627	0.0178617	0.0221906	3.43867
235	GC_14	Glycerol	NA	1.31027	1.32446	1.35552	-0.729191	-0.773294	-0.687546	-0.674135	-0.544898	-0.581184	19.7814	19.9136	19.8228	13.9835	14.3611	14.2551	13.6938	13.8227	13.9443	4.95092e-09	0.0156438	0.019614	1.30102
236	LN_4631	NA	NA	1.05066	1.14689	1.34419	NA	-1.09515	-0.849931	-0.539593	-0.562485	-0.494589	22.0567	22.9056	22.335	17.4578	17.3916	17.588	15.8512	NA	16.5603	1.27875e-05	0.0116312	0.0149057	2.41724
237	LP_11042	NA	NA	1.38829	1.31944	1.14139	-0.933378	-0.969478	-0.908092	-0.472986	-0.212566	-0.352621	23.7476	23.2149	23.5991	19.7318	20.2936	19.9915	18.6605	18.7384	18.793	6.23552e-07	0.00050291	0.00092922	2.41993
238	PP_2275	NA	NA	1.12892	1.39996	1.28306	-1.05913	-0.929274	-0.92155	-0.21476	-0.379637	-0.307593	21.8429	22.1763	22.4291	18.9366	18.58	18.7359	17.3912	17.1104	17.4079	4.78534e-07	0.000199683	0.00043813	2.72766
239	PP_22037	NA	NA	1.17134	1.34752	1.35248	-0.916169	-0.869649	-0.957045	-0.307255	-0.551608	-0.269611	23.5876	24.2064	24.1894	18.5372	17.7026	18.6658	16.6162	16.4573	16.3177	7.28976e-07	0.000950728	0.00158364	3.57536
240	LP_4158	lysoPC 16:1	FA 16:1	1.17155	1.25646	1.41686	-1.01291	-0.979201	-0.845335	-0.383739	-0.31957	-0.304116	25.0599	25.9862	25.3806	19.1873	19.4296	19.488	16.9389	16.8116	17.4444	2.48825e-07	0.000182484	0.000407729	4.93597
241	LN_1848	(5Z,8Z,11Z,14Z,17Z)-Eicosa-5,8,11,14,17-pentaenoic acid|Neoabietic acid	NA	1.21677	1.24956	1.38932	-0.923977	-1.0594	-0.822246	-0.329747	-0.421614	-0.298675	31.3969	32.0182	31.515	25.828	25.4972	25.9399	23.2006	23.6883	24.0546	2.95347e-07	0.000268989	0.000561484	4.30865
242	PP_2453	(S)-Piperidine-2-carboxylic acid	NA	1.27022	1.26759	1.30199	-0.979478	-1.01785	-0.88322	-0.329004	-0.348534	-0.281723	27.9177	28.0372	27.9078	21.9019	21.8284	22.0798	19.3107	19.455	19.8171	4.01427e-09	2.61398e-06	2.16752e-05	5.31146
243	GC_95	NA	NA	1.29048	1.29043	1.28698	-0.966482	-0.964171	-0.881808	-0.337826	-0.348039	-0.369564	19.93	19.9142	19.9298	12.5372	12.4909	12.3931	9.69349	9.68299	10.0674	2.7241e-10	3.11663e-07	5.66579e-06	6.31635
244	PP_6564	NA	NA	1.27131	1.28415	1.3267	-0.964214	-0.955643	-0.839155	-0.342305	-0.442418	-0.338431	23.0753	23.1825	23.1002	19.9525	19.7587	19.96	18.7654	18.7489	18.9909	1.21521e-08	1.97087e-05	7.92446e-05	2.07817
245	GC_57	Ribose	NA	1.22775	1.24361	1.31205	-1.08058	-0.953502	-0.965422	-0.339416	-0.192868	-0.251626	19.0414	19.3141	19.0927	13.9727	14.4467	14.2567	11.9866	11.5755	11.948	2.95886e-08	7.99421e-06	4.46651e-05	5.23669
246	GC_108	NA	NA	1.22004	1.21482	1.3311	-1.04866	-1.05409	-0.926564	-0.256653	-0.157776	-0.322207	16.6764	17.2085	16.6514	9.60177	10.0755	9.28771	5.78136	5.80735	6.39232	6.84941e-08	1.48022e-05	6.51932e-05	12.6521
247	GC_26	D-Glyceric acid	NA	1.22011	1.28995	1.22877	-1.07686	-1.05744	-0.953204	-0.293481	-0.20058	-0.157257	16.3281	16.3466	16.4773	13.0946	13.293	13.3856	11.4625	11.421	11.6852	1.92256e-08	3.00431e-06	2.33255e-05	3.32841
248	PP_3577	NA	NA	1.26394	1.20815	1.24769	-1.10131	-1.00962	-1.01634	-0.167518	-0.248263	-0.176716	27.3075	27.252	27.117	22.4213	22.1457	22.3899	19.5469	19.2339	19.524	2.44616e-09	3.10453e-07	5.66579e-06	7.38228
249	PN_1701	D-Galactonic acid|D-Gluconic acid	NA	1.20102	1.2463	1.29102	-1.07394	-1.05109	-0.969944	-0.194252	-0.228858	-0.220264	25.5497	25.717	25.6339	22.9549	22.8906	22.9065	21.3615	21.319	21.5124	2.37523e-09	3.67707e-07	6.16755e-06	2.86736
250	PP_23517	NA	NA	1.0511	1.29348	1.36577	-1.13829	-0.911043	-1.04641	-0.127709	-0.218515	-0.268391	23.0408	23.9575	23.7469	19.6068	19.3423	19.197	17.3248	16.6628	16.9305	1.45457e-06	0.000172505	0.000389945	5.31211
251	PP_23516	NA	NA	1.10625	1.27136	1.29443	-1.07162	-1.1058	-1.01784	-0.137929	-0.188169	-0.150684	25.9467	26.7036	26.6108	20.942	20.74	20.8907	17.0489	17.1863	17.4027	3.57933e-08	2.89913e-06	2.30915e-05	12.5096
252	PP_25146	NA	NA	1.05387	1.23843	1.34827	-1.06323	-1.0771	-1.08785	-0.0688028	-0.166682	-0.176906	23.6485	24.4833	24.1719	20.4648	20.1873	20.1583	17.6055	17.6448	17.575	2.69815e-07	1.69151e-05	7.09371e-05	6.32759
253	PP_553	N,N-Dimethylglycine	NA	1.24417	1.24177	1.27211	-0.716369	-1.42259	-0.666134	-0.242872	-0.352702	-0.357386	29.1005	29.2224	29.09	22.6129	22.1338	22.1134	17.4662	20.5472	20.7664	9.63858e-05	0.022278	0.0272247	6.46858
254	LN_304	NA	NA	1.03985	1.10481	1.48606	-0.838849	-1.45092	-0.735458	-0.166184	-0.308859	-0.130437	20.6458	21.4285	20.7597	18.5302	18.2799	18.5929	16.2765	17.3502	17.5316	0.000158689	0.0103703	0.0133861	2.66639
255	PP_13046	L-Seryl-L-tryptophan	NA	1.16842	1.1793	1.4107	-1.15566	-1.11427	-0.623023	-0.173497	-0.443798	-0.24818	20.1311	20.4585	20.1458	18.3183	17.9531	18.2174	17.0473	16.9914	17.711	3.1257e-05	0.00681191	0.00912323	1.88298
256	LN_2407	NA	NA	1.18954	1.24206	1.39746	-0.942281	-1.12091	-0.785782	-0.396423	-0.285094	-0.298573	20.3644	20.608	20.4259	18.5065	18.6369	18.6211	17.6577	17.867	18.0503	1.28619e-06	0.000723287	0.00124706	1.6584
257	PP_6804	Scopoletin	NA	1.0304	0.950626	1.29161	-1.17676	-1.33474	NA	-0.263966	-0.190327	-0.306839	19.4804	19.8243	19.3754	17.7766	17.8735	17.7201	16.367	16.575	NA	1.53292e-05	0.000367009	0.000720644	2.49503
258	LN_2381	NA	NA	1.13191	1.2152	1.46208	-0.885285	-1.15128	-0.832835	-0.382637	-0.278334	-0.278815	20.9972	21.3528	21.0869	19.3661	19.4784	19.4779	18.5382	18.8247	18.8812	3.76822e-06	0.00155948	0.0024283	1.61634
259	LN_1877	Arachidonic acid	NA	1.2007	1.25169	1.45967	-0.855644	-0.989034	-0.748379	-0.430925	-0.516621	-0.371457	28.8695	29.7013	29.0333	23.6284	23.3532	23.8195	21.8357	22.2642	22.6087	9.04272e-07	0.003768	0.00530404	2.57425
260	LN_4658	PG 32:0	NA	1.10167	1.28351	1.48063	-0.878479	-1.03455	-0.823579	-0.347264	-0.394214	-0.387731	20.1552	20.8881	20.5069	17.3529	17.2621	17.2746	16.0236	16.3255	16.4317	1.78808e-06	0.00209799	0.00312005	2.0509
261	LN_1488	FA 16:0	NA	1.10841	1.21445	1.52878	-0.890565	-1.06442	-0.773577	-0.450862	-0.389237	-0.282978	27.0126	27.6208	27.166	24.7565	24.8457	24.9995	23.8688	24.1204	24.2896	6.97421e-06	0.00631068	0.0084912	1.71036
262	LN_1433	NA	NA	1.12527	1.30032	1.4458	-0.911809	-0.990502	-0.779257	-0.582951	-0.370075	-0.236798	19.7762	20.2577	20.0392	17.2099	17.5297	17.73	16.5977	16.7159	16.915	4.83517e-06	0.00668185	0.00897498	1.67833
263	LP_8547	NA	NA	0.990948	0.816565	1.80764	-1.13425	-0.781868	-1.00612	-0.298828	-0.254494	-0.139595	21.1203	21.6809	21.0006	20.235	20.2654	20.3443	19.9034	19.6616	19.7495	0.000504865	0.0314456	0.037634	1.42412
264	LN_1819	NA	NA	1.31656	NA	1.5523	-0.860928	NA	-0.754422	-0.381879	-0.538215	-0.333418	23.4463	24.2795	NA	17.4428	16.8902	17.6141	NA	15.7496	16.126	8.82624e-05	0.0228115	0.027862	2.59899
265	LP_6463	NA	NA	1.01779	1.18212	1.34674	-1.08067	NA	-0.83422	-0.554038	-0.566502	-0.511223	21.0758	21.8955	21.4853	17.1591	17.128	17.2658	NA	15.8468	16.4609	1.68037e-05	0.0182181	0.0226092	2.04263
266	LN_2090	NA	NA	1.0486	1.15599	1.62912	-1.06226	-0.78681	-0.784394	-0.459792	-0.546047	-0.194395	20.1641	20.8943	20.2992	18.2667	18.1582	18.6006	17.8554	17.5089	17.8584	5.76286e-05	0.0418655	0.04934	1.5167
267	LN_4437	NA	NA	1.00226	0.980448	1.06043	-1.42843	NA	NA	-0.547351	-0.537962	-0.529398	20.6042	20.7009	20.568	18.0286	18.0442	18.0584	NA	16.5641	NA	3.56005e-07	1.34704e-05	6.18172e-05	2.78876
268	LN_3457	Cer(d18:1/16:0)	NA	1.07542	1.13316	1.61479	-1.07933	-0.857919	-0.763484	-0.359222	-0.53589	-0.22753	21.8604	22.9597	21.9781	18.9363	18.5762	19.2047	17.9198	17.4685	18.1123	4.09973e-05	0.0238646	0.0289718	2.10257
269	LP_6207	NA	NA	0.922223	0.970021	1.09941	-1.49043	NA	NA	-0.440842	-0.634957	-0.425424	22.7985	23.2864	22.9301	19.0444	18.5098	19.0869	NA	16.1538	NA	5.39748e-05	0.00122356	0.00197584	6.61898
270	LN_2112	NA	NA	0.901865	0.948629	1.1448	-1.44771	NA	NA	-0.559562	-0.692887	-0.295141	21.1733	21.7126	21.2771	17.9286	17.6326	18.5157	NA	15.9568	NA	0.000368612	0.00893544	0.0116968	4.19558
271	GC_50	trans-4-Hydroxy-L-proline	NA	1.18474	1.24007	1.38292	-1.18991	-0.765818	-0.89913	-0.441673	-0.18617	-0.325027	14.7076	14.9642	14.7792	12.6018	12.9326	12.7528	12.1821	11.633	12.0095	6.29246e-06	0.00258031	0.00378631	1.76647
272	LN_498	NA	NA	0.890806	0.892163	0.949635	-0.80232	NA	NA	NA	-0.933647	-0.996638	19.928	19.9832	19.9293	NA	18.2175	18.1585	NA	18.3406	NA	2.46868e-05	0.0384561	0.0455536	-1.11161
273	LN_2401	NA	NA	0.925182	0.919709	0.88939	-0.900222	NA	-0.830788	NA	NA	-1.00327	20.6433	20.5568	20.63	NA	NA	15.9875	NA	16.2363	16.4039	1.58428e-05	0.0403703	0.0476505	-1.25928
274	GC_106	NA	NA	1.2647	1.23952	1.37278	-1.01456	-0.86532	-0.887953	-0.414046	-0.345538	-0.349587	16.3782	16.7266	16.297	10.9665	11.1874	11.1743	9.51175	9.03067	9.43879	3.39965e-08	4.88367e-05	0.000148776	3.43978
275	LN_1820	NA	NA	1.11819	1.14407	1.28023	-1.04778	NA	-0.95471	-0.522039	-0.539008	-0.478958	24.0053	24.5935	24.0992	18.0513	17.9897	18.2077	NA	16.1429	16.4807	5.16927e-07	0.00044678	0.000846434	3.41315
276	LN_3195	NA	NA	1.12211	1.17156	1.30829	-0.585232	-0.688164	-0.627411	-0.847487	NA	-0.853667	26.3317	27.2826	26.5842	16.2716	NA	16.2401	17.0854	17.6112	17.3957	6.86473e-07	0.0185853	0.022991	-2.15581
277	GC_78	NA	NA	1.24928	1.27821	1.38142	-0.974331	-0.895133	-0.787393	-0.469181	-0.392984	-0.38989	14.3383	14.7133	14.4204	9.46148	9.67772	9.6865	8.25267	8.02791	8.55842	5.98549e-08	0.000211959	0.00045941	2.51211
278	LN_2597	NA	NA	1.15102	1.16497	1.22694	-1.04557	NA	-0.953338	-0.509995	-0.606045	-0.427979	21.4199	21.6025	21.4534	17.4251	17.1941	17.6224	NA	16.1371	16.3589	6.46517e-07	0.000567841	0.00102548	2.24373
279	PN_2155	NA	NA	1.29776	1.29315	1.31935	-0.944616	-0.865142	-0.866061	-0.374265	-0.398283	-0.461898	29.0945	29.2002	29.0718	20.9011	20.7834	20.4717	18.4957	18.1063	18.4912	1.26631e-09	4.57408e-06	3.11432e-05	5.11366
280	PN_1995	D-Saccharic acid	NA	1.28276	1.25924	1.30741	-1.00668	-0.88206	-0.887065	-0.13737	-0.358494	-0.577754	23.4723	23.5337	23.4137	19.9321	19.3809	18.8343	18.0757	17.7651	18.0633	2.46609e-06	0.00205919	0.00306629	2.66553
281	PP_11007	L-Isoleucyl-L-lysine	NA	1.06229	1.07007	1.26545	-1.33169	NA	-0.903572	-0.205899	-0.34548	-0.611175	20.7829	21.1669	20.7976	18.3856	18.1218	17.6195	NA	16.2575	17.0668	0.000143072	0.0106348	0.0137046	2.60293
282	LP_3435	NA	NA	1.14826	1.14611	1.19152	-1.12778	NA	-1.04381	-0.426199	-0.517527	-0.370565	22.689	22.8091	22.683	18.3163	18.0626	18.4708	NA	16.3678	16.601	2.43912e-07	5.58699e-05	0.00016395	3.47941
283	LN_6223	NA	NA	1.1773	1.11766	1.56487	-1.0818	-0.784933	-0.745452	-0.467175	-0.230432	-0.550028	19.838	20.3041	19.7663	17.8603	18.1451	17.7607	17.4782	17.1212	17.5257	2.7185e-05	0.0319036	0.0381427	1.46105
284	PP_10843	NA	NA	1.07902	1.08389	1.25644	-1.28428	NA	-1.00209	-0.355635	-0.394416	-0.382933	22.5315	22.9964	22.5443	18.7717	18.6701	18.7002	NA	16.338	17.0776	7.09858e-06	0.000630212	0.00111466	4.0172
285	LP_6326	PC 32:3	14:1/18:2|16:2/16:1	1.14658	1.22609	1.41913	-1.13756	-0.878786	-0.927035	-0.319681	-0.249496	-0.279239	24.3834	25.2301	24.6304	19.8285	20.0465	19.9541	18.0916	17.2877	17.9417	9.86696e-07	0.00030741	0.000622069	4.49813
286	LP_8151	NA	NA	1.16094	1.25985	1.42	-1.13515	-0.883575	-0.759069	-0.472465	-0.348118	-0.242411	22.6835	23.326	22.9288	18.6327	18.9411	19.2033	17.6132	16.9893	17.922	4.71079e-06	0.00338684	0.00482256	2.67133
287	LN_2339	NA	NA	0.977981	1.07297	1.05112	NA	NA	-1.29851	-0.570713	-0.704851	-0.527989	22.8593	23.0792	23.1449	18.2039	17.8006	18.3323	NA	NA	16.016	1.34232e-05	0.00123565	0.00198964	4.27586
288	GC_65	NA	NA	1.25387	1.34571	1.36216	-0.604334	-0.91714	-0.831209	-0.544474	-0.554549	-0.510036	17.1923	17.7713	17.6833	7.57743	7.52356	7.76155	5.58496	7.25739	6.04439	4.24723e-07	0.0230259	0.0280795	2.50579
289	PN_7150	NA	NA	0.991795	1.25619	1.31225	-0.966092	NA	-0.898863	-0.458593	-0.622782	-0.613904	20.664	21.3956	21.2676	17.3525	16.9777	16.9979	NA	16.1938	16.3473	1.30615e-05	0.0233508	0.0284308	1.78855
290	LN_2296	NA	NA	1.24613	1.28259	1.42673	-0.787414	-0.886815	-0.741432	-0.540135	-0.597174	-0.402489	24.144	24.8025	24.277	17.6317	17.4238	18.1336	16.3678	16.7302	16.8979	2.34292e-07	0.00759009	0.0100723	2.0913
291	PP_8497	L-Valyl-L-threonine	NA	0.910336	0.93111	1.12065	-0.560794	-0.519593	-0.351958	NA	-1.52975	NA	23.7143	24.2556	23.7678	NA	17.4337	NA	20.0338	19.9277	20.4653	7.3197e-05	0.00129623	0.00207272	-6.53663
292	LN_1541	NA	NA	0.996003	0.999581	1.17684	NA	NA	-1.06953	-0.674011	-0.763516	-0.66537	24.6585	25.4079	24.6733	17.7377	17.3667	17.7735	NA	NA	16.0986	2.06797e-05	0.0180755	0.0224442	2.88264
293	GC_115	Mannitol	NA	1.29137	1.27693	1.37309	-0.84264	-0.80452	-0.892029	-0.475407	-0.400325	-0.526464	17.5797	18.0223	17.5015	8.01123	8.41785	7.73471	6.22882	6.02237	5.75489	1.00776e-08	0.000131629	0.00031377	4.14845
294	LN_2487	NA	NA	1.12119	1.11433	1.31146	-0.831494	NA	-1.07816	-0.580631	-0.654874	-0.401831	23.6114	24.2563	23.5882	17.8433	17.5917	18.4493	NA	16.993	16.157	1.83793e-05	0.0202624	0.0249458	2.61427
295	PN_1243	NA	NA	0.899623	0.871452	0.956382	-0.752372	NA	NA	-0.983317	-0.991769	NA	23.1119	23.297	23.02	16.9701	16.9425	NA	NA	17.7234	NA	2.07742e-05	0.0123812	0.015781	-1.70182
296	GC_32	NA	NA	1.27319	1.29384	1.36478	-0.849012	-0.883521	-0.858922	-0.481207	-0.465068	-0.394083	17.6146	17.9046	17.68	12.0607	12.1118	12.3365	10.7871	10.8963	10.865	1.69817e-09	1.3926e-05	6.3026e-05	2.49701
297	LN_1694	NA	NA	1.00106	1.01854	1.15496	NA	NA	-1.06987	-0.661611	-0.759811	-0.683273	24.4853	25.0911	24.5541	17.9399	17.5534	17.8547	NA	NA	16.3328	1.05893e-05	0.0102972	0.013314	2.73184
298	PP_10772	NA	NA	1.29089	1.29231	1.38501	-0.886585	-0.707208	-0.781259	-0.488995	-0.556855	-0.547306	24.375	24.6268	24.3788	19.6141	19.4326	19.4582	19.0305	18.5507	18.8324	2.9678e-08	0.00253143	0.00371929	1.62129
299	PP_6952	Caffeine	NA	1.32412	1.15647	1.46229	-0.783931	-0.737679	-0.912856	-0.574346	-0.386918	-0.547154	22.4635	22.7429	22.1244	18.6241	19.0032	18.6791	18.2938	18.2003	17.9395	1.15379e-06	0.0186721	0.023086	1.54142
300	PN_1053	NA	NA	0.880453	1.13252	1.25212	-1.08529	-1.13505	-1.23426	0.305147	-0.435331	0.319692	22.9876	23.2076	23.1368	22.647	22.2087	22.6556	21.7945	21.824	21.7358	0.000185626	0.00167279	0.00259081	1.64609
301	PN_1019	NA	NA	0.955033	1.18145	1.20245	-1.21073	-1.08907	-1.13015	0.189439	-0.420899	0.322478	23.1694	23.3246	23.3114	22.6889	22.306	22.7724	21.8867	21.8103	21.8609	9.08022e-05	0.00108	0.0017697	1.6661
302	PN_1097	NA	NA	0.967532	1.06042	1.19179	-1.04129	-1.20909	-1.31364	0.31866	-0.256733	0.282355	21.4178	21.5588	21.4762	21.0099	20.6482	20.9871	20.0495	20.155	19.9837	3.87932e-05	0.000288406	0.000595748	1.7642
303	LN_2357	Sterol derivative	NA	1.18722	1.23687	1.07731	-1.17228	-1.11805	-1.12078	-0.0317558	-0.121261	0.0627177	25.1245	24.9962	25.1824	23.7025	23.5981	23.8127	22.4354	22.3721	22.4322	6.47769e-08	1.59505e-06	1.53826e-05	2.44738
304	LN_2255	NA	NA	1.17376	1.25471	1.03499	-1.1599	-1.17575	-1.1051	-0.00526448	-0.126293	0.108843	23.7501	23.5926	23.8419	22.4123	22.2749	22.5417	21.0842	21.1022	21.1643	3.26651e-07	6.57938e-06	3.8992e-05	2.44997
305	LN_2368	NA	NA	1.11602	1.2466	1.0832	-1.08581	-1.23364	-1.11219	0.0796569	-0.245173	0.151345	20.1625	20.1321	20.2834	19.2025	18.9016	19.2689	17.9859	18.1229	18.0984	3.1016e-06	5.77459e-05	0.000167743	2.07805
306	GC_96	D-Galactose	NA	1.12882	1.12834	1.18946	-1.01406	-1.43107	-0.976576	-0.0509689	0.0624642	-0.0364094	12.268	12.4134	12.2668	9.43879	9.71081	9.47371	6.12928	7.12928	7.21917	5.06393e-06	9.50422e-05	0.000241885	6.5668
307	LN_4647	NA	NA	1.07573	1.08452	1.32444	-1.0345	-1.30096	-1.06722	-0.0572112	-0.0726086	0.0478081	26.5177	27.2632	26.544	23.1215	23.0754	23.4364	19.3932	20.192	20.0939	1.4552e-06	3.30536e-05	0.000113116	9.97307
308	LP_5773	DAG 40:10	20:5/20:5	1.04288	1.12825	1.32612	-1.02802	-1.27705	-1.08566	-0.0834102	-0.0719882	0.0488772	27.0471	27.945	27.3178	23.4767	23.5129	23.896	19.6927	20.4821	20.2994	1.28429e-06	3.12441e-05	0.000108219	11.0843
309	LN_2475	NA	NA	1.15617	1.15197	1.29698	-0.902366	-1.29446	-1.05213	-0.148737	-0.186089	-0.0213345	26.541	27.1299	26.5234	21.0836	20.9274	21.6164	16.2919	17.9317	17.3054	2.38228e-06	0.000115725	0.000282182	16.3677
310	LN_4417	NA	NA	1.18706	1.13671	1.26487	-0.916437	-1.32154	-1.03806	-0.104143	-0.0694066	-0.139054	22.1599	22.3147	22.0597	19.5909	19.66	19.5214	17.1687	17.9747	17.7327	1.7927e-06	7.72618e-05	0.000207057	3.9052
311	PP_2423	Pyroglutamic acid	NA	1.23102	1.19162	1.26441	-1.24423	-0.977208	-0.903489	-0.129779	-0.350828	-0.0815196	27.0991	27.1806	27.003	23.7781	23.2386	23.8958	21.7099	21.0582	21.8898	2.47227e-06	0.000235409	0.000501326	4.24235
312	PN_519	NA	NA	1.23679	1.21336	1.25847	-1.21299	-0.986624	-0.901108	-0.163071	-0.349078	-0.0957503	27.0304	27.0844	26.9721	23.5457	23.0827	23.7133	21.4956	20.9322	21.7085	1.30366e-06	0.000151756	0.000354812	4.19443
313	PP_9161	NA	NA	1.19345	1.18396	1.2237	-1.24871	-1.06867	-0.892558	-0.0321202	-0.417206	0.0581573	22.238	22.2952	22.2201	19.9213	19.1934	20.092	17.962	17.6217	18.2949	1.37718e-05	0.000664919	0.00116462	3.42493
314	PP_11643	NA	NA	1.17186	1.15813	1.25701	-1.32797	-1.0088	-0.903396	-0.0295928	-0.327259	0.0100163	22.319	22.4838	22.2924	19.9936	19.4175	20.0703	18.0984	17.4807	18.3024	9.84591e-06	0.000427666	0.000815557	3.64683
315	PN_3205	NA	NA	1.23162	1.18342	1.15604	-1.29503	-1.06791	-0.914187	-0.0440469	-0.297805	0.0478958	21.4265	21.288	21.3381	19.0889	18.6239	19.2574	17.2128	16.7966	17.4945	5.41317e-06	0.000209259	0.000454408	3.53603
316	LN_2304	NA	NA	1.14803	1.27605	1.11372	-1.20185	-1.10574	-1.05982	-0.145468	-0.0403392	0.0154305	19.94	19.9038	20.0749	18.5769	18.6877	18.7465	17.565	17.4637	17.6134	1.11421e-07	3.4007e-06	2.53305e-05	2.17795
317	GC_112	Conduritol B Epoxide	NA	1.14598	1.20818	1.20258	-1.23103	-1.15282	-0.956288	-0.135132	-0.0277285	-0.0537394	13.9085	14.0792	14.0961	10.0458	10.3696	10.2912	6.97728	6.74147	7.56986	2.25901e-07	7.77932e-06	4.39665e-05	8.81102
318	PP_14777	L-Tryptophyl-L-isoleucine|L-Leucyl-L-tryptophan	NA	1.02815	1.00402	1.07444	-0.894328	-1.12417	-0.7939	NA	NA	-0.29421	19.9695	20.0541	19.9254	NA	NA	17.5536	16.0372	16.4572	16.6407	9.96444e-05	0.0103973	0.0134134	2.25828
319	GC_100	Citrulline/Arginine	NA	1.11719	1.18889	1.18195	-1.18715	-1.20645	-1.03191	-0.0708711	-0.0535763	0.0619386	18.7386	18.9242	18.9441	15.333	15.3826	15.7137	12.0778	12.1331	12.5781	6.32028e-08	1.44486e-06	1.43814e-05	9.27517
320	LN_1673	NA	NA	1.04257	0.971168	1.06242	NA	-1.17735	-1.02912	NA	-0.529026	-0.340665	19.7599	19.789	19.6551	NA	17.455	17.7313	16.5042	NA	16.7216	3.08628e-05	0.00185137	0.00281841	1.97278
321	PN_955	NA	NA	1.15836	1.21966	1.12362	-1.22211	-1.34948	-0.761123	-0.00306662	-0.0970559	-0.0687933	20.7987	20.7718	20.8463	19.898	19.8251	19.847	18.8538	18.9526	19.3101	1.58636e-05	0.000405355	0.000780721	1.76282
322	GC_64	Putrescine/Agmatine	NA	1.20005	1.1814	1.27958	-1.06163	-1.25562	-0.860435	-0.114469	-0.155185	-0.213686	18.3522	18.6058	18.2927	14.1605	14.0307	13.8441	10.5216	11.1402	11.7818	1.35418e-06	0.000101618	0.000254264	7.27985
323	PP_9609	NA	NA	1.21505	1.21351	1.24426	-1.00914	-1.16133	-1.03005	-0.145434	-0.174577	-0.152288	32.2075	32.3769	32.1985	24.3181	24.1491	24.2783	18.4269	19.3095	19.1883	6.17502e-09	5.01795e-07	7.36161e-06	38.6825
324	LP_3451	NA	NA	1.26905	1.2583	1.18099	-1.01172	-1.20415	-0.895311	-0.144464	-0.306877	-0.145821	22.0484	21.8336	22.0222	18.6001	18.2038	18.5967	16.0149	16.4843	16.7683	6.90526e-07	7.96918e-05	0.000211287	4.12493
325	GC_33	NA	NA	0.915163	1.11501	1.49827	-1.14675	-1.14099	-0.955881	-0.229932	-0.238892	0.184003	10.1163	10.3487	10.196	9.66	9.65642	9.82496	9.29692	9.29462	9.37069	6.15993e-05	0.00189427	0.00287052	1.31317
326	LP_7371	NA	NA	0.955002	1.00292	1.48127	-1.29496	-1.09163	-1.00593	-0.0717525	-0.0191251	0.0442117	21.3844	22.5567	21.4912	19.0971	19.2144	19.3555	16.8252	16.3723	17.0161	2.08463e-05	0.000383011	0.000745745	5.59632
327	LP_7927	PC 38:7	16:2/22:5 | 18:2/20:5 | 18:3/20:4	0.838111	1.11034	1.51996	-1.28327	-0.97296	-1.06447	-0.148085	-0.0544025	0.0547852	25.5456	26.4192	25.8944	24.2822	24.4022	24.5421	23.2254	22.8278	23.1081	5.65531e-05	0.00123087	0.00198464	2.55804
328	LN_665	NA	NA	1.20204	0.947272	1.43955	-1.05846	-1.05886	-1.00258	-0.331478	-0.399993	0.262514	20.3264	20.5297	20.1084	19.014	18.9554	19.5223	18.3915	18.3919	18.4397	0.000114785	0.00537127	0.00734232	1.68906
329	PP_10367	NA	NA	1.24944	1.40754	0.872734	-1.19237	-0.995888	-0.922725	-0.315373	-0.455599	0.352237	22.0534	21.5936	22.2464	20.1433	19.9721	20.9582	19.3126	19.0728	19.402	0.000347646	0.0115093	0.0147576	2.13677
330	PP_5922	NA	NA	1.30454	1.31913	0.995136	-1.28954	-0.849088	-0.916034	-0.35941	-0.41435	0.209617	23.7423	23.2755	23.7643	21.2315	21.1486	22.0901	20.4926	19.828	20.3916	0.000143003	0.00845477	0.0111242	2.38285
331	GC_71	NA	NA	1.27888	1.28677	0.918832	-1.22347	-0.860664	-1.11168	0.104617	-0.585678	0.192383	13.5277	13.2608	13.5336	12.6571	12.1453	12.7222	11.9414	11.6724	11.7553	0.000275576	0.00688695	0.00921308	1.64544
332	LN_1133	NA	NA	1.45473	1.00419	0.937271	-1.48055	-1.15465	-0.624035	0.0731976	-0.270627	0.0604729	20.6024	20.3245	20.3605	19.8606	19.6759	19.8537	19.2012	19.0262	19.4862	0.000439407	0.00709006	0.0094684	1.4731
333	LP_5552	DAG 38:8	18:3/20:5	0.809232	0.963125	1.48094	-1.16551	NA	-1.2823	-0.264497	-0.3223	-0.218689	20.124	21.3112	20.396	18.2262	18.124	18.3072	NA	16.6336	16.4272	0.000265567	0.00588974	0.0079618	3.22362
334	LP_1970	NA	NA	0.901731	0.999626	1.74556	-1.08723	-0.846819	-1.01362	-0.358683	-0.0532179	-0.287351	20.7829	22.2948	20.9583	18.5246	19.0719	18.6524	17.65	17.2192	17.3511	0.000255194	0.0196556	0.0242503	2.5365
335	LP_2048	Tryptamine	NA	0.886154	1.01964	1.74617	-1.05504	-0.828176	-1.05458	-0.385183	-0.0859535	-0.243031	21.481	22.963	21.711	19.2901	19.8058	19.5351	18.5267	18.1358	18.1366	0.000255262	0.0205475	0.0252565	2.42387
336	PN_1545	Azelaic acid	NA	0.868105	1.04238	1.70541	-0.83859	-1.01089	-1.16547	-0.372547	-0.153405	-0.0749995	20.365	20.683	20.4312	19.8936	19.9769	20.0067	19.6511	19.7166	19.5924	0.000231765	0.0137396	0.017415	1.23601
337	LP_3124	alpha-Adenosine	NA	1.0902	1.10318	1.60512	-0.934607	-0.959851	-0.922409	-0.493595	-0.313698	-0.174329	21.508	22.4081	21.5307	18.7394	19.0538	19.2975	17.9243	17.9685	17.9898	2.20658e-05	0.00822457	0.0108645	2.09853
338	LP_1891	NA	NA	0.976459	1.05263	1.64945	-1.1419	-0.990612	-0.880621	-0.299177	-0.198599	-0.167636	21.8042	22.9116	21.9296	19.7053	19.8708	19.9217	18.5675	18.3186	18.7485	6.13474e-05	0.00581602	0.00787593	2.44136
339	LP_2057	Anabasine|Nicotine	NA	0.937094	1.05045	1.65445	-1.11266	-1.02879	-0.928072	-0.266107	-0.206542	-0.0998218	24.5765	25.7329	24.7592	22.6368	22.7329	22.9049	21.4073	21.2721	21.5697	6.93655e-05	0.00479446	0.00660843	2.53471
340	LN_6249	NA	NA	0.869727	1.15209	1.61927	-1.15556	-0.946207	-0.979041	-0.203504	-0.181118	-0.175662	23.3342	24.1551	23.6434	22.1587	22.1832	22.1892	21.3452	21.1159	21.3092	5.95435e-05	0.00406213	0.00568698	1.89242
341	LP_5974	NA	NA	1.06032	1.04238	1.09715	-1.2887	NA	-1.34703	-0.159244	-0.240514	-0.164365	21.3476	21.4324	21.3063	18.5401	18.353	18.5283	NA	15.94	15.8057	3.63834e-08	5.45808e-07	7.76124e-06	6.06678
342	GC_109	NA	NA	1.13773	1.20239	1.315	-1.3407	-0.832737	-0.953404	-0.29855	-0.0277317	-0.201986	12.1283	12.5248	12.2729	8.91588	9.5216	9.13186	7.7211	6.58496	7.45121	1.44012e-05	0.00106252	0.001746	3.83003
343	LN_2377	NA	NA	1.01997	1.04062	1.14181	-1.17081	NA	-1.43322	-0.249068	-0.286662	-0.0626405	23.9691	24.3482	24.0333	20.0208	19.9038	20.6008	NA	17.153	16.3366	1.06252e-05	0.000164173	0.000375137	10.7804
344	LN_1418	NA	NA	1.06984	1.19445	1.41506	-0.95199	-0.834443	-1.28704	-0.251556	-0.0335529	-0.320764	23.9573	24.6823	24.219	21.1823	21.6401	21.037	19.9582	19.7114	19.0078	1.97829e-05	0.00182117	0.00278525	3.31118
345	GC_38	Erythritol	NA	1.2432	1.27029	1.36235	-1.07185	-0.865769	-0.813471	-0.419345	-0.349117	-0.356292	15.0397	15.3399	15.108	10.851	11.0279	11.0098	9.72622	9.20701	9.85798	2.17464e-07	0.000309365	0.000624389	2.57725
346	LN_4664	NA	NA	1.04245	1.1501	1.26952	-0.99797	NA	-1.19984	-0.453238	-0.472668	-0.338353	20.6795	21.1012	20.8794	17.902	17.866	18.1154	NA	16.8905	16.5156	5.91e-06	0.000936267	0.00156405	2.39179
347	PP_7612	NA	NA	1.23296	1.18683	1.39044	-1.00698	-0.888781	-1.00316	-0.406178	-0.385011	-0.120114	24.8198	25.3769	24.6566	19.0208	19.0957	20.0329	17.3135	16.8953	16.9088	1.10206e-06	0.00045268	0.000856212	5.07692
348	PP_7482	NA	NA	1.23647	1.22338	1.3513	-0.929026	-0.905683	-1.09909	-0.306344	-0.274324	-0.296684	25.3711	25.598	25.3452	22.3226	22.3859	22.3417	21.1384	21.0923	20.7562	6.85215e-08	2.77914e-05	9.97099e-05	2.557
349	LN_2289	NA	NA	0.994317	1.06905	1.30507	-1.03639	NA	-1.2982	-0.378178	-0.482538	-0.173136	22.6067	23.4279	22.8042	18.9796	18.7038	19.5215	NA	17.2402	16.5483	5.30475e-05	0.0028139	0.00408253	4.51291
350	LP_11842	NA	NA	1.05447	1.11615	1.61656	-0.908199	-0.842584	-1.06811	-0.303032	-0.474587	-0.190667	22.4388	23.0058	22.501	21.0694	20.8964	21.1828	20.5252	20.459	20.2977	3.34852e-05	0.0107781	0.0138815	1.53927
351	LP_7474	NA	NA	0.87915	0.879504	1.09976	NA	NA	-1.66301	-0.381704	-0.3774	-0.436296	21.1121	21.5562	21.1128	18.5734	18.5821	18.4635	NA	NA	15.9935	3.31577e-05	0.000296815	0.000606991	5.84055
352	PN_4123	NA	NA	1.09185	1.09009	1.27146	-0.787216	NA	-1.33929	-0.48409	-0.427191	-0.415612	22.2654	22.6837	22.2613	18.5953	18.7279	18.7548	NA	17.8894	16.6037	0.00010138	0.0152613	0.0191863	2.72469
353	LP_2337	5-Methoxytryptamine|Cytisine	NA	0.640978	0.743521	1.36338	NA	NA	-1.65605	-0.490859	-0.38261	-0.218365	18.9442	19.8612	19.0743	17.5074	17.6448	17.8533	NA	NA	16.0284	0.00327158	0.0187741	0.0231998	3.11705
354	LP_4190	lysoPE 20:5	FA 20:5	0.793262	0.873418	1.37518	-1.0634	NA	-1.55477	-0.094428	0.0650563	-0.394311	19.8777	20.6496	19.984	18.7003	18.9118	18.3025	NA	17.415	16.7632	0.000926854	0.00721979	0.009625	2.92633
355	PN_2293	allo-Inositol|muco-Inositol|D-Galactose|alpha-D-Talose	NA	1.17376	1.17317	1.3475	-1.07158	-0.979016	-0.916073	-0.0651092	0.0295472	-0.692203	21.4252	21.584	21.4246	20.2926	20.3791	19.7193	19.4571	19.3725	19.5147	7.68596e-05	0.00856986	0.0112501	1.60465
356	PP_11008	L-Lysyl-L-leucine	NA	0.885995	0.893062	1.08906	-0.508032	-0.35364	-0.356959	NA	NA	-1.64949	22.609	23.1084	22.6264	NA	NA	16.3743	19.5608	19.1811	19.5526	4.92915e-05	0.000466504	0.000875037	-8.32371
357	PP_9277	NA	NA	0.925118	0.930807	1.03692	-0.443038	-0.45902	-0.357451	NA	NA	-1.63334	25.2688	25.6632	25.2889	NA	NA	16.2444	20.3866	20.443	20.7448	5.36426e-06	5.8144e-05	0.000168351	-19.432
358	PN_2088	NA	NA	1.21582	1.15413	1.44187	-0.994971	-0.83095	-0.928663	-0.198897	-0.146334	-0.712002	26.5402	26.6989	26.4969	25.547	25.5839	25.1867	25.1032	24.9881	25.0346	3.233e-05	0.0151879	0.0191044	1.31697
359	PP_5337	Geraniol|Fenchyl alcohol	NA	0.0265086	0.526312	-0.321561	-0.748355	-1.19899	-0.883946	-0.446399	1.5344	1.51203	19.5357	19.3428	19.8128	19.2736	20.3717	20.3593	18.8563	19.1062	19.031	0.0557811	0.0209404	0.0256986	2.00514
360	PN_923	NA	NA	-0.0411104	-0.00298017	-0.124403	-1.03241	-1.23716	-1.10032	1.19504	1.14084	1.20252	21.438	21.31	21.4966	23.337	23.2537	23.3485	19.6006	19.9152	19.8108	6.24016e-08	1.96339e-08	1.89067e-06	11.6117
361	GC_5	Glycine	NA	0.0794564	0.138284	0.24709	-1.17956	-1.28451	-1.20384	1.02731	1.07102	1.10476	18.9686	19.4044	19.1215	21.4331	21.5468	21.6345	15.422	15.6949	15.6318	2.54096e-08	8.28033e-09	1.47361e-06	62.0452
362	PN_813	NA	NA	0.0930546	0.00917921	0.225008	-1.04671	-1.38801	-1.15249	1.02804	1.26189	0.970041	19.6192	19.7685	19.5243	20.6771	20.9417	20.6115	17.9435	18.3297	18.21	4.5398e-06	1.4567e-06	1.4395e-05	5.98909
363	GC_16	4-Hydroxybutyric acid|Malonic acid	NA	-0.13113	-0.0312004	0.213526	-1.05013	-1.48026	-0.890097	0.913442	1.23338	1.22246	9.65642	10.0362	9.76653	10.8074	11.1599	11.1478	8.16993	8.64386	8.82018	6.11549e-05	1.94097e-05	7.85836e-05	5.63221
364	PN_2546	NA	NA	0.221318	0.0463006	-0.0228799	-1.35676	-1.24501	-0.952068	1.12612	1.10109	1.0819	20.6532	20.5322	20.5665	21.1017	21.0892	21.0797	19.9265	19.8711	20.0716	3.37739e-06	1.07346e-06	1.1973e-05	2.19439
365	GC_111	NA	NA	0.097558	0.112896	0.264606	-1.43904	-1.16508	-1.05156	1.07601	1.02763	1.07698	18.9392	19.299	18.9723	21.0463	20.9421	21.0484	16.2202	15.6302	16.4646	1.83862e-06	6.024e-07	8.30031e-06	30.0086
366	LP_7593	NA	NA	-0.00335326	-0.0403786	0.199947	-1.38079	-1.16103	-0.96701	1.14776	1.20409	1.00076	20.2029	20.413	20.1646	21.3924	21.4506	21.2405	19.0066	18.7795	19.2071	5.50357e-06	1.73934e-06	1.65229e-05	5.14594
367	LP_6407	PC 32:1	14:0/18:1|16:1/16:0	-0.560445	-0.257332	0.331985	-1.32781	-0.960374	-0.780184	1.13218	1.22759	1.19439	26.5412	27.4041	26.8343	28.1779	28.2701	28.238	26.1545	25.7992	26.3287	0.000366197	0.000123061	0.000296704	4.39105
368	LP_7310	NA	NA	-0.560422	-0.0445868	0.365555	-1.21863	-1.02592	-0.988805	1.25656	1.11678	1.09947	18.1436	19.8112	19.0726	21.4158	21.1641	21.1329	17.3052	16.9582	17.3721	0.000210464	6.80259e-05	0.000188967	16.2887
369	PP_18164	NA	NA	-0.333003	-0.224976	0.202918	-1.18142	-1.08141	-0.954929	1.18576	1.37407	1.01298	20.4271	21.2866	20.6003	22.8629	23.1649	22.5858	19.2268	19.0664	19.4296	3.11284e-05	1.0082e-05	5.10954e-05	12.3831
370	LP_7340	NA	NA	-0.310093	-0.326511	0.185073	-1.17491	-0.965526	-1.03291	1.16281	1.24542	1.21665	20.2025	20.9773	20.1768	22.5073	22.6366	22.5915	19.1768	18.8492	19.0714	1.45767e-05	4.77849e-06	3.19172e-05	11.6805
371	LN_6004	NA	NA	-0.335651	-0.173957	0.238791	-1.20905	-1.08519	-0.980851	1.1225	1.17949	1.24393	25.0771	25.8117	25.2839	26.9418	27.0147	27.0971	24.1186	23.9602	24.252	1.78256e-05	5.70428e-06	3.61477e-05	7.50333
372	LP_7325	PC 36:5	16:1/20:4	-0.33611	-0.102745	0.221946	-1.23855	-1.08893	-0.981255	1.17896	1.14932	1.19737	27.2383	28.1315	27.6118	29.6633	29.6159	29.6928	26.0333	25.7939	26.2057	1.37534e-05	4.37573e-06	3.01829e-05	12.5219
373	LP_8545	NA	NA	-0.18909	-0.24227	0.38983	-1.1032	-0.986152	-1.28973	1.12305	1.14623	1.15133	18.9078	19.7769	18.828	20.8776	20.9124	20.92	17.7113	17.5356	17.2555	4.92196e-05	1.56023e-05	6.69356e-05	10.5747
374	LP_773	NA	NA	-0.361487	-0.273764	0.211681	-0.97411	-1.03591	-1.17053	1.09933	1.1752	1.32958	20.0476	20.6207	20.1353	21.5083	21.5842	21.7386	19.3732	19.435	19.2386	2.6442e-05	8.64581e-06	4.67181e-05	4.79477
375	LP_10686	NA	NA	-0.296976	-0.277654	0.272259	-0.963738	-1.08586	-1.19624	1.1068	1.12988	1.31152	24.3496	24.9248	24.3691	25.7682	25.7916	25.9751	23.5523	23.6757	23.4408	3.47787e-05	1.11957e-05	5.50964e-05	4.88619
376	LP_7312	NA	NA	-0.310069	0.00307744	0.156609	-1.24271	-1.02212	-1.08328	1.21551	1.01252	1.27047	19.9927	20.747	20.4988	22.4585	22.1304	22.5473	18.8417	18.4852	18.7429	1.06487e-05	3.36984e-06	2.5188e-05	12.8955
377	PP_7616	L-Alanyl-L-aspartic acid|L-Glutamylglycine|Glycyl-L-glutamic acid|L-Aspartyl-L-alanine	NA	-0.135446	-0.101862	0.226688	-1.2552	-1.06916	-1.08887	1.13318	0.913031	1.37764	21.7681	22.236	21.8115	23.4075	23.123	23.7234	20.5615	20.3211	20.536	1.7828e-05	5.62682e-06	3.59997e-05	7.70106
378	LP_11237	TAG 58:1	18:0/20:0/20:1 | 14:0/18:0/26:1 | 14:0/22:0/22:1 | 16:0/16:0/26:1 | 16:0/20:1/22:0 | 16:0/18:0/24:1 | 16:0/20:0/22:1 | 18:0/18:0/22:1 | 14:0/20:0/24:1 | 18:1/20:0/20:0	-0.182176	-0.0481381	0.531739	-1.25305	-1.20127	-1.07855	0.949495	1.14687	1.13509	17.8407	18.6648	17.9954	19.147	19.3749	19.3613	16.6643	16.6045	16.806	6.92638e-05	2.23676e-05	8.6214e-05	6.07465
379	LP_6364	NA	NA	-0.136812	-0.0186534	0.426491	-1.30475	-1.13979	-1.10152	1.01445	1.13167	1.12891	18.7758	20.0852	19.0505	21.4519	21.7244	21.718	16.4444	16.061	16.5334	1.77673e-05	5.68569e-06	3.61477e-05	38.9926
380	LN_6147	NA	NA	-0.0748131	-0.0851604	0.358684	-1.19906	-1.19168	-1.13839	1.05106	1.1733	1.10606	18.455	19.2329	18.4364	20.4752	20.6946	20.5739	16.4509	16.4377	16.5466	5.1362e-06	1.6276e-06	1.56062e-05	17.1824
381	LP_7665	PC 37:5	17:0/20:5 | 16:0/21:5	-0.113945	-0.139595	0.398777	-1.26926	-1.10599	-1.10785	0.96928	1.21842	1.15017	20.6175	21.595	20.5686	22.6826	23.1576	23.0275	18.7261	18.4149	18.7226	2.54069e-05	8.06072e-06	4.47916e-05	20.1776
382	LP_6706	PC 34:5	16:2/18:3	-0.293887	-0.0436057	0.433857	-1.39259	-0.990691	-1.0429	1.06745	1.04044	1.22193	24.8791	25.7568	25.181	26.5209	26.4883	26.7072	24.0388	23.5541	23.9758	0.000114171	3.64109e-05	0.00011963	6.5699
383	LP_7589	NA	NA	-0.191475	-0.100753	0.256122	-1.28843	-1.0943	-1.02965	1.09967	1.20695	1.14186	20.0772	20.5215	20.1673	21.3587	21.4652	21.4006	19.1811	18.9885	19.2453	7.14671e-06	2.25022e-06	1.98222e-05	4.82279
384	LN_5842	NA	NA	-0.129919	-0.118881	0.2814	-1.34211	-1.01017	-1.08399	0.992812	1.23085	1.18	18.356	18.8013	18.3679	19.5717	19.8294	19.7744	17.4028	17.0434	17.3229	1.61045e-05	5.08207e-06	3.36296e-05	5.53581
385	GC_116	NA	NA	-0.000299237	-0.0580941	0.322314	-1.5007	-1.01912	-0.992997	0.83082	1.24222	1.17585	12.8815	13.2405	12.8172	13.8063	14.2641	14.1903	11.7478	11.2119	11.7768	8.02457e-05	2.5831e-05	9.53407e-05	5.68868
386	LP_12456	NA	NA	-0.257433	0.00573968	0.219211	-1.45207	-1.02166	-0.910521	1.23173	1.09249	1.09251	18.2222	19.1282	18.7225	21.0529	20.7882	20.7883	16.7695	15.9514	16.9808	4.7911e-05	1.51837e-05	6.62e-05	19.8252
387	LP_6930	NA	NA	-0.244946	0.00414932	0.322612	-1.55798	-1.05915	-0.778164	0.996879	1.11254	1.20406	21.8116	22.6095	22.1618	23.5575	23.7201	23.8488	20.6668	19.9655	21.0619	0.000237441	7.60865e-05	0.000205028	8.83996
388	PN_8192	NA	NA	-0.387405	-0.504458	0.136363	-1.14918	-1.00418	-0.802602	1.21315	1.32377	1.17455	19.1415	20.1359	18.9193	22.1802	22.3902	22.1069	17.9705	17.6952	18.3532	5.5681e-05	1.96989e-05	7.92446e-05	18.6287
389	LP_6998	PC 35:5	15:0/20:5 | 16:1/19:4	-0.504552	-0.448583	0.0483401	-1.11728	-0.930956	-0.820929	1.27114	1.2009	1.30191	21.8526	22.5913	21.9274	24.2251	24.1312	24.2662	21.2829	21.0339	21.4299	2.55078e-05	9.44214e-06	4.96425e-05	7.77366
390	LP_5516	NA	NA	-0.467024	-0.360911	-0.0171366	-1.05903	-0.995939	-0.879636	1.22208	1.27707	1.28053	17.158	18.0771	17.3748	20.6088	20.7212	20.7282	16.0774	15.9485	16.315	4.22467e-06	1.52373e-06	1.48601e-05	23.7927
391	GC_55	NA	NA	-0.474595	-0.332326	0.0335532	-1.09658	-0.940378	-0.936608	1.31114	1.13572	1.30008	9.65105	10.4564	9.87652	12.481	12.203	12.4635	8.91289	8.66534	8.91886	1.01854e-05	3.59887e-06	2.66492e-05	11.7141
392	LP_8428	PC 39:5	16:0/23:5 | 19:0/20:5 | 17:0/22:5	-0.468724	-0.275287	0.123226	-1.00625	-1.10609	-0.954423	1.15826	1.23131	1.29797	19.1658	20.4481	19.5848	22.6902	22.8484	22.9928	17.7851	18.0014	18.1137	1.65482e-05	5.61909e-06	3.59997e-05	29.3864
393	GC_128	L-Cystine	NA	-0.24212	-0.21309	-0.143243	-1.05207	-1.24459	-0.804699	1.17524	1.30769	1.21689	9.77972	10.2384	9.91439	16.3548	16.9693	16.548	5.12928	6.02237	7.16993	2.7143e-06	9.12726e-07	1.0793e-05	1465.15
394	GC_102	Methyl-alpha-D-galactoside	NA	-0.300079	-0.273022	-0.165849	-0.969172	-1.18584	-0.864217	1.18658	1.30801	1.26359	16.0201	16.3456	16.0857	19.625	19.9195	19.8117	13.8723	14.3977	14.6522	7.11799e-07	2.47719e-07	5.40633e-06	44.5707
395	PN_4091	NA	NA	-0.216654	-0.221532	-0.176385	-0.937482	-1.20748	-0.959472	1.18636	1.246	1.28664	19.2771	19.3689	19.2659	22.4768	22.6128	22.7055	17.0174	17.6331	17.583	2.63336e-07	8.86252e-08	3.24018e-06	36.4327
396	GC_84	2-aminoadipate	NA	-0.347937	-0.339977	-0.244077	-0.966972	-1.05835	-0.869454	1.31497	1.18891	1.32289	11.5488	11.8357	11.5708	16.1413	15.7932	16.1632	9.58684	9.8392	10.1085	8.98503e-08	3.32557e-08	2.11661e-06	72.8942
397	PP_6397	L-Prolyl-L-alanine	NA	-0.324894	-0.280437	-0.109897	-1.0116	-1.20047	-0.813966	1.26504	1.16549	1.31074	20.5087	20.8286	20.5749	22.874	22.7259	22.9419	19.2062	19.4872	19.7812	2.70723e-06	9.37714e-07	1.10322e-05	10.2372
398	PP_10148	L-Prolyl-L-glutamic acid	NA	-0.30212	-0.33144	-0.101263	-1.10368	-1.26149	-0.614427	1.28006	1.21439	1.21997	19.8526	20.11	19.8151	21.8803	21.7961	21.8033	18.6231	18.8254	19.4524	3.50071e-05	1.22836e-05	5.81614e-05	7.25806
399	GC_7	3-Hydroxypropionic acid	NA	-0.213887	-0.328734	-0.135425	-1.13234	-0.949926	-0.980939	1.14659	1.30844	1.28622	9.04712	9.18488	8.84549	11.4357	11.7198	11.6808	7.75489	7.43463	7.70044	2.9661e-07	1.01424e-07	3.29601e-06	15.8028
400	PP_2048	2-Picolinic acid	NA	-0.307861	-0.252467	-0.107576	-1.1374	-1.00998	-0.923106	1.20156	1.23275	1.30408	19.5086	19.8521	19.6036	22.0973	22.1508	22.2732	18.3044	18.0859	18.4534	2.46356e-07	8.40055e-08	3.21721e-06	14.8512
401	PP_9906	NA	NA	NA	NA	NA	-0.947457	-1.01509	-0.767018	0.912287	0.9143	0.902983	NA	NA	NA	23.3081	23.3136	23.2829	18.0803	18.2638	18.7532	1.63358e-05	1.63358e-05	6.90441e-05	30.6071
402	PP_9787	NA	NA	NA	NA	NA	NA	-1.49692	NA	0.513805	0.568902	0.414216	NA	NA	NA	21.767	21.8193	21.6724	19.8586	NA	NA	0.00205108	0.00205108	0.00305814	3.71739
403	PP_9553	NA	NA	NA	NA	NA	-1.10782	-0.837838	-0.773171	0.982018	0.881464	0.85535	NA	NA	NA	23.788	23.6414	23.6033	21.1357	20.7422	21.2299	7.8066e-05	7.8066e-05	0.000208237	6.24038
404	PP_8782	Cystathionine	NA	NA	NA	-1.99221	0.802173	0.691878	0.914069	-0.0918334	-0.0831362	-0.240939	NA	16.5839	NA	20.6868	20.7056	20.3649	22.3789	22.617	22.8586	4.5386e-05	0.000329902	0.000658383	-4.09074
405	PP_8461	NA	NA	NA	NA	NA	-1.16325	-0.609414	-0.916014	0.910408	0.774234	1.00404	NA	NA	NA	22.3916	22.2461	22.4917	20.7671	20.1752	20.4394	0.000495605	0.000495605	0.000920864	3.77347
406	PP_8418	NA	NA	NA	NA	NA	-1.12214	-0.794136	-0.801363	0.948467	0.84334	0.92583	NA	NA	NA	29.2122	28.9978	29.1661	25.6573	24.9882	25.6426	8.77746e-05	8.77746e-05	0.000228063	12.96
407	PP_8399	NA	NA	NA	NA	NA	-0.975125	-0.898999	-0.86117	0.971611	0.881149	0.882534	NA	NA	NA	22.4964	22.2503	22.2541	17.4083	17.2012	17.5112	2.20178e-06	2.20178e-06	1.96054e-05	31.1253
408	PP_8342	NA	NA	NA	NA	NA	-0.771409	-1.16173	-0.776576	0.873577	0.959332	0.876805	NA	NA	NA	23.9293	24.0348	23.9332	21.4252	21.9054	21.8991	0.000166436	0.000166436	0.000378814	4.66709
409	PP_8236	NA	NA	NA	NA	NA	-1.20584	-0.685489	-0.803313	0.969966	0.82578	0.898892	NA	NA	NA	22.477	22.3435	22.4112	20.944	20.4622	20.8349	0.000384689	0.000384689	0.000747129	3.1679
410	PP_8038	NA	NA	NA	NA	NA	-1.59837	-0.785701	0.0493743	0.745434	0.853308	0.735957	NA	NA	NA	22.2173	22.2762	22.2121	21.3812	20.9375	21.8372	0.031025	0.031025	0.0371883	1.80234
411	PP_796	Hypotaurine	NA	NA	NA	NA	-1.09642	-0.567541	-1.0232	1.0088	0.875869	0.802496	NA	NA	NA	23.3779	23.2436	23.1695	21.7856	21.2513	21.3253	0.00052611	0.00052611	0.000962873	3.50541
412	PP_6013	NA	NA	-0.171789	-0.101844	NA	-1.47773	-0.832932	-0.666998	1.34989	0.887812	1.01359	20.436	NA	20.5659	23.2606	22.4029	22.6364	19.2088	18.012	19.5168	0.00125353	0.000444517	0.000842836	14.4608
413	PP_7635	NA	NA	NA	NA	NA	-1.39278	-0.673009	-0.55002	0.818681	0.99768	0.799443	NA	NA	NA	25.0051	25.103	24.9946	24.1891	23.7954	24.2564	0.0029713	0.0029713	0.00426917	1.93718
414	PP_7568	L-Lysylglycine	NA	NA	NA	NA	-0.669905	-0.854066	-1.17747	0.858084	0.927403	0.915956	NA	NA	NA	18.5508	18.5878	18.5817	17.6375	17.7358	17.465	0.000275074	0.000275074	0.000572124	1.94624
415	PP_7425	NA	NA	NA	NA	NA	-1.14647	-0.816351	-0.742009	0.842246	0.820311	1.04227	NA	NA	NA	23.871	23.8482	24.0787	22.1485	21.8057	22.2257	0.000227383	0.000227383	0.000487416	3.66207
416	PP_643	NA	NA	NA	NA	NA	-1.16214	-0.462307	-1.03046	0.909404	0.764453	0.981048	NA	NA	NA	22.3079	22.2237	22.3496	21.5107	21.1039	21.1805	0.00138712	0.00138712	0.00219233	2.04019
417	PP_6401	NA	NA	NA	NA	NA	-1.14189	-0.736959	-0.817514	1.05449	0.932356	0.709511	NA	NA	NA	21.9739	21.8381	21.5904	19.9823	19.5321	19.8928	0.000355196	0.000355196	0.00070089	3.99557
418	PP_6396	NA	NA	NA	NA	NA	-0.96839	-0.735085	-0.934252	1.01958	1.19657	0.42158	NA	NA	NA	22.8877	23.1368	22.0459	20.4176	20.0892	20.1373	0.00201062	0.00201062	0.00300749	5.56119
419	PP_6189	NA	NA	NA	NA	NA	-0.867224	-0.950373	-0.906949	1.07566	0.877821	0.771063	NA	NA	NA	22.957	22.5283	22.297	18.5672	18.7473	18.6612	3.9506e-05	3.9506e-05	0.000126761	15.3008
420	PP_6031	NA	NA	NA	-0.292687	-0.0184345	-1.50046	-1.00388	NA	0.946899	0.855354	1.01321	NA	20.8548	20.3151	22.7546	22.5745	22.8851	18.9154	17.9381	NA	0.000835905	0.000323844	0.000647968	19.8539
421	PP_5535	NA	NA	NA	NA	NA	-1.51011	-0.317306	-0.656463	1.07122	0.852298	0.560366	NA	NA	NA	24.2002	24.1655	24.1192	23.9799	23.7907	23.9261	0.0125751	0.0125751	0.0160003	1.19976
422	PP_5108	NA	NA	NA	NA	NA	-1.47601	-0.911677	-0.021122	0.62956	0.962302	0.816952	NA	NA	NA	21.8421	22.0152	21.9396	21.0406	20.7472	21.5038	0.0208803	0.0208803	0.0256384	1.78399
423	PP_5100	NA	NA	NA	NA	NA	-1.33153	-0.476671	-0.827154	0.868425	0.86819	0.898735	NA	NA	NA	22.3223	22.3221	22.3441	21.3557	20.7414	21.1038	0.00210583	0.00210583	0.0031297	2.39915
424	PP_4706	NA	NA	NA	NA	NA	-1.2685	-0.389578	-0.965798	0.959867	0.848602	0.81541	NA	NA	NA	21.4415	21.3917	21.3768	20.8379	20.4447	20.5801	0.002596	0.002596	0.00380451	1.72002
425	PP_4560	NA	NA	NA	-0.762217	NA	-1.16453	-0.782592	NA	0.901242	0.861644	0.946455	NA	NA	18.1781	23.079	22.9623	23.2122	18.118	16.9928	NA	0.001894	0.00101234	0.00167423	46.1774
426	PP_4538	NA	NA	NA	NA	NA	-0.878755	-1.0613	-0.787232	0.875146	0.908487	0.94365	NA	NA	NA	25.8059	25.8871	25.9728	21.0886	21.5333	21.7563	2.56354e-05	2.56354e-05	9.50564e-05	21.544
427	PP_4537	NA	NA	NA	-0.844937	-0.700837	-0.672115	-0.698608	-0.68432	1.37689	1.207	1.01692	NA	18.8977	18.5647	23.6995	23.3069	22.8676	18.9029	18.9641	18.9359	1.21186e-05	7.88598e-06	4.44796e-05	20.4928
428	PP_4215	NA	NA	NA	NA	NA	-1.1707	-0.515824	-0.967677	0.969499	0.658025	1.02668	NA	NA	NA	23.9111	23.7288	23.9445	23.042	22.6589	22.7776	0.00141045	0.00141045	0.00222163	2.04953
429	PP_3847	NA	NA	NA	NA	NA	-1.27136	-0.469941	-0.893007	0.933816	0.696177	1.00432	NA	NA	NA	27.2856	27.1505	27.3257	26.4878	26.0323	26.2473	0.00214814	0.00214814	0.00318441	1.99741
430	PP_3836	NA	NA	NA	NA	NA	-1.25307	-0.586174	-0.833737	0.934572	0.811527	0.926878	NA	NA	NA	23.2805	23.2237	23.2769	22.5786	22.2709	22.4644	0.000854704	0.000854704	0.00144551	1.76835
431	PP_3797	NA	NA	NA	NA	NA	-0.974235	-1.11732	-0.603727	0.927453	0.796713	0.971113	NA	NA	NA	22.0514	21.915	22.0969	19.9185	20.0678	20.4543	0.000373575	0.000373575	0.000730442	3.66617
432	PP_3685	NA	NA	NA	NA	-1.60701	0.0697013	0.138063	0.244285	1.15496	NA	NA	NA	17.2302	NA	21.9873	NA	NA	20.2358	20.1181	20.4188	0.00386967	0.010077	0.0130657	3.31665
433	PP_3533	NA	NA	NA	NA	-1.33317	-0.723384	-0.654528	-0.357304	0.990128	0.99818	1.08008	NA	16.2543	NA	23.4023	23.4271	23.679	18.3422	18.1304	19.2567	0.000180695	0.000159325	0.000367319	30.4076
434	PP_3231	NA	NA	NA	NA	NA	-0.976234	-0.868181	-0.86367	1.02205	1.04471	0.641325	NA	NA	NA	25.9242	25.9535	25.4316	23.4788	23.339	23.4846	0.000185696	0.000185696	0.000413709	5.04763
435	PP_32142	NA	NA	NA	NA	NA	NA	-1.14547	-1.03882	0.672903	0.672537	0.838844	NA	NA	NA	21.7597	21.7587	22.1803	17.1503	NA	17.4206	0.000198658	0.000198658	0.000436294	24.49
436	PP_3193	NA	NA	NA	NA	NA	0.555551	1.13197	0.995552	-0.949722	-0.781054	-0.952296	NA	NA	NA	21.9786	22.0626	21.9773	23.015	22.728	22.9471	0.000612782	0.000612782	0.00109077	-1.85392
437	PP_30425	NA	NA	NA	NA	NA	1.03607	0.790571	0.901952	-0.847016	-0.925815	-0.955759	NA	NA	NA	18.947	18.7819	18.7191	22.3784	22.8928	22.6118	2.00664e-05	2.00664e-05	8.0296e-05	-14.0418
438	PP_30143	NA	NA	NA	NA	NA	NA	NA	-1.49765	0.522688	0.422078	0.552887	NA	NA	NA	23.1392	22.7848	23.2456	NA	NA	16.0217	0.00156484	0.00156484	0.00243501	131.129
439	PP_29661	NA	NA	NA	NA	NA	-1.04066	-0.924025	-0.760508	0.901296	0.97972	0.84418	NA	NA	NA	22.2352	22.3913	22.1216	18.6036	18.3716	18.929	3.59432e-05	3.59432e-05	0.00011963	12.2494
440	PP_29656	NA	NA	NA	NA	NA	NA	-1.09282	-1.09478	0.666499	0.815655	0.705455	NA	NA	NA	21.8151	22.1051	21.8909	18.3949	NA	18.3911	6.9553e-05	6.9553e-05	0.000191524	11.6642
441	PP_29024	NA	NA	NA	NA	NA	0.411229	1.24264	0.939164	-0.74702	-0.655793	-1.19022	NA	NA	NA	21.2603	21.2931	21.1011	21.9749	21.6763	21.8659	0.00416381	0.00416381	0.00581178	-1.53781
442	PP_2892	NA	NA	NA	NA	NA	0.439373	0.553923	0.505051	NA	-1.49835	NA	NA	NA	NA	NA	19.8985	NA	22.0242	21.9056	21.9736	0.00110194	0.00110194	0.00180056	-4.19683
443	PP_28831	NA	NA	NA	NA	NA	0.963605	0.864321	0.909198	-0.896516	-0.912622	-0.927985	NA	NA	NA	21.154	21.1373	21.1213	22.9825	23.0856	23.0291	4.43907e-07	4.43907e-07	6.88921e-06	-3.71892
444	PP_28741	NA	NA	NA	NA	NA	-1.11864	-0.729404	-0.869134	0.915001	0.895936	0.906245	NA	NA	NA	22.5623	22.5195	22.5427	18.8693	17.9951	18.5555	9.16093e-05	9.16093e-05	0.000236597	16.7746
445	PP_28585	NA	NA	NA	NA	NA	0.755964	0.684201	0.749857	-1.09377	-1.09625	NA	NA	NA	NA	19.7741	19.7712	NA	21.8772	21.9621	21.9548	9.46658e-06	9.46658e-06	4.96425e-05	-4.46513
446	PP_28562	NA	NA	NA	NA	NA	1.04554	0.791872	0.890541	-0.845242	-0.941433	-0.941275	NA	NA	NA	20.2275	20.0577	20.0579	23.1184	23.5664	23.2927	2.27105e-05	2.27105e-05	8.70793e-05	-9.26278
447	PP_28027	NA	NA	NA	NA	NA	0.883231	0.823002	1.01222	-0.78136	-0.843482	-1.09361	NA	NA	NA	21.6804	21.5685	21.118	24.57	24.6785	24.9108	8.10626e-05	8.10626e-05	0.000214263	-9.60741
448	PP_27862	NA	NA	NA	NA	NA	-0.934579	-0.856395	-0.945791	0.882509	0.945479	0.908778	NA	NA	NA	21.4774	21.6207	21.5372	17.521	17.3431	17.3176	6.82546e-07	6.82546e-07	8.94074e-06	17.768
449	PP_27861	NA	NA	NA	NA	NA	-1.35711	-0.788879	NA	0.700583	0.738439	0.70697	NA	NA	NA	21.4362	21.5259	21.4513	17.9082	16.5623	NA	0.00351085	0.00351085	0.00498141	18.8416
450	PP_27853	NA	NA	NA	NA	NA	-0.955867	-0.90304	-0.878488	0.902461	0.941639	0.893296	NA	NA	NA	22.3448	22.471	22.3153	16.5296	16.3594	16.6086	2.9654e-07	2.9654e-07	5.65348e-06	58.8035
451	PP_27732	NA	NA	NA	NA	NA	1.00107	0.816248	0.915422	-0.85824	-0.946043	-0.928456	NA	NA	NA	21.5516	21.467	21.484	23.1643	23.3423	23.2598	6.89598e-06	6.89598e-06	4.01691e-05	-3.37432
452	PP_2697	NA	NA	NA	NA	NA	-1.08204	-0.67111	-0.946985	0.969289	0.7161	1.01474	NA	NA	NA	23.4556	23.3039	23.4828	22.4728	22.2266	22.3075	0.000294757	0.000294757	0.000603848	2.11181
453	PP_2663	NA	NA	NA	NA	NA	-1.07067	-0.733653	-0.91799	0.898491	0.878209	0.945612	NA	NA	NA	23.7425	23.7086	23.8213	21.0127	20.449	20.7044	5.30434e-05	5.30434e-05	0.000157842	8.19889
454	PP_26339	NA	NA	NA	NA	NA	-1.27607	-0.674527	-0.726442	0.898386	0.894189	0.884463	NA	NA	NA	26.4562	26.4409	26.4053	20.7109	18.5137	20.5213	0.000752627	0.000752627	0.00129173	91.6993
455	PP_24549	NA	NA	NA	NA	NA	0.718698	0.735803	0.727109	-0.961054	-1.22056	NA	NA	NA	NA	18.9234	18.3037	NA	22.9756	22.9347	22.9548	0.000330755	0.000330755	0.00065895	-20.2736
456	PP_2452	NA	NA	NA	NA	NA	-1.01415	-0.944876	-0.770378	0.91764	0.936887	0.874876	NA	NA	NA	27.1238	27.1476	27.0707	24.813	24.727	25.0295	1.69448e-05	1.69448e-05	7.09371e-05	4.7818
457	PP_24254	NA	NA	NA	NA	NA	0.877536	0.881905	0.974083	-0.828786	-0.917477	-0.987261	NA	NA	NA	22.4013	22.3569	22.3219	23.2577	23.2555	23.3039	5.17492e-06	5.17492e-06	3.41279e-05	-1.88212
458	PP_24124	NA	NA	NA	NA	NA	NA	-1.07543	-1.11426	0.74258	0.76474	0.682368	NA	NA	NA	21.8542	21.9181	21.6807	16.6157	NA	16.5038	1.54245e-05	1.54245e-05	6.6323e-05	38.2637
459	PP_23378	NA	NA	NA	NA	NA	-1.00415	-0.956611	-0.767329	0.967493	0.849672	0.910929	NA	NA	NA	23.7038	23.5557	23.6327	21.2855	21.2257	21.5234	2.21011e-05	2.21011e-05	8.56283e-05	4.87641
460	PP_22973	NA	NA	NA	NA	NA	NA	NA	-1.49962	0.471572	0.526687	0.501361	NA	NA	NA	21.5308	21.666	21.6039	NA	NA	16.697	0.000253724	0.000253724	0.000533465	29.9238
461	PP_22808	NA	NA	NA	NA	NA	-1.02484	-0.888065	-0.809577	0.874477	0.794875	1.05313	NA	NA	NA	22.817	22.6367	23.2217	18.8245	18.5147	19.0023	5.19233e-05	5.19233e-05	0.000155566	17.2829
462	PP_225	NA	NA	NA	NA	NA	-1.21035	-0.492865	-0.937303	0.992541	0.636155	1.01182	NA	NA	NA	20.9973	20.7658	21.0099	20.0324	19.5663	19.7436	0.00190166	0.00190166	0.00287607	2.20932
463	PP_22463	NA	NA	NA	NA	NA	-1.20708	-0.843948	-0.63743	0.960188	0.931166	0.7971	NA	NA	NA	24.4027	24.3513	24.1136	21.2043	20.5605	21.5704	0.000500095	0.000500095	0.000927718	9.04723
464	PP_21816	NA	NA	NA	NA	NA	0.840067	1.04292	0.840556	-0.800812	-0.889464	-1.03326	NA	NA	NA	23.3377	23.3042	23.2499	24.034	23.9574	23.9576	4.53597e-05	4.53597e-05	0.000142343	-1.60849
465	PP_2157	NA	NA	NA	NA	NA	0.656376	0.84343	1.18178	-0.864838	-0.730961	-1.08579	NA	NA	NA	20.1073	20.2489	19.8735	21.915	21.7171	22.2731	0.000645843	0.000645843	0.00113796	-3.71105
466	PP_21152	NA	NA	NA	NA	NA	-1.44683	-0.673458	-0.44302	0.810709	1.05491	0.697696	NA	NA	NA	21.9511	22.0708	21.8958	21.224	20.8451	21.3369	0.00601492	0.00601492	0.00810266	1.78664
467	PP_2075	NA	NA	NA	NA	NA	-1.1981	-0.471033	-0.971401	0.914858	0.671642	1.05404	NA	NA	NA	21.8243	21.6983	21.8965	21.106	20.7291	20.8466	0.00190084	0.00190084	0.00287607	1.88222
468	PP_20483	NA	NA	NA	NA	NA	-1.06201	-0.895114	-0.760713	1.03812	0.883395	0.796325	NA	NA	NA	23.7868	23.6396	23.5567	21.9472	21.7883	22.075	8.60809e-05	8.60809e-05	0.000223899	3.3039
469	PP_20252	NA	NA	NA	NA	NA	-1.03736	-0.955137	-0.731693	0.910917	0.941774	0.871501	NA	NA	NA	22.1049	22.1526	22.0438	19.215	19.0876	19.561	4.15233e-05	4.15233e-05	0.000131901	7.0253
470	PP_20243	NA	NA	NA	NA	NA	-1.33286	-0.516922	-0.790303	0.842839	0.95458	0.842668	NA	NA	NA	22.0896	22.2288	22.0893	20.395	19.3781	20.0543	0.00191817	0.00191817	0.00289537	4.57407
471	PP_19682	NA	NA	NA	NA	NA	-0.912262	-0.92451	-0.894639	0.833538	0.85691	1.04096	NA	NA	NA	22.9888	23.0537	23.5642	18.112	18.1459	18.1948	1.0367e-05	1.0367e-05	5.24985e-05	33.1594
472	PP_19609	NA	NA	NA	NA	NA	-1.45109	-0.890955	-0.118991	0.627604	0.993427	0.840002	NA	NA	NA	22.5378	22.8051	22.693	21.4282	21.0189	21.9922	0.0148895	0.0148895	0.0187393	2.29558
473	PP_19503	NA	NA	NA	NA	NA	-1.00083	-1.07018	-0.631221	0.994625	0.914578	0.793025	NA	NA	NA	22.4278	22.3717	22.2866	20.9817	21.0302	21.2891	0.0002636	0.0002636	0.000552725	2.39774
474	PP_19498	NA	NA	NA	NA	NA	-1.33995	-0.491914	-0.797777	0.859823	0.986636	0.783179	NA	NA	NA	23.466	23.526	23.4298	22.8265	22.4252	22.6818	0.00234362	0.00234362	0.00345872	1.77701
475	PP_1900	NA	NA	NA	NA	NA	-1.11969	-0.649922	-0.930125	0.944987	0.762905	0.991841	NA	NA	NA	22.8369	22.714	22.8685	21.7604	21.4433	21.5713	0.000300899	0.000300899	0.000613178	2.32109
476	PP_1893	NA	NA	NA	NA	NA	-1.12148	-0.689961	-0.901179	0.880658	0.931744	0.900222	NA	NA	NA	24.4708	24.5241	24.4912	22.8316	22.3813	22.6112	0.00013466	0.00013466	0.00031968	3.69963
477	PP_18600	NA	NA	NA	NA	NA	0.738938	1.0174	0.946636	-0.740849	-0.824636	-1.13749	NA	NA	NA	23.8841	23.8614	23.7764	24.362	24.2863	24.3427	0.000252971	0.000252971	0.000532365	-1.40415
478	PP_18334	NA	NA	NA	NA	NA	-1.23494	-0.704286	-0.747589	0.806118	0.911325	0.969371	NA	NA	NA	22.0802	22.259	22.3576	19.5139	18.6123	19.4403	0.000533247	0.000533247	0.000975164	8.24454
479	PP_18161	NA	NA	NA	NA	NA	-0.981284	-0.852153	-0.897645	0.941453	0.801458	0.98817	NA	NA	NA	21.0872	20.7399	21.2031	16.6374	16.317	16.5245	1.13323e-05	1.13323e-05	5.52365e-05	22.8981
480	PP_1795	NA	NA	NA	NA	NA	1.09602	0.715653	0.867933	-0.770032	-0.712844	-1.19673	NA	NA	NA	22.3284	22.3431	22.2184	22.7113	22.8094	22.7506	0.000691283	0.000691283	0.00120068	-1.37595
481	PP_16939	NA	NA	NA	NA	NA	-1.01727	-0.863558	-0.848398	0.988743	0.809491	0.930996	NA	NA	NA	22.5229	22.2673	22.4405	19.882	19.6629	19.9036	1.75873e-05	1.75873e-05	7.32122e-05	6.03795
482	PP_16822	NA	NA	NA	NA	NA	0.829959	0.975033	0.922001	-0.891097	-0.793281	-1.04261	NA	NA	NA	17.1312	17.5134	16.5391	24.4236	23.8567	24.2164	2.69677e-05	2.69677e-05	9.79014e-05	-137.602
483	PP_16304	NA	NA	NA	NA	NA	-1.00549	-0.940502	-0.785199	0.901177	0.940455	0.889564	NA	NA	NA	23.1567	23.222	23.1374	20.0916	19.9835	20.3501	1.0993e-05	1.0993e-05	5.44594e-05	8.16972
484	PP_1585	NA	NA	NA	NA	NA	-1.24259	-0.504735	-0.89522	0.953371	0.665376	1.0238	NA	NA	NA	21.3919	21.183	21.443	20.3344	19.7993	20.0512	0.00182431	0.00182431	0.00278674	2.4244
485	PP_15261	NA	NA	NA	NA	NA	-0.928526	-1.07555	-0.712634	0.904158	0.986895	0.825659	NA	NA	NA	23.5339	23.5993	23.4718	21.9689	22.0851	22.2558	9.56649e-05	9.56649e-05	0.000243399	2.69763
486	PP_1496	NA	NA	NA	NA	NA	-0.773344	-0.758656	-0.654667	1.03403	NA	1.15264	NA	NA	NA	20.5206	NA	20.7337	17.3003	17.2739	17.4871	0.00010156	0.00010156	0.000254264	9.66895
487	PP_1480	NA	NA	NA	NA	NA	-1.02281	-0.920052	-0.787285	0.939865	0.866536	0.923749	NA	NA	NA	23.7984	23.6167	23.7585	19.1888	18.9341	19.5179	1.43115e-05	1.43115e-05	6.38403e-05	22.7993
488	PP_1437	NA	NA	NA	NA	NA	0.632713	1.2235	0.82506	-0.891898	-1.00778	-0.781596	NA	NA	NA	21.6513	21.5269	21.7697	23.9219	23.2878	23.4942	0.000652958	0.000652958	0.00114701	-3.78072
489	PP_12571	L-Histidyl-L-glutamic acid	NA	NA	NA	NA	-1.28619	-0.472025	-0.585649	0.80564	0.0807004	1.45752	NA	NA	NA	18.5106	18.0981	18.8816	17.7835	17.3202	17.7189	0.0296684	0.0296684	0.035599	1.85221
490	PP_11869	NA	NA	NA	NA	NA	-1.19059	-0.597478	-0.900274	0.841672	0.950829	0.895841	NA	NA	NA	22.452	22.6191	22.5349	20.2481	19.3398	19.7844	0.000502318	0.000502318	0.000928867	6.70193
491	PP_11051	alpha-D-Mannose 1-phosphate|myo-Inositol 2-phosphate	NA	NA	NA	NA	0.498311	0.603983	0.392083	NA	-1.49438	NA	NA	NA	NA	NA	19.7531	NA	21.3277	21.2484	21.1687	0.00374882	0.00374882	0.00528025	-2.81895
492	PP_11005	NA	NA	NA	NA	NA	-0.91063	-1.02727	-0.787885	0.823613	1.01126	0.890907	NA	NA	NA	22.356	22.796	22.5138	18.0162	18.2897	18.5775	3.28641e-05	3.28641e-05	0.000112765	19.1695
493	PP_10344	NA	NA	NA	NA	NA	-1.05498	-0.921038	-0.714526	0.653977	0.902801	1.13377	NA	NA	NA	23.2134	23.4091	23.5908	21.9742	21.8689	22.1367	0.000459428	0.000459428	0.000866852	2.65954
494	PP_10323	Pyridoxal-5prime-monophosphate	NA	NA	NA	-0.679259	-0.853983	-0.968234	-0.690117	1.07207	1.05432	1.0652	NA	16.2644	NA	18.1343	18.1153	18.1269	15.9559	16.0779	16.2528	4.27821e-05	1.94081e-05	7.85836e-05	4.08396
495	PP_10285	N-Acetyltryptophane	NA	NA	NA	-2.15169	0.554845	0.585364	0.823854	-0.0159532	0.201865	0.00171224	NA	16.1623	NA	21.5364	22.0844	21.5808	23.0494	22.9726	23.6495	0.000146668	0.00576563	0.00781683	-2.80888
496	PP_10239	NA	NA	NA	NA	NA	-1.06996	-1.10135	-0.46863	1.04331	0.625822	0.970804	NA	NA	NA	21.9639	21.8067	21.9366	21.1564	21.1682	21.3946	0.00192403	0.00192403	0.00290233	1.58298
497	PP_10237	NA	NA	NA	NA	NA	-1.00499	-1.00205	-0.674845	1.06833	0.597758	1.01579	NA	NA	NA	24.4967	23.4691	24.382	19.9757	19.9693	20.6902	0.000639231	0.000639231	0.00112889	14.972
498	PP_1020	Cytosine	NA	NA	NA	NA	-1.05614	-0.931946	-0.734394	0.861967	0.891732	0.968781	NA	NA	NA	21.6985	21.7354	21.8311	19.4711	19.3169	19.7164	5.19497e-05	5.19497e-05	0.000155566	4.76845
499	PN_9093	NA	NA	NA	NA	NA	-1.20086	-0.898298	-0.557672	1.06916	0.658683	0.928994	NA	NA	NA	20.2953	20.0767	20.2206	19.2476	19.0865	19.429	0.00132424	0.00132424	0.00211168	1.9227
500	PN_8920	NA	NA	NA	NA	NA	0.858393	0.966162	0.907552	-0.801491	-0.968212	-0.962403	NA	NA	NA	18.5503	17.9906	18.0101	24.4841	24.1223	24.2874	8.45961e-06	8.45961e-06	4.60137e-05	-69.2764
501	PN_8801	NA	NA	NA	NA	NA	-1.10009	-0.71376	-0.855066	1.15994	0.573857	0.935119	NA	NA	NA	20.8094	20.6009	20.7294	20.1428	20.0054	20.0926	0.000963348	0.000963348	0.0016012	1.55072
502	PN_8794	NA	NA	NA	NA	NA	NA	-1.27349	-0.874908	0.93818	0.616349	0.593873	NA	NA	NA	20.45	20.0973	20.0726	18.0259	NA	18.4628	0.00323261	0.00323261	0.00462058	3.89678
503	PN_8718	NA	NA	NA	NA	NA	0.770246	0.974674	0.979288	-0.952933	-0.783324	-0.987952	NA	NA	NA	17.6791	17.952	17.6227	20.7809	20.4519	20.7883	4.14242e-05	4.14242e-05	0.000131901	-7.58142
504	PN_8681	NA	NA	NA	NA	NA	-0.870095	-0.767284	-1.07245	1.09254	0.772572	0.844714	NA	NA	NA	22.0634	21.7673	21.8341	20.3428	20.2477	20.0605	0.000165115	0.000165115	0.000376567	3.18503
505	PN_8647	NA	NA	NA	NA	NA	0.804404	1.0084	0.890566	-0.666406	-0.908368	-1.1286	NA	NA	NA	21.0348	20.7915	20.57	22.7188	22.5137	22.6003	0.000247353	0.000247353	0.000524352	-3.51163
506	PN_8601	NA	NA	NA	NA	NA	1.08079	NA	1.09119	-0.512704	-0.859186	-0.800087	NA	NA	NA	19.2982	18.9666	19.0231	NA	20.8231	20.833	0.00096161	0.00096161	0.00159946	-3.32205
507	PN_8327	NA	NA	NA	NA	NA	-1.17067	-0.339254	-1.00698	1.15951	0.336128	1.02127	NA	NA	NA	21.8302	21.6515	21.8002	21.5049	21.3244	21.36	0.00956568	0.00956568	0.0124585	1.28718
508	PN_8222	NA	NA	NA	NA	NA	0.809614	0.946379	0.961029	-0.71894	-1.07739	-0.920689	NA	NA	NA	17.9821	17.3206	17.6098	21.0553	20.8029	21.0823	9.29942e-05	9.29942e-05	0.000239158	-10.1451
509	PN_8148	NA	NA	NA	NA	NA	0.857772	0.927145	0.942672	-0.756712	-1.01004	-0.960834	NA	NA	NA	19.2227	18.4808	18.6249	24.1541	23.9509	24.1996	2.42757e-05	2.42757e-05	9.11053e-05	-40.0956
510	PN_8080	NA	NA	NA	NA	NA	0.892052	0.919904	0.91473	-0.747042	-0.946691	-1.03295	NA	NA	NA	23.2855	22.9526	22.8088	26.0648	26.0184	26.0562	2.84067e-05	2.84067e-05	0.00010077	-8.17295
511	PN_8077	NA	NA	NA	NA	NA	-1.06585	-0.803514	-0.82745	0.735364	1.16683	0.794617	NA	NA	NA	20.4141	20.5048	20.4266	20.0908	20.0356	20.0857	0.000347725	0.000347725	0.000688026	1.29933
512	PN_806	NA	NA	NA	NA	NA	NA	-1.07476	-0.625167	0.917775	0.782148	NA	NA	NA	NA	20.4153	20.1534	NA	16.5675	NA	17.4357	0.0185491	0.0185491	0.0229585	9.73218
513	PN_7729	NA	NA	NA	NA	NA	NA	-1.00791	-1.17294	0.742487	0.825514	0.612844	NA	NA	NA	21.2442	21.4479	20.9262	16.95	NA	16.5451	0.0003724	0.0003724	0.000729992	21.9866
514	PN_7710	NA	NA	NA	NA	NA	-0.748564	-0.768983	-0.6719	1.0984	1.09104	NA	NA	NA	NA	21.8304	21.8129	NA	17.4025	17.4509	17.6327	2.02864e-05	2.02864e-05	8.06777e-05	20.06
515	PN_7708	NA	NA	NA	NA	NA	-0.974661	-1.07314	-0.632064	0.628724	1.02139	1.02975	NA	NA	NA	20.111	20.2706	20.274	19.419	19.4591	19.5984	0.000685416	0.000685416	0.00119227	1.6545
516	PN_7645	NA	NA	NA	NA	NA	-0.97207	-0.905351	-0.858215	0.905815	0.868734	0.961086	NA	NA	NA	21.5105	21.4488	21.6025	18.4961	18.3851	18.5746	1.77205e-06	1.77205e-06	1.66711e-05	8.19862
517	PN_7471	NA	NA	NA	NA	NA	0.412038	1.08402	1.0148	-1.14079	-0.246073	-1.12399	NA	NA	NA	18.3542	19.2155	18.3704	20.4959	19.849	20.4292	0.0100871	0.0100871	0.0130715	-3.05536
518	PN_732	NA	NA	NA	NA	NA	-0.979263	-0.940154	-0.800722	0.966169	1.02583	0.728142	NA	NA	NA	22.7023	22.7808	22.3891	20.1943	20.1428	20.3777	6.80985e-05	6.80985e-05	0.000188967	5.22628
519	PN_7303	NA	NA	NA	NA	NA	-0.953776	-0.914306	-0.868856	0.899285	0.885329	0.952324	NA	NA	NA	23.6872	23.6562	23.805	19.6571	19.5694	19.7581	5.60284e-07	5.60284e-07	7.91171e-06	16.6173
520	PN_7280	NA	NA	NA	NA	NA	-0.462359	-1.00874	-1.17133	0.773972	1.09558	0.77287	NA	NA	NA	20.5382	20.6112	20.538	20.1337	20.2577	20.0968	0.00182876	0.00182876	0.00279133	1.31929
521	PN_7167	NA	NA	NA	NA	NA	-1.14	NA	-1.04833	0.675163	0.775504	0.737664	NA	NA	NA	20.8491	21.0403	20.9682	NA	17.39	17.5647	4.78979e-05	4.78979e-05	0.000146611	11.1209
522	PN_7157	NA	NA	NA	-1.52181	-1.47631	0.84471	0.948104	0.929254	0.120478	0.109593	0.0459846	NA	16.7719	16.5793	23.5284	23.4823	23.2131	27.0303	26.5928	26.9505	8.38151e-08	3.63439e-06	2.67857e-05	-10.9278
523	PN_6968	NA	NA	NA	NA	NA	0.876019	0.912718	0.94594	-0.833083	-0.987389	-0.914204	NA	NA	NA	18.6619	18.2162	18.4276	23.7047	23.5987	23.8006	3.097e-06	3.097e-06	2.38628e-05	-38.4802
524	PN_6909	NA	NA	NA	NA	NA	-0.750554	-1.46128	-0.181314	0.692787	0.436124	1.26424	NA	NA	NA	20.6429	20.5007	20.9597	19.449	19.8429	20.1584	0.0228655	0.0228655	0.0278986	1.84587
525	PN_6873	NA	NA	NA	NA	NA	NA	-1.07137	-1.11769	0.715065	0.685591	0.788405	NA	NA	NA	20.6602	20.5994	20.8113	16.9784	NA	16.8829	2.89719e-05	2.89719e-05	0.000102272	13.545
526	PN_6743	NA	NA	NA	NA	NA	-1.49989	NA	NA	0.485543	0.515706	0.498637	NA	NA	NA	23.6444	23.7455	23.6882	NA	16.9884	NA	7.62564e-05	7.62564e-05	0.000205328	104.276
527	PN_6726	NA	NA	NA	NA	NA	-1.07288	-0.892052	-0.76012	0.913824	0.901075	0.910153	NA	NA	NA	20.4934	20.4725	20.4874	17.5384	17.2425	17.7543	3.67181e-05	3.67181e-05	0.000119935	7.84992
528	PN_6672	NA	NA	NA	NA	NA	0.310671	1.25436	0.974588	-1.10152	-0.461348	-0.976749	NA	NA	NA	18.999	19.5073	19.098	20.8698	20.1204	20.6477	0.00772769	0.00772769	0.0102432	-2.53949
529	PN_6645	NA	NA	NA	NA	NA	-0.930578	-0.862036	-0.938031	0.823237	0.869458	1.03795	NA	NA	NA	21.2071	21.2611	21.4581	19.2366	19.1565	19.1477	1.2685e-05	1.2685e-05	5.89697e-05	4.37257
530	PN_6573	NA	NA	NA	NA	NA	-0.861195	-1.13096	-0.707263	0.980077	1.00183	0.717519	NA	NA	NA	21.2964	21.3213	20.9949	18.8727	19.1824	19.3591	0.000305708	0.000305708	0.00062025	4.18765
531	PN_6496	NA	NA	NA	NA	NA	-1.00236	-0.839741	-0.892679	0.899914	0.915845	0.919026	NA	NA	NA	21.033	21.0623	21.0681	17.8388	17.5402	17.7416	2.92995e-06	2.92995e-06	2.30915e-05	10.1798
532	PN_648	NA	NA	NA	NA	NA	-0.843126	-1.03178	-0.855941	0.85188	0.917505	0.961465	NA	NA	NA	20.8884	20.9767	21.0358	18.3538	18.6076	18.5904	1.20428e-05	1.20428e-05	5.74463e-05	5.46289
533	PN_6469	NA	NA	NA	NA	NA	0.41663	1.123	1.10164	-0.938809	-0.748439	-0.954022	NA	NA	NA	20.0873	20.1755	20.0802	21.0425	20.7152	21.0326	0.00187269	0.00187269	0.00284526	-1.76029
534	PN_6466	NA	NA	NA	NA	NA	-1.07453	-0.826726	-0.820437	1.00291	0.805312	0.913473	NA	NA	NA	22.6995	22.6206	22.6638	21.969	21.8701	21.9716	5.7125e-05	5.7125e-05	0.000166626	1.65224
535	PN_6392	NA	NA	NA	NA	NA	0.719046	0.993409	0.943526	-0.480499	-1.02206	-1.15343	NA	NA	NA	20.7188	20.4907	20.4353	21.3396	21.2241	21.3186	0.00135186	0.00135186	0.00214833	-1.67695
536	PN_6141	NA	NA	NA	NA	NA	0.0761894	1.25499	1.15877	-0.883961	-0.750715	-0.855272	NA	NA	NA	20.7714	20.8172	20.7813	21.5074	21.1018	21.4743	0.0119925	0.0119925	0.0153167	-1.48573
537	PN_6020	NA	NA	NA	NA	NA	1.03274	0.911103	0.779613	-0.826256	-0.867526	-1.02968	NA	NA	NA	21.4775	21.4552	21.3676	22.4163	22.482	22.3452	4.58399e-05	4.58399e-05	0.000143017	-1.97395
538	PN_5910	NA	NA	NA	NA	NA	NA	-1.49838	NA	0.556063	0.500175	0.442138	NA	NA	NA	21.556	21.4025	21.2432	15.9147	NA	NA	0.00108229	0.00108229	0.0017722	44.8137
539	PN_5806	NA	NA	NA	NA	NA	0.70971	0.857325	1.09902	-0.816771	-0.627638	-1.22165	NA	NA	NA	19.2282	19.5721	18.4922	22.2718	22.0034	22.7112	0.00104365	0.00104365	0.00172154	-9.391
540	PN_5774	NA	NA	NA	NA	NA	-1.13468	-0.734546	-0.838768	1.03171	0.837506	0.838781	NA	NA	NA	20.5013	20.169	20.1712	17.4787	16.7939	17.3003	0.000186739	0.000186739	0.000414836	8.51218
541	PN_5709	NA	NA	NA	NA	NA	-1.50098	-0.650002	-0.341761	1.00933	0.952375	0.531039	NA	NA	NA	20.1102	20.0891	19.9332	19.4963	19.1814	19.6103	0.0117287	0.0117287	0.015014	1.53136
542	PN_5664	Adenosine diphosphate	NA	NA	NA	-1.53359	-0.564402	-0.442258	-0.431218	1.04427	0.979056	0.948139	NA	17.4638	NA	28.102	27.8328	27.7052	21.9674	21.4634	22.013	6.88464e-06	8.78038e-06	4.70909e-05	66.9689
543	PN_5663	NA	NA	NA	NA	NA	NA	-1.06792	-1.12064	0.787805	0.732	0.66876	NA	NA	NA	20.7238	20.608	20.4767	16.871	NA	16.7616	4.14883e-05	4.14883e-05	0.000131901	13.7993
544	PN_5621	NA	NA	NA	NA	NA	0.587126	0.813412	1.19282	-0.40515	-1.17329	-1.01492	NA	NA	NA	20.5307	20.3308	20.372	20.8476	20.7888	20.9463	0.00414506	0.00414506	0.00579258	-1.36577
545	PN_5321	NA	NA	NA	NA	NA	0.815802	1.04072	0.86312	-0.741797	-0.979156	-0.99869	NA	NA	NA	17.971	17.5087	17.4707	21.4424	21.0043	21.0965	7.18042e-05	7.18042e-05	0.00019503	-11.5589
546	PN_5197	NA	NA	NA	NA	NA	0.472233	1.19755	0.969824	-0.7268	-1.10581	-0.807005	NA	NA	NA	18.9278	18.4089	18.818	21.5624	20.5694	21.2507	0.00193665	0.00193665	0.00291757	-5.31201
547	PN_5183	NA	NA	NA	NA	NA	0.461243	0.978751	1.21151	-0.863136	-0.800842	-0.987523	NA	NA	NA	20.1802	20.2164	20.1081	21.2482	20.9481	21.3831	0.00150161	0.00150161	0.00234292	-2.03479
548	PN_5041	NA	NA	NA	NA	NA	-0.656385	-1.26643	-0.753762	0.831454	0.880012	0.965107	NA	NA	NA	20.9137	20.9867	21.1145	17.7618	18.6784	18.5321	0.000763986	0.000763986	0.00130832	6.4125
549	PN_4954	NA	NA	NA	NA	NA	-1.51729	-0.892599	0.0362434	0.733502	0.911535	0.728606	NA	NA	NA	24.2359	24.3343	24.2332	23.337	22.9917	23.8505	0.025457	0.025457	0.0307688	1.83368
550	PN_4695	NA	NA	NA	NA	NA	-0.828497	-0.840831	-1.05743	0.936654	0.828448	0.961658	NA	NA	NA	22.0973	21.8861	22.1461	18.6275	18.6515	18.2046	2.80562e-05	2.80562e-05	0.00010032	11.7017
551	PN_4585	NA	NA	NA	NA	NA	NA	-1.07759	-1.0965	0.646912	0.60261	0.924575	NA	NA	NA	20.3529	20.2928	20.7298	18.012	NA	17.9863	0.000804658	0.000804658	0.00136786	5.49972
552	PN_4508	NA	NA	NA	NA	NA	-0.922256	-0.711734	-1.07748	0.769693	1.01702	0.924752	NA	NA	NA	20.043	20.4605	20.3048	17.5423	17.1869	16.9249	0.000146905	0.000146905	0.000344862	8.29
553	PN_4094	NA	NA	NA	NA	NA	-0.598035	-1.01182	-1.00959	0.687889	1.32678	0.604783	NA	NA	NA	19.5579	20.7682	19.4005	16.3381	17.1219	16.3423	0.00279879	0.00279879	0.00406316	9.90445
554	PN_3779	NA	NA	NA	NA	NA	-1.2384	-1.00441	-0.381362	0.788011	0.970145	0.866007	NA	NA	NA	20.628	20.8208	20.7106	18.7303	18.4826	19.39	0.00258327	0.00258327	0.00378825	3.61047
555	PN_3348	NA	NA	NA	NA	NA	-0.706216	-1.20138	-0.782843	0.880734	0.778565	1.03114	NA	NA	NA	22.0144	21.9028	22.1787	19.7401	20.2809	20.1972	0.000461437	0.000461437	0.000869227	3.88858
556	PN_3028	NA	NA	NA	NA	NA	-1.02139	-0.99048	-0.710543	0.894802	0.920539	0.907072	NA	NA	NA	21.541	21.5848	21.5619	18.3328	18.2802	18.8092	5.23859e-05	5.23859e-05	0.000156457	8.50587
557	PN_2914	D-Glucosamine-6-phosphate	NA	NA	NA	NA	-0.600549	-1.18313	-0.904324	0.82178	0.983207	0.883017	NA	NA	NA	22.6928	22.9496	22.7903	19.5034	20.4302	19.947	0.000509082	0.000509082	0.000939875	7.21366
558	PN_2652	NA	NA	NA	NA	0.800153	0.100042	1.13242	0.999281	-0.962358	-1.05925	-1.01029	NA	23.7905	NA	22.7857	22.7305	22.7584	23.9799	23.3914	23.904	0.0112152	0.00572442	0.00777005	-2.0003
559	PN_2609	NA	NA	NA	NA	NA	-1.09979	NA	-1.08996	0.693684	0.780867	0.715196	NA	NA	NA	20.708	20.9287	20.7624	NA	16.1673	16.1922	1.43098e-05	1.43098e-05	6.38403e-05	24.5895
560	PN_2570	NA	NA	NA	NA	NA	-0.955072	NA	-1.21706	0.618314	0.68436	0.869454	NA	NA	NA	20.9634	21.0941	21.4602	NA	17.851	17.3327	0.000950085	0.000950085	0.00158364	11.9648
561	PN_2396	NA	NA	NA	NA	NA	-0.734786	-1.38909	-0.166071	0.384748	0.432989	1.47222	NA	NA	NA	20.485	20.4958	20.7277	20.0893	20.2352	20.3621	0.0380609	0.0380609	0.0451085	1.26629
562	PN_2245	NA	NA	NA	NA	NA	-0.988631	-0.892258	-0.844724	1.00805	0.963061	0.754502	NA	NA	NA	21.1029	21.0311	20.6981	18.0686	17.9147	18.1445	3.37441e-05	3.37441e-05	0.000114491	7.4719
563	PN_2228	NA	NA	NA	NA	NA	-0.922802	-1.02052	-0.779996	0.928414	0.7839	1.011	NA	NA	NA	21.2964	21.0566	21.4334	18.0624	18.2245	18.4615	4.6697e-05	4.6697e-05	0.000144196	8.07054
564	PN_1858	NA	NA	NA	NA	NA	-1.04097	-0.922255	-0.763728	0.876937	0.891517	0.9585	NA	NA	NA	22.171	22.2013	22.3402	18.4398	18.1937	18.7686	2.7145e-05	2.7145e-05	9.81105e-05	13.6432
565	PN_1690	NA	NA	NA	NA	NA	0.540205	0.805438	0.829648	-1.13857	NA	-1.03672	NA	NA	NA	17.2608	NA	17.4876	21.5897	20.9991	21.6436	0.000720447	0.000720447	0.0012448	-16.4109
566	PN_1602	NA	NA	NA	NA	-0.904046	-0.801757	-0.909514	-0.567691	1.07362	0.974153	1.13524	NA	16.3316	NA	22.2361	21.9391	22.42	16.3153	16.637	17.3358	0.000153321	8.16773e-05	0.000214868	43.2818
567	PN_1601	NA	NA	NA	NA	NA	NA	NA	-1.49465	0.4596	0.4197	0.615346	NA	NA	NA	21.2742	21.1678	21.6896	NA	NA	16.0617	0.00356892	0.00356892	0.00505452	39.8214
568	PN_1591	NA	NA	NA	NA	-0.655944	-1.11381	-0.7575	-0.63161	0.912412	1.10534	1.14112	NA	18.543	NA	20.0158	20.197	20.2306	18.4477	18.1131	18.5659	0.000670627	0.00030237	0.00061527	3.41586
569	PN_1570	NA	NA	NA	NA	NA	NA	-1.092	-1.09764	0.746223	0.676194	0.767224	NA	NA	NA	20.2624	20.1253	20.3035	16.6632	NA	16.6522	1.63402e-05	1.63402e-05	6.90441e-05	11.8982
570	PN_1521	NA	NA	NA	NA	NA	-1.0221	-0.869349	-0.826634	0.982001	1.01785	0.718232	NA	NA	NA	26.3693	26.4154	26.0303	23.9894	23.793	24.0443	8.40473e-05	8.40473e-05	0.00021967	5.02602
571	PN_1391	NA	NA	NA	NA	NA	-0.165328	-1.30536	-0.857618	0.438945	1.47178	0.417584	NA	NA	NA	22.8786	23.2214	22.8715	22.2997	22.6781	22.4483	0.0319883	0.0319883	0.0382243	1.42914
572	PN_1152	NA	NA	NA	NA	NA	-0.934397	-0.992987	-0.80254	0.908894	0.990032	0.830997	NA	NA	NA	20.4709	20.6435	20.3052	16.4254	16.5501	16.8305	1.50838e-05	1.50838e-05	6.58883e-05	14.6336
573	LP_999	NA	NA	NA	NA	NA	-0.791977	-0.993384	-0.939904	0.785585	1.01577	0.923915	NA	NA	NA	23.8124	24.1785	24.0324	20.9825	21.3029	21.0676	3.5575e-05	3.5575e-05	0.000119198	7.41331
574	LP_9975	NA	NA	NA	NA	NA	-1.05685	-0.822831	-0.834112	0.724958	0.935315	1.05352	NA	NA	NA	20.5771	20.8875	21.062	18.2931	17.9478	18.2765	0.000122851	0.000122851	0.000296506	6.36305
575	LP_9974	NA	NA	NA	NA	NA	-1.20447	-0.746555	-0.746037	0.817442	0.957618	0.922003	NA	NA	NA	24.3163	24.5186	24.4672	22.06	21.3994	22.0608	0.000343526	0.000343526	0.000682048	6.03755
576	LP_9819	PC 44:9	22:5/22:4	NA	NA	NA	-0.947694	-0.898547	-0.89169	0.898521	0.932447	0.906962	NA	NA	NA	21.4613	21.5385	21.4805	17.3728	17.261	17.3884	9.30307e-08	9.30307e-08	3.26424e-06	17.7867
577	LP_9789	NA	NA	NA	NA	NA	-0.886673	-0.992981	-0.853809	0.872647	0.985087	0.875729	NA	NA	NA	23.3798	23.5338	23.3841	20.8259	20.9714	21.0164	5.30105e-06	5.30105e-06	3.46895e-05	5.63598
578	LP_9716	TAG 53:8	16:1/17:2/20:5	NA	-1.79159	-1.33449	0.244256	0.276132	0.322223	0.729528	0.65437	0.899565	NA	17.1449	16.0294	22.182	21.9985	22.5969	21.0755	20.9977	21.188	5.56674e-05	0.0168001	0.0209804	2.25338
579	LP_9637	NA	NA	NA	NA	NA	-0.917806	-1.00219	-0.805169	0.796518	0.891299	1.03735	NA	NA	NA	23.4405	23.5997	23.845	20.4189	20.5607	20.7499	3.61036e-05	3.61036e-05	0.00011963	8.29305
580	LP_9623	NA	NA	NA	NA	NA	-1.06869	-0.829601	-0.824047	0.799808	0.923559	0.998975	NA	NA	NA	23.9126	24.0918	24.2011	21.5521	21.2057	21.5601	5.28483e-05	5.28483e-05	0.000157449	6.18669
581	LP_9611	NA	NA	NA	NA	NA	-1.15897	-0.776475	-0.774289	0.837654	0.92288	0.9492	NA	NA	NA	21.0789	21.2566	21.3115	17.713	16.9154	17.7176	0.000166214	0.000166214	0.00037868	13.6141
582	LP_959	NA	NA	NA	NA	NA	-0.761937	-0.954127	-1.0091	0.80998	0.977473	0.937708	NA	NA	NA	24.4426	24.7011	24.6398	21.7202	22.0168	21.6353	3.61318e-05	3.61318e-05	0.00011963	6.98263
583	LP_955	NA	NA	NA	NA	NA	-0.865394	-0.940211	-0.929602	0.833645	0.950621	0.950942	NA	NA	NA	22.7005	22.8891	22.8896	19.8407	19.9613	19.8578	2.31765e-06	2.31765e-06	2.01886e-05	7.67303
584	LP_9536	NA	NA	NA	NA	-1.86272	-0.509751	-0.0899596	-0.123441	0.777233	0.843294	0.965339	NA	16.7515	NA	20.858	20.9608	21.1506	19.5091	18.8561	19.457	0.000448557	0.00162504	0.00252191	3.28475
585	LP_9533	NA	NA	NA	NA	NA	-0.89665	-0.80972	-1.02065	0.794207	0.965797	0.967015	NA	NA	NA	21.0952	21.3385	21.3402	18.8211	18.6978	18.522	2.68438e-05	2.68438e-05	9.74813e-05	5.96978
586	LP_9443	NA	NA	NA	NA	NA	-0.848393	-0.670568	-0.665278	1.12766	NA	1.05658	NA	NA	NA	20.9426	NA	20.8834	19.445	19.2969	19.4494	0.000200747	0.000200747	0.000440044	2.85974
587	LP_9371	NA	NA	NA	NA	NA	-1.06186	-0.952012	-0.691356	0.730925	1.03704	0.937258	NA	NA	NA	21.747	22.0731	21.9668	19.9542	19.8372	20.2319	0.000222045	0.000222045	0.000477556	3.78754
588	LP_9316	PC 42:7	20:2/22:5 | 20:3/22:4	NA	NA	NA	-1.02308	-0.866507	-0.842825	0.881312	0.957995	0.893109	NA	NA	NA	21.6976	21.825	21.7172	18.7935	18.5333	18.8328	7.67296e-06	7.67296e-06	4.35573e-05	8.14969
589	LP_9273	PC 42:8	20:4/22:4 | 20:3/22:5	NA	NA	NA	-1.05	-0.811008	-0.863222	0.818169	0.8872	1.01886	NA	NA	NA	23.0573	23.1666	23.3751	20.477	20.0984	20.3943	4.12846e-05	4.12846e-05	0.000131807	7.34341
590	LP_9252	NA	NA	NA	NA	NA	-0.99212	-0.850806	-0.885402	0.779053	0.998452	0.950823	NA	NA	NA	21.0756	21.4369	21.3585	18.3916	18.1589	18.3347	2.11333e-05	2.11333e-05	8.23042e-05	7.97389
591	LP_9232	PC 42:9	20:4/22:5 | 20:4/22:5 | 20:5/22:4	NA	NA	NA	-0.983934	-0.803543	-0.9457	0.880208	0.913606	0.939363	NA	NA	NA	22.0416	22.0892	22.126	19.6379	19.3804	19.435	5.90609e-06	5.90609e-06	3.67738e-05	6.06775
592	LP_9147	NA	NA	NA	NA	NA	-0.994661	-0.972627	-0.758164	0.813166	0.946766	0.96552	NA	NA	NA	21.067	21.353	21.3931	17.244	17.1968	17.7031	3.45861e-05	3.45861e-05	0.000116863	14.8227
593	LP_9140	NA	NA	NA	NA	NA	NA	NA	-1.49944	0.501749	0.532276	0.465416	NA	NA	NA	22.409	22.5046	22.2953	NA	NA	16.1447	0.000373528	0.000373528	0.000730442	76.5484
594	LP_9078	NA	NA	NA	NA	NA	-0.931565	-0.911458	-0.892283	0.867886	0.868874	0.998546	NA	NA	NA	22.2553	22.2574	22.5257	18.5736	18.532	18.6133	2.18617e-06	2.18617e-06	1.95916e-05	13.6721
595	LP_9044	NA	NA	NA	NA	NA	-1.32288	-0.695104	-0.621009	0.680985	0.962919	0.995092	NA	NA	NA	20.9684	21.2854	21.3216	19.4207	18.7146	19.504	0.00196066	0.00196066	0.00294417	3.94136
596	LP_8903	NA	NA	NA	NA	NA	0.45181	0.963668	1.18919	-1.09579	-0.515778	-0.993097	NA	NA	NA	19.585	20.2207	19.6976	21.842	21.281	22.0892	0.00352966	0.00352966	0.00500503	-3.73986
597	LP_8816	PC 40:4	18:0/22:4	NA	NA	NA	-1.05232	-0.788253	-0.881097	0.77799	0.952929	0.990756	NA	NA	NA	20.1192	20.3762	20.4317	17.8188	17.431	17.6825	5.72638e-05	5.72638e-05	0.000166789	6.34205
598	LP_8765	PC 40:5	18:0/22:5 | 18:1/22:4	NA	NA	NA	-1.08869	-0.84107	-0.79085	0.813457	0.92552	0.981635	NA	NA	NA	24.1691	24.3674	24.4668	21.2405	20.8022	21.3294	6.46631e-05	6.46631e-05	0.000181929	9.25582
599	LP_8764	PC 40:5	20:4/20:1 | 18:1/22:4 | 16:0/24:5	NA	NA	NA	-1.36262	-0.698601	-0.530796	0.631768	1.14301	0.817238	NA	NA	NA	20.7567	21.2814	20.947	19.3912	18.7096	19.5634	0.00422141	0.00422141	0.00588154	3.41911
600	LP_8720	PC 40:6	18:2/22:4 | 18:1/22:5	NA	NA	NA	-1.23216	-0.688151	-0.764636	0.777986	0.959348	0.947609	NA	NA	NA	25.6123	25.7666	25.7567	24.365	23.9021	24.2999	0.000572333	0.000572333	0.00103118	2.87366
601	LP_8713	NA	NA	NA	NA	NA	-1.39497	-0.654968	-0.568416	0.767183	0.922865	0.928301	NA	NA	NA	20.854	20.9995	21.0046	19.5246	18.8328	19.6055	0.00285034	0.00285034	0.00413023	3.09887
602	LP_8672	PC 40:7	18:2/22:5	NA	NA	NA	-1.12028	-0.75183	-0.820898	0.743761	0.811977	1.13727	NA	NA	NA	23.8521	23.9121	24.1984	22.5358	22.2115	22.475	0.000413729	0.000413729	0.000792895	2.98998
603	LP_8562	PC 40:9	20:5/20:4 | 18:4/22:5 | 20:5/20:4	NA	NA	NA	-1.02282	-0.891477	-0.806438	0.960139	0.744221	1.01638	NA	NA	NA	22.5043	22.259	22.5682	20.4004	20.2512	20.497	6.37567e-05	6.37567e-05	0.000180054	4.17275
604	LP_8479	NA	NA	NA	NA	NA	-1.1714	-0.81956	-0.696443	0.747291	0.846302	1.09381	NA	NA	NA	21.5276	21.6771	22.0508	19.162	18.6308	19.3479	0.000521132	0.000521132	0.000956785	6.52035
605	LP_8468	NA	NA	NA	NA	NA	-1.21899	-0.791906	-0.683283	0.915661	0.895936	0.882579	NA	NA	NA	21.2477	21.2194	21.2002	18.7915	18.1772	18.9478	0.000392798	0.000392798	0.00075906	5.99428
606	LP_8320	NA	NA	NA	NA	NA	0.37616	0.997039	1.22596	-1.12227	-0.813783	-0.663106	NA	NA	NA	22.4901	22.67	22.7579	23.726	23.364	23.8595	0.0038235	0.0038235	0.00537564	-2.0146
607	LP_8274	TAG 48:4	14:0/14:0/20:4 | 14:0/16:0/18:4	NA	NA	NA	-0.890547	-0.897767	-0.946431	0.836688	0.905136	0.992921	NA	NA	NA	23.9578	24.0893	24.2579	20.6264	20.6402	20.5329	2.9911e-06	2.9911e-06	2.33255e-05	11.3282
608	LP_8247	PE 42:8	20:3/22:5	NA	NA	NA	NA	-1.23039	-0.949032	0.715917	0.763416	0.700092	NA	NA	NA	21.6967	21.8359	21.6503	15.9907	NA	16.8155	0.000454059	0.000454059	0.00085812	40.072
609	LP_8103	PC 38:4	18:3/20:1|18:1/20:3|18:2/20:2	NA	NA	NA	0.623465	1.13977	0.904071	-1.17215	-0.787594	-0.707563	NA	NA	NA	19.894	20.2099	20.2756	21.7932	21.3691	21.5996	0.00100818	0.00100818	0.00166854	-2.75252
610	LP_8069	NA	NA	NA	NA	NA	-0.947363	-0.913177	-0.874241	0.883398	0.854589	0.996794	NA	NA	NA	23.1241	23.0632	23.364	19.3228	19.2505	19.4052	2.93469e-06	2.93469e-06	2.30915e-05	14.4959
611	LP_8043	NA	NA	NA	NA	NA	-1.02273	-0.857649	-0.852865	0.934155	0.905865	0.893223	NA	NA	NA	22.1458	22.074	22.0419	17.597	17.1779	17.6092	5.7628e-06	5.7628e-06	3.63649e-05	24.6899
612	LP_8002	NA	NA	NA	NA	NA	-1.17606	-1.06062	-0.281666	0.72559	1.26997	0.522796	NA	NA	NA	21.783	22.289	21.5945	20.1227	20.0154	20.8467	0.00944265	0.00944265	0.0123121	2.9498
613	LP_7994	PC 38:6	18:1/20:5	NA	NA	NA	-1.06813	-0.762324	-0.700648	1.27307	0.195992	1.06204	NA	NA	NA	22.1963	21.5932	22.0781	21.0566	20.8854	21.0912	0.00839451	0.00839451	0.0110638	1.9249
614	LP_7993	PC 38:6	18:2/20:4 | 16:1/22:5	NA	NA	NA	-0.988238	-0.908437	-0.835873	0.835187	0.917723	0.979638	NA	NA	NA	27.656	27.8256	27.9529	24.0721	23.9081	24.2213	7.35039e-06	7.35039e-06	4.20493e-05	13.4012
615	LP_7798	PC 38:9	18:4/20:5	NA	NA	NA	-1.47691	NA	NA	0.520361	0.265584	0.690963	NA	NA	NA	20.8103	20.4694	21.0386	NA	18.1376	NA	0.0153943	0.0153943	0.0193431	6.21251
616	LP_7676	NA	NA	NA	NA	NA	-1.03053	-0.918776	-0.774128	0.791596	0.934588	0.997249	NA	NA	NA	22.462	22.6533	22.7371	20.1739	20.0243	20.3674	4.59972e-05	4.59972e-05	0.000143448	5.38502
617	LP_7610	PE 40:6	18:2/22:4 | 18:1/22:5	NA	NA	NA	-1.11793	-0.931688	-0.636291	0.86725	1.09835	0.72031	NA	NA	NA	22.564	22.8473	22.384	20.3593	20.1311	20.7214	0.00055205	0.00055205	0.00100243	4.57732
618	LP_7490	NA	NA	NA	NA	NA	-0.821242	-1.03709	-0.867656	0.828956	0.87559	1.02144	NA	NA	NA	21.8847	21.9578	22.1864	18.9606	19.2989	19.2261	3.18165e-05	3.18165e-05	0.000109644	7.19884
619	LP_7441	NA	NA	NA	NA	NA	-0.8711	-1.03388	-0.824079	0.837737	0.983205	0.908116	NA	NA	NA	22.7034	23.1889	22.9383	16.4572	17.0005	17.1574	1.82349e-05	1.82349e-05	7.51683e-05	67.2684
620	LP_7416	NA	NA	NA	NA	NA	-1.24696	-0.724664	-0.710927	0.791628	0.940169	0.950756	NA	NA	NA	23.234	23.444	23.4589	21.0902	20.3517	21.1096	0.000624248	0.000624248	0.00110664	5.76956
621	LP_7335	NA	NA	NA	NA	NA	-0.964339	-1.06223	-0.686617	0.903106	0.995856	0.81422	NA	NA	NA	22.6553	22.8902	22.4301	17.6764	17.9244	18.6279	0.000128945	0.000128945	0.000309923	23.9555
622	LP_7285	TAG 45:2	NA	NA	NA	-2.18645	-0.0572882	0.196187	0.217754	0.584484	0.703979	0.541334	NA	16.3003	NA	20.974	21.1755	20.9012	20.319	19.8915	20.3554	0.000103313	0.00821594	0.0108593	1.77552
623	LP_7274	NA	NA	NA	NA	NA	NA	NA	-1.49692	0.461779	0.589151	0.445986	NA	NA	NA	21.9268	22.2813	21.8829	NA	NA	16.4753	0.00205596	0.00205596	0.00306345	47.0145
624	LP_7177	NA	NA	NA	NA	NA	0.812018	0.989964	0.929267	-0.961138	-0.827484	-0.942626	NA	NA	NA	17.174	17.4657	17.2144	21.4316	21.0433	21.2991	1.08359e-05	1.08359e-05	5.38142e-05	-15.7067
625	LP_7171	PC 35:1	15:0/20:1	NA	NA	NA	0.669308	1.05992	0.981183	-1.00767	-0.831105	-0.871633	NA	NA	NA	18.5782	18.7875	18.7395	21.0293	20.5662	20.936	0.000158544	0.000158544	0.000366918	-4.41396
626	LP_7140	NA	NA	NA	NA	NA	-0.98979	-0.967892	-0.769483	0.81964	0.942313	0.965211	NA	NA	NA	21.5604	21.7778	21.8183	18.3933	18.3545	18.7448	2.6175e-05	2.6175e-05	9.58131e-05	9.32641
627	LP_7086	PE 38:3	18:1/20:2 | 18:2/20:1	NA	NA	NA	0.270701	0.620388	1.55221	-0.9289	-0.509281	-1.00512	NA	NA	NA	18.2791	18.5084	18.2375	19.1257	18.9346	19.6349	0.0168151	0.0168151	0.0209804	-1.85331
628	LP_7056	NA	NA	NA	NA	NA	-1.27642	-0.789098	-0.409478	0.371788	1.39103	0.712182	NA	NA	NA	21.1061	21.3112	21.1746	20.8724	20.7744	20.9488	0.0134524	0.0134524	0.017079	1.2588
629	LP_6959	PE 38:6	18:2/20:4 | 18:1/20:5	NA	NA	NA	-1.33776	-0.868091	-0.360621	0.602074	1.11423	0.850167	NA	NA	NA	22.8241	23.2083	23.0102	21.7212	21.3689	22.1019	0.00580256	0.00580256	0.0078623	2.43434
630	LP_6923	PE 38:7	18:2/20:5 | 18:3/20:4	NA	NA	NA	-1.04196	-0.944859	-0.737645	0.9055	0.949388	0.869579	NA	NA	NA	23.0138	23.1083	22.9365	19.0288	18.8197	19.4751	3.99533e-05	3.99533e-05	0.000128188	15.0499
631	LP_6916	NA	NA	NA	NA	NA	NA	NA	-1.49723	0.41931	0.566442	0.511482	NA	NA	NA	21.3865	21.7855	21.6365	NA	NA	16.1888	0.00184415	0.00184415	0.00281112	42.6357
632	LP_6901	NA	NA	NA	NA	NA	-1.08004	-1.08252	-0.508911	0.888126	1.00061	0.782739	NA	NA	NA	21.3569	21.5401	21.1853	18.1473	18.1513	19.0815	0.000894149	0.000894149	0.00150126	7.46812
633	LP_6847	PC 34:2	16:0/18:2 | 16:1/18:1	NA	NA	NA	-1.67213	-0.370966	-0.263632	0.685287	0.4846	1.13684	NA	NA	NA	22.6097	22.5465	22.7521	22.2767	21.8665	22.3106	0.0353438	0.0353438	0.0420172	1.39942
634	LP_6763	NA	NA	NA	NA	NA	-0.946047	-0.983216	-0.804468	0.91425	0.911092	0.908389	NA	NA	NA	22.5226	22.5128	22.5043	16.6058	16.7217	17.1632	4.76329e-06	4.76329e-06	3.18755e-05	51.3763
635	LP_6705	PC 34:5	16:1/18:4|16:2/18:3	NA	NA	NA	-1.0821	-0.786212	-0.856744	0.936798	0.87995	0.908306	NA	NA	NA	20.6146	20.5352	20.5748	18.2068	17.7933	18.1082	3.67045e-05	3.67045e-05	0.000119935	5.81083
636	LP_6675	NA	NA	NA	NA	NA	-0.958292	-1.0634	-0.693833	0.850806	0.991548	0.873167	NA	NA	NA	22.8095	23.2813	22.8845	16.3929	16.7452	17.6317	0.000106341	0.000106341	0.000264369	67.1095
637	LP_6614	NA	NA	NA	-0.993398	-0.907371	1.1087	1.237	1.21938	-0.670814	-0.491071	-0.502424	NA	16.14	15.8248	17.0067	17.6652	17.6236	23.9966	23.5266	23.9321	1.60072e-06	1.56394e-06	1.51235e-05	-83.6676
638	LP_6517	PE 36:4	16:0/20:4 | 16:1/20:3	NA	NA	NA	-1.15428	-1.04703	-0.4565	0.815398	0.94203	0.900379	NA	NA	NA	22.4936	22.6295	22.5848	20.4951	20.38	21.1288	0.00129305	0.00129305	0.00206906	3.73544
639	LP_6461	PE 36:6	NA	NA	NA	NA	-0.51659	-1.05477	-0.897428	0.649983	0.301663	1.51715	NA	NA	NA	17.2412	17.1077	17.5736	16.5877	16.794	16.648	0.0140824	0.0140824	0.0177911	1.54856
640	LP_6331	NA	NA	NA	NA	NA	-1.07646	-1.05567	-0.502601	0.85096	1.17396	0.609809	NA	NA	NA	20.719	21.2126	20.3505	17.8056	17.7738	18.6507	0.00213098	0.00213098	0.00316505	6.42636
641	LP_6274	NA	NA	NA	NA	NA	-1.13555	-1.14422	-0.210895	0.861466	1.19378	0.435418	NA	NA	NA	22.4011	22.6029	22.1424	21.1831	21.1883	21.7499	0.0119249	0.0119249	0.0152483	2.01161
642	LP_6104	PE 34:5	16:1/18:4 | 14:0/20:5	NA	NA	NA	-1.07569	-0.957997	-0.680838	0.869706	0.964384	0.880436	NA	NA	NA	22.7511	22.8941	22.7673	19.9898	19.812	20.4085	0.0001157	0.0001157	0.000282182	6.6533
643	LP_593	NA	NA	NA	NA	NA	-0.959981	-0.841617	-0.91982	0.794262	0.828987	1.09817	NA	NA	NA	21.3525	21.3996	21.765	19.1319	18.9712	19.0258	5.90061e-05	5.90061e-05	0.000170029	5.51263
644	LP_5886	NA	NA	NA	NA	NA	-1.28337	-1.10292	-0.133262	0.863469	0.858801	0.79728	NA	NA	NA	21.0299	21.0257	20.9703	19.2592	19.0968	20.1324	0.00934175	0.00934175	0.0121943	2.85306
645	LP_5777	NA	NA	NA	NA	NA	NA	NA	-1.49459	0.389638	0.596828	0.508122	NA	NA	NA	20.9918	21.5402	21.3054	NA	NA	16.0043	0.00360842	0.00360842	0.00510422	38.715
646	LP_5640	PE 30:0	14:0/16:0	NA	NA	NA	-1.00683	-1.06797	-0.631505	0.845805	0.950503	0.909997	NA	NA	NA	22.8012	23.0278	22.9401	18.659	18.7914	19.6037	0.000207946	0.000207946	0.000452405	14.9805
647	LP_5617	DAG 38:4	16:0/22:4 | 18:0/20:4	NA	NA	NA	-0.682321	-1.31649	-0.639224	0.782366	0.756305	1.09936	NA	NA	NA	19.039	19.0001	19.5116	15.9101	16.8555	16.9197	0.00199849	0.00199849	0.00299515	6.15518
648	LP_5600	DAG 38:5	18:0/20:5	NA	NA	NA	-0.686102	-1.30084	-0.664874	0.812259	0.772649	1.0669	NA	NA	NA	20.2423	20.1783	20.6538	16.8277	17.8211	17.8554	0.00149098	0.00149098	0.00233261	7.24415
649	LP_5392	NA	NA	NA	NA	NA	-0.994016	-1.08703	-0.621487	0.851102	0.979471	0.87196	NA	NA	NA	20.6353	20.8794	20.6749	16.9486	17.1255	17.8341	0.000259208	0.000259208	0.000544008	10.7564
650	LP_5361	DAG 36:5	14:0/22:5	NA	NA	NA	-1.13088	NA	-1.0481	0.6242	0.667136	0.887642	NA	NA	NA	20.5435	20.6476	21.182	NA	16.29	16.4906	0.00048094	0.00048094	0.000897171	21.1228
651	LP_529	NA	NA	NA	NA	NA	-0.72231	-0.720809	-1.05321	0.271498	0.724586	1.50024	NA	NA	NA	21.9194	22.0686	22.324	21.5925	21.592	21.4831	0.0113944	0.0113944	0.0146184	1.46217
652	LP_5261	NA	NA	NA	NA	NA	-0.953267	-1.00998	-0.764454	0.94872	0.842657	0.936321	NA	NA	NA	23.5797	23.3385	23.5515	19.1261	19.255	19.6843	2.37934e-05	2.37934e-05	9.0253e-05	17.5669
653	LP_515	NA	NA	NA	NA	-2.24776	0.244447	0.267784	0.256306	0.410445	0.460789	0.607985	NA	16.2174	NA	22.611	22.7321	23.0861	22.2679	22.2117	22.2403	1.2658e-05	0.016517	0.0206641	1.48431
654	LP_4998	Cer(d14:1/FA 24:0)	NA	NA	NA	NA	-0.951238	-0.950838	-0.830935	0.868372	0.868718	0.995921	NA	NA	NA	22.2569	22.2578	22.5734	17.7423	17.7413	18.0398	6.27124e-06	6.27124e-06	3.7931e-05	22.9684
655	LP_497	NA	NA	NA	NA	-1.17281	-0.65105	-0.68299	-0.64226	1.04117	0.964654	1.14328	NA	19.2394	NA	23.835	23.6762	24.047	20.2561	20.3224	20.3406	8.01023e-06	5.60488e-06	3.59997e-05	11.6832
656	LP_496	NA	NA	NA	NA	NA	-0.733517	-1.00479	-0.981604	1.0075	0.917714	0.794701	NA	NA	NA	21.1027	20.9989	20.8567	18.776	19.0897	18.8028	6.97799e-05	6.97799e-05	0.000191619	4.27698
657	LP_4872	NA	NA	NA	NA	NA	-0.41437	-1.14838	-1.07943	0.798883	0.86143	0.98187	NA	NA	NA	21.5655	21.7024	21.966	17.3032	18.9098	17.4541	0.0018379	0.0018379	0.00280343	14.476
658	LP_4841	Cer(d14:1/FA 23:1)	NA	NA	NA	NA	-1.00339	-0.910967	-0.805388	0.914012	0.746407	1.05932	NA	NA	NA	20.12	19.8502	20.3538	17.183	17.0342	17.3529	7.10626e-05	7.10626e-05	0.000194039	7.55791
659	LP_4784	NA	NA	NA	NA	NA	-0.975235	-0.9543	-0.798213	0.893435	0.815891	1.01842	NA	NA	NA	21.236	21.0477	21.5396	16.7481	16.6973	17.1272	2.35815e-05	2.35815e-05	8.97885e-05	21.3606
660	LP_4371	lysoPC 18:1	FA 18:1	NA	NA	NA	1.00044	0.399531	0.735307	-1.16538	-0.969902	NA	NA	NA	NA	15.9301	16.466	NA	20.2203	21.8677	21.1408	0.00483592	0.00483592	0.00665765	-29.4098
661	LP_3919	NA	NA	NA	NA	NA	-1.01152	-1.04751	-0.619309	0.682412	0.859231	1.13669	NA	NA	NA	20.665	20.9349	21.3585	18.024	18.0789	18.6777	0.000721453	0.000721453	0.00124561	6.61595
662	LP_378	NA	NA	NA	NA	-1.21178	-0.633146	-0.697776	-0.592419	1.0036	0.982143	1.14937	NA	19.8153	NA	24.4664	24.4214	24.7725	20.8945	21.0302	21.1157	1.36935e-05	1.00767e-05	5.10954e-05	11.6318
663	LP_3693	O-Palmitoyl-L-carnitine	NA	NA	NA	NA	-1.1536	NA	-1.02775	0.593885	0.784033	0.803439	NA	NA	NA	20.2514	20.7139	20.7611	NA	16.0009	16.3071	0.000344333	0.000344333	0.000682881	21.4289
664	LP_357	NA	NA	NA	NA	NA	-1.01849	-1.03906	-0.6531	0.841853	0.906581	0.962223	NA	NA	NA	21.2314	21.3508	21.4535	17.7607	17.7987	18.4729	0.000155774	0.000155774	0.000361652	10.0872
665	LP_241	NA	NA	NA	NA	NA	-1.05858	-0.852876	-0.815866	0.866621	0.884385	0.976318	NA	NA	NA	22.6271	22.6548	22.7979	19.9511	19.6309	20.0087	2.54482e-05	2.54482e-05	9.44652e-05	7.10927
666	LP_1477	NA	NA	NA	NA	NA	-0.344536	-0.858247	-1.30541	0.358104	1.09658	1.05351	NA	NA	NA	21.7934	22.0578	22.0423	21.3578	21.5418	21.1977	0.0103207	0.0103207	0.0133339	1.51436
667	LP_1339	NA	NA	NA	NA	NA	-1.49536	NA	NA	0.388033	0.542534	0.564791	NA	NA	NA	21.2667	21.5827	21.6282	NA	17.4144	NA	0.00309421	0.00309421	0.00443369	16.8908
668	LP_12066	NA	NA	NA	NA	NA	1.49556	0.918442	-0.138357	-0.88685	-0.968008	-0.420792	NA	NA	NA	21.8903	21.8662	22.0284	22.4254	22.5965	22.1121	0.0404514	0.0404514	0.0477219	-1.36577
669	LP_12028	TAG 64:10	20:4/22:1/22:5 | 20:5/22:1/22:4	NA	NA	NA	-0.796479	-0.820273	-0.976348	0.297869	1.0561	1.23913	NA	NA	NA	19.9046	20.2479	20.3307	19.3984	19.4092	19.3277	0.00415978	0.00415978	0.00580965	1.72028
670	LP_12011	TAG 64:11	20:5/20:5/24:1	NA	NA	NA	-0.559885	-1.22723	-0.678995	0.500833	1.501	0.464278	NA	NA	NA	20.8477	21.1662	20.836	20.2973	20.5099	20.4719	0.0143587	0.0143587	0.0181204	1.43754
671	LP_11908	TAG 62:3	18:1/20:1/24:1 | 16:1/20:1/26:1 | 18:1/18:1/26:1 | 18:1/22:1/22:1 | 20:1/20:1/22:1 | 16:1/22:1/24:1	NA	NA	NA	0.138795	1.26252	1.11173	-1.00524	-0.796383	-0.71142	NA	NA	NA	18.5865	18.6543	18.682	19.3236	18.9583	19.2746	0.00989717	0.00989717	0.0128685	-1.45858
672	LP_11902	NA	NA	NA	NA	NA	-0.715072	-0.675073	-1.2725	0.711328	1.01964	0.931679	NA	NA	NA	22.2311	22.738	22.5934	19.9521	19.8864	18.9701	0.00114343	0.00114343	0.00186179	7.55781
673	LP_11891	TAG 62:4	18:1/20:2/24:1 | 18:2/22:1/22:1 | 18:1/18:2/26:1 | 18:2/20:1/24:1	NA	NA	NA	0.0634319	1.40152	0.916887	-0.801763	-1.17727	-0.402804	NA	NA	NA	18.1892	18.1446	18.2366	18.4508	18.2919	18.3932	0.0243522	0.0243522	0.0294951	-1.1396
674	LP_11874	TAG 62:5	16:0/22:5/24:0	NA	NA	NA	-1.21951	-0.635939	-0.809772	0.652564	0.979904	1.03276	NA	NA	NA	18.8558	19.1537	19.2018	17.6833	17.1522	17.5251	0.00106754	0.00106754	0.00175301	3.06727
675	LP_11863	NA	NA	NA	NA	NA	0.679351	0.485021	0.319301	-1.48367	NA	NA	NA	NA	NA	19.1906	NA	NA	21.4054	21.624	21.219	0.010885	0.010885	0.0140036	-4.67681
676	LP_11862	NA	NA	NA	NA	NA	-0.944895	-0.830661	-0.945919	0.720894	1.02823	0.972346	NA	NA	NA	20.8049	21.144	21.0823	19.0935	18.9675	18.9664	5.86168e-05	5.86168e-05	0.000169297	4.00359
677	LP_11657	NA	NA	NA	NA	NA	NA	NA	1.46406	-0.424925	-0.258742	-0.780395	NA	NA	NA	21.1577	21.2524	20.9552	NA	NA	22.2338	0.0239591	0.0239591	0.0290645	-2.16157
678	LP_11581	TAG 61:10	19:0/20:5/22:5	NA	NA	NA	-0.970097	-0.879886	-0.872444	0.735366	1.05904	0.92802	NA	NA	NA	22.3216	22.7132	22.5547	20.3672	20.2581	20.3762	5.22905e-05	5.22905e-05	0.00015636	4.5819
679	LP_11546	NA	NA	NA	NA	NA	-0.67762	-0.633193	-1.30498	0.549683	1.04694	1.01916	NA	NA	NA	24.1634	24.4523	24.4362	23.4762	23.4503	23.0858	0.00297202	0.00297202	0.00426917	2.01839
680	LP_11494	TAG 60:7	NA	NA	NA	NA	0.549921	1.01651	0.586358	NA	-1.03631	-1.11648	NA	NA	NA	NA	23.4458	23.4345	23.7372	23.671	23.6761	0.00274546	0.00274546	0.00400077	-1.19302
681	LP_11470	NA	NA	NA	NA	-1.07019	-0.568301	-0.780593	-0.751191	1.01999	1.12933	1.02095	NA	16.3419	NA	20.9246	21.1643	20.9267	16.9768	17.4423	17.0413	3.27981e-05	2.04066e-05	8.09363e-05	14.4377
682	LP_11426	TAG 60:9	16:0/22:4/22:5 | 20:1/20:3/20:5 | 20:1/20:4/20:4 | 18:1/20:4/22:4 | 20:3/20:3/20:3	NA	NA	NA	-1.05032	-0.804792	-0.863742	0.746057	0.970581	1.00222	NA	NA	NA	24.0564	24.2561	24.2842	22.677	22.4586	22.6245	7.78509e-05	7.78509e-05	0.000207943	3.05711
683	LP_11413	NA	NA	NA	NA	NA	-1.13448	-0.776776	-0.775345	0.723484	0.811137	1.15198	NA	NA	NA	20.8051	20.8434	20.9922	20.1497	19.9935	20.1504	0.000537691	0.000537691	0.000979679	1.71993
684	LP_11395	NA	NA	NA	NA	NA	0.65668	0.510101	0.318796	-1.48558	NA	NA	NA	NA	NA	23.5082	NA	NA	25.1891	25.3126	25.028	0.0096156	0.0096156	0.0125165	-3.17847
685	LP_11394	TAG 60:10	16:1/22:4/22:5 | 16:0/22:5/22:5	NA	NA	NA	-0.801955	-0.645122	-1.23724	0.822654	0.942376	0.919288	NA	NA	NA	26.1213	26.424	26.3656	22.4097	22.0131	20.9124	0.000585699	0.000585699	0.00105117	23.0268
686	LP_11353	TAG 60:11	16:1/22:5/22:5 | 18:1/20:5/22:5	NA	NA	NA	0.822745	0.99127	0.838372	-1.32417	-0.631739	-0.696473	NA	NA	NA	25.3241	25.6835	25.6499	26.5259	26.4384	26.4465	0.00147138	0.00147138	0.00230351	-1.88917
687	LP_11318	TAG 59:5	19:0/20:1/20:4 | 16:0/20:4/23:1	NA	NA	NA	-1.14506	-0.846593	-0.688709	0.829252	0.705536	1.14558	NA	NA	NA	20.627	20.4679	21.0338	18.4721	18.0883	18.6751	0.000673728	0.000673728	0.00117636	4.91684
688	LP_11314	TAG 60:12	18:2/20:5/22:5	NA	NA	NA	1.13371	0.82803	0.731419	-1.0941	-0.895852	-0.703202	NA	NA	NA	23.8042	23.909	24.0109	24.8205	24.9821	24.7694	0.000410989	0.000410989	0.000788949	-1.93093
689	LP_11249	NA	NA	NA	NA	NA	-1.08483	-0.773107	-0.863803	0.826173	0.938781	0.956782	NA	NA	NA	21.6205	21.7792	21.8045	19.3677	18.9286	19.24	5.68497e-05	5.68497e-05	0.000165959	5.88057
690	LP_11213	NA	NA	NA	NA	-2.16655	0.039308	0.0817209	0.0901017	0.566445	0.648387	0.740585	NA	16.1278	NA	22.249	22.4325	22.639	21.1633	21.0683	21.1821	7.71266e-06	0.000383664	0.000745763	2.46613
691	LP_11175	NA	NA	NA	NA	NA	-0.77982	-0.994589	-0.956887	0.906658	0.898917	0.925722	NA	NA	NA	21.8803	21.868	21.9107	18.8494	19.1918	18.9095	1.06967e-05	1.06967e-05	5.34308e-05	7.47864
692	LP_11135	TAG 59:11	17:1/20:5/22:5 | 17:1/21:5/21:5 | 16:1/20:5/23:5	NA	NA	NA	-0.616261	-0.931993	-1.10553	0.731017	1.23205	0.690721	NA	NA	NA	22.6454	22.8844	22.6261	21.8519	22.0025	21.7691	0.00142436	0.00142436	0.00223745	1.79515
693	LP_11131	DGDG 36:5	NA	NA	NA	NA	-0.699803	-0.980682	-0.959343	0.953215	0.457787	1.22883	NA	NA	NA	17.8271	17.5835	17.9626	16.8763	17.0144	16.8868	0.00192824	0.00192824	0.00290679	1.8216
694	LP_11071	TAG 58:6	16:1/20:1/22:4 | 18:0/20:3/20:3 | 18:1/18:1/22:4 | 18:0/18:1/22:5 | 16:1/20:0/22:5 | 16:0/20:1/22:5 | 18:1/20:1/20:4 | 18:1/20:0/20:5 | 18:0/20:1/20:5 | 16:0/20:5/22:1 | 16:1/20:4/22:1	NA	NA	NA	-1.00793	-1.23188	-0.367397	0.897763	1.03432	0.675115	NA	NA	NA	24.9293	24.9545	24.8883	24.5373	24.5785	24.6964	0.00339858	0.00339858	0.00483395	1.24832
695	LP_10997	TAG 58:8	18:1/18:2/22:5 | 18:1/20:2/20:5 | 18:2/20:3/20:3 | 18:2/20:2/20:4 | 18:1/20:3/20:4 | 18:2/20:1/20:5	NA	NA	NA	0.799946	0.960862	0.822419	-1.09841	-1.2176	-0.267219	NA	NA	NA	24.2001	24.1753	24.373	24.6286	24.5951	24.5998	0.00473758	0.00473758	0.00654457	-1.28199
696	LP_10995	NA	NA	NA	NA	NA	-1.06075	-0.845638	-0.814801	0.777597	1.00628	0.937311	NA	NA	NA	22.0437	22.2886	22.2147	20.305	20.0746	20.3381	6.05981e-05	6.05981e-05	0.000173775	3.84532
697	LP_10970	TAG 57:2	NA	NA	NA	NA	-1.21374	-0.763689	-0.703556	0.706199	0.988728	0.986061	NA	NA	NA	21.2362	21.4755	21.4732	19.9912	19.6101	20.0422	0.000659469	0.000659469	0.00115669	2.85563
698	LP_10925	TAG 58:10	16:0/20:5/22:5	NA	-2.1445	NA	0.0644775	0.0205688	0.0141639	0.647432	0.708274	0.689582	NA	NA	16.5483	28.6524	28.9162	28.8351	25.9347	26.1251	25.9069	3.29239e-07	1.10552e-05	5.47206e-05	7.02418
699	LP_10891	TAG 58:11	0	NA	NA	NA	-0.893305	-0.821934	-1.01519	0.84947	0.889319	0.991636	NA	NA	NA	28.1062	28.1466	28.2504	26.412	26.3396	26.2161	1.33959e-05	1.33959e-05	6.14808e-05	3.59301
700	LP_10865	TAG 57:5	16:0/19:0/22:5 | 18:1/19:0/20:4	NA	NA	NA	-0.917848	-0.953692	-0.86173	0.811236	0.971924	0.95011	NA	NA	NA	24.3933	24.747	24.699	20.5082	20.5871	20.7106	5.70595e-06	5.70595e-06	3.61477e-05	16.1234
701	LP_10856	NA	NA	NA	NA	NA	-0.951099	-0.920459	-0.86506	0.86444	0.930955	0.941224	NA	NA	NA	22.1567	22.3633	22.3952	16.6114	16.5162	16.7835	7.9507e-07	7.9507e-07	9.90331e-06	50.8457
702	LP_10787	NA	NA	NA	NA	NA	-1.01662	-0.868075	-0.846887	0.879399	0.985583	0.8666	NA	NA	NA	21.0392	21.2003	21.0198	18.3871	18.1617	18.4193	9.87809e-06	9.87809e-06	5.0974e-05	6.79141
703	LP_10784	TAG 57:8	18:1/18:2/21:5 | 18:2/19:2/20:4 | 18:1/19:2/20:5 | 19:2/19:3/19:3	NA	NA	NA	-0.495521	-0.597253	-1.23457	0.564063	0.174247	1.58904	NA	NA	NA	22.7673	22.681	22.994	22.5103	22.5329	22.3694	0.0321343	0.0321343	0.038379	1.2686
704	LP_10715	NA	NA	NA	NA	NA	-0.88022	-0.999232	-0.854855	0.866153	0.914689	0.953465	NA	NA	NA	23.3765	23.4845	23.5707	19.2274	19.4922	19.5486	3.70666e-06	3.70666e-06	2.72028e-05	16.616
705	LP_10658	PI 40:6	20:5/20:1	NA	NA	NA	0.472551	0.710063	1.38704	-0.722004	-0.678417	-1.16923	NA	NA	NA	18.9828	19.0161	18.6413	20.0763	19.895	20.5933	0.00559223	0.00559223	0.00760399	-2.47614
706	LP_1064	NA	NA	NA	NA	NA	NA	NA	1.45824	-0.817449	-0.316954	-0.323832	NA	NA	NA	20.6766	20.8364	20.8342	NA	NA	21.4033	0.0278432	0.0278432	0.0334957	-1.53778
707	LP_10634	TAG 56:5	16:1/18:0/22:4 | 16:0/18:0/22:5 | 16:0/18:1/22:4 | 16:0/20:1/20:4 | 16:1/20:1/20:3 | 16:0/20:0/20:5 | 16:1/20:0/20:4 | 18:1/18:1/20:3 | 18:0/18:1/20:4 | 18:0/18:0/20:5	NA	NA	NA	-0.991562	-0.770678	-0.95066	0.773679	0.827769	1.11145	NA	NA	NA	25.5332	25.6063	25.9901	23.4441	23.1453	23.2006	0.000131817	0.000131817	0.000313895	5.45096
708	LP_10555	NA	NA	NA	NA	-1.84884	-0.172405	-0.36187	-0.260983	0.791416	0.854058	0.998624	NA	16.1957	NA	22.7867	22.9431	23.304	19.9077	20.3807	20.1596	4.56979e-05	0.000153418	0.000357615	7.2699
709	LP_10499	NA	NA	NA	NA	NA	-1.03482	-0.847993	-0.819935	0.686776	0.877581	1.1384	NA	NA	NA	24.2942	24.5141	24.8147	22.525	22.3097	22.5574	0.000256074	0.000256074	0.000537918	4.21917
710	LP_10494	NA	NA	NA	NA	NA	-1.15594	-0.783437	-0.753378	0.754315	1.10094	0.837497	NA	NA	NA	20.3455	21.0039	20.5035	17.4246	16.7171	17.4817	0.000418306	0.000418306	0.000801004	10.6281
711	LP_10473	TAG 55:2	NA	NA	NA	NA	-1.15083	-0.762758	-0.796367	0.82087	0.971423	0.917661	NA	NA	NA	23.4966	23.6452	23.5921	21.934	21.5511	21.9009	0.00016369	0.00016369	0.000374402	3.44053
712	LP_10463	NA	NA	NA	NA	-1.40685	-0.608975	-0.603757	-0.425891	0.945106	1.00004	1.10032	NA	16.4404	NA	21.1516	21.2616	21.4625	18.049	18.0386	18.4053	3.23317e-05	3.21395e-05	0.00011035	8.73963
713	LP_10460	NA	NA	NA	NA	NA	-1.17254	-0.778505	-0.754432	0.830257	0.97182	0.903405	NA	NA	NA	22.2744	22.648	22.4674	18.0296	16.9899	18.0931	0.000218646	0.000218646	0.000471258	27.0786
714	LP_10436	NA	NA	NA	NA	NA	-1.13198	-0.77748	-0.805594	0.837984	0.913665	0.963408	NA	NA	NA	20.8974	21.0566	21.1612	17.5003	16.7548	17.4411	0.000110652	0.000110652	0.000272745	13.9902
715	LP_10432	NA	NA	NA	NA	-1.03201	-0.199788	-0.137891	NA	NA	NA	1.36968	NA	16.7458	NA	NA	NA	21.2556	18.4247	18.3085	NA	0.0252691	0.0221716	0.027109	7.40754
716	LP_10425	NA	NA	NA	NA	-1.72379	-0.471256	-0.315038	-0.288388	0.83779	0.977557	0.983127	NA	17.3746	NA	21.1718	21.379	21.3872	19.4629	19.2313	19.5024	3.03991e-05	6.42274e-05	0.000180963	3.76805
717	LP_10369	NA	NA	NA	NA	NA	NA	-1.15402	NA	0.611446	0.542569	NA	NA	NA	NA	21.4664	21.4164	NA	20.1863	NA	NA	0.0219285	0.0219285	0.0268543	2.38689
718	LP_10361	NA	NA	NA	NA	-1.23085	-0.646282	-0.568425	-0.66759	1.02482	0.860109	1.22822	NA	16.0889	NA	21.7725	21.3575	22.285	17.758	17.5618	17.5081	0.000149863	0.000113595	0.000278813	18.3245
719	LP_10328	NA	NA	NA	NA	-1.7762	-0.259461	-0.417202	-0.289808	0.835332	0.915107	0.992236	NA	17.6821	NA	22.6459	22.7975	22.9441	20.2652	20.565	20.5073	1.92447e-05	4.84829e-05	0.000148056	5.09824
720	LP_10200	NA	NA	NA	NA	NA	-1.09562	-0.813053	-0.814504	0.861325	0.930026	0.93183	NA	NA	NA	23.2455	23.4922	23.4987	17.2324	16.2177	17.2272	4.75384e-05	4.75384e-05	0.000145772	91.7556
721	LP_10167	NA	NA	NA	NA	NA	-0.688008	-1.21294	-0.78635	0.754999	0.974957	0.957344	NA	NA	NA	20.8132	21.0826	21.061	18.4033	19.0461	18.9257	0.00052332	0.00052332	0.000960042	4.57529
722	LP_10159	NA	NA	NA	NA	NA	-1.11718	-0.835013	-0.766804	0.868528	0.936039	0.914425	NA	NA	NA	20.8235	20.9879	20.9353	16.6771	15.9903	16.8431	7.68084e-05	7.68084e-05	0.000206433	21.289
723	LP_10115	PI 38:6	18:1/20:5	NA	NA	NA	-1.23051	-1.11377	-0.0602185	0.880985	1.15231	0.371198	NA	NA	NA	21.1723	21.2965	20.9388	20.2588	20.2054	20.7413	0.021419	0.021419	0.0262581	1.66328
724	LP_10069	NA	NA	NA	NA	NA	-0.867526	-0.877961	-0.985274	0.82295	0.887942	1.01987	NA	NA	NA	21.4167	21.4738	21.5898	19.9209	19.93	19.8265	1.23201e-05	1.23201e-05	5.81614e-05	3.03347
725	LP_10066	TAG 54:6	16:1/16:1/22:4|14:0/18:1/22:5|16:0/16:1/22:5	NA	NA	NA	-0.959716	-0.837382	-0.934448	0.809359	0.928834	0.993353	NA	NA	NA	27.1515	27.27	27.3341	25.5172	25.3958	25.4209	9.98024e-06	9.98024e-06	5.10352e-05	3.49963
726	LP_10058	NA	NA	NA	NA	NA	NA	-1.2147	-0.937064	0.512224	0.678324	0.961211	NA	NA	NA	21.6073	21.7504	21.9942	20.1191	NA	20.3584	0.00285763	0.00285763	0.00413562	2.91851
727	LP_10023	NA	NA	NA	NA	NA	-1.11578	-0.830298	-0.764753	0.759596	0.96682	0.984414	NA	NA	NA	21.3767	21.8752	21.9175	17.5519	16.8651	17.7096	0.000153861	0.000153861	0.000357928	20.3597
728	LN_7051	NA	NA	NA	NA	NA	-1.10116	-1.35102	0.0916873	0.993785	0.810356	0.556344	NA	NA	NA	19.9727	19.8765	19.7433	18.743	18.874	19.4996	0.02728	0.02728	0.0328693	1.77187
729	LN_6824	NA	NA	NA	NA	NA	-1.07233	-0.845183	-0.806517	0.822471	0.9717	0.92986	NA	NA	NA	22.2499	22.6156	22.5131	18.1625	17.6058	18.2573	4.2446e-05	4.2446e-05	0.000134026	21.8716
730	LN_6748	NA	NA	NA	NA	NA	-1.11689	-0.713009	-0.869899	0.731116	1.07115	0.897531	NA	NA	NA	20.4559	20.7091	20.5798	19.3807	19.08	19.2639	0.000299918	0.000299918	0.000612256	2.5316
731	LN_6736	NA	NA	NA	NA	NA	-1.01072	-0.886782	-0.827777	0.823766	1.05167	0.849844	NA	NA	NA	19.3867	19.7167	19.4244	16.9097	16.7303	16.9952	3.54802e-05	3.54802e-05	0.000119198	6.19403
732	LN_6735	NA	NA	NA	NA	NA	-1.08699	-0.864637	-0.770519	0.866443	0.975946	0.879754	NA	NA	NA	22.3408	22.5695	22.3686	18.7265	18.2623	18.923	5.41403e-05	5.41403e-05	0.000160294	13.8237
733	LN_6729	NA	NA	NA	NA	NA	-1.02666	-0.83198	-0.871349	0.843254	0.985675	0.901057	NA	NA	NA	20.8337	21.0271	20.9122	18.5599	18.2957	18.5065	1.48691e-05	1.48691e-05	6.5385e-05	5.54153
734	LN_6695	NA	NA	NA	NA	NA	-0.909228	-1.00445	-0.820063	0.912092	0.93058	0.891065	NA	NA	NA	24.4809	24.5175	24.4393	20.6864	20.8749	21.0515	4.75108e-06	4.75108e-06	3.18755e-05	12.1955
735	LN_6687	NA	NA	NA	NA	NA	0.428064	0.346062	1.62485	-0.595708	-0.70657	-1.0967	NA	NA	NA	18.5246	18.4493	18.1846	19.1636	19.2193	20.0314	0.0221167	0.0221167	0.0270562	-2.12181
736	LN_6675	NA	NA	NA	NA	NA	0.601639	0.569417	1.40779	-0.624598	-0.850126	-1.10412	NA	NA	NA	19.9219	19.7394	19.5339	20.888	20.9141	21.5664	0.00500579	0.00500579	0.00685891	-2.62276
737	LN_6556	NA	NA	NA	NA	NA	-0.975579	-0.914031	-0.846266	0.883075	0.912832	0.939969	NA	NA	NA	22.3559	22.4061	22.4519	19.3244	19.2206	19.4388	1.49709e-06	1.49709e-06	1.47267e-05	8.43671
738	LN_6534	NA	NA	NA	NA	NA	-1.12968	-0.814153	-0.761861	0.741639	0.952319	1.01174	NA	NA	NA	21.5471	21.6944	21.736	20.459	20.2384	20.4956	0.000215871	0.000215871	0.000466145	2.39743
739	LN_6530	NA	NA	NA	NA	NA	NA	NA	-1.49707	0.434023	0.583368	0.479677	NA	NA	NA	20.6257	20.987	20.7362	NA	NA	15.9548	0.00195414	0.00195414	0.00293976	28.4069
740	LN_6492	PI 38:4	18:0/20:4	NA	NA	NA	-1.14382	-1.22018	-0.168481	0.915365	0.929001	0.688118	NA	NA	NA	23.585	23.5962	23.4001	21.8466	21.9088	22.7027	0.00828458	0.00828458	0.0109313	2.59256
741	LN_6434	NA	NA	NA	NA	NA	-1.08602	-0.820616	-0.814473	0.805868	0.945937	0.969307	NA	NA	NA	19.5377	19.7352	19.7682	17.2442	16.87	17.2529	6.11234e-05	6.11234e-05	0.000174776	5.88884
742	LN_6276	NA	NA	NA	NA	NA	-1.00387	-0.892309	-0.837718	0.867542	0.931844	0.934507	NA	NA	NA	25.2942	25.4093	25.4141	22.144	21.9443	22.2418	4.45247e-06	4.45247e-06	3.04149e-05	9.5964
743	LN_6178	NA	NA	NA	NA	NA	-1.03432	-1.08651	-0.569364	0.881631	0.984305	0.824252	NA	NA	NA	22.2903	22.4713	22.1891	18.8201	18.9122	19.732	0.000466251	0.000466251	0.000875037	8.95174
744	LN_6120	NA	NA	NA	NA	NA	-1.17538	-0.832571	-0.691391	0.790743	0.971938	0.936664	NA	NA	NA	19.9347	20.0486	20.0265	18.9136	18.6979	19.0024	0.000306912	0.000306912	0.000621608	2.19155
745	LN_6084	NA	NA	NA	NA	NA	-0.957497	-0.992101	-0.780975	0.958223	0.896398	0.875952	NA	NA	NA	20.2348	20.1396	20.1082	17.2324	17.2857	17.5574	1.29145e-05	1.29145e-05	5.96593e-05	6.9759
746	LN_6069	NA	NA	NA	NA	NA	-1.02646	-0.859597	-0.846036	0.863419	0.945011	0.923664	NA	NA	NA	20.7919	20.9764	20.9281	16.8944	16.5169	16.9251	8.49175e-06	8.49175e-06	4.60687e-05	17.3877
747	LN_6047	NA	NA	NA	NA	NA	-1.23701	-0.786204	-0.660459	0.811624	0.983302	0.888746	NA	NA	NA	20.9663	21.1748	21.06	19.0248	18.4771	19.1776	0.000599659	0.000599659	0.00107208	4.51221
748	LN_5963	NA	NA	NA	NA	NA	0.634346	0.57092	0.960592	-1.0414	NA	-1.12445	NA	NA	NA	16.0734	NA	15.8793	19.8405	19.9887	20.751	0.00146356	0.00146356	0.00229281	-18.5979
749	LN_5780	NA	NA	NA	NA	NA	-0.987763	-0.931724	-0.808899	0.992293	0.939602	0.796492	NA	NA	NA	21.4759	21.4283	21.2989	19.7369	19.6863	19.8479	2.08893e-05	2.08893e-05	8.22161e-05	3.12525
750	LN_5698	NA	NA	NA	NA	NA	-0.947825	-0.973862	-0.811625	0.891679	0.963169	0.878464	NA	NA	NA	22.5972	22.8288	22.5544	16.5541	16.6385	17.0797	5.6157e-06	5.6157e-06	3.59997e-05	59.8278
751	LN_5635	MGDG 34:5	NA	NA	NA	NA	-0.66654	-1.35596	-0.506413	0.852926	0.432613	1.24338	NA	NA	NA	18.1113	17.9769	18.2362	17.4048	17.6253	17.6765	0.00856991	0.00856991	0.0112501	1.45325
752	LN_5469	NA	NA	NA	NA	NA	-1.04719	-0.981641	-0.686004	0.889518	0.990276	0.835038	NA	NA	NA	22.307	22.6009	22.1481	16.8486	16.6574	17.711	0.000112774	0.000112774	0.000277386	38.8448
753	LN_5429	NA	NA	NA	NA	NA	-1.12107	-0.996531	-0.555167	0.773406	1.09102	0.808345	NA	NA	NA	22.1262	22.5345	22.1711	19.8514	19.6913	20.4186	0.000860033	0.000860033	0.0014524	4.89118
754	LN_5401	NA	NA	NA	NA	NA	-0.928731	-1.00198	-0.800172	0.895618	0.976693	0.858576	NA	NA	NA	22.4582	22.7157	22.3406	16.4322	16.6648	17.0731	1.19279e-05	1.19279e-05	5.72039e-05	55.0051
755	LN_5395	NA	NA	NA	NA	NA	-0.987426	-1.01635	-0.716996	0.877706	0.989116	0.853947	NA	NA	NA	22.4714	22.7456	22.413	17.8112	17.8824	18.5477	6.35384e-05	6.35384e-05	0.000179426	22.0527
756	LN_539	NA	NA	NA	NA	NA	NA	-1.48481	NA	0.693548	0.420868	0.370396	NA	NA	NA	19.7479	19.4507	19.3957	17.3735	NA	NA	0.0101251	0.0101251	0.0131134	4.46282
757	LN_5243	NA	NA	NA	NA	NA	-1.06524	-0.977359	-0.66208	0.893823	1.03423	0.776619	NA	NA	NA	22.3781	22.66	22.1427	18.6208	18.4443	19.2538	0.000229413	0.000229413	0.000489644	12.3003
758	LN_5234	NA	NA	NA	NA	NA	-1.02547	NA	-1.15831	0.676168	0.672848	0.834756	NA	NA	NA	19.5342	19.5275	19.856	NA	16.0821	15.8127	0.000222186	0.000222186	0.000477556	12.9227
759	LN_5152	NA	NA	NA	NA	NA	-1.08451	-0.999488	-0.5984	0.876904	1.08704	0.718452	NA	NA	NA	21.0747	21.3764	20.8471	18.3802	18.2581	18.9561	0.000627773	0.000627773	0.00111119	5.92969
760	LN_5151	NA	NA	NA	NA	NA	-1.00054	-0.975088	-0.745919	0.853658	1.03007	0.837818	NA	NA	NA	21.7478	22.2492	21.7028	16.5503	16.478	17.2016	5.81093e-05	5.81093e-05	0.000168351	35.6692
761	LN_5116	NA	NA	NA	NA	NA	-1.03159	-1.04239	-0.630078	0.936274	0.964793	0.802996	NA	NA	NA	22.7869	22.8474	22.5038	18.5842	18.6071	19.4599	0.000237735	0.000237735	0.00050535	14.211
762	LN_5062	NA	NA	NA	NA	NA	-0.906648	-1.02731	-0.794121	0.950764	0.954314	0.823001	NA	NA	NA	21.014	21.0216	20.742	16.8029	17.0598	17.2994	2.21666e-05	2.21666e-05	8.58721e-05	14.64
763	LN_4944	NA	NA	NA	NA	NA	-0.809016	-1.0797	-0.836392	0.856854	0.913896	0.954355	NA	NA	NA	21.0216	21.1541	21.248	16.5254	17.1538	17.0903	3.64346e-05	3.64346e-05	0.00011963	18.6109
764	LN_491	NA	NA	NA	NA	NA	-0.297485	-1.57707	-0.511634	0.406859	0.85147	1.12786	NA	NA	NA	19.7722	19.9106	19.9966	19.1548	19.553	19.4863	0.0237755	0.0237755	0.0288872	1.40941
765	LN_4846	NA	NA	NA	NA	NA	NA	NA	-1.49715	0.413022	0.554158	0.529969	NA	NA	NA	21.4628	21.8086	21.7493	NA	NA	16.7829	0.00190075	0.00190075	0.00287607	29.6639
766	LN_4824	NA	NA	NA	NA	NA	-1.05956	-1.02545	-0.603343	0.859349	1.07365	0.755352	NA	NA	NA	19.8798	20.2953	19.6781	16.2252	16.159	17.0436	0.000502135	0.000502135	0.000928867	11.12
767	LN_4818	NA	NA	NA	NA	NA	-1.20335	-1.04875	-0.36822	0.863647	0.995959	0.760708	NA	NA	NA	19.7105	19.8889	19.5717	17.1316	16.9231	18.0493	0.00275858	0.00275858	0.00401737	5.11841
768	LN_4816	NA	NA	NA	NA	NA	-0.902647	-0.749716	-0.517121	1.05002	1.11946	NA	NA	NA	NA	22.9906	23.1829	NA	18.0065	17.583	18.6506	0.00115767	0.00115767	0.00187969	32.1499
769	LN_4783	NA	NA	NA	NA	NA	-0.996678	-1.006	-0.717685	0.875587	0.997406	0.847375	NA	NA	NA	24.0908	24.3177	24.0383	20.5863	20.6037	21.1233	6.64278e-05	6.64278e-05	0.000185584	10.3951
770	LN_4708	NA	NA	NA	NA	NA	-0.939857	-1.16578	-0.534598	0.900053	1.14177	0.598409	NA	NA	NA	20.3814	20.7655	19.902	17.0986	17.4577	18.1016	0.00191249	0.00191249	0.00288868	6.94988
771	LN_4706	NA	NA	NA	NA	NA	-0.956529	-1.0784	-0.676824	0.889066	0.990303	0.832387	NA	NA	NA	20.4771	20.6885	20.3587	16.3675	16.6221	17.2063	0.000143781	0.000143781	0.000339593	13.7004
772	LN_4671	NA	NA	NA	NA	NA	-1.15115	-1.14934	-0.251472	0.835925	1.10242	0.613615	NA	NA	NA	22.1657	22.3694	21.9958	20.6483	20.6469	21.3346	0.00680934	0.00680934	0.00912323	2.46296
773	LN_4666	NA	NA	NA	NA	NA	-0.967288	-1.00035	-0.75555	0.81651	1.01818	0.888499	NA	NA	NA	20.1516	20.5498	20.2938	16.5643	16.6295	17.0476	4.751e-05	4.751e-05	0.000145772	11.9968
774	LN_4620	NA	NA	NA	NA	NA	-1.06607	-1.16869	-0.404374	0.919917	0.930436	0.788782	NA	NA	NA	20.0035	20.0157	19.8516	17.5844	17.7033	18.4697	0.00195519	0.00195519	0.00293976	4.10626
775	LN_4599	NA	NA	NA	NA	NA	-1.25962	-1.06889	-0.244443	0.863756	0.901137	0.808059	NA	NA	NA	20.4875	20.5276	20.4278	18.4146	18.2101	19.2989	0.00537805	0.00537805	0.00734292	3.57951
776	LN_4575	NA	NA	NA	NA	NA	-1.23663	-1.03539	-0.226322	0.702839	1.24531	0.55019	NA	NA	NA	19.2341	19.8672	19.056	17.2057	16.9708	18.1498	0.0112084	0.0112084	0.0143877	3.84679
777	LN_449	4-Aminobenzoic acid|Anthranilic acid	NA	NA	NA	NA	-1.07138	-1.07785	NA	0.757598	0.967943	0.42369	NA	NA	NA	17.6366	17.8129	17.3566	16.0977	16.1031	NA	0.00313852	0.00313852	0.00449441	2.83158
778	LN_4478	NA	NA	NA	NA	NA	0.595186	0.585541	1.36243	-1.21669	-0.455158	-0.871307	NA	NA	NA	18.079	18.9875	18.4911	20.229	20.2405	21.1558	0.00745887	0.00745887	0.0099209	-4.06311
779	LN_4477	NA	NA	NA	NA	NA	-1.14811	-1.02491	-0.480561	0.866729	1.05594	0.730913	NA	NA	NA	22.6732	22.9722	22.4587	19.6848	19.4902	20.5448	0.00143109	0.00143109	0.0022465	6.93918
780	LN_4471	NA	NA	NA	NA	NA	-1.14565	NA	-1.03888	0.646934	0.707245	0.830355	NA	NA	NA	22.7907	23.0022	23.4338	NA	16.5055	16.8798	0.000187535	0.000187535	0.000416206	83.4529
781	LN_4452	NA	NA	NA	NA	NA	NA	NA	-1.49479	0.515822	0.590348	0.388619	NA	NA	NA	20.6138	20.7613	20.3622	NA	NA	16.6361	0.00347432	0.00347432	0.00493562	15.3805
782	LN_4425	NA	NA	NA	NA	NA	-1.17688	-1.12443	-0.286806	0.812146	1.01394	0.76203	NA	NA	NA	19.783	20.0826	19.7086	16.9082	16.8303	18.1516	0.00444677	0.00444677	0.00617326	5.90277
783	LN_4308	NA	NA	NA	NA	NA	-1.23595	-0.986264	-0.408805	0.882503	0.986291	0.762231	NA	NA	NA	21.966	22.101	21.8096	19.5358	19.2111	20.2868	0.00228473	0.00228473	0.0033761	4.86002
784	LN_4189	NA	NA	NA	NA	NA	-1.20873	NA	-0.969002	0.689644	0.651285	0.8368	NA	NA	NA	22.9727	22.8423	23.4731	NA	16.5185	17.3335	0.000558428	0.000558428	0.00101163	72.0045
785	LN_4137	NA	NA	NA	NA	NA	-1.11444	-1.04959	-0.498285	0.846337	1.0545	0.761476	NA	NA	NA	21.2806	21.7012	21.1091	17.4498	17.3187	18.5637	0.00115353	0.00115353	0.00187684	12.0107
786	LN_4084	NA	NA	NA	NA	NA	-1.04339	-1.05114	-0.607606	0.8648	0.946168	0.891159	NA	NA	NA	22.5003	22.6871	22.5608	18.1007	18.1185	19.1192	0.000265067	0.000265067	0.000554797	17.5886
787	LN_3971	NA	NA	NA	NA	NA	-1.00369	-0.974911	-0.738528	0.980996	0.751275	0.984863	NA	NA	NA	20.7282	20.2964	20.7355	17.0515	16.9974	17.4959	9.20289e-05	9.20289e-05	0.000236849	10.5934
788	LN_3942	NA	NA	NA	NA	NA	-1.14312	NA	-1.04506	0.721977	0.683204	0.783004	NA	NA	NA	22.1962	22.0789	22.3809	NA	16.5513	16.8481	5.20631e-05	5.20631e-05	0.000155963	45.8533
789	LN_3807	NA	NA	NA	NA	NA	-1.00841	-1.09157	-0.598393	0.91765	0.944979	0.835738	NA	NA	NA	20.5394	20.5962	20.3692	16.3628	16.5357	17.388	0.000322366	0.000322366	0.000646126	13.3563
790	LN_3716	NA	NA	NA	NA	NA	-0.879186	-1.08555	-0.758225	0.935642	0.871188	0.916135	NA	NA	NA	21.6477	21.5478	21.6175	18.5147	18.8346	19.0221	4.8875e-05	4.8875e-05	0.000148885	7.03195
791	LN_3655	NA	NA	NA	NA	NA	0.900532	0.780623	1.02674	-0.691099	-1.09248	-0.924317	NA	NA	NA	17.8126	17.1324	17.4174	20.3067	20.5099	20.7238	0.000188055	0.000188055	0.00041696	-8.33561
792	LN_3561	NA	NA	NA	NA	NA	NA	NA	-1.49635	0.471988	0.429968	0.594391	NA	NA	NA	19.5144	19.4433	19.7214	NA	NA	16.1857	0.00243537	0.00243537	0.0035827	10.3675
793	LN_3491	NA	NA	NA	NA	NA	-0.876218	-1.06541	-0.778629	0.992197	0.782343	0.945713	NA	NA	NA	22.2142	21.8538	22.1343	18.6808	19.0057	19.1733	6.72646e-05	6.72646e-05	0.000187646	8.65894
794	LN_3469	NA	NA	NA	NA	NA	-0.900779	-1.04071	-0.783664	0.953151	0.805687	0.966315	NA	NA	NA	23.7284	23.4779	23.7507	20.3416	20.5793	20.7782	3.6177e-05	3.6177e-05	0.00011963	8.49092
795	LN_3455	NA	NA	NA	NA	NA	-1.05032	-0.899093	-0.772485	0.976131	0.786115	0.959649	NA	NA	NA	21.7195	21.4337	21.6947	18.8985	18.6711	19.089	5.57859e-05	5.57859e-05	0.000163864	6.63355
796	LN_3249	NA	NA	NA	NA	NA	-0.909579	-0.957891	-0.865736	0.976043	0.810979	0.946184	NA	NA	NA	21.2268	20.9426	21.1754	17.8967	17.9799	18.0554	5.84222e-06	5.84222e-06	3.67329e-05	8.80047
797	LN_2641	NA	NA	NA	NA	NA	-0.384535	-1.4991	-0.478476	1.36131	0.395756	0.605046	NA	NA	NA	21.0242	20.5244	20.6327	19.5434	20.1204	20.0718	0.0270508	0.0270508	0.0326101	1.75961
798	LN_2495	NA	NA	NA	NA	-0.842592	-0.837834	NA	-1.03937	0.810476	0.836038	1.07329	NA	16.5697	NA	20.3478	20.4063	20.9485	NA	16.5806	16.12	0.00139124	0.000784963	0.00134028	18.6003
799	LN_20	NA	NA	NA	NA	NA	-0.963889	-0.941147	-0.829252	0.892725	0.970117	0.871446	NA	NA	NA	20.1195	20.2761	20.0765	16.4094	16.3634	16.6358	3.73959e-06	3.73959e-06	2.73362e-05	12.8868
800	GC_1	2-Hydroxypyridine	NA	-0.275577	-0.232431	-0.0384641	-1.15123	-1.09119	-0.8969	1.11476	1.298	1.27303	16.1466	16.3926	16.1914	17.5889	17.779	17.7531	15.3005	15.2383	15.5021	1.28599e-06	4.27019e-07	6.7461e-06	5.13391
801	LN_1616	NA	NA	NA	NA	NA	0.658586	0.542849	1.29211	-0.682346	-1.40369	-0.40751	NA	NA	NA	19.3215	18.6445	19.5794	20.4713	20.58	21.1745	0.0116529	0.0116529	0.0149252	-2.94888
802	LN_2184	(Z)-Tetracos-15-enoic acid	NA	NA	-1.49733	-1.48926	0.239665	-0.138628	0.189669	0.841455	0.925431	0.928991	NA	15.9642	15.9453	21.4227	21.6193	21.6277	19.1273	20.0133	19.8962	1.84346e-05	0.00073496	0.00126422	3.67469
803	LN_2538	NA	NA	NA	NA	NA	-0.453682	-1.5792	-0.35019	1.21695	0.491425	0.674696	NA	NA	NA	19.9819	19.5789	19.6807	18.4289	19.054	19.1115	0.0241882	0.0241882	0.0293117	1.84345
804	LN_3215	NA	NA	NA	NA	NA	-1.09965	-0.813906	-0.805162	0.970151	0.803196	0.94537	NA	NA	NA	21.8495	21.594	21.8116	19.1186	18.6812	19.132	7.89725e-05	7.89725e-05	0.000210153	6.84215
805	LN_3474	NA	NA	NA	NA	NA	-0.980634	-0.952979	-0.774065	1.13483	0.842333	0.730518	NA	NA	NA	20.9203	20.5473	20.4047	18.2582	18.2229	18.4863	0.000190677	0.000190677	0.000421564	4.9302
806	LN_3593	NA	NA	NA	NA	NA	-1.04092	-0.952925	-0.725943	0.872145	0.840466	1.00718	NA	NA	NA	20.9853	20.9359	21.1959	18.1386	18.0014	18.4927	7.07108e-05	7.07108e-05	0.000193402	7.10159
807	LN_3828	NA	NA	NA	NA	NA	-1.09737	-0.90155	-0.71345	0.881426	0.813227	1.01771	NA	NA	NA	21.1348	21.0249	21.3546	18.2602	17.9445	18.5635	0.000137352	0.000137352	0.000325403	7.54402
808	LN_3883	NA	NA	NA	NA	NA	0.76265	0.814562	1.10815	-0.646723	-1.14295	-0.895689	NA	NA	NA	18.3618	17.6658	18.0126	20.4114	20.3386	20.8232	0.000563392	0.000563392	0.00101903	-5.70035
809	LN_4195	NA	NA	NA	NA	NA	0.662112	0.641543	1.33348	-0.914694	-0.700311	-1.02213	NA	NA	NA	19.0126	19.2892	18.874	21.0201	21.0466	21.9127	0.00203401	0.00203401	0.00303856	-4.81618
810	LN_4204	NA	NA	NA	NA	NA	-0.735515	-1.12924	-0.848752	0.886384	0.848046	0.979079	NA	NA	NA	21.425	21.3368	21.6382	16.7876	17.6935	17.4329	0.000125664	0.000125664	0.000302665	17.9011
811	LN_4227	NA	NA	NA	NA	NA	-1.057	NA	-1.13004	0.677507	0.693937	0.815595	NA	NA	NA	22.0551	22.1047	22.4722	NA	16.8165	16.5959	8.84177e-05	8.84177e-05	0.000229365	45.3968
812	LN_4285	NA	NA	NA	NA	NA	-1.13324	-1.03369	-0.507709	0.859736	0.94865	0.866255	NA	NA	NA	21.7244	21.8875	21.7363	18.251	18.0684	19.2159	0.000812105	0.000812105	0.00137648	9.65301
813	LN_4441	NA	NA	NA	NA	NA	-0.796851	-1.07594	-0.851376	0.851603	0.891245	0.981321	NA	NA	NA	22.1528	22.2565	22.4921	17.1105	17.8405	17.6979	4.16511e-05	4.16511e-05	0.000132174	26.924
814	LN_4521	NA	NA	NA	NA	NA	-0.963823	-0.956152	-0.806784	0.833662	0.849036	1.04406	NA	NA	NA	23.7818	23.845	24.6469	16.423	16.3915	17.0372	2.80618e-05	2.80618e-05	0.00010032	177.789
815	LN_4529	NA	NA	NA	NA	NA	-1.09479	-0.971352	-0.63973	0.92567	0.950179	0.830026	NA	NA	NA	22.2616	22.2973	22.1219	19.4919	19.3117	19.9761	0.000213496	0.000213496	0.000462309	6.20607
816	LN_4583	NA	NA	NA	NA	NA	-1.08006	-0.925647	-0.712672	0.877649	0.966949	0.87378	NA	NA	NA	20.304	20.4615	20.2971	17.1226	16.8502	17.4983	8.16893e-05	8.16893e-05	0.000214868	9.17168
817	LN_4669	NA	NA	NA	NA	NA	-0.951592	-1.08643	-0.675907	0.889108	0.942467	0.882351	NA	NA	NA	20.4307	20.5103	20.4206	17.483	17.6842	18.0955	0.000121526	0.000121526	0.000294535	6.49642
818	LN_4677	NA	NA	NA	NA	NA	-0.73654	-1.16444	-0.807947	0.883345	0.945384	0.880201	NA	NA	NA	20.8479	20.9493	20.8427	17.5005	18.2	18.0833	0.000175577	0.000175577	0.000394963	7.73847
819	LN_4696	NA	NA	NA	NA	NA	-0.975704	NA	-1.20557	0.651278	0.76599	0.764004	NA	NA	NA	19.8196	20.0374	20.0336	NA	16.7306	16.2942	0.000348925	0.000348925	0.000689812	10.9367
820	LN_4732	NA	NA	NA	NA	NA	-0.992806	-1.07603	-0.632839	0.842795	1.02429	0.834594	NA	NA	NA	24.217	24.622	24.1987	19.9358	20.1215	20.9246	0.000271661	0.000271661	0.000566042	16.208
821	LN_4805	NA	NA	NA	NA	NA	-0.916991	-0.963405	-0.845242	0.813207	0.841009	1.07142	NA	NA	NA	23.0386	23.1417	23.9963	16.449	16.6211	16.8872	3.36195e-05	3.36195e-05	0.000114487	106.873
822	LN_4817	NA	NA	NA	NA	NA	-1.01891	-1.01039	-0.687141	0.877832	0.98237	0.856235	NA	NA	NA	25.8832	26.1342	25.8314	21.3509	21.3305	22.1268	9.80837e-05	9.80837e-05	0.000248142	20.3487
823	LN_4847	NA	NA	NA	NA	NA	-0.992815	-1.19925	-0.45734	0.801164	1.01662	0.831623	NA	NA	NA	22.189	22.4469	22.2255	19.7945	20.0416	20.6826	0.00157444	0.00157444	0.00244831	4.32972
824	LN_4891	NA	NA	NA	NA	NA	-0.774101	-1.12932	-0.80549	0.840969	0.822722	1.04522	NA	NA	NA	20.2191	20.1956	20.4821	17.6813	18.1388	18.0984	0.00017579	0.00017579	0.000395059	5.0144
825	LN_4932	NA	NA	NA	NA	NA	-0.993975	-0.979976	-0.752191	0.925056	0.964519	0.836567	NA	NA	NA	22.7602	22.8872	22.4756	16.6331	16.5881	17.3657	3.10572e-05	3.10572e-05	0.000108034	57.4954
826	LN_4951	NA	NA	NA	NA	-1.13699	-0.745222	-0.707937	-0.562227	0.929883	1.12172	1.10077	NA	16.1283	NA	20.0678	20.4335	20.3935	16.9461	16.875	17.2238	4.63547e-05	3.11105e-05	0.000108034	9.73575
827	LN_4955	NA	NA	NA	NA	NA	NA	NA	-1.48344	0.407498	0.703106	0.372832	NA	NA	NA	20.5053	21.1605	20.4284	NA	NA	16.3139	0.0110424	0.0110424	0.0141982	20.8821
828	LN_4956	NA	NA	NA	NA	NA	-1.08327	-1.09765	-0.434683	0.767518	1.18479	0.663292	NA	NA	NA	20.3386	20.8029	20.2227	18.2635	18.2795	19.0011	0.00298132	0.00298132	0.00427988	3.8371
829	LN_4972	NA	NA	NA	NA	NA	-1.0111	-1.05281	-0.634399	0.854326	1.05763	0.786356	NA	NA	NA	23.1112	23.5231	22.9735	19.247	19.3315	20.0948	0.000323277	0.000323277	0.000647392	12.5086
830	LN_4991	NA	NA	NA	NA	NA	-1.05169	-1.08782	-0.532931	0.925233	1.02221	0.724989	NA	NA	NA	21.0838	21.2342	20.7732	17.9615	18.0176	18.8222	0.00086879	0.00086879	0.00146612	6.78954
831	LN_5053	NA	NA	NA	NA	NA	-1.03819	-0.962609	-0.721804	0.887505	0.956845	0.878252	NA	NA	NA	22.5866	22.7351	22.5668	18.6239	18.462	19.1396	5.1165e-05	5.1165e-05	0.000153866	14.8017
832	LN_5079	NA	NA	NA	NA	NA	-1.18058	-0.960785	-0.441383	0.628959	1.28027	0.673513	NA	NA	NA	22.3979	22.8855	22.4312	21.2075	21.043	21.5964	0.00476675	0.00476675	0.00657806	2.44395
833	LN_5173	NA	NA	NA	NA	NA	-1.00865	-0.98958	-0.726475	0.883983	0.923899	0.916825	NA	NA	NA	19.7854	19.8641	19.8502	16.0881	16.0505	16.6073	3.86039e-05	3.86039e-05	0.000124217	11.9969
834	LN_5242	NA	NA	NA	NA	NA	NA	NA	-1.49348	0.464136	0.624986	0.404353	NA	NA	NA	21.6678	22.1174	21.5007	NA	NA	16.1958	0.00434978	0.00434978	0.00604585	47.381
835	LN_5246	NA	NA	NA	NA	NA	0.830232	0.911816	0.989613	-0.977528	-0.822664	-0.93147	NA	NA	NA	17.5801	17.9253	17.6827	21.7915	21.6097	21.965	9.65666e-06	9.65666e-06	5.04013e-05	-16.6721
836	LN_5272	NA	NA	NA	NA	NA	-0.957456	-1.00921	-0.753402	0.866657	1.04608	0.807325	NA	NA	NA	22.1762	22.6404	22.0227	17.3232	17.4571	17.985	6.86361e-05	6.86361e-05	0.000189673	25.8358
837	LN_5332	NA	NA	NA	NA	NA	-1.005	-0.975358	-0.746077	0.877312	0.96136	0.887764	NA	NA	NA	21.5268	21.7381	21.5531	16.8703	16.7958	17.4466	2.96052e-05	2.96052e-05	0.00010423	23.7271
838	LN_5363	NA	NA	NA	NA	NA	-1.01049	-0.979811	-0.73301	0.886622	0.984582	0.852104	NA	NA	NA	21.7767	21.9945	21.6999	17.6271	17.5589	18.1758	4.67575e-05	4.67575e-05	0.000144196	16.409
839	LN_5597	NA	NA	NA	NA	NA	-1.65166	-0.220207	-0.451444	0.39934	1.03063	0.893344	NA	NA	NA	19.8631	20.1632	20.098	19.5686	18.8882	19.4587	0.0327515	0.0327515	0.0390556	1.66584
840	LN_5599	NA	NA	NA	NA	NA	NA	NA	-1.48738	0.463832	0.667883	0.355664	NA	NA	NA	19.8916	20.2411	19.7064	NA	NA	16.5501	0.00841415	0.00841415	0.0110819	10.5287
841	LN_5603	NA	NA	NA	NA	NA	0.457976	0.533175	0.508115	NA	-1.49927	NA	NA	NA	NA	NA	16.0371	NA	22.0283	21.8067	21.9545	0.000488835	0.000488835	0.000909013	-59.4159
842	LN_5660	MGDG 34:4	NA	NA	NA	NA	-0.90266	-1.28215	-0.302993	0.482738	0.681362	1.3237	NA	NA	NA	16.7953	16.8324	16.9524	16.4657	16.5366	16.6486	0.0121968	0.0121968	0.0155617	1.23955
843	LN_5690	NA	NA	NA	NA	NA	NA	NA	-1.49678	0.462838	0.590808	0.443136	NA	NA	NA	21.1245	21.4508	21.0743	NA	NA	16.1274	0.00214517	0.00214517	0.00318205	34.0396
844	LN_5724	NA	NA	NA	NA	NA	-1.14325	NA	-1.04344	0.708933	0.808648	0.669111	NA	NA	NA	21.2855	21.5683	21.1725	NA	16.0319	16.315	0.000100655	0.000100655	0.000252948	35.9693
845	LN_5843	NA	NA	NA	NA	NA	-1.17101	-0.903379	-0.608141	0.733679	0.921848	1.027	NA	NA	NA	21.1107	21.197	21.2452	20.3602	20.2375	20.4956	0.000624851	0.000624851	0.00110687	1.76524
846	LN_5911	NA	NA	NA	NA	NA	-0.93884	-1.00879	-0.782086	0.849776	0.944933	0.935009	NA	NA	NA	19.6872	19.8575	19.8397	16.3609	16.4861	16.7667	1.58062e-05	1.58062e-05	6.76684e-05	9.55925
847	LN_6152	NA	NA	NA	NA	NA	-0.900629	-0.953533	-0.866784	0.706302	1.01316	1.00149	NA	NA	NA	20.2944	20.7134	20.6974	18.0281	18.1003	18.1465	6.22859e-05	6.22859e-05	0.000177333	5.56653
848	LN_6153	NA	NA	NA	NA	NA	-1.08087	-0.814349	-0.767614	0.663806	1.26468	0.734353	NA	NA	NA	20.7637	21.1549	20.8096	19.8013	19.6278	19.8318	0.00113785	0.00113785	0.00185401	2.22798
849	LN_6194	PI 36:4	NA	NA	NA	NA	-1.10754	-1.01577	-0.564223	0.867772	0.994824	0.824936	NA	NA	NA	20.7874	20.9816	20.7219	17.9085	17.7682	18.5987	0.000518613	0.000518613	0.000952915	6.6736
850	LN_6279	NA	NA	NA	NA	NA	-1.47402	-0.463176	-0.34158	0.23111	1.43988	0.607781	NA	NA	NA	23.8166	24.1185	23.9107	23.6433	23.3909	23.6736	0.0399236	0.0399236	0.0471473	1.30073
851	LN_6304	NA	NA	NA	NA	-1.98356	-0.166966	-0.112697	-0.17966	0.772246	0.854438	0.816204	NA	16.3128	NA	22.3561	22.5363	22.4525	20.4155	20.2965	20.2686	9.7133e-07	6.60761e-06	3.90664e-05	4.35128
852	LN_6454	NA	NA	NA	NA	NA	-0.94665	-1.00302	-0.776642	0.813674	0.998119	0.914513	NA	NA	NA	19.3571	19.6779	19.5325	16.1975	16.2955	16.5912	3.02424e-05	3.02424e-05	0.00010586	8.94522
853	LN_6520	NA	NA	NA	NA	NA	-0.986737	-0.893253	-0.854843	0.865193	0.908784	0.960857	NA	NA	NA	21.2478	21.2894	21.3391	19.5697	19.4805	19.6063	2.85561e-06	2.85561e-06	2.30893e-05	3.34016
854	LN_6711	NA	NA	NA	NA	NA	-0.953322	-0.958444	-0.820391	0.855074	0.996206	0.880877	NA	NA	NA	22.4768	22.7174	22.5208	19.3851	19.3938	19.6204	8.32979e-06	8.32979e-06	4.56279e-05	8.60521
855	LN_6712	NA	NA	NA	NA	NA	-0.976912	-0.805192	-0.950835	0.901156	0.957279	0.874504	NA	NA	NA	19.9798	20.0508	19.946	17.8207	17.6034	17.6364	6.43448e-06	6.43448e-06	3.83977e-05	4.94284
856	LN_6884	NA	NA	NA	NA	NA	-0.952504	-0.914031	-0.86707	0.827573	0.998389	0.907642	NA	NA	NA	21.675	21.9926	21.8239	18.4362	18.3647	18.5236	5.01272e-06	5.01272e-06	3.33568e-05	10.4759
857	LP_10022	NA	NA	NA	NA	-2.23391	0.175581	0.241222	0.198776	0.508113	0.497501	0.61272	NA	16.0402	NA	21.997	21.9739	22.2242	21.4172	21.2746	21.325	2.96206e-06	0.0012886	0.00206336	1.6542
858	LP_10035	NA	NA	NA	NA	-2.22418	0.356018	0.0489649	0.196054	0.472058	0.582554	0.568532	NA	16.0544	NA	21.6204	21.8485	21.8196	20.747	21.3809	21.0506	8.22227e-05	0.0232113	0.0282758	1.62826
859	LP_10125	NA	NA	NA	NA	NA	-1.46147	-0.183802	-0.791423	0.425837	1.02614	0.984722	NA	NA	NA	22.7481	22.9788	22.9629	22.5138	22.0228	22.2803	0.0175608	0.0175608	0.021852	1.54146
860	LP_1013	NA	NA	NA	NA	NA	-0.819884	-0.938081	-0.972274	0.801337	0.963526	0.965377	NA	NA	NA	22.2688	22.5162	22.519	19.6156	19.7959	19.5634	1.40067e-05	1.40067e-05	6.3232e-05	6.85138
861	LP_10292	NA	NA	NA	NA	NA	-0.911519	-0.97891	-0.84421	0.860094	0.964262	0.910283	NA	NA	NA	24.0798	24.3013	24.1865	20.1681	20.3114	20.4546	3.15681e-06	3.15681e-06	2.40846e-05	14.701
862	LP_10336	NA	NA	NA	NA	NA	-0.852291	-1.1292	-0.726053	0.769348	0.945057	0.993139	NA	NA	NA	22.8307	23.0632	23.1268	20.3191	20.6854	20.8524	0.000192324	0.000192324	0.000423991	5.234
863	LP_10371	NA	NA	NA	NA	NA	-1.17218	-0.823234	-0.702161	0.758768	0.964916	0.97389	NA	NA	NA	20.3258	20.5577	20.5678	18.5463	18.1538	18.6825	0.000335159	0.000335159	0.000666578	4.06401
864	LP_10386	NA	NA	NA	NA	-2.16575	-0.0871964	0.199044	0.132459	0.553873	0.646018	0.721554	NA	17.6098	NA	21.2186	21.3408	21.4411	20.7477	20.3679	20.6594	9.6617e-05	0.00486889	0.00669771	1.67228
865	LP_10395	NA	NA	NA	NA	-1.44936	-0.48412	-0.498864	-0.59511	1.03168	0.943024	1.05275	NA	17.3227	NA	21.2203	21.0811	21.2534	18.8159	18.8391	18.6647	5.48201e-06	5.88271e-06	3.67738e-05	5.32111
866	LP_10402	NA	NA	NA	NA	NA	-1.02877	-0.904343	-0.795577	0.847435	0.980275	0.900981	NA	NA	NA	22.4164	22.7463	22.5494	18.0655	17.7565	18.3357	1.96653e-05	1.96653e-05	7.92446e-05	22.9139
867	LP_10418	NA	NA	NA	-1.38302	NA	-0.509002	-0.267639	-0.174738	1.14154	1.19286	NA	NA	NA	16.7406	21.1039	21.1926	NA	18.6684	18.2512	18.8289	0.00134279	0.0014422	0.00226241	5.9193
868	LP_10438	TAG 56:10	14:0/20:5/22:5	NA	NA	NA	-0.978911	-1.00337	-0.744028	0.889032	0.878504	0.958776	NA	NA	NA	26.1649	26.1471	26.2827	22.9683	23.0096	23.4064	3.02174e-05	3.02174e-05	0.00010586	8.39843
869	LP_10443	TAG 55:3	NA	NA	NA	NA	-1.51744	-0.480624	-0.514112	0.581957	0.948895	0.981322	NA	NA	NA	23.3891	23.5024	23.5124	23.061	22.7409	23.0507	0.00997222	0.00997222	0.0129527	1.43113
870	LP_10447	NA	NA	NA	NA	-1.35928	NA	-0.591673	-0.684862	0.839928	0.810842	0.985042	NA	16.9406	NA	21.1319	21.0765	21.4084	18.4035	NA	18.2259	0.000287074	0.000294122	0.00060308	7.41707
871	LP_10467	NA	NA	NA	NA	-1.90973	-0.27124	-0.205186	-0.173568	0.752705	0.840665	0.966355	NA	16.0178	NA	21.1004	21.2683	21.5082	19.2717	19.1456	19.3321	2.18211e-05	9.72574e-05	0.000246927	4.11945
872	LP_10472	NA	NA	NA	NA	-1.2469	-0.799595	-0.412929	-0.636138	0.978262	0.931658	1.18564	NA	16.5258	NA	21.0563	20.9614	21.4785	18.2238	17.4365	17.7693	0.000347889	0.000270434	0.000563992	10.2355
873	LP_10500	NA	NA	NA	NA	NA	-0.925442	-0.847578	-0.950312	0.730464	0.959425	1.03344	NA	NA	NA	21.4208	21.7231	21.8208	19.3377	19.2349	19.2021	4.66179e-05	4.66179e-05	0.000144196	5.26579
874	LP_10588	NA	NA	NA	-1.65876	-1.07956	-0.166155	-0.13743	0.0246468	1.03588	0.987313	0.994053	NA	17.2174	16.1966	20.9458	20.8602	20.8721	18.8779	18.8272	19.1635	0.000121837	0.000980803	0.00162671	3.82772
875	LP_10710	TAG 57:10	15:0/20:5/22:5	NA	NA	NA	-0.689561	-1.06568	-0.946734	0.742686	0.875867	1.08342	NA	NA	NA	23.538	23.7503	24.0811	20.6556	21.2551	20.8451	0.000267275	0.000267275	0.000558725	7.31667
876	LP_10755	TAG 57:9	15:0/20:5/22:4 | 15:0/20:4/22:5	NA	NA	-2.00349	-0.200952	-0.014496	-0.173266	0.763569	0.869682	0.758956	NA	16.6585	NA	22.2704	22.4856	22.261	20.6924	20.3142	20.3704	2.19241e-05	0.000171865	0.000389516	3.68069
877	LP_10757	NA	NA	NA	NA	NA	-0.862035	-1.07059	-0.79332	0.868897	0.896372	0.960679	NA	NA	NA	22.4249	22.4856	22.6275	18.1454	18.6056	18.7572	3.20288e-05	3.20288e-05	0.000110169	16.1104
878	LP_10809	TAG 57:7	17:1/18:1/22:5 | 18:1/18:1/21:5 | 18:1/19:1/20:5 | 18:2/19:1/20:4 | 16:1/19:1/22:5 | 17:1/19:1/21:5 | 18:2/19:0/20:5 | 16:1/20:5/21:1	NA	NA	NA	-0.929604	-0.800993	-0.984097	0.769966	0.827504	1.11722	NA	NA	NA	24.0725	24.1064	24.2774	23.1457	23.0698	23.0376	0.000114088	0.000114088	0.000279727	2.09615
879	LP_10810	NA	NA	NA	NA	NA	-1.1422	-0.951162	-0.565367	0.735122	1.1624	0.761205	NA	NA	NA	21.1618	21.5114	21.1832	19.7822	19.6259	20.0979	0.00126377	0.00126377	0.00202781	2.73236
880	LP_10822	NA	NA	NA	NA	NA	-0.711934	-0.958018	-1.03344	0.689095	1.05076	0.963533	NA	NA	NA	23.6121	23.8797	23.8151	22.3933	22.5754	22.3375	0.000247036	0.000247036	0.00052416	2.52022
881	LP_10830	NA	NA	NA	NA	NA	1.15842	0.55093	0.97091	-0.9916	-0.881945	-0.806711	NA	NA	NA	20.8755	20.9177	20.9467	21.4696	21.7035	21.6313	0.000676255	0.000676255	0.00117988	-1.61128
882	LP_10835	TAG 57:6	18:1/19:0/20:5 | 16:1/19:0/22:5 | 16:1/19:1/22:4 | 16:0/18:1/23:5 | 16:0/19:1/22:5 | 18:1/19:1/20:4 | 17:0/18:1/22:5 | 16:1/18:1/23:4 | 16:1/20:1/21:4 | 18:1/18:1/21:4	NA	NA	NA	-0.988442	-0.779006	-0.955179	0.870911	0.801653	1.05006	NA	NA	NA	24.3897	24.3244	24.5584	22.8359	22.6387	22.67	5.1011e-05	5.1011e-05	0.000153866	3.27002
883	LP_10836	NA	NA	NA	NA	NA	-0.99044	-1.03426	-0.688361	0.83021	1.02413	0.858727	NA	NA	NA	20.5942	20.7523	20.6174	19.0735	19.1093	19.3556	0.000130165	0.000130165	0.000312207	2.78017
884	LP_10895	NA	NA	NA	NA	NA	NA	-0.695832	-1.40471	0.51085	0.699743	0.889947	NA	NA	NA	20.8462	21.023	21.2011	19.7168	NA	19.0532	0.00999062	0.00999062	0.0129682	3.11329
885	LP_10921	NA	NA	NA	NA	NA	NA	NA	-1.48205	0.404897	0.711019	0.36613	NA	NA	NA	21.373	21.8186	21.3166	NA	NA	18.6264	0.0119695	0.0119695	0.0152969	7.34251
886	LP_11047	NA	NA	NA	NA	NA	-0.730768	-1.00175	-0.97926	0.828174	0.794005	1.08959	NA	NA	NA	22.4487	22.3854	22.933	19.0588	19.5608	19.1004	0.000143594	0.000143594	0.000339497	10.1896
887	LP_11048	NA	NA	NA	NA	NA	-0.691503	-1.03817	-0.972296	0.694889	0.974984	1.03209	NA	NA	NA	21.4802	21.7782	21.839	19.6363	20.0051	19.7064	0.000267426	0.000267426	0.000558725	3.77518
888	LP_11156	NA	NA	NA	NA	NA	-0.921218	-0.778199	-1.02973	0.875781	0.94842	0.904946	NA	NA	NA	22.9438	23.0215	22.975	21.174	21.021	20.9048	1.79001e-05	1.79001e-05	7.41937e-05	3.85524
889	LP_11174	TAG 59:10	17:0/20:5/22:5 | 17:0/21:5/21:5	NA	NA	NA	-0.989922	-0.715629	-0.992675	0.866371	0.699035	1.13282	NA	NA	NA	23.4454	23.2802	23.7085	21.8836	21.6128	21.61	0.000324631	0.000324631	0.000648982	3.42452
890	LP_11199	TAG 59:9	19:0/20:4/20:5	NA	NA	NA	-0.857307	-0.922923	-0.939401	0.805413	0.799058	1.11516	NA	NA	NA	22.3896	22.3787	22.9241	19.4072	19.5205	19.3788	7.18982e-05	7.18982e-05	0.000195073	8.74618
891	LP_11201	NA	NA	NA	NA	NA	-0.932809	-0.909723	-0.891266	0.807359	0.947308	0.97913	NA	NA	NA	20.542	20.7615	20.8114	17.8483	17.8121	17.8773	4.63479e-06	4.63479e-06	3.12761e-05	7.25561
892	LP_11263	TAG 59:7	18:1/18:1/23:5 | 18:1/20:1/21:5 | 19:1/20:1/20:5 | 18:1/19:1/22:5 | 18:1/20:5/21:1	NA	NA	NA	-0.623839	-0.896746	-0.909806	0.305974	0.501525	1.62289	NA	NA	NA	22.1309	22.1812	22.4699	21.8213	21.8915	21.8179	0.0182873	0.0182873	0.0226829	1.33525
893	LP_11292	TAG 59:6	18:1/19:0/22:5 | 19:0/20:1/20:5 | 16:0/20:5/23:1 | 18:1/20:4/21:1 | 18:1/20:1/21:4	NA	NA	NA	-0.947986	-0.613632	-0.57527	0.833177	NA	1.30371	NA	NA	NA	22.5312	NA	23.0179	21.0348	20.689	21.0745	0.00462826	0.00462826	0.00640602	3.58453
894	LP_11311	NA	NA	NA	NA	NA	-0.906668	-0.786631	-0.991732	0.595021	1.18196	0.908055	NA	NA	NA	21.4587	21.8855	21.6863	20.4541	20.3668	20.305	0.000570454	0.000570454	0.00102859	2.46492
895	LP_11312	NA	NA	NA	NA	NA	-1.01333	-0.86675	-0.844814	0.792415	0.885481	1.047	NA	NA	NA	22.0751	22.2328	22.5063	19.2654	19.0172	19.3025	3.7588e-05	3.7588e-05	0.000121845	8.43487
896	LP_11352	NA	NA	NA	NA	NA	-1.0112	-0.745047	-0.963233	0.782138	0.913022	1.02432	NA	NA	NA	25.244	25.4472	25.62	22.8724	22.4591	22.5336	7.30777e-05	7.30777e-05	0.000197634	7.03906
897	LP_11429	TAG 59:2	16:0/20:1/23:1 | 17:0/20:1/22:1	NA	NA	NA	-1.27687	-0.668225	-0.697999	0.614691	0.994098	1.03431	NA	NA	NA	18.7406	19.0167	19.0459	17.8073	17.3645	17.7856	0.00180345	0.00180345	0.00276236	2.4316
898	LP_11446	NA	NA	NA	NA	-1.35729	-0.559364	-0.501913	-0.659383	1.0295	1.03518	1.01327	NA	17.1906	NA	21.7056	21.7163	21.6749	18.8087	18.7	18.5108	4.6648e-06	4.25176e-06	2.96604e-05	8.14412
899	LP_11453	NA	NA	NA	NA	NA	-0.667861	-1.08749	-0.898487	0.782938	0.618501	1.2524	NA	NA	NA	21.0304	20.906	21.3854	19.6157	19.9331	19.7587	0.00142246	0.00142246	0.00223598	2.5282
900	LP_11520	TAG 60:6	NA	NA	NA	NA	-1.21453	-0.639994	-0.744994	0.607315	1.31785	0.674356	NA	NA	NA	23.8769	24.4716	23.933	22.833	22.3521	22.7451	0.00380396	0.00380396	0.00535141	2.73303
901	LP_11570	NA	NA	NA	NA	NA	-0.774933	-0.925417	-1.02479	0.803559	0.982755	0.93882	NA	NA	NA	24.8757	25.0792	25.0293	22.9125	23.0834	22.7997	3.62724e-05	3.62724e-05	0.00011963	4.17816
902	LP_11608	TAG 61:9	19:0/20:4/22:5	NA	NA	NA	-0.695967	-0.783887	-1.19556	0.652815	1.02005	1.00255	NA	NA	NA	20.3631	20.7917	20.7713	18.6861	18.7888	18.2056	0.000792593	0.000792593	0.00135223	4.23357
903	LP_11685	NA	NA	NA	NA	NA	-0.32134	-0.989619	-1.0537	0.354258	0.430427	1.57998	NA	NA	NA	23.3184	23.3452	23.7497	22.8455	23.0807	22.823	0.0266945	0.0266945	0.0321974	1.46888
904	LP_11686	NA	NA	NA	NA	NA	-0.0491039	-0.845993	-1.42653	0.311067	0.751347	1.25921	NA	NA	NA	22.6396	22.7675	22.915	22.3035	22.535	22.1348	0.0330106	0.0330106	0.0393242	1.36566
905	LP_11690	TAG 61:6	16:0/22:5/23:1 | 19:0/20:1/22:5	NA	NA	NA	-1.1689	-0.725219	-0.802104	0.763768	1.04934	0.883116	NA	NA	NA	20.5251	20.7875	20.6348	19.157	18.7493	19.0863	0.000357481	0.000357481	0.000704323	3.14179
906	LP_11708	NA	NA	NA	NA	NA	-0.810006	-0.909922	-0.940087	0.503173	1.24121	0.915627	NA	NA	NA	21.4349	22.077	21.7937	20.2056	20.2926	20.1794	0.00122371	0.00122371	0.00197584	2.91333
907	LP_11711	TAG 62:12	18:2/22:5/22:5	NA	NA	NA	1.0411	0.919705	0.426321	-1.58562	-0.563695	-0.237811	NA	NA	NA	19.8426	20.6022	20.8444	21.7048	21.795	21.3381	0.0236514	0.0236514	0.0287719	-2.27029
908	LP_11734	TAG 62:11	18:1/22:5/22:5 | 20:1/20:5/22:5	NA	NA	NA	1.33901	0.765699	0.523117	-0.870709	-1.02896	-0.728159	NA	NA	NA	23.0185	22.9551	23.0756	23.6737	23.9033	23.5766	0.00242163	0.00242163	0.00356475	-1.62613
909	LP_11754	NA	NA	NA	NA	NA	-1.49515	NA	NA	0.425129	0.459722	0.610295	NA	NA	NA	21.2146	21.2415	21.3585	NA	19.7224	NA	0.00323608	0.00323608	0.00462269	2.92637
910	LP_11781	TAG 62:9	20:1/20:3/22:5 | 20:1/20:4/22:4 | 20:0/20:5/22:4 | 20:4/20:4/22:1 | 20:3/20:5/22:1	NA	NA	NA	-0.796683	-0.733578	-1.14353	0.630425	1.15284	0.890521	NA	NA	NA	20.6148	20.9349	20.7742	19.7791	19.7405	19.528	0.000833836	0.000833836	0.00141228	2.13189
911	LP_11880	NA	NA	NA	NA	NA	1.005	0.906518	0.804089	-1.07358	-0.718714	-0.923318	NA	NA	NA	20.8475	21.1875	20.9915	22.7443	22.8386	22.6462	0.000105531	0.000105531	0.000262637	-3.32698
912	LP_11881	NA	NA	NA	NA	NA	-0.984108	-0.948075	-0.785151	0.739886	0.906127	1.07132	NA	NA	NA	21.9064	22.0704	22.2334	20.2408	20.2052	20.4015	9.03291e-05	9.03291e-05	0.000233771	3.45237
913	LP_11938	TAG 64:15	20:5/22:5/22:5	NA	NA	NA	-0.404279	-1.09312	-1.08836	0.4741	1.01852	1.09314	NA	NA	NA	24.085	24.2983	24.3275	23.4711	23.7409	23.473	0.00458573	0.00458573	0.00635095	1.59687
914	LP_12010	TAG 64:11	20:5/22:1/22:5	NA	NA	NA	-0.834047	-0.560132	-0.750633	0.820359	1.32445	NA	NA	NA	NA	21.199	21.6137	NA	20.0635	19.8382	19.9068	0.00364974	0.00364974	0.00515637	2.77049
915	LP_12012	NA	NA	NA	NA	NA	-0.392774	-0.971613	-0.730867	0.753956	1.3413	NA	NA	NA	NA	20.6495	20.84	NA	20.0898	20.2775	20.1678	0.010876	0.010876	0.0139998	1.48077
916	LP_12025	TAG 64:10	20:4/20:5/24:1	NA	NA	NA	-1.21152	-0.5391	-0.911156	0.709665	1.01068	0.941434	NA	NA	NA	20.4315	20.527	20.505	20.0353	19.822	19.9173	0.00116977	0.00116977	0.00189535	1.47731
917	LP_131	NA	NA	NA	NA	-1.33154	-0.589067	-0.57443	-0.594452	0.938826	1.03932	1.11134	NA	16.4051	NA	21.2416	21.4557	21.6091	18.0179	17.9868	17.9753	6.44385e-06	5.63538e-06	3.59997e-05	10.8688
918	LP_1311	NA	NA	NA	NA	NA	-1.06545	-0.700355	-0.945276	0.782889	0.897364	1.03083	NA	NA	NA	21.0398	21.2212	21.4326	18.69	18.1117	18.302	0.00015112	0.00015112	0.000353682	7.27685
919	LP_1312	NA	NA	NA	NA	NA	0.754021	1.0653	0.772528	-1.41796	-0.596293	-0.577597	NA	NA	NA	20.9809	21.4286	21.4388	22.3341	22.1645	22.1746	0.004231	0.004231	0.00589136	-1.92069
920	LP_1330	NA	NA	NA	NA	NA	-1.19385	-0.986666	NA	0.622545	0.78086	0.777113	NA	NA	NA	21.8189	22.1776	22.1691	18.173	17.7036	NA	0.000390774	0.000390774	0.000756197	17.3507
921	LP_1492	NA	NA	NA	NA	NA	-0.10261	-0.86058	-1.3374	0.29875	0.572362	1.42947	NA	NA	NA	20.7484	20.832	21.0938	20.3942	20.6258	20.2485	0.0363276	0.0363276	0.0430983	1.38373
922	LP_153	NA	NA	NA	NA	NA	-1.27283	-0.794817	-0.577924	0.656332	0.945351	1.04389	NA	NA	NA	21.718	21.8516	21.8971	21.0474	20.8264	21.1476	0.00171165	0.00171165	0.00264217	1.75943
923	LP_162	NA	NA	NA	NA	NA	-0.949939	-0.878634	-0.898629	0.839444	0.818174	1.06958	NA	NA	NA	20.4461	20.4054	20.8864	17.1593	17.0229	17.121	2.60059e-05	2.60059e-05	9.56222e-05	11.1442
924	LP_213	NA	NA	NA	NA	NA	-1.0357	-0.914608	-0.729641	0.569216	0.996825	1.1139	NA	NA	NA	20.973	21.2188	21.2861	20.1201	20.0505	20.2264	0.000683461	0.000683461	0.00118977	2.03774
925	LP_237	NA	NA	NA	NA	NA	-1.04518	-0.897931	-0.784022	0.879632	0.867796	0.979701	NA	NA	NA	20.7054	20.688	20.8523	18.096	17.8799	18.2633	2.63383e-05	2.63383e-05	9.58131e-05	6.35914
926	LP_271	NA	NA	NA	NA	NA	-0.912781	-0.931659	-0.88982	0.847339	0.876966	1.00996	NA	NA	NA	22.1727	22.2386	22.5343	18.2178	18.2598	18.3108	3.78699e-06	3.78699e-06	2.76146e-05	16.5915
927	LP_339	NA	NA	NA	NA	NA	-1.00769	-0.964578	-0.756091	0.882575	0.916155	0.929626	NA	NA	NA	21.8893	21.9466	21.9696	18.7371	18.6635	19.0929	2.10144e-05	2.10144e-05	8.23042e-05	8.59772
928	LP_377	NA	NA	NA	NA	NA	-0.646324	-1.07238	-0.983438	1.03525	0.87886	0.788023	NA	NA	NA	21.8713	21.6848	21.5765	19.3578	19.8659	19.4639	0.000264911	0.000264911	0.000554797	4.43322
929	LP_4020	NA	NA	NA	NA	NA	NA	NA	-1.47799	0.367736	0.734005	0.376246	NA	NA	NA	20.3438	21.1977	20.3636	NA	NA	16.0408	0.0146753	0.0146753	0.0184898	24.1551
930	LP_4406	lysoPE 22:5	FA 22:5	NA	NA	NA	-0.766763	NA	-1.34955	0.703155	0.927763	0.485398	NA	NA	NA	19.5042	19.8779	19.1419	NA	17.0586	16.089	0.00749994	0.00749994	0.00996408	7.64314
931	LP_4516	NA	NA	NA	NA	NA	-0.907456	-0.98846	-0.827935	0.936381	0.752918	1.03455	NA	NA	NA	20.8517	20.4763	21.0525	16.9139	17.0796	17.2423	4.35016e-05	4.35016e-05	0.000137315	13.1311
932	LP_4562	NA	NA	NA	NA	-1.58139	-0.470514	-0.543333	-0.33537	0.922976	0.965335	1.0423	NA	17.1679	NA	21.357	21.4279	21.5566	18.9043	19.0261	19.2521	2.43213e-05	3.46686e-05	0.00011703	5.22829
933	LP_4973	Cer(d14:1/FA 24:1)	NA	NA	NA	NA	-0.962386	-0.927598	-0.83961	0.908171	0.799205	1.02222	NA	NA	NA	24.1344	23.8749	24.406	19.7623	19.6794	19.9718	1.62523e-05	1.62523e-05	6.90441e-05	20.1665
934	LP_511	NA	NA	NA	NA	NA	-0.801872	-0.850994	-0.762982	0.15919	0.638903	1.61775	NA	NA	NA	20.6589	20.8052	21.1038	20.3507	20.3657	20.3776	0.0200169	0.0200169	0.0246698	1.40572
935	LP_513	NA	NA	NA	NA	-1.15483	-0.693769	-0.702175	-0.599749	0.989716	0.984965	1.17584	NA	17.5654	NA	22.0994	22.0894	22.4929	18.5224	18.5402	18.7389	2.528e-05	1.73193e-05	7.22236e-05	12.3526
936	LP_5248	Cer(d16:1/FA 24:1)	NA	NA	NA	NA	-0.957357	-0.941583	-0.820619	0.90581	0.736377	1.07737	NA	NA	NA	21.4719	21.1995	21.7477	18.5019	18.4766	18.6964	7.24406e-05	7.24406e-05	0.000195971	7.54062
937	LP_5262	Cer(d16:1/FA 24:0)	NA	NA	NA	NA	-0.868334	-1.01508	-0.849649	0.874759	0.898562	0.959737	NA	NA	NA	21.3202	21.3813	21.5382	16.4739	16.8502	16.8981	6.16505e-06	6.16505e-06	3.74238e-05	25.5018
938	LP_5263	Cer(d16:0/FA 24:1)	NA	NA	NA	NA	-0.907131	-0.988792	-0.835603	0.940746	0.815634	0.975146	NA	NA	NA	20.1413	19.9293	20.1996	16.8725	17.0108	17.132	1.0036e-05	1.0036e-05	5.10352e-05	8.48515
939	LP_5277	NA	NA	NA	-1.34944	-0.916552	NA	-0.393223	-0.335836	1.08034	0.768467	1.14624	NA	17.4286	16.5657	21.4092	20.7875	21.5406	18.4718	NA	18.5862	0.000868106	0.00207674	0.00309043	6.57397
940	LP_5362	DAG 36:5	16:0/20:5	NA	NA	NA	-0.885999	-1.03451	-0.803118	0.860314	0.822789	1.04052	NA	NA	NA	23.6005	23.4731	24.2124	17.167	17.6712	17.9526	4.4856e-05	4.4856e-05	0.00014135	71.7603
941	LP_5521	NA	NA	NA	NA	NA	-1.01258	-0.922044	-0.795488	0.898759	0.856376	0.974974	NA	NA	NA	23.4658	23.3596	23.657	18.8994	18.6724	19.2168	1.44481e-05	1.44481e-05	6.41631e-05	23.6636
942	LP_554	NA	NA	NA	NA	NA	-0.448374	-0.97614	-1.14811	0.411993	1.19002	0.970605	NA	NA	NA	21.4488	21.5585	21.5276	21.2532	21.3276	21.2289	0.0053994	0.0053994	0.00736058	1.18241
943	LP_5584	DAG 38:6	16:1/22:5	NA	NA	NA	-0.800448	-1.09889	-0.815223	0.827802	0.838632	1.04813	NA	NA	NA	22.9871	23.0147	23.5486	18.0763	18.837	18.7993	0.000115347	0.000115347	0.000282182	24.4637
944	LP_5599	NA	NA	NA	NA	NA	-0.863806	-1.03434	-0.825259	0.824276	0.849145	1.04998	NA	NA	NA	23.5819	23.6665	24.3494	17.2613	17.8412	17.9723	4.61944e-05	4.61944e-05	0.000143878	72.2204
945	LP_5750	NA	NA	NA	NA	NA	0.678724	0.620097	1.34372	-0.900334	-0.768614	-0.973588	NA	NA	NA	19.6275	19.7956	19.534	21.5678	21.6426	22.4912	0.00182455	0.00182455	0.00278674	-4.75074
946	LP_5781	NA	NA	NA	NA	NA	-0.952525	-0.890692	-0.889572	0.850993	0.859471	1.02232	NA	NA	NA	20.9097	20.9262	21.2415	17.5367	17.4169	17.5389	6.77995e-06	6.77995e-06	3.96698e-05	11.538
947	LP_5861	DAG 40:7	18:2/22:5	NA	NA	NA	-0.732263	-1.10754	-0.860528	0.760558	0.834225	1.10555	NA	NA	NA	19.7594	19.8774	20.3123	16.7655	17.3669	17.1613	0.000291661	0.000291661	0.000600159	7.38769
948	LP_5882	DAG 40:6	18:1/22:5	NA	NA	NA	-0.797297	-1.12527	-0.75417	0.762114	0.716886	1.19774	NA	NA	NA	20.7766	20.7114	21.4049	18.0548	18.5278	18.59	0.000759984	0.000759984	0.00130339	5.95234
949	LP_5883	DAG 40:6	18:1/22:5 | 20:1/20:5	NA	NA	NA	-0.724711	-1.1496	-0.765057	0.744394	0.617112	1.27787	NA	NA	NA	18.8072	18.6789	19.3447	16.8987	17.3268	17.2862	0.00194594	0.00194594	0.00292966	3.4177
950	LP_5925	PE 32:0	14:0/18:0|16:0/16:0	NA	NA	NA	-1.00767	-1.05866	-0.64279	0.849988	0.928619	0.930512	NA	NA	NA	22.3819	22.5554	22.5596	18.1687	18.2813	19.0867	0.000173356	0.000173356	0.000391106	15.8536
951	LP_6025	NA	NA	NA	NA	NA	-1.01666	-1.08323	-0.59849	0.883173	0.968266	0.846936	NA	NA	NA	21.1569	21.3705	21.066	16.2225	16.3895	17.4388	0.000322225	0.000322225	0.000646126	22.851
952	LP_6046	NA	NA	NA	NA	NA	-1.11647	-1.03174	-0.52464	0.849859	1.03368	0.789306	NA	NA	NA	23.1207	23.4128	23.0244	20.1305	19.9958	20.9363	0.000858084	0.000858084	0.00145017	7.11944
953	LP_6049	NA	NA	NA	NA	NA	0.668495	0.579915	1.32937	-0.983636	-0.471954	-1.12219	NA	NA	NA	18.969	19.5388	18.8147	20.7103	20.8089	21.5449	0.0050722	0.0050722	0.00694169	-3.7681
954	LP_6090	DAG 42:9	20:4/22:5	NA	NA	NA	-0.781745	-1.11997	-0.812684	0.82275	0.882623	1.00903	NA	NA	NA	21.6033	21.7456	22.0461	16.9855	17.7895	17.716	0.000116888	0.000116888	0.000284186	19.7168
955	LP_6194	PE 34:1	16:0/18:1	NA	NA	NA	-1.12811	-1.1532	-0.336034	0.873125	0.895385	0.848834	NA	NA	NA	20.2782	20.3033	20.2508	17.9942	18.0225	18.9153	0.00289784	0.00289784	0.00418597	3.90891
956	LP_6252	NA	NA	NA	NA	NA	NA	NA	-1.4988	0.490705	0.55235	0.455748	NA	NA	NA	21.2978	21.4574	21.2073	NA	NA	16.1472	0.000797773	0.000797773	0.00135915	36.0928
957	LP_6268	PE 35:5	15:0/20:5	NA	NA	NA	-1.04145	-0.987422	-0.687579	0.833273	0.948777	0.934399	NA	NA	NA	20.5212	20.739	20.7119	17.0882	16.9864	17.6536	9.79908e-05	9.79908e-05	0.000248142	10.6636
958	LP_6294	NA	NA	NA	NA	NA	NA	NA	-1.48687	0.392919	0.411958	0.681995	NA	NA	NA	23.4015	23.4757	24.5285	NA	NA	16.0731	0.00875205	0.00875205	0.0114827	212.126
959	LP_6308	GlcCer(d18:1/18:1(9Z))	NA	NA	NA	NA	-0.903182	-1.03999	-0.78638	0.912599	0.928202	0.888755	NA	NA	NA	22.4018	22.447	22.3327	16.7441	17.1406	17.479	1.63872e-05	1.63872e-05	6.92146e-05	38.6546
960	LP_6332	NA	NA	NA	NA	NA	-1.06523	-1.00475	-0.633229	0.865045	1.01137	0.826801	NA	NA	NA	20.9466	21.276	20.8605	16.738	16.6018	17.5742	0.000249516	0.000249516	0.000526529	16.6376
961	LP_6334	NA	NA	NA	NA	NA	-0.951705	-1.06976	-0.692498	0.881202	1.00088	0.831885	NA	NA	NA	22.2483	22.6061	22.1008	16.415	16.768	17.543	0.000121121	0.000121121	0.000293861	42.51
962	LP_6376	NA	NA	NA	NA	NA	-0.997224	-1.05288	-0.658025	0.845026	1.01621	0.846902	NA	NA	NA	24.5297	24.8888	24.5337	20.5482	20.665	21.3766	0.000185119	0.000185119	0.000412821	13.8083
963	LP_6408	PC 32:1	16:1/16:0	NA	NA	NA	-1.49112	-0.576128	-0.461916	0.631229	1.07492	0.823019	NA	NA	NA	20.9484	21.1669	21.0428	20.3536	19.9029	20.4099	0.00854983	0.00854983	0.0112365	1.77842
964	LP_6417	NA	NA	NA	NA	NA	-1.08084	-0.960014	-0.670363	0.873737	0.986511	0.85097	NA	NA	NA	22.1969	22.4925	22.1372	17.3895	17.0728	18.1489	0.000149598	0.000149598	0.000350829	26.6945
965	LP_6441	DAG 44:10	22:5/22:5	NA	NA	NA	-1.01646	NA	-1.15651	0.657247	0.601995	0.913734	NA	NA	NA	20.1296	20.0111	20.6798	NA	16.5393	16.2389	0.000886494	0.000886494	0.00149274	14.7678
966	LP_6459	PE 36:6	18:3/18:3 | 16:1/20:5	NA	NA	NA	-1.05037	-0.980101	-0.68669	0.921912	0.937702	0.857544	NA	NA	NA	24.4639	24.4908	24.3543	21.2246	21.1049	21.7243	9.18218e-05	9.18218e-05	0.000236597	8.48601
967	LP_6468	NA	NA	NA	NA	NA	-1.13325	-0.885193	-0.691158	0.847554	0.966648	0.895394	NA	NA	NA	21.9932	22.2542	22.0981	18.1959	17.6523	18.6211	0.000167792	0.000167792	0.000381525	15.5485
968	LP_6491	PE 36:5	14:0/22:5 | 18:3/18:2	NA	NA	NA	-0.996925	-0.970213	-0.760879	0.886242	0.967783	0.873992	NA	NA	NA	23.4221	23.6379	23.3897	18.509	18.4383	19.063	2.24256e-05	2.24256e-05	8.6214e-05	28.112
969	LP_6514	PE 36:4	16:0/20:4 | 14:0/22:4	NA	NA	NA	NA	NA	-1.49034	0.437255	0.655384	0.397702	NA	NA	NA	21.3225	21.7893	21.2378	NA	NA	17.1972	0.00643987	0.00643987	0.00866	19.0619
970	LP_6580	PE 36:2	18:1/18:1|16:0/20:2	NA	-1.51802	-1.40573	0.82076	0.892343	1.11276	0.00725657	0.105474	-0.0148455	NA	16.2924	16.021	19.7075	19.9449	19.6541	21.8467	21.6737	22.3795	7.03994e-06	0.000163221	0.000373699	-4.58774
971	LP_6609	PE 36:1	14:0/22:1 | 16:0/20:1 | 18:1/18:0	NA	NA	NA	-1.2822	-1.16902	0.0105704	0.793898	0.862558	0.784194	NA	NA	NA	21.686	21.7228	21.6808	20.6327	20.572	21.2657	0.0171124	0.0171124	0.0213284	1.83155
972	LP_6676	NA	NA	NA	NA	NA	NA	NA	-1.46779	0.524659	0.722132	0.221002	NA	NA	NA	20.9199	21.3807	20.2114	NA	NA	16.2708	0.0214713	0.0214713	0.0263083	23.6942
973	LP_6712	NA	NA	NA	NA	NA	NA	NA	-1.48952	0.447205	0.659242	0.383072	NA	NA	NA	20.6743	21.1583	20.5279	NA	NA	16.253	0.00698789	0.00698789	0.00933734	23.1636
974	LP_6713	NA	NA	NA	NA	NA	-0.999961	-1.16363	-0.456302	0.770331	1.18362	0.665939	NA	NA	NA	20.7657	21.241	20.6456	18.5415	18.7297	19.3549	0.00277831	0.00277831	0.00404102	4.02426
975	LP_6756	NA	NA	NA	NA	NA	-0.997515	-1.09014	-0.607371	0.830985	1.03153	0.832506	NA	NA	NA	23.3958	23.7797	23.3987	19.7185	19.8958	20.6426	0.000377978	0.000377978	0.000737184	10.8461
976	LP_6805	NA	NA	NA	NA	NA	-1.05147	-1.10407	-0.508017	0.890906	1.04829	0.724367	NA	NA	NA	21.4576	21.6844	21.2177	18.5831	18.6589	19.4419	0.00111611	0.00111611	0.00182115	5.89146
977	LP_6810	NA	NA	NA	NA	NA	NA	NA	-1.49722	0.448218	0.584561	0.464445	NA	NA	NA	21.3367	21.6977	21.3797	NA	NA	16.1855	0.00185064	0.00185064	0.00281841	39.0122
978	LP_6855	NA	NA	NA	NA	NA	-1.0365	-1.0824	-0.57366	0.842252	0.968686	0.88162	NA	NA	NA	21.2018	21.4807	21.2886	16.9565	17.0578	18.0787	0.000421827	0.000421827	0.000806413	15.5559
979	LP_6894	PC 34:1	16:0/18:1	NA	NA	NA	-1.18338	-0.760164	-0.760971	0.858843	0.892543	0.953125	NA	NA	NA	23.3038	23.3384	23.4006	21.6422	21.2078	21.6413	0.000231609	0.000231609	0.000493687	3.60625
980	LP_6903	NA	NA	NA	NA	NA	-0.926282	-0.994527	-0.807108	0.848394	0.851946	1.02758	NA	NA	NA	21.7278	21.7326	21.9724	19.2115	19.3047	19.4674	2.28549e-05	2.28549e-05	8.75566e-05	5.591
981	LP_6967	NA	NA	NA	NA	NA	-0.919919	-1.04294	-0.761902	0.828868	0.92248	0.973415	NA	NA	NA	21.5066	21.7823	21.9323	15.9946	16.3568	16.8222	3.83014e-05	3.83014e-05	0.000123423	40.7635
982	LP_7002	PE 38:5	18:1/20:4 | 18:0/20:5	NA	NA	NA	-1.01712	-0.993701	-0.710012	0.910142	0.961248	0.849443	NA	NA	NA	22.9782	23.0807	22.8566	19.1613	19.1144	19.7301	6.309e-05	6.309e-05	0.000178732	12.4369
983	LP_7047	PE 38:4	16:0/22:4 | 18:0/20:4	NA	NA	NA	-0.962988	-0.98562	-0.782468	0.893049	0.952502	0.885525	NA	NA	NA	22.2548	22.4239	22.2334	16.9112	16.9756	17.4891	1.13501e-05	1.13501e-05	5.54912e-05	36.2204
984	LP_7048	PE 38:4	18:0/20:4	NA	NA	NA	-1.05986	-1.07295	-0.553948	0.855395	0.986312	0.845049	NA	NA	NA	21.3358	21.5161	21.3216	18.6807	18.6988	19.3953	0.000534422	0.000534422	0.000976542	5.52583
985	LP_7268	PC 36:6	NA	NA	NA	NA	-0.487535	-1.22278	-0.870586	1.09218	0.421708	1.06701	NA	NA	NA	20.2718	20.0282	20.2627	19.4307	19.6978	19.5587	0.00487927	0.00487927	0.00670538	1.54241
986	LP_7273	NA	NA	NA	NA	NA	-1.03594	-0.995371	-0.678783	0.867332	1.03353	0.809232	NA	NA	NA	22.7249	23.046	22.6127	19.1263	19.0479	19.7379	0.000162065	0.000162065	0.000372524	11.2396
987	LP_7395	NA	NA	NA	NA	NA	-0.860882	-1.00259	-0.869376	0.890664	0.983463	0.85872	NA	NA	NA	21.4493	21.7123	21.3588	16.0836	16.4852	16.4611	6.64359e-06	6.64359e-06	3.90664e-05	35.8389
988	LP_7467	PE 40:9	20:5/20:4	NA	NA	NA	-1.02095	-0.993577	-0.703705	0.842584	0.993923	0.881724	NA	NA	NA	21.5892	21.94	21.6799	17.3335	17.2701	18.0053	8.28789e-05	8.28789e-05	0.000217777	18.3801
989	LP_7519	NA	NA	NA	NA	NA	-1.08117	-0.927024	-0.710414	0.872866	0.952414	0.893325	NA	NA	NA	21.7352	21.8992	21.7774	18.0244	17.7066	18.4709	7.98684e-05	7.98684e-05	0.000211575	13.3305
990	LP_7560	PE 40:7	18:2/22:5	NA	NA	NA	-0.996642	-0.999016	-0.729224	0.896264	0.943395	0.885223	NA	NA	NA	22.8897	23.0058	22.8625	18.223	18.2289	18.8873	3.76425e-05	3.76425e-05	0.000121845	22.2065
991	LP_7620	NA	NA	NA	NA	NA	-0.961361	-0.966989	-0.801475	0.812066	0.960255	0.957505	NA	NA	NA	22.2866	22.7546	22.746	16.6682	16.686	17.1909	1.54284e-05	1.54284e-05	6.6323e-05	53.7185
992	LP_7669	PE 40:5	18:0/22:5	NA	NA	NA	-1.04501	-0.966785	-0.708359	0.891427	0.963068	0.865659	NA	NA	NA	22.7209	22.922	22.6485	17.5037	17.284	18.2292	6.79914e-05	6.79914e-05	0.000188967	34.0948
993	LP_7675	NA	NA	NA	NA	NA	-1.06862	-0.902964	-0.738772	0.729964	1.02959	0.9508	NA	NA	NA	22.9367	23.1663	23.1059	21.685	21.558	21.8109	0.000159153	0.000159153	0.000367288	2.61171
994	LP_7729	NA	NA	NA	NA	NA	-0.996225	-0.920973	-0.799708	0.709667	0.974635	1.0326	NA	NA	NA	20.3945	20.7318	20.8056	18.3182	18.2224	18.4726	9.39877e-05	9.39877e-05	0.000240661	4.94582
995	LP_7767	PC 37:3	18:1/19:2 | 18:2/19:1	NA	NA	NA	0.595996	0.794598	0.793063	NA	-1.08009	-1.10357	NA	NA	NA	NA	16.8902	16.8485	20.2247	19.8714	20.2219	0.000227615	0.000227615	0.000487416	-9.42616
996	LP_790	NA	NA	NA	NA	NA	0.0546948	1.02234	1.35997	-1.07837	-0.588465	-0.770164	NA	NA	NA	20.6218	20.7486	20.7016	21.1658	20.9152	21.2533	0.0175263	0.0175263	0.0218208	-1.33864
997	LP_8072	NA	NA	NA	NA	NA	NA	NA	-1.49643	0.442595	0.457883	0.59595	NA	NA	NA	21.9045	21.9337	22.1977	NA	NA	18.1975	0.00238137	0.00238137	0.00350995	14.0689
998	LP_8076	NA	NA	NA	NA	NA	NA	-1.03497	-1.15197	0.662694	0.740161	0.784088	NA	NA	NA	20.5214	20.7117	20.8197	16.349	NA	16.0615	9.1781e-05	9.1781e-05	0.000236597	22.3006
999	LP_8096	NA	NA	NA	NA	NA	-1.07486	-0.825518	-0.825207	0.878476	0.875525	0.971581	NA	NA	NA	24.751	24.7445	24.9589	20.946	20.3893	20.9467	3.39035e-05	3.39035e-05	0.000115002	16.6503
1000	LP_8113	NA	NA	NA	NA	NA	-0.860727	-0.974165	-0.89674	0.808128	0.922979	1.00052	NA	NA	NA	22.1668	22.4177	22.5871	18.2731	18.5209	18.4423	9.73977e-06	9.73977e-06	5.06e-05	15.7622
1001	LP_8322	NA	NA	NA	NA	NA	-1.117	-0.80997	-0.787291	0.8137	1.01453	0.886029	NA	NA	NA	21.1257	21.5534	21.2797	17.6681	17.0143	17.7164	0.000118244	0.000118244	0.000287182	14.4536
1002	LP_8340	NA	NA	NA	NA	NA	-0.966262	-0.89038	-0.880736	0.921351	0.908581	0.907446	NA	NA	NA	21.151	21.1208	21.1181	16.8586	16.6788	16.8814	3.04903e-07	3.04903e-07	5.65348e-06	20.0242
1003	LP_8342	NA	NA	NA	NA	NA	-1.02764	-0.865803	-0.838722	0.935137	0.928022	0.869009	NA	NA	NA	21.0949	21.0794	20.9501	17.1494	16.7949	17.2088	8.30183e-06	8.30183e-06	4.55713e-05	15.8943
1004	LP_8371	PC 39:6	17:1/22:5	NA	NA	NA	-1.05362	-0.822951	-0.842564	0.749917	0.957881	1.01134	NA	NA	NA	21.4316	21.7286	21.8049	19.1854	18.856	19.1574	7.56815e-05	7.56815e-05	0.000204187	6.01582
1005	LP_8383	NA	NA	NA	NA	-2.14741	-0.0898728	0.106795	0.187089	0.433298	0.699507	0.810599	NA	17.3065	NA	20.6336	20.9768	21.12	20.2126	19.9591	20.3162	0.000372486	0.0139917	0.0177055	1.67885
1006	LP_8386	NA	NA	NA	NA	-1.37318	-0.776772	-0.357853	-0.536796	0.965375	1.06471	1.01452	NA	16.7072	NA	21.3866	21.5853	21.4849	18.7388	17.9006	18.3808	0.000241809	0.000227931	0.000487642	8.84915
1007	LP_8433	NA	NA	NA	NA	NA	-0.878522	-0.99135	-0.861423	0.81811	1.00095	0.912237	NA	NA	NA	21.2675	21.5897	21.4334	18.0779	18.2768	18.3069	1.07025e-05	1.07025e-05	5.34308e-05	9.2512
1008	LP_8470	NA	NA	NA	NA	NA	-1.00128	-1.03303	-0.682607	0.933752	0.927621	0.855545	NA	NA	NA	21.4395	21.4247	21.25	16.6733	16.7502	17.5225	9.38799e-05	9.38799e-05	0.000240661	20.9576
1009	LP_8633	TAG 49:4	14:0/14:0/21:4 | 15:0/15:0/19:4 | 15:0/16:0/18:4 | 14:0/15:0/20:4 | 14:0/16:0/19:4 | 15:0/16:1/18:3 | 14:0/16:1/19:3	NA	NA	NA	-1.4912	NA	NA	0.389607	0.456572	0.645026	NA	NA	NA	21.3694	21.4672	21.7425	NA	18.622	NA	0.00586374	0.00586374	0.00793128	7.48658
1010	LP_8665	NA	NA	NA	NA	NA	-1.01139	-0.90722	-0.814006	0.871247	0.93382	0.927549	NA	NA	NA	22.7445	22.9329	22.914	17.3891	17.0755	17.6698	7.18826e-06	7.18826e-06	4.14409e-05	44.8082
1011	LP_8721	PC 40:6	18:1/22:5|20:5/20:1	NA	NA	NA	-1.14274	-0.697303	-0.845047	0.702807	0.858583	1.1237	NA	NA	NA	23.404	23.515	23.704	22.4061	22.0887	22.3008	0.00056918	0.00056918	0.0010271	2.42134
1012	LP_8725	NA	NA	NA	NA	NA	-1.1973	-1.08642	-0.268453	0.722194	1.15803	0.671941	NA	NA	NA	21.4015	21.8578	21.3489	19.5081	19.392	20.3644	0.00679456	0.00679456	0.00911998	3.43711
1013	LP_8729	NA	NA	NA	NA	NA	-0.960333	-0.963039	-0.803982	0.848236	0.842392	1.03673	NA	NA	NA	24.6133	24.6022	24.9721	21.1656	21.1708	21.4684	2.53174e-05	2.53174e-05	9.43963e-05	11.0114
1014	LP_8740	NA	NA	NA	NA	NA	-1.0341	-0.918244	-0.774357	0.833961	0.969963	0.922777	NA	NA	NA	21.5279	21.6608	21.6147	19.8167	19.7036	19.9573	2.83371e-05	2.83371e-05	0.000100724	3.42299
1015	LP_8867	NA	NA	NA	NA	-1.81906	-0.400985	-0.0936886	-0.362042	0.84841	0.891727	0.935635	NA	17.2461	NA	20.9906	21.0514	21.113	19.6681	19.2367	19.2914	9.93054e-05	0.000295636	0.000605114	3.14475
1016	LP_89	NA	NA	NA	NA	NA	-1.12541	-0.753162	-0.830916	0.836697	0.83144	1.04135	NA	NA	NA	20.7591	20.7519	21.0409	18.5707	18.0583	18.4637	0.000169018	0.000169018	0.000383936	5.60388
1017	LP_8900	NA	NA	NA	NA	NA	-1.19667	-0.802274	-0.698423	0.816683	0.916872	0.963808	NA	NA	NA	20.6174	20.8291	20.9282	17.1971	16.3638	17.4165	0.000338596	0.000338596	0.000672836	13.9204
1018	LP_8968	TAG 50:4	14:0/16:1/20:3 | 14:0/18:2/18:2 | 14:0/16:0/20:4 | 16:0/16:0/18:4	NA	NA	NA	-0.925589	-0.794435	-1.00831	0.825424	0.909021	0.993891	NA	NA	NA	25.508	25.6877	25.8701	22.0259	21.7439	21.5661	2.1094e-05	2.1094e-05	8.23042e-05	15.0317
1019	LP_8999	NA	NA	NA	NA	NA	-1.0537	-0.831985	-0.84129	0.826702	0.969915	0.93036	NA	NA	NA	25.3991	25.7811	25.6756	20.9747	20.3833	20.9499	2.70361e-05	2.70361e-05	9.79014e-05	28.8262
1020	LP_9068	NA	NA	NA	NA	-2.13449	-0.0482498	0.0717179	0.0365538	0.672054	0.693768	0.708645	NA	16.8148	NA	21.0314	21.064	21.0864	20.1295	19.9492	20.0766	1.90625e-06	5.5129e-05	0.000162426	2.01232
1021	LP_9206	NA	NA	NA	NA	NA	-0.980158	-1.09401	-0.603898	0.81354	0.735222	1.12931	NA	NA	NA	20.9502	20.9031	21.14	19.8035	19.8719	20.0981	0.000727705	0.000727705	0.0012536	2.10416
1022	LP_9277	NA	NA	NA	NA	NA	NA	NA	-1.4974	0.421214	0.512753	0.563433	NA	NA	NA	20.5929	20.8171	20.9412	NA	NA	15.895	0.00173338	0.00173338	0.0026686	29.6252
1023	LP_9284	TAG 51:4	NA	NA	NA	-1.35487	-0.63898	-0.684879	-0.381888	0.963203	0.965706	1.13171	NA	16.7187	NA	23.1821	23.1891	23.6519	18.5868	18.7148	19.4317	0.000143956	0.000131364	0.000313461	21.5545
1024	LP_931	NA	NA	NA	NA	NA	-0.857806	-0.836235	-1.03617	0.877721	0.876345	0.976145	NA	NA	NA	22.1139	22.1124	22.221	20.2488	20.2254	20.0313	1.41053e-05	1.41053e-05	6.34363e-05	3.94666
1025	LP_9327	NA	NA	NA	NA	NA	-0.935965	-0.9927	-0.802011	0.829898	0.956892	0.943886	NA	NA	NA	22.6525	22.8353	22.8166	20.0284	20.1101	20.3029	1.25857e-05	1.25857e-05	5.88593e-05	6.15188
1026	LP_9347	NA	NA	NA	NA	NA	-1.04119	-0.83309	-0.856017	0.856677	0.938233	0.935386	NA	NA	NA	20.5214	20.7183	20.7114	16.4414	15.9389	16.386	1.38219e-05	1.38219e-05	6.26953e-05	21.0384
1027	LP_9350	NA	NA	NA	NA	NA	-1.32299	-0.757191	-0.557688	0.709767	0.926713	1.00139	NA	NA	NA	21.8914	22.1908	22.2939	19.8667	19.0858	20.1421	0.00200499	0.00200499	0.00300101	5.37839
1028	LP_9354	PC 42:6	20:1/22:5	NA	NA	NA	-1.25452	-0.694266	-0.726	0.745073	0.95838	0.97133	NA	NA	NA	22.4603	22.6493	22.6608	21.1846	20.6881	21.1565	0.000808534	0.000808534	0.00137243	2.99053
1029	LP_9360	NA	NA	NA	NA	NA	-0.975813	-0.934725	-0.820778	0.817361	0.975806	0.93815	NA	NA	NA	22.4437	22.698	22.6376	19.6317	19.5658	19.8146	1.06378e-05	1.06378e-05	5.33917e-05	7.58097
1030	LP_9398	NA	NA	NA	NA	NA	-1.09572	-0.841114	-0.785365	0.857016	0.908351	0.956838	NA	NA	NA	25.2164	25.3323	25.4418	21.3813	20.8063	21.5072	5.37407e-05	5.37407e-05	0.000159517	17.1313
1031	LP_9406	PC 42:5	20:0/22:5	NA	NA	NA	-0.868926	-1.00315	-0.855728	0.780225	0.950193	0.997384	NA	NA	NA	19.6706	19.9075	19.9733	17.1853	17.3723	17.3907	2.33456e-05	2.33456e-05	8.89392e-05	5.79328
1032	LP_9454	NA	NA	NA	NA	NA	-1.27831	-0.780356	-0.609257	0.802034	0.903403	0.962486	NA	NA	NA	22.4448	22.6711	22.8031	18.9114	17.7995	19.2934	0.000990812	0.000990812	0.00164214	15.6877
1033	LP_9489	NA	NA	NA	NA	NA	-1.08514	-0.862393	-0.775775	0.857971	0.909402	0.955932	NA	NA	NA	23.9072	24.06	24.1983	18.7948	18.1329	19.0522	4.67826e-05	4.67826e-05	0.000144196	42.0835
1034	LP_9506	NA	NA	NA	-1.651	NA	-0.273314	-0.600777	-0.324972	1.02915	0.821112	0.999796	NA	NA	16.9312	21.3923	21.0461	21.3435	18.6793	19.2244	19.1384	0.000211929	0.000363574	0.000714505	4.74568
1035	LP_9540	NA	NA	NA	NA	-1.33825	-0.68343	-0.649322	-0.396468	1.04611	0.896839	1.12452	NA	16.9965	NA	21.6828	21.3894	21.8369	18.3506	18.2835	18.8475	0.000160043	0.000142205	0.000336557	8.8306
1036	LP_9586	NA	NA	NA	NA	-2.1528	-0.0692986	0.14061	0.0867572	0.601208	0.674924	0.718598	NA	17.6346	NA	23.6442	23.8051	23.9004	22.6391	22.1811	22.5216	2.63722e-05	0.00103039	0.00170286	2.52441
1037	LP_9608	PI 36:5	16:0/20:5	NA	NA	NA	-1.03193	-1.04154	-0.625653	0.876184	1.03317	0.789765	NA	NA	NA	21.3689	21.6265	21.227	18.2217	18.2374	18.9042	0.000310399	0.000310399	0.000625546	7.74371
1038	LP_9651	NA	NA	NA	NA	NA	NA	-1.15658	-1.02896	0.648625	0.798474	0.738439	NA	NA	NA	20.5259	20.8993	20.7497	16.0276	NA	16.3456	0.000144874	0.000144874	0.000341131	23.2372
1039	LP_9753	NA	NA	NA	NA	NA	-0.882449	-0.93744	-0.91025	0.817906	1.04735	0.864884	NA	NA	NA	21.2935	21.5208	21.3401	19.5545	19.609	19.5814	1.43458e-05	1.43458e-05	6.38403e-05	3.48987
1040	LP_9776	PC 44:10	22:5/22:5	NA	NA	NA	-0.938786	-0.930051	-0.867756	0.859964	0.926554	0.950076	NA	NA	NA	24.0219	24.1734	24.2269	19.9497	19.9298	20.0914	8.15143e-07	8.15143e-07	1.00444e-05	17.7588
1041	LP_9834	NA	NA	NA	NA	NA	-0.936242	-0.991126	-0.800189	0.793904	0.944175	0.989478	NA	NA	NA	22.2115	22.4779	22.5582	19.0468	19.1442	19.3854	2.44117e-05	2.44117e-05	9.11852e-05	9.3423
1042	LP_9861	NA	NA	NA	NA	NA	-1.03889	NA	-1.01972	0.506738	0.317715	1.23416	NA	NA	NA	20.4531	20.1463	21.6337	NA	17.9445	17.9756	0.0176467	0.0176467	0.0219353	6.88928
1043	LP_9862	NA	NA	NA	NA	-1.42176	-0.228116	-0.349009	-0.323148	1.1141	1.20794	NA	NA	17.2492	NA	22.2839	22.4702	NA	19.379	19.619	19.4304	0.000125124	0.000143954	0.000339655	7.46889
1044	LP_9868	TAG 53:4	NA	NA	NA	NA	0.666503	0.875143	1.14608	-1.02177	-0.683516	-0.982445	NA	NA	NA	21.6723	21.9016	21.6989	22.9583	22.8168	23.142	0.000514672	0.000514672	0.000947176	-2.32103
1045	LP_9906	NA	NA	NA	NA	NA	-1.08875	-0.915226	-0.678918	0.658093	1.14094	0.883865	NA	NA	NA	21.2825	21.6831	21.4698	19.9772	19.8332	20.1732	0.000616624	0.000616624	0.00109564	2.79708
1046	LP_9931	NA	NA	NA	NA	NA	-1.24088	-0.726572	-0.714435	0.793526	0.876149	1.01221	NA	NA	NA	22.0834	22.1868	22.3571	20.1813	19.5377	20.1964	0.000639129	0.000639129	0.00112889	4.7151
1047	PN_1158	NA	NA	NA	NA	NA	-0.988691	-0.877068	-0.869311	0.90338	0.8717	0.959991	NA	NA	NA	21.8576	21.7754	22.0046	17.2354	16.9456	17.2555	2.508e-06	2.508e-06	2.09952e-05	26.6067
1048	PN_1182	Glyceraldehyde 3-phosphate	NA	NA	NA	NA	-0.766695	-0.844522	-1.0884	1.05288	0.98136	0.66537	NA	NA	NA	20.7222	20.5762	19.9314	16.8506	17.0094	16.353	0.000302724	0.000302724	0.000615273	12.7489
1049	PN_1224	Hydantoin-5-propionic acid	NA	NA	NA	NA	-1.01825	-0.900461	-0.807423	1.03269	0.839993	0.853445	NA	NA	NA	20.6987	20.2873	20.3161	16.5718	16.3204	16.7705	3.11117e-05	3.11117e-05	0.000108034	14.7211
1050	PN_1263	NA	NA	NA	NA	NA	-0.894914	-0.992873	-0.83942	0.947986	1.00626	0.772965	NA	NA	NA	21.2776	21.4246	20.8358	16.3785	16.6258	16.7659	2.5979e-05	2.5979e-05	9.56222e-05	24.0718
1051	PN_1475	NA	NA	NA	NA	NA	-1.04828	-0.924177	-0.75278	0.950533	0.919241	0.855461	NA	NA	NA	22.0059	21.9546	21.8502	18.9364	18.7332	19.217	3.57324e-05	3.57324e-05	0.000119361	7.86084
1052	PN_1492	NA	NA	NA	NA	NA	-0.852026	-1.0657	-0.801156	1.053	0.825746	0.840129	NA	NA	NA	20.5446	20.1543	20.179	16.9065	17.2734	17.3607	7.76975e-05	7.76975e-05	0.000207888	8.6486
1053	PN_1498	NA	NA	NA	NA	NA	-1.05859	-0.921842	-0.742728	0.913406	0.959822	0.849931	NA	NA	NA	20.3195	20.3942	20.2173	17.366	17.1459	17.6542	4.7674e-05	4.7674e-05	0.000146192	7.57712
1054	PN_1526	NA	NA	NA	NA	NA	0.393677	1.05189	1.16296	-0.654158	-0.821655	-1.13271	NA	NA	NA	19.7817	19.6822	19.4974	20.7952	20.4042	20.8612	0.00333099	0.00333099	0.0047524	-2.04639
1055	PN_1568	NA	NA	NA	NA	NA	0.683161	1.03042	0.971097	-0.98713	-0.610839	-1.08671	NA	NA	NA	19.6116	20.0597	19.493	22.0144	21.6009	21.9438	0.000577921	0.000577921	0.00103882	-4.38209
1056	PN_167	NA	NA	NA	NA	NA	-0.945599	-0.85851	-0.91376	0.878006	0.732308	1.10755	NA	NA	NA	21.0807	20.9709	21.2538	19.7714	19.7058	19.7298	8.58471e-05	8.58471e-05	0.00022362	2.57782
1057	PN_1694	NA	NA	NA	NA	NA	0.793483	0.936308	0.994559	-0.985588	-0.973141	-0.765621	NA	NA	NA	20.6194	20.6381	20.9483	23.4928	23.2793	23.5799	4.06119e-05	4.06119e-05	0.000129931	-6.56776
1058	PN_1696	NA	NA	NA	NA	NA	-0.364271	-1.3144	-0.846029	0.659445	1.28577	0.57949	NA	NA	NA	24.9273	25.1461	24.8993	24.2377	24.5697	24.4014	0.00891303	0.00891303	0.0116741	1.50313
1059	PN_1785	NA	NA	NA	NA	NA	-0.89091	-1.02282	-0.818274	0.937708	0.924623	0.869671	NA	NA	NA	22.9633	22.9345	22.8138	18.6564	18.9461	19.1057	8.73449e-06	8.73449e-06	4.69313e-05	16.0129
1060	PN_1815	NA	NA	NA	NA	NA	-1.08933	-0.891264	-0.731088	0.807276	0.853631	1.05078	NA	NA	NA	20.6537	20.7024	20.9096	18.8691	18.661	19.0374	0.000144552	0.000144552	0.000340719	3.73046
1061	PN_1816	NA	NA	NA	NA	NA	-1.00682	-0.968803	-0.75125	0.869013	0.963248	0.894611	NA	NA	NA	21.2218	21.4595	21.2864	16.5853	16.4894	17.1341	2.75294e-05	2.75294e-05	9.90941e-05	24.0221
1062	PN_1883	2-Methylcitric acid	NA	NA	NA	NA	-1.01128	-0.828468	-0.863531	1.01714	1.05421	0.631931	NA	NA	NA	20.3136	20.3706	19.7214	17.4761	17.1951	17.4222	0.000248613	0.000248613	0.000526529	6.82455
1063	PN_2065	NA	NA	NA	-1.13329	-1.03884	-0.468514	-0.454677	-0.390917	1.22598	1.1286	1.13166	NA	16.2939	16.0048	23.2261	22.9281	22.9374	18.0819	18.0396	18.2771	1.79407e-07	2.71074e-07	5.627e-06	29.809
1064	PN_2067	NA	NA	NA	NA	NA	-1.23617	NA	-0.941731	0.689412	0.713007	0.775479	NA	NA	NA	20.3937	20.4338	20.5398	NA	17.1245	17.6244	0.000547725	0.000547725	0.000995356	8.46403
1065	PN_2092	NA	NA	NA	NA	NA	-1.08121	-0.921347	-0.713802	0.998635	0.863376	0.854346	NA	NA	NA	20.7213	20.5409	20.5288	18.1597	17.9464	18.4366	9.87995e-05	9.87995e-05	0.00024964	5.33732
1066	PN_2194	NA	NA	NA	NA	NA	-1.03833	-0.825855	-0.852688	0.9531	0.725477	1.03829	NA	NA	NA	21.7752	21.6467	21.8232	20.7714	20.6515	20.7562	9.431e-05	9.431e-05	0.000240896	2.03076
1067	PN_22	NA	NA	NA	NA	NA	-1.49988	NA	NA	0.517146	0.486503	0.496229	NA	NA	NA	20.6333	20.5779	20.5955	NA	16.9875	NA	8.17308e-05	8.17308e-05	0.000214868	12.2505
1068	PN_2269	Hydroxymethylphosphonic acid	NA	NA	NA	NA	-0.966616	-1.13907	-0.560355	0.808737	1.12271	0.734597	NA	NA	NA	20.3832	20.721	20.3034	18.2878	18.4733	18.9104	0.00104392	0.00104392	0.00172154	3.76342
1069	PN_2573	NA	NA	NA	NA	NA	-0.986396	-0.886058	-0.846244	0.894674	1.08782	0.7362	NA	NA	NA	21.8866	22.1618	21.6608	19.349	19.2061	19.4058	7.91228e-05	7.91228e-05	0.000210177	5.99082
1070	PN_2673	NA	NA	NA	NA	NA	-0.797972	-1.06017	-0.864469	1.00751	0.912917	0.802184	NA	NA	NA	21.6799	21.5545	21.4077	18.9391	19.2866	19.1985	5.11416e-05	5.11416e-05	0.000153866	5.29992
1071	PN_2692	NA	NA	NA	NA	NA	-0.926653	-0.969297	-0.839619	0.873451	0.922148	0.93997	NA	NA	NA	25.1773	25.2762	25.3124	21.4337	21.5203	21.6971	1.85209e-06	1.85209e-06	1.72147e-05	13.0404
1072	PN_2696	NA	NA	NA	NA	NA	0.841865	0.978486	0.910291	-0.811498	-0.909005	-1.01014	NA	NA	NA	19.6797	19.2996	18.9052	26.6589	26.1262	26.393	1.26953e-05	1.26953e-05	5.89697e-05	-136.98
1073	PN_2962	NA	NA	NA	NA	NA	-1.1539	-1.01223	-0.499324	0.895707	0.770225	0.999522	NA	NA	NA	21.5513	21.3996	21.6767	19.2457	19.0745	19.8655	0.00106091	0.00106091	0.00174564	4.42998
1074	PN_3014	NA	NA	NA	NA	NA	-1.11752	-0.809347	-0.792116	0.926719	0.852756	0.939503	NA	NA	NA	21.8708	21.7088	21.8988	18.0672	17.392	18.1049	7.69148e-05	7.69148e-05	0.000206463	15.686
1075	PN_3124	NA	NA	NA	NA	NA	-0.199336	-1.39766	-0.892892	0.68637	1.13852	0.665001	NA	NA	NA	22.1831	22.6213	22.1624	20.1633	21.3247	20.6525	0.0119982	0.0119982	0.0153167	3.04995
1076	PN_3129	NA	NA	NA	NA	NA	-1.17192	-0.681482	-0.751208	0.9973	0.408965	1.19834	NA	NA	NA	22.2636	22.1036	22.3183	21.8071	21.6737	21.7881	0.00353297	0.00353297	0.00500666	1.3872
1077	PN_3172	NA	NA	NA	NA	NA	-1.32864	-0.683616	-0.57113	1.1592	0.507997	0.916182	NA	NA	NA	20.5988	20.4183	20.5314	20.0879	19.9091	20.1191	0.00472822	0.00472822	0.00653657	1.3923
1078	PN_3418	NA	NA	NA	NA	NA	-0.994066	-0.906892	-0.8306	0.914319	0.987123	0.830116	NA	NA	NA	20.7249	20.8734	20.5531	17.0099	16.832	17.1655	9.94569e-06	9.94569e-06	5.10352e-05	13.1286
1079	PN_3733	NA	NA	NA	NA	NA	-1.22391	-1.01747	-0.385321	0.774131	0.965313	0.887256	NA	NA	NA	25.2328	25.4375	25.3539	23.315	23.094	23.9917	0.0024708	0.0024708	0.00363251	3.66677
1080	PN_3816	NA	NA	NA	-0.989014	-0.796273	NA	NA	-0.945037	0.954623	0.946346	0.829355	NA	16.7051	16.2816	20.5529	20.5347	20.2776	NA	NA	16.3782	0.000427861	0.000483191	0.00089924	16.8753
1081	PN_3914	NA	NA	NA	-2.25782	NA	0.412434	0.475651	0.494865	0.256121	0.353969	0.264783	NA	NA	16.6688	23.4573	23.7215	23.4806	24.05	23.8793	24.1019	2.55355e-06	0.0132992	0.016903	-1.37299
1082	PN_4119	NA	NA	NA	NA	NA	-1.08379	-0.867096	-0.769459	0.811877	0.978711	0.929759	NA	NA	NA	21.5493	21.9035	21.7996	17.985	17.525	18.1923	6.65778e-05	6.65778e-05	0.000185918	14.4207
1083	PN_4126	NA	NA	NA	NA	NA	-1.12617	-0.869457	-0.712436	0.846789	0.833148	1.02812	NA	NA	NA	21.1596	21.1332	21.51	17.8433	17.3473	18.1467	0.000185992	0.000185992	0.000413971	11.2241
1084	PN_4166	NA	NA	NA	NA	NA	-0.993779	-0.90532	-0.827128	0.917383	1.02914	0.779701	NA	NA	NA	21.6799	21.8854	21.4266	18.3271	18.1644	18.471	3.06381e-05	3.06381e-05	0.0001071	10.1479
1085	PN_4389	alpha-D-Glucose 1,6-bisphosphate|Dihydroxyacetone phosphate	NA	NA	NA	NA	-0.346759	-1.25917	-0.986345	1.03031	0.6396	0.922361	NA	NA	NA	19.5642	19.1148	19.4401	16.9308	17.9803	17.2446	0.00420685	0.00420685	0.00586478	3.96635
1086	PN_445	NA	NA	NA	NA	NA	0.83583	0.761599	1.12075	-0.935554	-0.867455	-0.91517	NA	NA	NA	18.7322	18.7949	18.751	20.2959	20.3643	20.6268	8.33021e-05	8.33021e-05	0.00021858	-3.18141
1087	PN_4511	NA	NA	NA	NA	NA	-1.04768	-0.85985	-0.82179	0.873259	0.89195	0.964116	NA	NA	NA	20.9822	21.0119	21.1264	18.2321	17.9341	18.2925	1.72332e-05	1.72332e-05	7.19357e-05	7.39882
1088	PN_4517	NA	NA	NA	NA	NA	-1.05733	-0.75487	-0.908337	0.939889	0.794396	0.986251	NA	NA	NA	21.4538	21.1737	21.543	18.1912	17.609	17.8958	6.52041e-05	6.52041e-05	0.000182892	11.2472
1089	PN_4563	NA	NA	NA	NA	NA	0.719584	1.02938	0.966667	-0.869812	-0.804501	-1.04132	NA	NA	NA	17.0867	17.3603	16.3683	25.0424	23.7447	24.7797	0.000105353	0.000105353	0.000262476	-191.858
1090	PN_4700	NA	NA	NA	NA	-0.723534	-0.853507	-0.84601	-0.780923	1.06102	1.05468	1.08827	NA	16.9216	NA	21.9191	21.9013	21.9954	16.5786	16.5576	16.7608	4.06188e-07	1.88846e-07	4.70717e-06	39.5687
1091	PN_4751	NA	NA	NA	NA	NA	-0.703183	-1.00035	-1.00667	0.998642	0.977091	0.734474	NA	NA	NA	22.2098	22.1529	21.5129	16.9363	17.7203	16.9197	0.00016083	0.00016083	0.000370053	27.2172
1092	PN_4773	NA	NA	NA	NA	NA	-1.20204	-0.688524	-0.805783	0.830639	0.958854	0.906854	NA	NA	NA	20.5618	20.7607	20.68	18.2054	17.4088	18.0235	0.000355436	0.000355436	0.00070089	6.90813
1093	PN_4793	NA	NA	NA	NA	NA	0.871157	0.971086	0.894091	-0.94004	-0.869254	-0.927039	NA	NA	NA	18.7871	18.9159	18.8108	22.2633	22.0815	22.1232	1.03882e-06	1.03882e-06	1.18122e-05	-9.97318
1094	PN_4892	NA	NA	NA	NA	NA	0.66401	1.12852	0.901144	-0.70691	-1.00168	-0.985079	NA	NA	NA	19.2161	18.8511	18.8717	21.4886	20.9134	21.207	0.000401699	0.000401699	0.000774968	-4.66994
1095	PN_491	NA	NA	NA	NA	NA	-1.04825	-0.950602	-0.720083	1.0053	0.863895	0.849739	NA	NA	NA	21.2019	20.9651	20.9414	17.9255	17.762	18.3117	7.72438e-05	7.72438e-05	0.000207028	8.2044
1096	PN_4952	NA	NA	NA	NA	NA	-0.846073	-1.14086	-0.71233	1.06187	0.759118	0.878273	NA	NA	NA	21.2552	20.6268	20.8741	16.683	17.2949	17.5725	0.000308236	0.000308236	0.000622715	13.3172
1097	PN_4958	NA	NA	NA	NA	NA	-1.10605	-0.936616	-0.664769	0.922886	0.974369	0.810175	NA	NA	NA	22.0944	22.1516	21.969	20.0257	19.8372	20.3281	0.000193736	0.000193736	0.000426293	4.02219
1098	PN_5162	NA	NA	NA	NA	NA	1.02351	NA	1.1511	-0.564244	-0.726421	-0.88394	NA	NA	NA	20.1911	19.9958	19.8061	NA	22.1033	22.257	0.00076848	0.00076848	0.00131504	-4.53914
1099	PN_5256	NA	NA	NA	NA	NA	-1.03846	-0.89217	-0.785329	0.972141	1.01919	0.724628	NA	NA	NA	20.8766	20.9761	20.353	16.9327	16.6233	17.1587	0.000102357	0.000102357	0.000255837	14.2245
1100	PN_5398	NA	NA	NA	NA	NA	0.18265	1.25048	1.11024	-0.878176	-0.752967	-0.912226	NA	NA	NA	20.5868	20.6787	20.5618	22.1493	21.3654	22.0463	0.00744286	0.00744286	0.00990529	-2.36952
1101	PN_5477	NA	NA	NA	NA	NA	0.657528	0.522881	1.15284	-1.15583	0.0954442	-1.27286	NA	NA	NA	20.624	20.9673	20.5919	21.0845	21.1215	21.2574	0.0312431	0.0312431	0.0374303	-1.34419
1102	PN_5668	NA	NA	NA	NA	NA	-1.10333	-0.9517	-0.630375	1.07918	0.914821	0.691405	NA	NA	NA	20.5279	20.2382	19.8444	16.9482	16.6809	17.5145	0.000562586	0.000562586	0.00101837	8.91128
1103	PN_5704	NA	NA	NA	NA	NA	0.358817	1.32725	0.900837	-0.94503	-0.651827	-0.990047	NA	NA	NA	19.8366	20.1014	19.796	21.8884	21.014	21.5034	0.00451814	0.00451814	0.00626108	-2.94294
1104	PN_5719	NA	NA	NA	NA	NA	-1.23911	NA	-0.928935	0.590183	0.854333	0.723527	NA	NA	NA	21.1362	21.8002	21.4714	NA	16.5382	17.3178	0.00127637	0.00127637	0.00204519	23.2838
1105	PN_5776	NA	NA	NA	NA	NA	NA	NA	-1.49793	0.42516	0.540862	0.531905	NA	NA	NA	21.3342	21.6465	21.6223	NA	NA	16.1436	0.00138217	0.00138217	0.002186	41.9543
1106	PN_5860	NA	NA	NA	NA	NA	-1.18728	-0.75088	-0.753542	0.78753	0.83896	1.06521	NA	NA	NA	21.2799	21.3608	21.7167	18.8599	18.1735	18.8557	0.000437671	0.000437671	0.000831898	7.07515
1107	PN_590	NA	NA	NA	NA	NA	-1.03861	-0.939307	-0.741968	0.985624	0.948342	0.785918	NA	NA	NA	23.3007	23.1771	22.6386	16.9188	16.5896	17.5731	6.99885e-05	6.99885e-05	0.000191941	64.5209
1108	PN_6026	NA	NA	NA	NA	NA	NA	NA	-1.49855	0.492501	0.449441	0.556603	NA	NA	NA	20.069	20.0012	20.1699	NA	NA	16.9332	0.000969746	0.000969746	0.00161068	8.85716
1109	PN_6049	NA	NA	NA	NA	NA	-0.995424	-0.874095	-0.866214	0.915369	0.909952	0.910412	NA	NA	NA	21.1266	21.1156	21.1166	17.517	17.2723	17.5329	1.65826e-06	1.65826e-06	1.58281e-05	12.8071
1110	PN_6315	NA	NA	NA	NA	NA	-1.02952	-1.01536	-0.670998	0.89774	0.917215	0.900926	NA	NA	NA	21.4739	21.5093	21.4797	17.9971	17.9714	18.6229	0.000103061	0.000103061	0.000257319	9.78427
1111	PN_6375	NA	NA	NA	NA	NA	0.536847	0.981328	1.07832	-0.426106	-0.928378	-1.242	NA	NA	NA	22.5491	22.3703	22.2586	23.0503	22.8921	23.0849	0.00396994	0.00396994	0.00557138	-1.53307
1112	PN_6386	NA	NA	NA	NA	NA	0.686462	1.01764	0.979165	-0.597656	-1.07704	-1.00857	NA	NA	NA	18.1655	17.1888	17.3283	21.4563	20.7816	21.3779	0.000608551	0.000608551	0.00108463	-12.5048
1113	PN_6437	NA	NA	NA	NA	NA	-1.13546	-0.944862	-0.61926	0.885848	0.857063	0.956667	NA	NA	NA	20.4421	20.4084	20.525	18.3001	18.0771	18.6811	0.000303307	0.000303307	0.000615918	4.30415
1114	PN_6451	NA	NA	NA	NA	NA	-0.768137	-1.04621	-0.907118	1.02883	0.818458	0.874171	NA	NA	NA	23.2865	22.7799	22.914	18.2891	18.9588	18.624	5.86944e-05	5.86944e-05	0.000169375	20.6705
1115	PN_6471	NA	NA	NA	NA	NA	-1.19314	-1.09291	-0.022325	1.32068	0.767252	0.22045	NA	NA	NA	21.5325	21.4236	21.316	21.0576	21.0379	21.2683	0.0350818	0.0350818	0.0417486	1.2335
1116	PN_6485	NA	NA	NA	NA	NA	-0.93257	-0.978119	-0.796623	1.15262	0.746338	0.808357	NA	NA	NA	21.1902	21.0089	21.0366	20.2391	20.2595	20.3201	0.000195199	0.000195199	0.000429104	1.74793
1117	PN_6589	NA	NA	NA	NA	NA	-1.00245	-0.923925	-0.779984	0.854186	0.716123	1.13605	NA	NA	NA	21.5764	21.3879	21.9614	19.1481	19.0408	19.3446	0.000207226	0.000207226	0.000451262	5.51772
1118	PN_6655	NA	NA	NA	NA	NA	-0.987001	-0.868075	-0.881071	0.896368	0.912068	0.92771	NA	NA	NA	21.8109	21.8384	21.8658	18.7202	18.5119	18.6974	1.21634e-06	1.21634e-06	1.29541e-05	9.15891
1119	PN_6723	NA	NA	NA	NA	NA	-0.932053	-0.94515	-0.858895	0.881666	0.885531	0.968901	NA	NA	NA	23.4049	23.412	23.5655	20.0407	20.0648	20.1995	1.26475e-06	1.26475e-06	1.31505e-05	10.2615
1120	PN_6935	NA	NA	NA	NA	NA	0.70456	0.315868	1.28179	-0.0981982	-1.50348	-0.700543	NA	NA	NA	21.5295	20.3881	21.0402	21.8658	22.1814	22.6503	0.0360653	0.0360653	0.0428091	-2.37273
1121	PN_6970	NA	NA	NA	NA	NA	0.687033	0.736883	0.76279	-1.01493	NA	-1.17177	NA	NA	NA	17.486	NA	17.0436	22.4269	22.2863	22.4999	0.000100172	0.000100172	0.000252281	-35.2507
1122	PN_7092	Uridine 5prime-diphosphoglucuronic acid	NA	NA	NA	NA	NA	NA	-1.497	0.41925	0.503852	0.573897	NA	NA	NA	19.0644	19.2047	19.3209	NA	NA	15.8865	0.00200087	0.00200087	0.00299678	9.91872
1123	PN_73	NA	NA	NA	NA	NA	-0.103655	-1.6654	-0.541128	0.739968	1.05208	0.518137	NA	NA	NA	20.9135	21.0192	20.8383	20.0983	20.6276	20.4793	0.0347963	0.0347963	0.0414301	1.4359
1124	PN_7325	NA	NA	NA	-1.6818	-1.31539	0.0976735	0.0640628	0.150086	0.907002	0.913528	0.864837	NA	17.9137	16.0372	29.2945	29.328	29.0786	24.9778	25.15	25.4184	1.08363e-05	0.000476206	0.000889097	16.5832
1125	PN_7326	NA	NA	NA	NA	NA	NA	-1.49969	NA	0.515719	0.512808	0.471162	NA	NA	NA	21.6871	21.6811	21.596	17.5666	NA	NA	0.000207137	0.000207137	0.000451262	17.0074
1126	PN_7430	NA	NA	NA	NA	NA	-1.08183	-0.919797	-0.704879	1.01385	0.731599	0.961056	NA	NA	NA	21.7004	21.5083	21.6644	20.3845	20.2743	20.5308	0.000205353	0.000205353	0.000448448	2.34212
1127	PN_7512	NA	NA	NA	NA	NA	0.857057	0.918117	0.954771	-0.822171	-0.866806	-1.04097	NA	NA	NA	17.1077	17.0058	16.6084	21.0789	20.9396	21.1626	1.50149e-05	1.50149e-05	6.56994e-05	-17.7911
1128	PN_7935	NA	NA	NA	NA	NA	-1.3213	-0.717997	-0.427793	0.234092	1.1785	1.0545	NA	NA	NA	20.2957	22.3199	22.0541	18.255	16.9619	18.877	0.0142574	0.0142574	0.0180024	11.5138
1129	PN_8004	NA	NA	NA	NA	NA	0.757599	1.05176	0.91565	-0.954441	-0.846526	-0.924045	NA	NA	NA	17.3753	17.5613	17.4277	20.8318	20.325	20.5973	3.69346e-05	3.69346e-05	0.000120419	-8.75412
1130	PN_810	NA	NA	NA	NA	NA	-0.998546	NA	-1.18628	0.694728	0.782514	0.707582	NA	NA	NA	21.1184	21.2786	21.1419	NA	18.0288	17.6862	0.000174792	0.000174792	0.000393579	10.0017
1131	PN_811	NA	NA	NA	NA	NA	-1.18439	-1.00172	NA	0.750872	0.713925	0.72131	NA	NA	NA	21.2453	21.1682	21.1836	17.5851	17.2036	NA	0.000122427	0.000122427	0.0002961	13.9744
1132	PN_8131	NA	NA	NA	NA	NA	0.891897	0.914997	0.925351	-0.790324	-0.949941	-0.991981	NA	NA	NA	23.9261	23.4844	23.3681	28.6449	28.581	28.6736	8.10253e-06	8.10253e-06	4.47916e-05	-32.9065
1133	PN_816	NA	NA	NA	NA	NA	-0.965612	-0.922694	-0.842907	0.849217	0.858504	1.02349	NA	NA	NA	21.022	21.0375	21.3134	18.0589	17.9872	18.1924	1.09397e-05	1.09397e-05	5.40799e-05	8.25236
1134	PN_8175	NA	NA	NA	NA	NA	-0.9505	-0.819574	-0.957111	1.02132	0.779779	0.926086	NA	NA	NA	22.1983	21.9926	22.1172	20.631	20.5195	20.5139	2.60803e-05	2.60803e-05	9.58131e-05	2.92392
1135	PN_8302	NA	NA	NA	NA	NA	-0.907331	-0.961969	-0.868087	0.912274	0.908841	0.916273	NA	NA	NA	21.3799	21.3735	21.3872	17.9252	18.0259	18.0983	3.00354e-07	3.00354e-07	5.65348e-06	10.2942
1136	PN_8366	NA	NA	NA	NA	NA	0.541598	0.749745	0.866209	-0.896128	NA	-1.26142	NA	NA	NA	22.2513	NA	21.971	23.5144	23.3547	23.6038	0.00224815	0.00224815	0.00332629	-2.60234
1137	PN_8560	NA	NA	NA	NA	NA	NA	-1.10308	-1.08212	0.84521	0.664919	0.675075	NA	NA	NA	21.0252	20.8344	20.8451	18.963	NA	18.9852	0.000158676	0.000158676	0.000366918	3.80394
1138	PN_8596	NA	NA	NA	NA	NA	0.841621	0.965009	0.909455	-0.686023	-0.982482	-1.04758	NA	NA	NA	20.7796	20.491	20.4276	22.3868	22.2667	22.3327	0.00010122	0.00010122	0.000254092	-3.39325
1139	PN_8690	NA	NA	NA	NA	NA	-0.743247	-0.564481	-0.866297	1.17441	NA	0.999612	NA	NA	NA	20.6674	NA	20.5153	19.1542	18.9987	18.8916	0.000809736	0.000809736	0.00137347	2.98261
1140	PN_8771	NA	NA	NA	NA	NA	-1.16436	NA	-1.02319	0.704655	0.715637	0.767255	NA	NA	NA	20.8308	20.8524	20.9538	NA	17.1607	17.438	7.15518e-05	7.15518e-05	0.000194715	11.9559
1141	PN_8795	NA	NA	NA	NA	NA	-1.08958	-0.670766	-0.909985	1.09468	0.569693	1.00595	NA	NA	NA	21.3397	21.1251	21.3034	20.6181	20.4469	20.5203	0.000924801	0.000924801	0.00154601	1.65594
1142	PN_88	NA	NA	NA	NA	NA	-1.24106	NA	-0.931538	0.761964	0.614614	0.796025	NA	NA	NA	21.7648	21.3419	21.8626	NA	16.0158	16.9042	0.000914298	0.000914298	0.00153066	36.6674
1143	PN_8842	NA	NA	NA	NA	NA	0.699323	0.739185	0.750282	-1.03858	-1.15021	NA	NA	NA	NA	18.147	17.7806	NA	23.9822	23.8513	24.0186	3.5641e-05	3.5641e-05	0.000119198	-63.4214
1144	PN_885	L-Cysteinesulfinic acid	NA	NA	NA	NA	NA	NA	-1.47954	0.351119	0.404492	0.723927	NA	NA	NA	18.0261	18.0756	18.3718	NA	NA	16.3285	0.0136415	0.0136415	0.0173096	3.55367
1145	PN_9015	NA	NA	NA	NA	NA	-1.03906	-0.771562	-0.902415	1.07013	0.732144	0.910766	NA	NA	NA	20.8184	20.5014	20.6689	19.0912	18.8404	18.9685	0.000130436	0.000130436	0.000312211	3.24048
1146	PN_9205	NA	NA	NA	NA	NA	0.715736	0.731486	0.742633	-1.05363	-1.13623	NA	NA	NA	NA	17.6263	17.3756	NA	23.0448	22.997	23.0787	1.23147e-05	1.23147e-05	5.81614e-05	-46.5012
1147	PN_931	NA	NA	NA	NA	NA	0.853421	0.649091	1.18513	-0.95465	-0.738333	-0.994655	NA	NA	NA	20.4654	20.6634	20.4288	21.9334	22.1205	22.4241	0.000516465	0.000516465	0.000949722	-3.11695
1148	PP_10049	NA	NA	NA	NA	NA	-1.16994	-0.580652	-0.927657	0.927706	0.732633	1.01791	NA	NA	NA	20.9455	20.7389	21.0411	19.3477	18.7234	18.9801	0.00072337	0.00072337	0.00124706	3.70998
1149	PP_1012	NA	NA	NA	NA	NA	-1.19665	-0.500307	-0.937195	1.00528	0.588379	1.04049	NA	NA	NA	22.4857	22.2472	22.5059	21.6242	21.2258	21.3742	0.00215481	0.00215481	0.00319226	2.00673
1150	PP_10135	NA	NA	NA	-1.59913	-1.40775	-0.0358694	0.173212	0.190201	0.886496	0.8798	0.913039	NA	17.2349	16.6617	24.1064	24.0863	24.1859	21.97	21.3438	22.0209	4.45026e-06	0.000214085	0.000463151	5.09098
1151	PP_10209	NA	NA	NA	NA	NA	0.838539	0.970252	0.923736	-0.829495	-0.910609	-0.992423	NA	NA	NA	23.4821	23.2058	22.9271	29.6127	29.1641	29.4543	7.40112e-06	7.40112e-06	4.2231e-05	-73.7912
1152	PP_10330	NA	NA	NA	NA	NA	0.860224	0.946298	0.923852	-0.813694	-0.880551	-1.03613	NA	NA	NA	18.739	18.5008	17.9466	25.0086	24.702	24.9286	1.35612e-05	1.35612e-05	6.20299e-05	-89.5285
1153	PP_10628	NA	NA	NA	-1.21106	-1.21919	-0.538762	-0.207685	-0.149956	1.09966	1.14524	1.08176	NA	17.535	17.5524	22.4906	22.588	22.4523	19.6967	18.9891	19.82	1.88555e-05	5.11053e-05	0.000153866	8.04625
1154	PP_10673	Phospho-L-Arginine	NA	NA	NA	NA	0.770441	1.09656	0.705679	-0.283245	-1.1948	-1.09464	NA	NA	NA	18.8572	17.9919	18.087	20.1669	19.8574	19.7959	0.0053956	0.0053956	0.00736058	-3.09088
1155	PP_10825	NA	NA	NA	NA	NA	0.904266	0.769386	1.04993	-1.00067	-0.826488	-0.896419	NA	NA	NA	16.0864	16.6687	16.435	22.0037	22.4546	22.9415	4.51094e-05	4.51094e-05	0.000141787	-67.1769
1156	PP_10908	NA	NA	NA	NA	NA	-0.953043	-1.09531	-0.660772	0.975229	0.890535	0.843361	NA	NA	NA	23.2944	23.2218	23.1813	21.5194	21.6414	21.8919	0.000173271	0.000173271	0.000391106	2.92454
1157	PP_11296	NA	NA	NA	NA	NA	-1.13612	-0.523536	-1.00789	0.961829	0.71239	0.993324	NA	NA	NA	21.9737	21.7173	22.0061	20.4464	19.8165	19.9483	0.00100145	0.00100145	0.00165858	3.552
1158	PP_11810	NA	NA	NA	NA	NA	0.439549	0.516601	0.542417	-1.49857	NA	NA	NA	NA	NA	16.2324	NA	NA	23.7504	23.4629	23.8467	0.000955199	0.000955199	0.00158994	-175.363
1159	PP_11885	NA	NA	NA	NA	NA	-1.07308	-0.868603	-0.783444	0.8834	0.96491	0.876814	NA	NA	NA	22.5123	22.6527	22.5009	19.4938	19.1415	19.6405	3.63297e-05	3.63297e-05	0.00011963	8.75442
1160	PP_11960	L-Lysyl-L-glutamic acid	NA	NA	NA	NA	-0.883759	-1.20982	-0.592098	0.881382	0.893843	0.910455	NA	NA	NA	19.8816	19.8922	19.9063	18.1047	18.3818	18.6296	0.000556764	0.000556764	0.00100941	2.87049
1161	PP_12633	NA	NA	NA	NA	NA	-0.674792	-1.16958	-0.795859	0.498666	1.04327	1.0983	NA	NA	NA	20.8017	21.5444	21.6195	18.5265	19.2013	19.0362	0.00191249	0.00191249	0.00288868	5.28009
1162	PP_13	NA	NA	NA	NA	NA	-1.17884	-0.497376	-0.987775	0.909465	0.774906	0.979618	NA	NA	NA	23.3726	23.2872	23.4172	22.4795	22.0469	22.1682	0.00110362	0.00110362	0.00180203	2.18471
1163	PP_13233	NA	NA	NA	NA	NA	-0.816053	-1.10874	-0.795691	0.882437	0.962152	0.875896	NA	NA	NA	22.3424	22.4717	22.3318	19.1125	19.5872	19.6203	6.55759e-05	6.55759e-05	0.000183791	7.68469
1164	PP_13850	NA	NA	NA	NA	NA	-1.27263	-0.955736	-0.392999	0.772208	0.981652	0.867511	NA	NA	NA	23.1347	23.3403	23.2282	21.4381	21.127	21.9906	0.00270993	0.00270993	0.00395397	3.28485
1165	PP_14246	NA	NA	NA	NA	-0.937198	0.612944	0.802482	0.757789	NA	NA	-1.23602	NA	18.3155	NA	NA	NA	17.3171	24.128	23.4947	23.9787	0.00490849	0.00338849	0.00482256	-93.7034
1166	PP_14395	NA	NA	NA	NA	NA	-0.954013	-1.01675	-0.757591	0.891546	0.931786	0.905019	NA	NA	NA	24.614	24.7748	24.6679	16.9892	17.2399	18.0247	2.10326e-05	2.10326e-05	8.23042e-05	154.091
1167	PP_14877	NA	NA	NA	NA	NA	-0.693086	-1.21873	-0.765426	0.799055	1.09103	0.787163	NA	NA	NA	21.9241	22.4196	21.9039	18.4992	19.3914	19.2686	0.000747625	0.000747625	0.0012841	8.16494
1168	PP_15253	NA	NA	NA	NA	NA	-1.2781	-0.522399	-0.855019	0.887603	0.961138	0.806774	NA	NA	NA	23.4327	23.4784	23.3826	22.5581	22.0893	22.3518	0.00136709	0.00136709	0.00216659	2.14082
1169	PP_1580	NA	NA	NA	-1.56838	-1.64051	0.412421	0.336676	0.426673	0.624246	0.729656	0.679218	NA	16.3206	16.5216	22.6337	22.9276	22.787	21.8321	22.0433	22.083	1.44095e-07	0.000974887	0.00161806	1.73705
1170	PP_1588	NA	NA	NA	NA	NA	-1.21002	-0.578324	-0.864443	0.774185	1.15166	0.726945	NA	NA	NA	26.0542	26.3298	26.0197	25.0665	24.6053	24.8576	0.00145778	0.00145778	0.0022853	2.44768
1171	PP_1633	NA	NA	NA	NA	-2.16448	-0.124553	0.111434	0.308989	0.641724	0.496858	0.730029	NA	21.0603	NA	26.5369	26.2542	26.7093	25.502	25.0414	25.8875	0.00041306	0.0212537	0.0260693	2.03233
1172	PP_1642	NA	NA	NA	-1.60014	-1.56798	0.316697	0.204163	0.414553	0.773377	0.683626	0.7757	NA	20.09	20.0061	26.2021	25.9678	26.2082	24.7162	25.0099	25.2654	1.02986e-06	0.000885755	0.00149258	2.18685
1173	PP_1652	NA	NA	NA	-1.67609	-1.49443	0.335644	0.31845	0.303185	0.849198	0.682413	0.681624	NA	17.2543	16.8306	22.7209	22.3318	22.33	21.4829	21.523	21.4473	1.85231e-06	0.00175078	0.00269181	1.9677
1174	PP_16687	NA	NA	NA	NA	NA	-1.31814	-0.624811	-0.70857	0.899997	0.761401	0.990118	NA	NA	NA	22.7063	22.4891	22.8476	20.3161	19.2293	20.1848	0.00150108	0.00150108	0.00234292	6.82545
1175	PP_16699	NA	NA	NA	NA	-1.52569	-0.615666	-0.43727	-0.388358	1.03199	0.883562	1.05143	NA	16.9055	NA	21.9318	21.6401	21.97	19.0444	18.6938	19.1406	5.74863e-05	7.22812e-05	0.000195929	7.40087
1176	PP_16987	NA	NA	NA	NA	NA	-1.02187	-0.832012	-0.879112	0.935908	0.894993	0.902091	NA	NA	NA	29.2049	29.1129	29.1289	25.2282	24.8012	25.1223	6.31457e-06	6.31457e-06	3.80349e-05	17.1287
1177	PP_17542	NA	NA	NA	NA	NA	-0.768726	-1.02436	-0.932303	0.974628	0.938961	0.811798	NA	NA	NA	23.4298	23.335	22.9972	18.119	18.7981	18.3635	3.49296e-05	3.49296e-05	0.000117534	28.3867
1178	PP_17593	NA	NA	NA	NA	NA	-0.740712	-0.893918	-1.07789	0.929882	0.755631	1.02701	NA	NA	NA	21.7944	21.3957	22.0166	17.6218	17.9723	17.2009	0.000135717	0.000135717	0.000321859	17.5968
1179	PP_1792	NA	NA	NA	NA	NA	-1.03152	-0.986656	-0.701783	0.855656	0.936198	0.928101	NA	NA	NA	26.075	26.2622	26.2434	21.7922	21.6879	22.4545	6.94648e-05	6.94648e-05	0.000191476	18.5756
1180	PP_18540	NA	NA	NA	NA	NA	-1.22825	-0.861703	-0.584923	0.773046	0.968874	0.932959	NA	NA	NA	21.9749	22.2154	22.1713	19.9675	19.5173	20.3073	0.000806106	0.000806106	0.00136932	4.56247
1181	PP_1925	NA	NA	NA	NA	NA	-1.1775	-0.494485	-0.992867	0.922827	0.78658	0.955445	NA	NA	NA	24.5644	24.4947	24.5811	23.8398	23.4907	23.585	0.00107836	0.00107836	0.00176827	1.87673
1182	PP_19576	NA	NA	NA	NA	NA	NA	NA	-1.49995	0.511329	0.49792	0.490697	NA	NA	NA	26.8829	26.8359	26.8106	NA	NA	19.8374	3.65366e-05	3.65366e-05	0.000119788	128.504
1183	PP_20513	NA	NA	NA	NA	NA	-1.22322	-0.861822	-0.596501	0.832663	0.887905	0.960977	NA	NA	NA	21.9503	22.0108	22.0908	20.0939	19.698	20.3846	0.000646837	0.000646837	0.00113885	3.88654
1184	PP_21139	NA	NA	NA	NA	NA	1.00081	0.783633	0.946354	-0.932254	-0.865873	-0.932672	NA	NA	NA	22.4954	22.5704	22.495	24.4337	24.679	24.6175	1.22008e-05	1.22008e-05	5.81614e-05	-4.15953
1185	PP_21150	NA	NA	NA	NA	NA	0.490515	1.21389	0.950052	-0.956864	-0.733103	-0.96449	NA	NA	NA	20.7516	21.0406	20.7418	23.5553	22.621	23.2146	0.00140195	0.00140195	0.00221275	-4.87583
1186	PP_21580	NA	NA	NA	NA	NA	-0.452265	-1.31177	-0.827141	0.884331	1.12896	0.577887	NA	NA	NA	23.2179	23.3417	23.0629	22.107	22.5418	22.3522	0.00426935	0.00426935	0.00594119	1.83254
1187	PP_21791	NA	NA	NA	NA	NA	-0.876726	-1.00702	-0.849724	0.958547	0.862468	0.912453	NA	NA	NA	25.3447	25.1005	25.2276	20.3497	20.6808	20.7494	5.28963e-06	5.28963e-06	3.46895e-05	24.778
1188	PP_21803	NA	NA	NA	NA	NA	-0.664517	-1.26808	-0.672663	0.777637	0.579839	1.24779	NA	NA	NA	23.3116	23.0903	23.8374	21.0235	21.6986	21.6894	0.00349867	0.00349867	0.00496717	3.84405
1189	PP_22278	NA	NA	NA	NA	NA	0.519008	1.1137	1.03872	-0.755568	-0.906752	-1.0091	NA	NA	NA	23.2357	23.1558	23.1018	24.2232	23.909	24.1836	0.000895492	0.000895492	0.00150243	-1.91968
1190	PP_22413	NA	NA	NA	NA	NA	-1.25538	-0.449418	-0.8967	0.852005	1.15907	0.590425	NA	NA	NA	22.9254	23.0366	22.8307	22.4543	22.1625	22.2923	0.00369711	0.00369711	0.00521693	1.54534
1191	PP_2258	NA	NA	NA	NA	NA	-1.14144	-0.466998	-1.05074	0.863391	0.805419	0.990368	NA	NA	NA	26.9456	26.9127	27.0175	26.1921	25.8102	25.8616	0.00124977	0.00124977	0.00201091	2.00551
1192	PP_22654	NA	NA	NA	NA	NA	-1.07374	-0.779892	-0.872287	0.930905	0.884526	0.91049	NA	NA	NA	28.0602	27.9217	27.9992	22.9513	22.0738	22.6754	3.21671e-05	3.21671e-05	0.000110529	43.0184
1193	PP_22846	NA	NA	NA	NA	NA	0.122983	1.17674	1.21244	-0.876459	-0.707859	-0.927846	NA	NA	NA	23.8645	23.9241	23.8463	24.5912	24.2182	24.6039	0.00997307	0.00997307	0.0129527	-1.50818
1194	PP_22867	NA	NA	NA	NA	NA	-0.771526	-1.13225	-0.791378	0.681484	0.958697	1.05497	NA	NA	NA	22.3789	22.8151	22.9666	19.5252	20.0927	20.0615	0.000375773	0.000375773	0.000733952	7.09645
1195	PP_23679	NA	NA	NA	NA	NA	1.04293	0.802341	0.883313	-0.848441	-0.962146	-0.917999	NA	NA	NA	21.7591	21.6204	21.6742	23.7733	24.0669	23.8721	2.00822e-05	2.00822e-05	8.0296e-05	-4.6574
1196	PP_2405	NA	NA	NA	NA	NA	-1.204	-0.413458	-1.02326	0.906714	0.808554	0.925456	NA	NA	NA	24.1582	24.1031	24.1687	23.4176	22.9741	23.0755	0.00189358	0.00189358	0.00287052	1.98284
1197	PP_2421	NA	NA	NA	NA	NA	-1.12775	NA	-1.06131	0.675103	0.756385	0.757572	NA	NA	NA	22.3451	22.5309	22.5336	NA	18.2238	18.3757	2.89593e-05	2.89593e-05	0.000102272	18.0026
1198	PP_24389	NA	NA	NA	NA	NA	NA	NA	-1.49925	0.47458	0.544378	0.480291	NA	NA	NA	22.4763	22.6889	22.4937	NA	NA	16.465	0.000500767	0.000500767	0.000928222	68.0245
1199	PP_24552	NA	NA	NA	NA	NA	0.681923	0.764135	0.74374	-1.10761	-1.08218	NA	NA	NA	NA	16.0719	16.1987	NA	25.4039	24.994	25.3022	1.33688e-05	1.33688e-05	6.14808e-05	-548.023
1200	PP_24797	NA	NA	NA	NA	NA	-1.40866	-0.133811	-0.913157	0.845625	1.08139	0.528618	NA	NA	NA	22.1955	22.2616	22.1066	21.9209	21.5634	21.7023	0.0154643	0.0154643	0.01941	1.37462
1201	PP_25128	NA	NA	NA	NA	NA	0.817898	0.908673	0.93406	-0.461429	-1.07019	-1.12901	NA	NA	NA	20.6905	20.11	20.0539	21.997	21.9104	22.0212	0.00120471	0.00120471	0.00194788	-3.22964
1202	PP_25863	NA	NA	NA	NA	NA	1.07046	0.763019	0.891415	-0.872421	-0.912994	-0.939478	NA	NA	NA	21.1444	21.0857	21.0474	23.5081	23.9524	23.6936	3.7579e-05	3.7579e-05	0.000121845	-6.17116
1203	PP_26248	NA	NA	NA	NA	NA	0.93689	0.847602	0.947468	-0.851977	-0.859115	-1.02087	NA	NA	NA	21.9958	21.9904	21.8669	23.2927	23.3608	23.3689	8.84636e-06	8.84636e-06	4.7352e-05	-2.62042
1204	PP_26360	NA	NA	NA	NA	NA	-1.00002	-0.989318	-0.710632	1.13605	0.818614	0.745309	NA	NA	NA	22.5224	22.26	22.1994	20.7656	20.7567	20.9959	0.000297266	0.000297266	0.000607377	2.80467
1205	PP_26748	NA	NA	NA	NA	NA	-0.985527	-0.912676	-0.834933	0.835815	0.940168	0.957153	NA	NA	NA	21.7992	21.991	22.0222	18.5859	18.452	18.7288	5.99416e-06	5.99416e-06	3.69118e-05	10.1862
1206	PP_27422	NA	NA	NA	NA	NA	1.06676	0.747651	0.908181	-0.84457	-0.91209	-0.965937	NA	NA	NA	20.6796	20.5695	20.4817	23.2757	23.796	23.5374	5.12065e-05	5.12065e-05	0.000153866	-7.77803
1207	PP_28731	NA	NA	NA	NA	NA	0.870429	0.886497	0.95591	-0.689297	-0.911204	-1.11233	NA	NA	NA	20.4568	20.1483	19.8686	22.6479	22.6256	22.7445	0.000132471	0.000132471	0.000315129	-5.7151
1208	PP_28735	NA	NA	NA	NA	NA	NA	-1.16975	-1.01217	0.6539	0.842026	0.685998	NA	NA	NA	21.4872	21.8498	21.5491	17.9724	NA	18.2761	0.000314073	0.000314073	0.000632239	11.3485
1209	PP_28738	NA	NA	NA	NA	NA	NA	-1.07611	-1.11047	0.694018	0.827902	0.664657	NA	NA	NA	22.1215	22.3848	22.0637	18.6401	NA	18.5725	0.000104843	0.000104843	0.000261487	11.9897
1210	PP_28743	NA	NA	NA	NA	NA	-1.02176	-0.93705	-0.766051	0.822673	1.00187	0.900318	NA	NA	NA	22.2054	22.5906	22.3723	18.4223	18.2402	18.7899	3.77549e-05	3.77549e-05	0.000122322	14.9836
1211	PP_28746	NA	NA	NA	NA	NA	-1.21065	-0.828603	-0.648604	0.909026	0.985834	0.793001	NA	NA	NA	22.1789	22.3399	21.9357	18.5366	17.7357	18.9139	0.000511969	0.000511969	0.000944452	13.5111
1212	PP_28752	NA	NA	NA	NA	NA	-1.04115	-0.768722	-0.91166	0.868586	1.03323	0.819722	NA	NA	NA	21.5124	21.8658	21.4075	17.9979	17.4132	17.6911	5.82107e-05	5.82107e-05	0.000168351	14.872
1213	PP_29540	NA	NA	NA	NA	NA	1.02381	0.775783	0.929921	-0.887709	-0.897841	-0.943966	NA	NA	NA	19.4313	19.4116	19.3218	22.6682	23.1508	22.9681	1.65327e-05	1.65327e-05	6.951e-05	-11.638
1214	PP_29659	NA	NA	NA	NA	NA	-1.04077	-0.732849	-0.948294	0.845271	0.98883	0.887809	NA	NA	NA	22.2148	22.5112	22.3026	18.9567	18.321	18.5119	5.56794e-05	5.56794e-05	0.000163778	13.4197
1215	PP_29663	NA	NA	NA	NA	NA	-1.0572	-0.884044	-0.784501	0.867829	0.985002	0.872919	NA	NA	NA	21.8329	22.0624	21.8429	18.4025	18.0634	18.5974	3.30407e-05	3.30407e-05	0.000112941	11.7804
1216	PP_29815	NA	NA	NA	NA	NA	0.939613	0.83812	0.953784	-0.852614	-0.859168	-1.01973	NA	NA	NA	20.6125	20.6045	20.4079	22.6822	22.8064	22.8238	1.00624e-05	1.00624e-05	5.10954e-05	-4.68863
1217	PP_30133	NA	NA	NA	NA	NA	NA	NA	-1.49756	0.528628	0.419456	0.549475	NA	NA	NA	23.2382	22.8688	23.3087	NA	NA	16.3816	0.00162677	0.00162677	0.00252291	108.152
1218	PP_30138	NA	NA	NA	NA	NA	NA	NA	-1.49827	0.515449	0.434241	0.548578	NA	NA	NA	23.5418	23.2683	23.6534	NA	NA	16.7604	0.00115429	0.00115429	0.00187684	105.961
1219	PP_30569	NA	NA	NA	NA	NA	-1.04266	-0.944143	-0.738358	0.886845	0.913347	0.924973	NA	NA	NA	21.4865	21.5364	21.5583	18.0397	17.8543	18.4271	3.61073e-05	3.61073e-05	0.00011963	10.7037
1220	PP_30570	NA	NA	NA	NA	NA	0.960687	0.848585	0.920289	-0.824995	-0.863533	-1.04103	NA	NA	NA	20.0622	20.0087	19.7624	22.3848	22.5404	22.4843	1.63722e-05	1.63722e-05	6.92146e-05	-5.75731
1221	PP_2996	N-Methylnicotinate	NA	-0.661673	NA	-0.0943387	-1.03592	-0.859254	-0.831503	1.13959	1.22949	1.11361	20.3088	21.9215	NA	25.4292	25.6848	25.3554	19.7471	19.2449	19.826	0.000126095	4.97646e-05	0.000151228	59.0484
1222	PP_30830	NA	NA	NA	NA	NA	0.432422	0.553229	0.512459	-1.49811	NA	NA	NA	NA	NA	19.411	NA	NA	22.2638	22.0958	22.2071	0.0012598	0.0012598	0.00202565	-6.85867
1223	PP_30941	NA	NA	NA	NA	NA	NA	-1.10584	-1.08194	0.732839	0.801844	0.653092	NA	NA	NA	21.6752	21.8511	21.472	16.9891	NA	17.05	6.43588e-05	6.43588e-05	0.000181306	25.047
1224	PP_3188	NA	NA	NA	NA	NA	0.306801	0.904522	1.36123	-0.837909	-0.748619	-0.986025	NA	NA	NA	21.3127	21.3444	21.2601	21.9318	21.7194	22.0941	0.0054037	0.0054037	0.0073606	-1.52564
1225	PP_32033	NA	NA	NA	NA	NA	0.850553	0.978307	0.897333	-0.76118	-0.936486	-1.02853	NA	NA	NA	20.621	20.1078	19.8383	25.7132	25.3392	25.4761	3.0804e-05	3.0804e-05	0.000107637	-39.9608
1226	PP_3225	NA	NA	NA	NA	NA	-1.28192	-0.476513	-0.887088	0.881218	0.812295	0.952009	NA	NA	NA	22.7179	22.675	22.7619	21.8733	21.3722	21.6178	0.00171355	0.00171355	0.00264334	2.13931
1227	PP_3534	NA	NA	NA	NA	NA	NA	NA	-1.49748	0.497981	0.428758	0.570738	NA	NA	NA	22.1013	21.9247	22.2869	NA	NA	17.0107	0.00168163	0.00168163	0.00260276	34.1462
1228	PP_3540	NA	NA	NA	NA	NA	-1.28711	-0.556201	-0.818883	0.907564	0.891269	0.863359	NA	NA	NA	24.2909	24.2793	24.2595	23.2533	22.7352	23.0671	0.00115714	0.00115714	0.00187969	2.39176
1229	PP_3563	Acetylcholine	NA	NA	NA	NA	-0.709189	-1.06882	-0.935865	0.832654	1.03016	0.851057	NA	NA	NA	23.1799	23.8988	23.2469	16.2589	17.5679	16.7428	0.000122068	0.000122068	0.00029554	96.0214
1230	PP_3671	NA	NA	NA	NA	NA	-1.13244	-0.512045	-1.03214	0.924092	0.861582	0.890955	NA	NA	NA	21.7035	21.6583	21.6796	20.6653	20.2168	20.2893	0.000762616	0.000762616	0.00130694	2.44527
1231	PP_3683	NA	NA	NA	NA	NA	-0.93647	-1.24091	NA	0.684357	0.735185	0.757839	NA	NA	NA	21.7145	21.8191	21.8657	17.7513	18.378	NA	0.000580659	0.000580659	0.00104294	13.3166
1232	PP_3698	NA	NA	NA	NA	NA	NA	-1.12153	-1.0655	0.76368	0.784779	0.638578	NA	NA	NA	22.073	22.1156	21.8206	18.2696	NA	18.3826	8.85357e-05	8.85357e-05	0.000229367	12.7897
1233	PP_3841	NA	NA	NA	NA	NA	-1.25531	-0.793613	-0.574894	0.903338	0.570562	1.14992	NA	NA	NA	19.7674	19.546	19.9315	18.6383	18.331	18.7838	0.00259877	0.00259877	0.00380616	2.24062
1234	PP_3992	NA	NA	NA	NA	NA	-1.10309	-0.271559	-0.714648	1.13447	0.954835	NA	NA	NA	NA	24.4505	24.3574	NA	23.7218	23.2908	23.4921	0.0119025	0.0119025	0.0152281	1.86914
1235	PP_4375	NA	NA	NA	NA	NA	1.06748	0.720511	0.932917	-0.860708	-0.933843	-0.926356	NA	NA	NA	24.5355	24.4925	24.4969	25.4646	25.6685	25.5894	6.25611e-05	6.25611e-05	0.000177533	-2.09344
1236	PP_4546	NA	NA	NA	NA	NA	-0.611136	-0.50935	-0.372315	NA	NA	1.4928	NA	NA	NA	NA	NA	24.1432	19.6209	19.391	19.9304	0.00479898	0.00479898	0.00661072	22.5616
1237	PP_5189	2-Amino-3-phosphonopropanoic acid	NA	NA	NA	NA	-0.803243	-1.01867	-0.903715	1.03227	0.823124	0.87023	NA	NA	NA	18.7282	18.5546	18.5937	17.0263	17.2051	17.1217	3.36821e-05	3.36821e-05	0.000114491	2.84384
1238	PP_5461	NA	NA	NA	NA	NA	-1.25503	-0.497592	-0.901289	0.936247	0.777463	0.9402	NA	NA	NA	23.704	23.6089	23.7064	22.8454	22.3918	22.6036	0.00142012	0.00142012	0.00223484	2.08418
1239	PP_598	NA	NA	NA	NA	NA	-1.19811	-0.495437	-0.962026	0.868942	0.747555	1.03908	NA	NA	NA	25.0228	24.9446	25.1325	24.1431	23.6901	23.8423	0.00136516	0.00136516	0.00216501	2.20604
1240	PP_639	NA	NA	NA	NA	NA	-1.20046	-0.759573	-0.730543	0.820985	1.04998	0.819612	NA	NA	NA	24.0856	24.1559	24.0852	23.6007	23.4655	23.6096	0.000458742	0.000458742	0.000866263	1.46435
1241	PP_6548	NA	NA	NA	NA	NA	-0.98716	-0.861532	-0.8851	0.983315	0.896248	0.854228	NA	NA	NA	22.2722	22.1062	22.0261	18.7549	18.5154	18.71	4.64548e-06	4.64548e-06	3.13199e-05	11.1175
1242	PP_6659	NA	NA	NA	NA	NA	-1.26829	-0.589707	-0.813545	0.898643	0.923175	0.849721	NA	NA	NA	23.3663	23.3893	23.3203	21.9687	21.3316	21.7586	0.000892422	0.000892422	0.00149945	3.18732
1243	PP_6689	NA	NA	NA	NA	NA	-0.970002	-1.04902	-0.701092	0.899146	0.929067	0.891902	NA	NA	NA	25.2383	25.266	25.2316	23.44	23.5129	23.7612	6.82746e-05	6.82746e-05	0.000189069	3.19084
1244	PP_6738	NA	NA	NA	NA	NA	-0.95118	-1.08321	-0.67859	0.885319	0.85266	0.974997	NA	NA	NA	24.3975	24.29	24.6926	17.9186	18.3531	19.2503	0.000131042	0.000131042	0.000313015	61.9365
1245	PP_6752	NA	NA	NA	NA	NA	-1.26194	-0.464476	-0.922712	0.870749	0.868398	0.909978	NA	NA	NA	22.4119	22.4106	22.4326	21.7077	21.2871	21.466	0.00158416	0.00158416	0.00246177	1.90717
1246	PP_6970	NA	NA	NA	NA	NA	-1.61914	-0.727322	-0.00447318	0.737381	0.850598	0.76296	NA	NA	NA	22.1523	22.212	22.1658	21.3803	20.9103	21.7613	0.0286399	0.0286399	0.0344362	1.77282
1247	PP_7086	NA	NA	NA	NA	1.0191	-1.4419	-0.750288	-0.862488	0.548067	0.453225	1.03429	NA	21.3415	NA	20.5901	20.4388	21.3657	18.5191	17.4158	18.3401	0.00613331	0.00373636	0.0052659	6.52768
1248	PP_7094	NA	NA	NA	NA	NA	-1.27084	-0.352693	-0.979872	0.990938	0.710201	0.902265	NA	NA	NA	22.6987	22.5505	22.6519	21.9893	21.5046	21.6582	0.00359609	0.00359609	0.00508988	1.8873
1249	PP_737	NA	NA	NA	NA	NA	-1.11786	-0.567554	-0.999417	0.922474	0.768163	0.99419	NA	NA	NA	25.2535	25.1654	25.2945	24.4022	24.0878	24.1555	0.000574796	0.000574796	0.00103481	2.03158
1250	PP_7560	O-Acetyl-L-carnitine	NA	NA	NA	NA	-1.22306	-0.77466	-0.695437	0.856106	0.911816	0.925237	NA	NA	NA	27.5881	27.6561	27.6724	25.5975	25.0502	25.6942	0.000410924	0.000410924	0.000788949	4.56796
1251	PP_7561	NA	NA	NA	NA	NA	-0.95831	-0.877724	-0.898049	0.887847	0.845074	1.00116	NA	NA	NA	23.4186	23.2601	23.8384	16.8775	16.5789	16.8022	4.10022e-06	4.10022e-06	2.90511e-05	107.844
1252	PP_7636	NA	NA	NA	NA	NA	-0.982361	-0.956026	-0.793763	0.912263	0.873165	0.946722	NA	NA	NA	24.7566	24.6649	24.8374	20.377	20.3152	20.7573	8.34841e-06	8.34841e-06	4.56296e-05	19.2899
1253	PP_7724	NA	NA	NA	NA	NA	-1.06417	-0.87989	-0.782576	0.895776	0.950594	0.880265	NA	NA	NA	24.064	24.1626	24.0361	20.8716	20.5403	21.0466	2.86484e-05	2.86484e-05	0.00010117	9.63371
1254	PP_8420	NA	NA	NA	NA	NA	NA	-1.49614	NA	0.521244	0.401894	0.573007	NA	NA	NA	22.0042	21.6501	22.1578	16.018	NA	NA	0.00257016	0.00257016	0.0037738	60.5185
1255	PP_8597	NA	NA	NA	NA	NA	NA	-0.869208	-1.28187	0.764646	0.526643	0.859792	NA	NA	NA	20.5269	20.2896	20.6217	18.8978	NA	18.4863	0.00293218	0.00293218	0.00422767	3.45182
1256	PP_8694	NA	NA	NA	NA	NA	-1.04393	-0.883004	-0.801994	0.924122	0.85417	0.950637	NA	NA	NA	22.9046	22.7056	22.9801	17.7615	17.3035	17.9921	1.87343e-05	1.87343e-05	7.66865e-05	36.1955
1257	PP_8990	NA	NA	NA	NA	NA	1.16959	0.658855	0.870897	-0.819497	-0.962398	-0.91745	NA	NA	NA	25.4042	25.2985	25.3318	26.4974	26.8751	26.6542	0.000306914	0.000306914	0.000621608	-2.51528
1258	PP_9026	NA	NA	NA	NA	NA	-1.52578	-0.905741	0.0806948	0.756049	0.827937	0.766837	NA	NA	NA	22.0667	22.099	22.0716	21.3208	21.0425	21.7636	0.0286567	0.0286567	0.0344386	1.62844
1259	PP_9349	NA	NA	NA	NA	NA	-0.85478	-1.12023	-0.732574	0.824133	0.830148	1.0533	NA	NA	NA	26.7744	26.7838	27.1332	23.7298	24.1454	24.3368	0.000191878	0.000191878	0.000423556	7.09328
1260	PP_9350	NA	NA	NA	NA	NA	-0.944716	-0.995091	-0.792124	0.874057	0.932233	0.92564	NA	NA	NA	25.0172	25.1413	25.1272	21.0308	21.1383	21.4637	8.92198e-06	8.92198e-06	4.74004e-05	14.7669
1261	PP_9530	NA	NA	NA	NA	NA	-1.10256	-0.769455	-0.844816	0.826952	1.01175	0.878126	NA	NA	NA	23.0265	23.3488	23.1158	20.2427	19.6618	20.1113	9.46641e-05	9.46641e-05	0.000241641	8.92863
1262	PP_9554	NA	NA	NA	NA	NA	-0.969696	-0.700033	-0.482914	0.977573	NA	1.17507	NA	NA	NA	23.5261	NA	23.8447	20.8196	20.3845	21.1698	0.00276165	0.00276165	0.00401931	7.43366
1263	PP_9555	NA	NA	NA	NA	NA	NA	NA	-1.15462	NA	0.565196	0.58942	NA	NA	NA	NA	22.3727	22.4137	NA	NA	19.4575	0.00771079	0.00771079	0.0102266	7.65131
1264	PP_9784	NA	NA	NA	-0.802671	NA	NA	-1.34615	NA	0.68576	0.770607	0.692456	NA	NA	18.4308	22.3164	22.5379	22.3338	17.0121	NA	NA	0.00111262	0.000696793	0.00120753	41.7575
1265	PP_9817	NA	NA	NA	NA	NA	-1.15276	NA	NA	0.634321	0.51844	NA	NA	NA	NA	22.3299	22.1773	NA	NA	19.9769	NA	0.0369069	0.0369069	0.0437632	4.84575
1266	PP_9943	NA	NA	NA	NA	NA	-1.16502	-0.500215	-0.996657	0.916046	0.738634	1.00721	NA	NA	NA	22.9403	22.7516	23.0373	21.4338	20.7266	20.9057	0.00116628	0.00116628	0.00189102	3.70044
1267	GC_73	NA	NA	-0.214238	-0.164446	0.0096768	-1.13359	-1.01999	-1.10355	1.18633	1.21602	1.22379	17.3082	17.7049	17.3964	19.7893	19.8419	19.8557	15.8809	15.6796	15.7328	8.63245e-08	2.77234e-08	2.11661e-06	16.7317
1268	LN_5997	NA	NA	-0.147458	-0.15838	0.0729458	-1.14525	-1.04007	-1.14683	1.21668	1.20201	1.14635	17.6421	17.95	17.6268	19.5477	19.5272	19.4495	16.3952	16.2482	16.246	1.69934e-07	5.37602e-08	2.65223e-06	9.26427
1269	PP_9162	NA	NA	-0.256366	-0.149155	-0.0169197	-1.03934	-1.17839	-1.00579	1.22735	1.21576	1.20285	20.6102	21.0427	20.8038	23.2899	23.2689	23.2456	18.945	19.1961	19.2567	1.87904e-07	6.0862e-08	2.68422e-06	17.5754
1270	PN_205	NA	NA	-0.157619	-0.363801	0.0712028	-1.02771	-1.13298	-1.0336	1.19805	1.25223	1.19423	19.3634	20.0169	18.7746	23.2348	23.3896	23.2239	16.578	16.8787	16.8618	2.18447e-06	7.12787e-07	9.07704e-06	91.1347
1271	PN_632	L-(-)-Malic acid	NA	-0.165541	-0.386186	0.0213774	-1.02432	-1.1363	-0.986163	1.21324	1.26906	1.19484	24.2131	24.7379	23.5937	28.0843	28.241	28.0326	21.4876	21.802	21.9091	1.86145e-06	6.16395e-07	8.34662e-06	83.6543
1272	GC_36	NA	NA	-0.168481	0.0441266	-0.20799	-1.42058	-1.06168	-0.745029	1.20852	1.14613	1.20498	10.4868	10.4398	10.7398	12.1251	12.0509	12.1209	9.42417	8.99718	9.8009	3.74743e-05	1.21109e-05	5.78056e-05	6.46
1273	PP_5999	NA	NA	-0.113658	-0.0733268	0.0126163	-1.51178	-0.977202	-0.821092	1.20377	1.04769	1.23299	19.9657	20.1883	20.0368	22.288	22.0129	22.3396	18.4434	17.5011	18.7186	4.79142e-05	1.5269e-05	6.6323e-05	15.9165
1274	PP_1781	NA	NA	-0.19326	-0.132254	-0.0846077	-1.46836	-0.957192	-0.752571	1.26612	1.16924	1.15289	21.3594	21.5429	21.4624	23.8237	23.6601	23.6324	20.0695	19.2064	20.415	4.53398e-05	1.48271e-05	6.51932e-05	14.0104
1275	PP_3625	NA	NA	-0.165848	-0.164911	-0.0719134	-1.45293	-0.945556	-0.790585	1.27249	1.13369	1.18556	23.7991	23.9596	23.8007	26.2557	26.0187	26.1073	22.4675	21.6009	22.7321	3.26553e-05	1.06513e-05	5.34308e-05	14.5241
1276	PP_6022	L-Tyrosine	NA	-0.182359	-0.180675	-0.0588409	-1.46144	-0.929033	-0.783869	1.26316	1.15792	1.17513	28.0616	28.2662	28.0644	30.456	30.2817	30.3102	26.8248	25.9429	27.0653	3.88498e-05	1.27195e-05	5.89697e-05	13.346
1277	PP_1945	NA	NA	-0.175603	-0.175428	-0.0976413	-1.44216	-0.943648	-0.777429	1.25895	1.15393	1.19902	24.8493	24.9819	24.8496	27.2895	27.1109	27.1876	23.5428	22.6948	23.8255	3.01267e-05	9.89687e-06	5.0974e-05	14.3361
1278	PP_2863	NA	NA	-0.204002	-0.185629	-0.0885741	-1.45272	-0.920424	-0.768055	1.23672	1.17514	1.20755	26.0626	26.2567	26.0935	28.4853	28.3817	28.4362	24.858	23.9629	25.1142	3.76089e-05	1.24312e-05	5.85149e-05	13.8266
1279	PP_6035	NA	NA	-0.142347	-0.252882	-0.13368	-1.48752	-0.885621	-0.721044	1.14917	1.22594	1.24798	19.9631	19.9781	19.7721	22.1944	22.3271	22.3651	18.679	17.6391	18.9633	7.66505e-05	2.56753e-05	9.5275e-05	14.6053
1280	GC_68	NA	NA	-0.0680671	-0.447767	0.0908934	-1.40165	-1.02458	-0.717329	1.18558	1.11101	1.2719	7.37504	7.60733	6.82018	9.20701	9.09803	9.33316	5.97728	5.42626	6.42626	0.000126056	4.15563e-05	0.000132037	9.64288
1281	PN_641	NA	NA	-0.253135	-0.262457	-0.116923	-1.31882	-0.794776	-0.944924	1.36113	1.05861	1.27129	18.5443	18.7467	18.5305	20.9423	20.4929	20.8088	17.7398	16.9613	17.5167	1.7375e-05	5.91756e-06	3.67738e-05	10.1405
1282	PP_6029	NA	NA	-0.2356	-0.251415	0.0496013	-1.46229	-0.821156	-0.871614	1.22577	1.14237	1.22433	20.635	21.074	20.6107	22.8842	22.7559	22.882	19.7337	18.747	19.6561	6.17029e-05	2.0298e-05	8.06777e-05	11.018
1283	LP_8202	NA	NA	-0.459956	-0.236039	-8.31477e-06	-1.35652	-0.930204	-0.696787	1.16127	1.15318	1.36507	18.7988	19.8016	19.287	22.3335	22.3159	22.7778	17.7735	16.844	18.2824	8.99618e-05	3.13788e-05	0.00010875	28.6893
1284	LP_8469	NA	NA	-0.474923	-0.235867	-0.0165936	-1.25894	-0.943701	-0.789639	1.24154	1.17763	1.30049	18.5272	19.4373	19.0019	21.9354	21.8085	22.0524	17.5965	16.9705	17.9024	2.2876e-05	7.99617e-06	4.46651e-05	21.7404
1285	GC_86	Levoglucosan	NA	-0.0918818	0.00652572	0.119767	-1.32405	-1.12722	-0.907773	0.714091	0.979705	1.63084	9.9571	10.1712	10.0566	10.7723	11.041	11.6996	8.90989	8.71081	9.13186	0.000332357	0.000106701	0.00026498	4.76817
1286	PN_838	D-(-)-Citramalic acid	NA	-0.14278	-0.163683	0.23614	-1.28276	-1.07382	-0.874458	0.979187	0.57852	1.74365	18.4701	18.874	18.4478	19.6662	19.239	20.4812	17.4774	17.2547	17.69	0.00135607	0.000443044	0.000840731	4.99834
1287	PP_5197	NA	NA	-0.101614	-0.140262	0.418964	-1.52204	-0.9518	-0.917734	0.906616	0.804191	1.50368	21.8141	22.4143	21.7695	22.9765	22.8584	23.6648	20.8339	20.1765	20.8732	0.000701995	0.000228457	0.000488316	5.81046
1288	PP_2856	NA	NA	-0.0421495	-0.113736	0.475007	-1.48831	-1.01478	-0.95196	0.833113	0.788754	1.51406	21.5054	22.1401	21.4176	22.5795	22.5251	23.4151	20.3119	19.7308	20.389	0.000695869	0.000229501	0.000489644	6.47991
1289	PP_6838	NA	NA	-0.130399	-0.132983	0.518915	-1.47154	-0.994258	-0.935528	0.820129	0.782107	1.54355	20.7222	21.5843	20.7188	21.9842	21.9337	22.9447	19.5753	18.9417	19.6533	0.00108971	0.000358988	0.000706691	7.45106
1290	PP_6813	NA	NA	-0.141163	-0.18146	0.523227	-1.45728	-0.964818	-0.966341	0.914387	0.772961	1.50049	23.5582	24.3831	23.5082	24.8687	24.6931	25.5963	22.5357	21.9244	22.5338	0.000898594	0.000293844	0.00060308	6.59494
1291	PP_18945	S-Adenosyl-L-homocysteine	NA	-0.185881	-0.16731	0.485468	-1.43201	-1.01952	-0.901119	0.88067	0.791035	1.54867	21.8887	22.8392	21.915	23.3987	23.2718	24.3444	20.7084	20.1244	20.876	0.000964742	0.000314409	0.000632366	8.58616
1292	LP_5275	NA	NA	-0.553702	-0.396968	0.0332942	-0.133579	-1.24768	-1.28679	1.13616	1.14085	1.30841	20.0272	20.9886	20.2839	22.7949	22.8025	23.077	18.8907	20.7153	18.8266	0.00233647	0.000907935	0.0015211	10.6585
1293	PP_11494	Deoxyguanosine	NA	-0.0804925	-0.0920776	0.0252052	NA	-1.1587	-1.65105	0.962418	0.986785	1.00791	22.19	22.5626	22.1492	25.8662	25.9521	26.0266	18.3895	NA	16.654	4.75419e-05	1.63183e-05	6.90441e-05	344.071
1294	PP_3943	NA	NA	-0.0694701	-0.11	0.0119612	NA	-1.11609	-1.67747	0.965436	0.993847	1.00178	23.2418	23.5219	23.1025	26.8007	26.8984	26.9257	19.6427	NA	17.7122	8.66314e-05	2.98264e-05	0.000104775	293.55
1295	PP_3995	NA	NA	-0.287744	-0.270519	-0.0453435	NA	-1.18852	-1.4147	1.06672	1.07678	1.06333	19.9007	20.4767	19.9417	23.119	23.1429	23.1109	17.7605	NA	17.2231	7.46122e-06	2.72696e-06	2.22726e-05	49.609
1296	GC_142	D-Maltose	NA	-0.27613	-0.297456	-0.12394	-0.583318	-1.49322	-0.881887	1.13442	1.3167	1.20483	11.0464	11.5656	10.9737	15.858	16.4798	16.0982	6.89482	9.99859	8.98014	0.000196467	6.89269e-05	0.000190276	183.646
1297	PN_5680	NA	NA	-0.299506	-0.202334	-0.0937229	NA	-1.22603	-1.38548	1.06315	1.00345	1.14047	18.365	18.7099	18.5279	20.6484	20.5484	20.778	16.8125	NA	16.5453	3.01713e-06	1.09953e-06	1.21367e-05	15.7727
1298	LP_4689	NA	NA	-0.121385	-0.0217023	0.329786	-0.298948	-1.53829	-1.4674	0.962522	0.983599	1.17182	24.3067	25.2283	24.5103	26.5207	26.5638	26.9482	21.4125	23.944	21.5573	0.0026543	0.000882365	0.00148795	20.7202
1299	PN_1374	Ascorbic acid	NA	0.179285	0.0303637	-0.333449	NA	-1.34794	-1.4685	0.998153	0.978736	0.963359	23.8989	21.7614	23.2781	27.3126	27.2316	27.1675	17.5321	NA	17.0295	6.39288e-05	2.19348e-05	8.49955e-05	993.528
1300	PN_4043	NA	NA	-0.0975511	-0.0672985	0.0941556	NA	-1.36798	-1.49522	1.0006	0.970173	0.963118	19.1545	19.5485	19.2167	21.4116	21.3491	21.3346	16.5433	NA	16.2818	1.21587e-06	4.13857e-07	6.66138e-06	30.9637
1301	PP_569	Choline	NA	0.0599336	0.0297985	0.129389	-0.715583	-1.47135	-1.29509	1.00672	0.946534	1.30965	27.6768	27.7268	27.6551	28.3582	28.3149	28.5762	26.5747	27.1187	26.7016	0.000119148	3.82876e-05	0.000123423	3.06978
1302	GC_124	D-Fructose 6-phosphate	NA	0.379326	0.697518	0.790598	-0.990069	-1.58149	-1.35702	0.651549	0.748035	0.661545	8.20457	8.6865	8.57743	8.52356	8.63662	8.53528	5.90689	6.59991	6.16993	4.14748e-05	2.75606e-05	9.93e-05	5.06155
1303	PP_4832	NA	NA	0.0883923	NA	0.576291	NA	-1.46209	-1.38056	0.814879	0.573416	0.789673	21.069	21.9775	NA	22.4218	21.9722	22.3748	18.182	NA	18.3338	0.000689781	0.000290243	0.000598836	15.9817
1304	PN_900	NA	NA	0.417323	0.429487	0.520523	-1.42942	-1.29803	-1.11889	1.29756	0.657296	0.524139	19.7232	19.8841	19.7422	21.095	20.0972	19.8897	17.05	16.8453	17.3292	0.000122123	5.66126e-05	0.000165584	9.75283
1305	PP_4809	NA	NA	0.515702	0.467191	0.256104	-1.19552	-1.47524	-1.20762	1.08401	0.74929	0.806073	22.3855	21.9692	22.3077	23.2968	22.7601	22.8511	19.1929	19.6415	19.6221	6.89645e-06	2.94001e-06	2.30915e-05	11.1877
1306	PP_3439	NA	NA	0.365025	0.330203	0.535792	-1.36134	-1.35272	-1.18734	0.910012	0.868768	0.891588	21.8384	22.0935	21.7863	22.6525	22.5909	22.625	19.2723	19.2595	19.5194	1.69815e-07	7.16913e-08	2.91454e-06	9.66242
1307	PP_2666	L-Isoleucine|L-Leucine	NA	0.382716	0.35776	0.510385	-1.37393	-1.40043	-1.12566	0.919107	0.802661	0.927384	28.9321	29.1608	28.8874	29.8928	29.6843	29.9076	25.7383	25.7857	26.2304	6.43837e-07	2.7496e-07	5.63872e-06	15.0335
1308	PP_1723	NA	NA	0.395749	0.324424	0.479268	-1.2889	-1.44711	-1.15339	0.958347	0.815342	0.916263	29.4559	29.5834	29.347	30.3148	30.0965	30.2506	26.6423	26.8838	27.0907	5.62454e-07	2.33978e-07	5.3609e-06	10.1851
1309	PP_2533	NA	NA	0.348789	0.341473	0.496329	-1.2825	-1.46255	-1.13976	0.949107	0.843239	0.905878	22.6059	22.8287	22.5949	23.5124	23.3525	23.4471	19.8708	20.1427	20.3582	7.6808e-07	3.17625e-07	5.66774e-06	9.94128
1310	PP_4818	NA	NA	0.344117	0.299928	0.49994	-1.29644	-1.43411	-1.14465	0.966256	0.844808	0.920152	29.85	30.087	29.7828	30.7963	30.6116	30.7262	27.1452	27.3546	27.5855	7.14657e-07	2.89547e-07	5.65348e-06	10.1935
1311	PP_649	NA	NA	0.461354	0.365903	0.435192	-1.27125	-1.50396	-1.12511	0.876778	0.863689	0.897403	21.7787	21.7383	21.6314	22.4198	22.3996	22.4516	18.7459	19.105	19.3306	9.43204e-07	4.05459e-07	6.56213e-06	10.2898
1312	PP_1602	NA	NA	0.437475	0.363501	0.415707	-1.29776	-1.44604	-1.15124	0.937693	0.803666	0.936996	23.2289	23.1956	23.1156	23.9951	23.7898	23.9941	20.3437	20.5709	20.7953	3.86228e-07	1.61992e-07	4.41593e-06	10.2416
1313	PN_2463	NA	NA	0.321456	0.504093	0.330635	-1.17373	-1.53177	-1.1631	0.920197	0.853183	0.939037	19.641	19.6539	19.898	20.4834	20.3892	20.51	17.0335	17.5373	17.5522	2.84216e-06	1.16065e-06	1.26184e-05	8.49446
1314	PN_3606	NA	NA	0.319202	0.386481	0.402986	-1.23034	-1.48477	-1.15222	0.910708	0.881647	0.96631	20.4626	20.5737	20.5518	21.2466	21.208	21.3203	18.0718	18.409	18.5125	6.17268e-07	2.46022e-07	5.40633e-06	7.60628
1315	PN_1095	NA	NA	0.172132	0.485283	0.362676	-1.23595	-1.50138	-1.08934	0.963085	0.857655	0.985834	19.8443	20.1932	20.4177	21.2926	21.0996	21.3343	16.7798	17.2659	17.5343	6.12764e-06	2.36033e-06	2.01886e-05	16.5509
1316	PP_2686	NA	NA	0.270326	0.444799	0.381053	-1.44761	-1.27345	-1.13509	0.994903	0.758814	1.00626	20.7132	20.9055	21.0162	21.9713	21.5614	21.991	18.0328	17.7304	18.273	2.17599e-06	8.64009e-07	1.04748e-05	14.2127
1317	PP_1745	NA	NA	0.273763	0.382105	0.405587	-1.41667	-1.22636	-1.21815	0.980149	0.867174	0.952401	21.6687	21.8611	21.8268	22.6996	22.5347	22.6591	19.4794	19.2017	19.4914	1.45267e-07	5.66339e-08	2.65774e-06	9.45008
1318	PN_3182	NA	NA	0.349526	0.331052	0.339715	-1.37264	-1.35273	-1.123	0.977684	0.855225	0.995179	21.0504	21.0357	21.0228	21.9898	21.8066	22.0159	18.5049	18.4751	18.8484	2.48553e-07	9.52838e-08	3.26424e-06	10.0421
1319	PP_4827	NA	NA	0.293904	0.531687	0.368109	-1.43905	-1.2894	-1.15888	0.880387	0.910257	0.90298	22.043	22.1492	22.3832	22.882	22.9248	22.9143	19.778	19.5639	19.9647	6.52675e-07	2.70789e-07	5.627e-06	8.80426
1320	PP_4848	NA	NA	0.183908	0.312238	0.264321	-1.19847	-1.46945	-1.09075	0.918986	1.10028	0.978937	21.389	21.5048	21.5739	22.448	22.7092	22.5344	19.0069	19.3973	19.5525	2.04958e-06	7.18848e-07	9.1034e-06	9.48069
1321	PP_1752	NA	NA	0.183257	0.295347	0.242294	-1.14985	-1.50296	-1.09033	1.00199	1.06461	0.955633	21.1893	21.2777	21.3571	22.4149	22.5086	22.3455	18.665	19.1937	19.2828	2.72727e-06	9.46162e-07	1.10701e-05	10.381
1322	GC_120	NA	NA	0.270802	0.304975	0.379183	-1.25587	-1.30029	-1.2806	0.913232	1.05624	0.912325	12.8553	13.2734	12.9871	15.3336	15.8853	15.3301	6.79442	6.96578	6.87036	1.771e-08	6.60662e-09	1.47361e-06	398.781
1323	GC_35	beta-Alanine	NA	0.288582	0.277589	0.375805	-1.29584	-1.31693	-1.22095	1.0111	0.981886	0.898763	11.5309	11.7457	11.5038	13.31	13.2381	13.0334	7.57743	7.62936	7.81378	1.07842e-08	4.00271e-09	1.47361e-06	45.8972
1324	LN_6482	NA	NA	-0.00193959	0.201074	0.546824	-1.27238	-1.32432	-1.14001	1.04066	0.931909	1.01819	23.6383	24.3329	23.8953	24.958	24.8203	24.9295	21.9645	22.0302	22.1978	1.11311e-05	3.90221e-06	2.82226e-05	7.1526
1325	LP_8514	PC 40:10	20:5/20:5	0.0888104	0.31324	0.578556	-1.29517	-1.32636	-1.19815	0.958099	0.943938	0.937035	25.7285	26.4113	26.0414	26.9405	26.9208	26.9111	23.7553	23.7988	23.9341	4.22947e-06	1.60218e-06	1.53826e-05	8.54285
1326	LP_9818	NA	NA	0.0957617	0.287055	0.57943	-1.36806	-1.27242	-1.17203	0.96053	0.955782	0.933949	23.1856	24.1852	23.5809	24.9728	24.963	24.9179	20.3579	20.1603	20.5654	5.1654e-06	1.94371e-06	1.79799e-05	24.0837
1327	PP_3677	NA	NA	0.169847	0.157399	0.426111	-1.33948	-1.21343	-1.21306	1.03309	0.980982	0.998539	22.5901	23.3955	22.551	25.3032	25.1395	25.1947	18.2425	17.8464	18.2437	3.81855e-07	1.33362e-07	3.85201e-06	137.34
1328	LP_8809	NA	NA	0.0168383	0.247347	0.60675	-1.46459	-1.23905	-1.04565	1.1095	0.910095	0.858757	24.7452	25.2231	24.9319	25.6305	25.4689	25.4273	23.7276	23.5449	23.8843	5.26202e-05	1.93106e-05	7.84528e-05	3.45796
1329	PP_2676	NA	NA	0.411311	0.228371	0.541954	-1.41504	-1.30039	-1.16518	0.907112	0.842559	0.949308	21.3177	21.5445	21.0001	22.1786	22.0665	22.2518	18.3457	18.1466	18.5805	1.2724e-06	5.25273e-07	7.55543e-06	14.0064
1330	GC_59	NA	NA	0.309859	0.320029	0.524599	-1.37768	-1.31911	-1.18303	0.845095	0.881257	0.998979	19.5479	19.8602	19.5627	20.3263	20.3789	20.5501	17.1788	17.0937	17.3767	4.71104e-07	1.91724e-07	4.70717e-06	9.20269
1331	PP_1711	NA	NA	0.301067	0.135472	0.561072	-1.34012	-1.45384	-1.01233	0.961316	0.848502	0.998865	21.3217	21.7019	21.0795	22.2873	22.1223	22.3422	18.7551	18.9214	19.4008	1.79343e-05	6.86758e-06	4.00952e-05	9.34921
1332	PP_4791	NA	NA	0.263204	0.148014	0.56692	-1.38915	-1.39918	-1.01459	0.975631	0.857224	0.991922	21.4548	21.8877	21.2907	22.4701	22.3014	22.4934	19.0857	19.1	19.6338	1.57606e-05	5.98617e-06	3.69118e-05	8.86692
1333	PN_2545	NA	NA	0.360501	0.320798	0.658711	-1.39042	-1.33017	-1.17565	0.973434	0.636045	0.946749	20.4917	20.7822	20.453	21.0889	20.7601	21.0629	18.8443	18.7856	18.9949	8.47959e-06	3.82028e-06	2.77459e-05	4.2743
1334	PN_1302	NA	NA	0.351404	0.291159	0.339038	-0.957038	-1.68541	-1.13262	0.886313	0.824584	1.08257	20.8462	20.8213	20.725	21.9225	21.7983	22.3174	16.7479	18.2135	17.8602	6.84773e-05	2.62144e-05	9.58131e-05	21.1931
1335	PN_573	NA	NA	0.288784	0.232392	0.346748	-1.33175	-1.40206	-1.03841	1.13002	0.695067	1.07921	21.1402	21.232	21.051	22.4715	21.7832	22.3911	18.4643	18.5756	19.0398	1.42736e-05	5.20481e-06	3.42284e-05	11.4876
1336	PN_585	NA	NA	0.125574	0.0750442	0.194811	-0.834431	-1.50624	-0.696767	1.3242	NA	1.31781	21.0059	21.0389	20.9818	21.5778	NA	21.5748	20.2273	20.5479	20.6135	0.000697626	0.000249051	0.000526529	2.16354
1337	LP_7379	PC 36:4	16:1/20:3	-0.295737	0.0773517	1.57861	-1.53608	-0.916953	-0.737759	0.748052	0.0291889	1.05333	24.75	25.5843	24.9161	25.2146	24.8946	25.3505	24.4735	24.1979	24.5532	0.0462953	0.0251948	0.0304678	1.67602
1338	LP_2034	2,2prime-Bipyridine	NA	0.0226934	0.512728	1.22364	-1.54207	-1.3249	-0.789395	0.402297	0.428572	1.06644	17.384	18.1412	17.693	17.6233	17.6399	18.0421	16.5342	16.3973	16.8719	0.00441396	0.0028574	0.00413562	2.24589
1339	LP_11258	TAG 60:14	20:4/20:5/20:5	0.0849072	0.332979	1.64775	-1.04319	-1.08823	-1.41354	0.309249	0.344116	0.825957	26.4778	27.4316	26.6292	26.6147	26.636	26.9301	25.7619	25.7894	25.5634	0.00892353	0.00798054	0.0105602	2.03081
1340	LP_1238	NA	NA	0.0793899	0.4159	1.80763	-1.03381	-0.980849	-1.37816	0.177115	0.160531	0.752255	22.2511	23.2827	22.452	22.3094	22.2995	22.6527	21.6182	21.5866	21.3811	0.0156048	0.0193078	0.0238466	1.85565
1341	LP_10992	NA	NA	0.244919	0.322904	1.60212	-1.16885	-1.30128	-1.17801	0.386272	0.350595	0.74134	22.0175	23.3961	22.0967	22.1611	22.1248	22.5217	20.4469	20.5814	20.5721	0.00396086	0.00386516	0.00543001	3.33042
1342	LP_5574	DAG 38:7	18:2/20:5	0.434161	0.713317	1.44294	-1.00593	-1.5804	-1.09529	0.289333	0.170555	0.631322	20.6487	21.8518	20.9816	20.4759	20.3343	20.8838	18.246	18.9312	18.8246	0.00119188	0.00204967	0.00305801	3.72543
1343	LP_11622	NA	NA	0.416303	0.637634	1.60231	-1.13119	-1.32666	-1.18735	0.195445	0.238233	0.555274	21.579	22.7846	21.804	21.3545	21.398	21.7202	19.8072	20.0059	19.9488	0.00139056	0.00269966	0.00394147	2.96964
1344	LP_10139	NA	NA	0.498921	0.541636	0.95161	-1.29312	-1.37582	-1.29487	0.560872	0.68684	0.723935	23.1623	24.0747	23.2484	23.2872	23.541	23.6158	19.384	19.5506	19.5471	5.83447e-06	4.32728e-06	2.99481e-05	15.8613
1345	LN_6502	NA	NA	0.39759	0.512291	1.0435	-1.35974	-1.40113	-1.16604	0.564894	0.766273	0.642349	22.8418	23.4978	22.9583	23.0117	23.2162	23.0904	21.0152	21.0573	21.254	4.74639e-05	3.42037e-05	0.000115681	3.99253
1346	PP_11210	L-Prolyl-L-phenylalanine	NA	0.383681	0.468571	0.959298	-1.45526	-1.2385	-1.23811	0.57613	0.818005	0.726184	19.9636	20.6017	20.0577	20.177	20.4451	20.3433	18.1653	17.925	18.1658	3.21251e-05	2.02951e-05	8.06777e-05	4.7122
1347	LP_7921	NA	NA	0.385839	0.481033	1.01523	-1.4595	-1.28005	-1.19079	0.632205	0.700005	0.716034	22.6764	24.1128	22.8937	23.2387	23.3934	23.43	18.8745	18.465	19.0782	3.91317e-05	2.63425e-05	9.58131e-05	23.3944
1348	LN_6246	NA	NA	0.410755	0.485019	0.970114	-1.41723	-1.33281	-1.19465	0.653954	0.717523	0.707326	20.7088	21.9925	20.8792	21.2669	21.4128	21.3894	16.7073	16.5135	17.0243	1.86506e-05	1.23267e-05	5.81614e-05	24.3863
1349	LP_11465	NA	NA	0.365253	0.355236	1.09468	-1.19897	-1.27316	-1.42137	0.568085	0.763707	0.746548	21.8512	22.826	21.8378	22.1222	22.3837	22.3607	19.6616	19.7607	19.4635	0.000133394	8.53439e-05	0.000222568	6.32151
1350	LP_9321	TAG 52:10	12:0/20:5/20:5	0.316762	0.39439	0.898516	-1.35989	-1.35052	-1.21299	0.732171	0.738317	0.843242	23.7507	24.9888	23.9159	24.6348	24.6479	24.8712	20.2022	20.1822	20.4949	2.10409e-05	1.13117e-05	5.52365e-05	21.4788
1351	PN_8378	NA	NA	0.405698	0.40155	0.89151	-1.30134	-1.40559	-1.23613	0.741648	0.791054	0.711602	20.1741	21.194	20.1654	20.8794	20.9831	20.8163	16.3719	16.5907	16.7276	1.0744e-05	6.16004e-06	3.74238e-05	20.1055
1352	LP_9856	NA	NA	0.29546	0.487027	0.868794	-1.40338	-1.43796	-1.07754	0.687656	0.816789	0.76315	22.4966	23.5319	22.8425	23.2048	23.438	23.3412	19.3663	19.4287	20.0171	3.34995e-05	1.86101e-05	7.64117e-05	13.2137
1353	LN_4165	NA	NA	0.237653	0.342948	0.898148	-1.16759	-1.53452	-1.16594	0.688714	0.74671	0.953882	21.7527	22.9044	21.9363	22.5392	22.6403	23.0015	18.6627	19.3025	19.3053	0.000107927	5.35354e-05	0.000159126	12.4394
1354	LN_4420	NA	NA	0.331429	0.367439	1.19726	-1.05701	-1.58125	-1.18101	0.52003	0.536396	0.866707	19.7062	20.7748	19.7506	19.939	19.9592	20.3668	17.3455	17.9926	17.8395	0.000688774	0.000483073	0.00089924	5.14237
1355	LN_3923	NA	NA	0.393355	0.500413	0.944421	-1.03879	-1.6493	-1.20965	0.605653	0.635594	0.8183	21.2905	22.0839	21.4447	21.5962	21.6393	21.9023	18.3497	19.2287	18.9827	0.000120972	7.89031e-05	0.000210128	7.25466
1356	LP_5338	DAG 36:6	16:1/20:5	0.289143	0.455904	0.988386	-1.11452	-1.5585	-1.2132	0.675529	0.595117	0.882148	22.8529	24.069	23.1429	23.5249	23.385	23.8842	19.6394	20.4115	20.2399	0.000143987	8.60964e-05	0.000223899	11.3223
1357	PP_1606	NA	NA	0.668011	0.487927	0.740214	-1.2306	-1.4973	-1.2404	0.813262	0.727206	0.531678	22.6263	22.7679	22.2729	22.9113	22.7424	22.3587	18.3772	18.9005	18.8813	3.47262e-06	2.34598e-06	2.01886e-05	15.467
1358	PP_5097	Uric acid	NA	0.554136	0.545377	0.621695	-1.21047	-1.52409	-1.23678	0.735625	0.797735	0.71677	26.2047	26.4726	26.17	26.9244	27.1707	26.8497	17.9633	19.207	19.1027	6.03701e-07	3.50066e-07	6.00704e-06	298.987
1359	LN_5302	NA	NA	0.546707	0.645742	0.744783	-1.48506	-1.33463	-1.15973	0.705484	0.726267	0.610438	21.5713	22.0646	21.818	21.9667	22.0185	21.73	16.8859	16.5112	17.3215	1.01001e-06	7.07258e-07	9.07704e-06	31.9755
1360	PN_5094	NA	NA	0.513047	0.526597	0.83978	-1.40291	-1.4253	-1.13997	0.691254	0.679403	0.718097	20.4957	20.9514	20.5146	20.7443	20.7277	20.7817	17.7922	17.8234	18.1902	3.33129e-06	2.21617e-06	1.96326e-05	7.04193
1361	LP_7412	PE 40:10	20:5/20:5	0.466588	0.545509	0.758147	-1.39708	-1.37443	-1.20341	0.71892	0.754185	0.731573	21.9823	22.6046	22.1508	22.5209	22.5962	22.5479	18.0527	18.0043	18.4177	6.28962e-07	3.79509e-07	6.289e-06	21.0649
1362	PP_15992	NA	NA	0.649954	0.644975	0.682587	-1.35929	-1.49658	-1.12371	0.601908	0.738683	0.661474	22.4765	22.553	22.4648	22.3638	22.6847	22.5035	17.4402	17.7623	18.315	1.05204e-06	7.65998e-07	9.64577e-06	25.601
1363	PN_5431	NA	NA	0.62251	0.633168	0.734728	-1.40248	-1.4703	-1.10451	0.716537	0.598194	0.67216	22.0785	22.4049	22.1095	22.352	22.0077	22.2229	15.9909	16.1881	17.0549	1.4502e-06	1.07006e-06	1.1973e-05	55.0584
1364	GC_30	L-Threonine	NA	0.599789	0.621291	0.702989	-1.34672	-1.40776	-1.23769	0.670356	0.64195	0.755803	18.4703	18.7447	18.5275	18.6579	18.5824	18.8852	13.132	13.2943	13.5843	4.19574e-08	2.89239e-08	2.11661e-06	41.4021
1365	PP_1623	L-Valine|Norvaline	NA	0.611394	0.607274	0.688922	-1.35773	-1.44605	-1.18437	0.722838	0.652688	0.705036	29.7666	29.9081	29.7591	29.97	29.842	29.9375	26.0112	26.1724	26.4889	1.48208e-07	1.007e-07	3.29601e-06	12.9273
1366	PN_3003	NA	NA	0.646897	0.663832	0.640493	-1.36513	-1.42549	-1.20225	0.688836	0.682729	0.670081	21.7995	21.7874	21.8313	21.8783	21.8668	21.8431	17.9034	18.0169	18.3231	3.90576e-08	2.76273e-08	2.11661e-06	13.7523
1367	PP_16693	Adenosine 3prime-phosphate	NA	0.621049	0.671949	0.808014	-1.35214	-1.32857	-1.31076	0.585452	0.607085	0.697927	22.0387	22.6111	22.1945	21.9297	21.9959	22.274	16.0699	15.9978	16.1244	3.70599e-08	3.05558e-08	2.11661e-06	64.1115
1368	GC_10	L-Valine	NA	0.660371	0.666925	0.742561	-1.35716	-1.40467	-1.23137	0.631981	0.605439	0.68593	20.5361	20.7241	20.551	20.4711	20.4103	20.5945	15.8105	15.9192	16.2071	2.55917e-08	2.04015e-08	1.89067e-06	22.8329
1369	GC_54	L-Ornithine	NA	0.589338	0.617627	0.752111	-1.41319	-1.31934	-1.25968	0.641401	0.671792	0.719934	18.5968	18.9174	18.6525	18.6993	18.7592	18.854	14.837	14.6522	14.9546	5.40153e-08	3.85054e-08	2.23011e-06	15.522
1370	PP_1506	NA	NA	0.787461	0.802981	0.840102	-1.22507	-1.50779	-1.21439	0.566827	0.538029	0.411848	24.9523	25.118	25.0012	24.2578	24.1672	23.77	17.7276	18.6175	18.6512	6.82379e-07	8.54144e-07	1.04143e-05	53.1841
1371	GC_23	L-Proline	NA	0.751868	0.743616	0.747355	-1.24078	-1.45566	-1.28656	0.585129	0.573107	0.581928	22.384	22.3728	22.3634	21.9673	21.9372	21.9593	16.8661	17.4032	17.2888	3.32784e-08	3.23263e-08	2.11661e-06	27.2565
1372	PN_369	NA	NA	0.788432	0.78629	0.815827	-1.34899	-1.38835	-1.23155	0.519999	0.521798	0.536542	28.1247	28.223	28.1171	27.1617	27.1681	27.221	20.3151	20.4563	20.8777	5.37904e-09	6.33448e-09	1.47361e-06	99.3126
1373	GC_3	L-Alanine	NA	0.750001	0.75823	0.793158	-1.37401	-1.40954	-1.19243	0.529539	0.551055	0.593993	21.7974	21.8826	21.8136	21.3619	21.4044	21.4892	17.5312	17.6014	17.9601	5.44817e-08	5.69895e-08	2.65774e-06	13.1855
1374	LP_5024	Astaxanthin	NA	0.682654	0.752649	0.941433	-1.08949	-1.53629	-1.31073	0.488487	0.493213	0.578068	24.1678	25.0317	24.4015	23.5196	23.5354	23.8187	16.7604	18.2519	17.5134	5.44424e-06	6.34837e-06	3.80778e-05	69.3579
1375	PP_6621	N-Acetylglutamic acid	NA	0.733793	0.710215	0.892215	-1.16949	-1.44302	-1.3341	0.325844	0.635676	0.648861	20.3937	20.6492	20.3556	19.7356	20.2354	20.2567	16.8824	17.3236	17.0581	3.75586e-06	4.14021e-06	2.91562e-05	7.93308
1376	PP_2937	NA	NA	0.6481	0.651901	0.698828	-1.64483	-1.18991	-1.12379	0.663989	0.67961	0.616112	28.2794	28.4106	28.2892	28.3205	28.3609	28.1966	23.5233	22.3461	23.6944	8.72916e-06	6.52606e-06	3.87949e-05	34.4091
1377	PN_3091	Inosine	NA	0.662399	0.663021	0.687934	-1.66827	-1.18094	-1.10299	0.657649	0.660542	0.620659	27.4576	27.5283	27.4593	27.4444	27.4524	27.342	22.3513	21.0014	22.5673	1.32112e-05	1.00384e-05	5.10352e-05	43.3995
1378	PN_5497	NA	NA	0.758651	0.737481	0.709712	-1.75428	-1.09534	-1.06165	0.564482	0.609466	0.531465	21.5338	21.4293	21.4886	21.1191	21.2152	21.0485	17.5734	16.1658	17.6454	5.77897e-05	5.47444e-05	0.000161658	15.993
1379	PP_3549	NA	NA	0.698269	0.657592	0.809347	-1.38196	-1.44221	-1.15473	0.649804	0.548667	0.615219	23.2441	23.4556	23.1667	23.1519	22.9593	23.086	19.1695	19.2842	19.7167	5.02311e-07	4.46086e-07	6.88921e-06	12.778
1380	PP_7624	NA	NA	0.672807	0.647425	0.831739	-1.38184	-1.43749	-1.15869	0.668419	0.555149	0.602482	27.279	27.5883	27.2296	27.2705	27.05	27.1421	23.1718	23.2801	23.7144	6.69139e-07	5.85561e-07	8.19968e-06	13.5989
1381	PP_3440	NA	NA	0.654984	0.670602	0.838149	-1.36821	-1.43949	-1.17081	0.668166	0.568878	0.577738	22.3724	22.7311	22.4029	22.3982	22.2037	22.2211	18.2705	18.4101	18.7967	5.46489e-07	4.84557e-07	7.24997e-06	13.7554
1382	PP_8456	NA	NA	0.694163	0.691221	0.761382	-1.37813	-1.4424	-1.16397	0.623122	0.616598	0.598006	22.6891	22.8665	22.6813	22.5015	22.4843	22.4352	17.0496	17.2192	17.7845	1.90057e-07	1.65075e-07	4.42094e-06	34.8376
1383	PP_1594	NA	NA	0.715165	0.712841	0.783736	-1.38162	-1.42562	-1.17296	0.646541	0.531716	0.590195	22.4391	22.5716	22.4346	22.3065	22.0846	22.1976	18.3022	18.3872	18.7904	1.93531e-07	1.81297e-07	4.70717e-06	13.0231
1384	PP_6463	NA	NA	0.688812	0.688494	0.806488	-1.39683	-1.43554	-1.14474	0.660122	0.544874	0.588316	27.37	27.5976	27.3694	27.3145	27.0916	27.1756	23.2612	23.3361	23.8236	5.59023e-07	5.07341e-07	7.38817e-06	13.1799
1385	PP_4409	NA	NA	0.679945	0.702956	0.792119	-1.42649	-1.42769	-1.12204	0.635713	0.564867	0.600615	22.5036	22.7251	22.549	22.4162	22.2763	22.3469	18.3409	18.3433	18.9445	7.15902e-07	6.43359e-07	8.61174e-06	13.9634
1386	GC_62	NA	NA	0.670923	0.731851	0.848704	-1.31372	-1.46455	-1.19683	0.555993	0.58323	0.584394	10.6046	10.9196	10.7125	10.4009	10.4491	10.4512	6.82018	7.08746	7.29462	2.88642e-07	2.83916e-07	5.65348e-06	10.3125
1387	GC_127	L-Tryptophan	NA	0.698754	0.705011	0.877165	-1.38001	-1.44313	-1.14447	0.558388	0.571511	0.55678	16.6617	17.0589	16.6756	16.3491	16.3783	16.3455	11.8922	12.0327	12.5572	6.75329e-07	6.90083e-07	8.9444e-06	18.3401
1388	PP_1609	NA	NA	0.704505	0.578678	0.833592	-1.40918	-1.41969	-1.14812	0.594774	0.635904	0.629535	22.9122	23.1648	22.666	22.6975	22.778	22.7655	18.7556	18.7761	19.287	1.03063e-06	8.67638e-07	1.04748e-05	14.0008
1389	GC_48	L-Threonic acid	NA	0.63494	0.709566	0.897287	-1.45872	-1.30931	-1.19777	0.477715	0.680772	0.565511	12.7738	13.218	12.9001	12.5075	12.8514	12.6562	9.4818	9.22882	9.67066	1.49981e-06	1.46165e-06	1.4395e-05	9.2617
1390	PP_2643	NA	NA	0.721843	0.695257	0.795016	-1.48643	-1.33147	-1.15823	0.628565	0.565872	0.569579	21.8002	21.9368	21.7505	21.626	21.5089	21.5158	17.9658	17.6764	18.2893	4.59377e-07	4.30984e-07	6.74748e-06	11.9018
1391	PN_836	NA	NA	0.737333	0.750469	0.787758	-1.43835	-1.40654	-1.12534	0.559785	0.596132	0.53875	21.602	21.716	21.6317	21.2006	21.2828	21.153	16.7546	16.6827	17.3904	4.74717e-07	4.81538e-07	7.24997e-06	19.2868
1392	PP_2653	NA	NA	0.697234	0.713947	0.746296	-1.4158	-1.33511	-1.23054	0.717478	0.455786	0.650711	21.9978	22.0871	22.0282	22.0346	21.5584	21.9131	18.2991	18.1523	18.4895	3.33518e-07	2.93415e-07	5.65348e-06	11.4857
1393	PP_2678	NA	NA	0.807989	0.77412	0.79945	-1.38417	-1.43863	-1.12379	0.595282	0.351252	0.618499	22.3505	22.3349	22.2887	21.9623	21.5169	22.0046	18.2503	18.3497	18.8249	2.01749e-06	2.36138e-06	2.01886e-05	10.2175
1394	LP_7545	NA	NA	0.780775	0.768349	0.858067	-1.60242	-1.17876	-1.15113	0.570677	0.489181	0.465258	21.0672	21.1623	21.0519	20.8084	20.7081	20.6786	18.6541	18.1324	18.6881	5.2235e-06	6.35561e-06	3.80778e-05	4.72457
1395	LP_6269	NA	NA	0.679393	0.770591	0.987459	-1.44355	-1.22602	-1.27408	0.500477	0.463715	0.542018	20.9444	21.579	21.1323	20.5759	20.5002	20.6615	17.0197	16.5717	16.9207	9.72852e-07	1.23081e-06	1.29541e-05	13.378
1396	GC_42	NA	NA	0.779878	0.813079	0.921521	-1.43611	-1.18104	-1.32129	0.470634	0.441072	0.512248	16.5186	16.8226	16.5898	15.8548	15.7913	15.9441	12.3095	11.762	12.0084	1.92234e-07	2.72473e-07	5.627e-06	14.2884
1397	PP_9137	L-Prolyl-L-isoleucine	NA	0.548761	0.670484	0.862634	-1.48768	-1.29547	-1.0695	0.571295	0.139221	1.06026	19.6948	20.0264	19.8234	19.7186	19.2621	20.2353	17.7461	17.543	17.9849	0.000347438	0.000290878	0.000599612	3.94664
1398	GC_88	alpha-D-Glucose 1-phosphate|alpha-D-Mannose 1-phosphate	NA	0.644556	0.841794	0.630182	-1.45244	-1.22691	-1.2678	0.36968	0.568073	0.892869	13.5069	13.4926	13.7035	13.233	13.4307	13.7544	11.6421	11.4173	11.6013	1.4788e-05	1.25418e-05	5.87475e-05	3.78197
1399	PP_1632	NA	NA	0.574738	0.65397	0.474004	-1.45764	-1.37953	-1.0997	0.817267	0.475594	0.941297	22.2904	22.0931	22.4456	22.7655	22.0962	23.0085	18.4623	18.3093	19.0105	1.64477e-05	9.47432e-06	4.96425e-05	16.329
1400	PP_9139	L-Isoleucyl-L-proline	NA	0.529761	0.629424	0.789598	-1.55658	-1.25323	-1.13553	0.713799	0.435803	0.846955	20.2298	20.5187	20.3406	20.4344	20.1254	20.5825	18.2476	17.9104	18.3785	1.98943e-05	1.42067e-05	6.37624e-05	4.60097
1401	PP_1746	NA	NA	0.356165	0.5203	0.621897	-1.52644	-1.42613	-0.948639	0.666819	0.854988	0.881042	22.0679	22.5066	22.3389	22.5808	22.8915	22.9345	19.1251	18.9595	19.9135	3.19773e-05	1.59509e-05	6.82726e-05	11.0773
1402	PP_2679	NA	NA	0.311004	0.483343	0.632312	-1.44139	-1.49839	-0.950992	0.836344	0.717985	0.909784	21.1893	21.9081	21.5749	22.3646	22.0998	22.5289	17.1415	17.2691	18.3661	3.10952e-05	1.48173e-05	6.51932e-05	26.7014
1403	PP_5645	L-Citrulline	NA	0.437096	0.48813	0.792594	-1.3494	-1.56373	-0.983434	0.64623	0.524103	1.00841	23.4157	23.6326	23.4468	23.5433	23.4687	23.7643	22.1947	22.3255	22.5488	0.000101341	5.96747e-05	0.000171832	2.3551
1404	PP_1631	NA	NA	0.564546	0.435868	0.740612	-1.35669	-1.42542	-1.1832	0.667194	0.697825	0.859257	21.8475	22.148	21.6279	22.0227	22.075	22.3505	18.4514	18.5687	18.8648	1.91063e-06	1.1277e-06	1.24086e-05	11.48
1405	GC_28	L-Serine	NA	0.508347	0.540643	0.660575	-1.40506	-1.34282	-1.22947	0.692792	0.744367	0.830625	19.1047	19.4229	19.1723	19.4903	19.5981	19.7784	15.2352	15.1051	15.4722	1.10729e-07	6.35137e-08	2.70878e-06	20.4132
1406	GC_20	L-Isoleucine	NA	0.513916	0.530187	0.652945	-1.36251	-1.40753	-1.20522	0.756185	0.696901	0.825128	16.6531	16.9632	16.6894	17.1934	17.0612	17.3472	12.3682	12.4686	12.8194	1.48405e-07	8.43157e-08	3.21721e-06	25.0808
1407	PP_2840	Homocysteine	NA	0.482491	0.437286	0.630941	-1.38364	-1.47189	-1.07947	0.771294	0.672424	0.940566	20.2582	20.4835	20.1896	20.6965	20.5465	20.9534	17.2921	17.4261	17.8877	5.60077e-06	2.87559e-06	2.30915e-05	9.16955
1408	PN_383	NA	NA	0.530839	0.498189	0.572606	-1.29017	-1.43788	-1.23024	0.810701	0.624033	0.921927	20.4058	20.4771	20.35	20.8836	20.5649	21.0735	17.0443	17.2965	17.3988	6.97364e-07	3.69578e-07	6.16755e-06	12.0766
1409	GC_70	L-Phenylalanine	NA	0.459202	0.467151	0.625371	-1.32178	-1.44874	-1.18339	0.80951	0.726129	0.866543	18.3712	18.7449	18.3891	19.1591	18.9716	19.2874	14.0797	14.3653	14.6766	4.83017e-07	2.47068e-07	5.40633e-06	27.1993
1410	GC_8	(S)-Methyl-3-hydroxybutanoate	NA	0.481874	0.531117	0.63431	-1.30788	-1.42855	-1.23088	0.699315	0.724844	0.895851	13.1676	13.462	13.2627	13.5875	13.6369	13.9671	9.47776	9.71081	9.85953	3.21377e-07	1.75934e-07	4.634e-06	16.5391
1411	PN_4087	NA	NA	0.491517	0.456458	0.661546	-1.40397	-1.55313	-0.968778	0.804544	0.771147	0.740667	20.0757	20.2011	20.0499	20.3066	20.282	20.2595	18.5678	18.6778	18.9987	1.82111e-05	9.78351e-06	5.06941e-05	2.89704
1412	PN_6162	NA	NA	0.533783	0.545045	0.539515	-1.28	-1.5873	-1.07813	0.785569	0.744298	0.797216	21.2942	21.3055	21.3165	21.7922	21.7106	21.8153	17.0987	17.7066	18.1058	4.60395e-06	2.47825e-06	2.08951e-05	17.5772
1413	PP_18897	NA	NA	0.434716	0.458073	0.755558	-1.52538	-1.38528	-1.02212	0.75515	0.755305	0.773987	22.6567	23.0921	22.6884	23.0915	23.0917	23.1171	20.1874	19.9973	20.6801	1.54279e-05	8.5227e-06	4.61235e-05	7.02165
1414	PN_5995	NA	NA	0.480317	0.495161	0.625297	-1.65325	-1.33335	-0.920431	0.771483	0.798074	0.736706	20.0531	20.2943	20.0778	20.5374	20.5817	20.4796	17.0365	16.5044	17.7233	4.50108e-05	2.41319e-05	9.06489e-05	10.8894
1415	GC_103	L-Lysine	NA	0.588574	0.574763	0.777718	-1.55912	-1.44549	-0.92833	0.652841	0.751837	0.58721	18.8519	19.1541	18.8299	18.9546	19.1128	18.8498	15.6023	15.4207	16.4285	3.65716e-05	2.60034e-05	9.56222e-05	8.90876
1416	PP_4829	NA	NA	0.385416	0.57121	0.685897	-1.53535	-1.40585	-0.941573	0.419	0.896488	0.924764	22.228	22.7068	22.5241	22.2815	23.0424	23.0874	19.3739	19.1675	20.1136	0.000127344	7.08818e-05	0.000193721	9.52744
1417	GC_105	NA	NA	0.479081	0.42875	0.46436	-1.31926	-1.26422	-1.35495	0.832158	0.881921	0.852157	15.9543	15.8909	15.7376	17.4739	17.6881	17.56	8.45121	8.21432	8.0607	6.0661e-10	2.76083e-10	3.25152e-07	644.437
1418	PP_5884	NA	NA	0.443811	0.438235	0.524014	-1.34491	-1.19437	-1.3907	0.760083	1.01189	0.751944	21.5627	21.6914	21.5538	22.0703	22.4745	22.0573	18.9335	18.6918	18.6184	6.52545e-07	3.0403e-07	5.65348e-06	10.9495
1419	GC_69	NA	NA	0.470846	0.643214	0.665534	-1.41008	-1.18163	-1.38632	0.693931	0.721649	0.782857	13.585	13.8517	13.8211	13.8905	13.9285	14.0124	11.3214	11.0084	11.041	3.88934e-07	2.36366e-07	5.3609e-06	7.06271
1420	PP_8126	NA	NA	0.598611	0.602757	0.555135	-1.46116	-1.26559	-1.25669	0.751399	0.715358	0.760177	22.3833	22.2664	22.3944	22.7942	22.6973	22.8178	17.3694	16.8433	17.3933	4.87893e-08	2.90416e-08	2.11661e-06	47.4317
1421	PP_11127	Glycyl-L-tryptophan	NA	0.440491	0.420735	0.5184	-1.57981	-1.24314	-1.08321	0.869925	0.736941	0.919675	20.0666	20.2271	20.0259	20.9516	20.6775	21.0541	16.5968	15.903	16.9264	6.81754e-06	3.14071e-06	2.40112e-05	21.3922
1422	LP_8760	NA	NA	0.354054	0.420388	0.453036	-1.66911	-1.18068	-1.00307	0.81667	0.94853	0.860186	25.015	25.1521	25.1069	25.6558	25.8384	25.7161	22.8894	22.2129	23.1354	3.12648e-05	1.33202e-05	6.12646e-05	7.94954
1423	PP_3939	Guanine	NA	0.341567	0.408867	0.486878	-1.61036	-0.968713	-1.27245	0.695645	1.00387	0.914687	24.14	24.3566	24.2403	24.6678	25.1273	24.9943	22.1867	21.2302	21.7339	3.71498e-05	1.59202e-05	6.7971e-05	9.27186
1424	GC_117	NA	NA	0.309871	0.275644	0.456572	-1.41248	-1.03664	-1.39148	0.89308	0.971129	0.934304	11.6375	12.0758	11.5353	13.3799	13.6131	13.5031	7.61471	6.49185	6.55459	2.65156e-06	1.02886e-06	1.18122e-05	97.7923
1425	PP_2657	NA	NA	0.590537	0.568553	NA	-1.29198	-1.26757	-1.03102	0.916845	0.730798	0.783836	21.8694	NA	21.8258	22.5162	22.1474	22.2526	18.1862	18.1378	18.6551	6.84898e-06	3.28615e-06	2.48304e-05	15.7697
1426	GC_146	NA	NA	0.52565	0.496905	0.790067	-1.61079	-1.13998	-1.19487	0.636733	0.801901	0.694388	16.386	16.9107	16.329	16.6065	16.9342	16.7209	13.0808	12.1466	12.9719	1.53537e-05	9.67602e-06	5.04013e-05	16.232
1427	GC_46	NA	NA	0.414179	0.430423	0.824289	-1.52947	-1.17164	-1.2247	0.562821	0.840457	0.853638	11.2986	11.4429	11.3044	11.3509	11.4486	11.4533	10.7406	10.6147	10.722	2.57993e-05	1.45061e-05	6.44846e-05	1.65311
1428	LP_8810	NA	NA	0.238718	0.384069	0.790654	-1.66688	-1.03688	-1.13527	0.59766	0.918163	0.909772	21.8857	22.7213	22.1058	22.4291	22.9143	22.9016	19.9547	19.001	19.8058	0.000190306	9.10081e-05	0.00023532	8.94538
1429	GC_41	3-Cyanoalanine	NA	0.311902	0.489157	0.793499	-1.52376	-1.192	-1.19116	0.659217	0.637901	1.01525	13.8385	14.3795	14.0376	14.2287	14.2047	14.6286	12.1491	11.7764	12.1501	4.38436e-05	2.33982e-05	8.9174e-05	5.02387
1430	LP_6798	PC 34:3	16:2/18:1 | 16:0/18:3 | 16:1/18:2	0.234426	0.448906	0.811458	-1.48128	-1.2607	-1.14998	0.654528	0.744301	0.998336	23.8402	24.7342	24.1725	24.4911	24.6302	25.0238	21.5236	21.1818	21.6951	4.79443e-05	2.3909e-05	9.03365e-05	9.50167
1431	LN_5726	NA	NA	0.228132	0.401003	0.850006	-1.44204	-1.34537	-1.09904	0.674334	0.79256	0.940414	21.6731	22.4657	21.8934	22.2418	22.3925	22.5809	19.6676	19.5443	19.9815	5.49682e-05	2.71547e-05	9.83189e-05	6.38168
1432	LP_10777	NA	NA	-0.137341	-0.0550192	0.690943	-1.23342	-1.20542	-1.14586	0.942471	0.954485	1.18915	21.2325	22.48	21.3565	22.8589	22.877	23.2304	19.6237	19.5815	19.7134	0.000189017	6.33114e-05	0.000179079	10.191
1433	LP_10803	NA	NA	0.0850835	0.130286	0.862455	-1.23948	-1.24161	-1.29623	0.777217	0.855797	1.06648	22.318	23.4863	22.386	23.3582	23.4763	23.793	20.3242	20.3273	20.2421	0.000152725	6.11769e-05	0.000174846	9.47851
1434	PP_1747	NA	NA	-0.225364	0.402842	0.719819	-1.08638	-1.53076	-1.06622	0.999131	0.810747	0.976187	20.1512	21.7531	21.2159	22.2265	21.9073	22.1877	17.9386	18.6918	18.726	0.000469667	0.000176894	0.000397154	12.5969
1435	LP_7756	NA	NA	-0.150316	0.101058	1.0541	-1.61889	-0.995139	-0.983448	0.70917	0.965851	0.917606	21.9173	23.4662	22.2406	23.0227	23.3527	23.2907	20.8309	20.0288	20.8459	0.00266336	0.00107378	0.001762	6.29191
1436	LP_7805	NA	NA	-0.118489	0.0688602	0.701581	-1.48199	-1.115	-1.03677	0.91161	1.01638	1.05382	20.8226	22.4734	21.1997	22.8962	23.1071	23.1825	18.8165	18.0777	18.974	0.000234303	8.13394e-05	0.000214547	21.694
1437	LN_6203	NA	NA	-0.015399	0.0790095	0.67696	-1.44222	-1.21034	-1.03837	0.903546	1.00123	1.04558	18.8176	20.1473	18.9989	20.5824	20.77	20.8552	16.5226	16.0773	16.8529	0.000102707	3.63041e-05	0.00011963	19.0489
1438	LP_6040	PC 30:1	14:0/16:1|14:1/16:0	-0.280917	0.201124	0.638552	-1.44975	-1.12881	-1.00971	0.915236	1.1054	1.00887	25.081	25.9134	25.5174	26.1639	26.3361	26.2487	24.3135	24.0229	24.4213	0.000315701	0.00010751	0.000266418	3.99177
1439	LP_3226	NA	NA	-0.292654	0.017529	0.841614	-1.45858	-1.17742	-0.883966	0.974947	0.952157	1.02637	20.0438	21.024	20.3119	21.1392	21.1195	21.1837	19.2793	19.0363	19.5329	0.00122205	0.000423602	0.000808475	3.64179
1440	LP_2129	NA	NA	-0.208271	0.0119144	0.819148	-1.46353	-1.22124	-0.875568	0.906871	1.04053	0.990151	20.4412	21.3099	20.6273	21.384	21.497	21.4544	19.5847	19.3798	19.877	0.000888121	0.000310478	0.000625546	3.55864
1441	LN_571	NA	NA	0.255707	0.55625	0.995042	-1.30124	-1.17366	-1.33022	0.65006	1.15552	0.192551	20.0524	20.5445	20.2524	20.3148	20.6513	20.0103	19.1009	19.016	18.9967	0.000838581	0.000544619	0.000991266	2.44125
1442	LN_2088	FA 23:0	NA	0.0473014	0.393997	1.11983	-1.00895	-1.27449	-1.46429	0.512578	1.09984	0.574184	17.387	18.1583	17.6363	17.7216	18.1439	17.7659	16.4365	16.6274	16.3	0.00148186	0.000802018	0.00136538	2.68049
1443	LN_2191	FA 24:0	NA	-0.0227662	0.286589	1.52675	-0.912034	-1.09628	-1.5358	0.458166	0.917071	0.378304	19.8682	20.2867	19.9518	19.9981	20.122	19.9765	19.5783	19.6281	19.4597	0.00992779	0.00680161	0.00911998	1.3917
1444	PP_10286	L-Prolyl-L-methionine	NA	0.328811	0.195135	1.03201	-1.7468	NA	-1.33733	0.571364	0.191359	0.76545	17.7547	18.2687	17.657	17.932	17.6542	18.0739	NA	16.2374	16.5367	0.00271549	0.00160288	0.00248919	2.82764
1445	LP_5378	DAG 36:4	16:0/20:4	0.0936981	0.22542	0.674899	-1.57752	NA	-1.52461	0.575423	0.478024	1.05466	18.4389	19.203	18.6121	19.0722	18.9442	19.7023	NA	16.2417	16.3113	0.000676186	0.000285228	0.000590593	7.79788
1446	GC_11	NA	NA	0.497336	0.814206	0.991705	-1.60951	-0.90171	-1.35837	0.459056	0.683455	0.423832	16.5548	17.178	16.9542	16.5065	16.7894	16.4621	14.791	13.8987	14.2153	0.000147443	0.000159073	0.000367288	4.8714
1447	PP_73	NA	NA	0.209287	0.360573	0.804415	-1.27268	NA	-1.85811	0.71761	0.681027	0.357872	21.4987	22.0112	21.629	21.9365	21.905	21.6266	NA	20.2223	19.7181	0.000996845	0.000512817	0.000945264	3.61109
1448	PN_1277	Octanedioic acid	NA	-0.55799	-0.630181	0.107734	-0.772393	-1.07362	-0.840809	1.18659	1.08326	1.49741	18.9421	19.2669	18.9069	19.7934	19.743	19.945	18.6905	18.8375	18.8041	0.000207716	8.3505e-05	0.000218857	2.07019
1449	PP_18165	NA	NA	-0.50824	-0.758683	0.10985	-0.894149	-1.00735	-0.734666	1.2821	1.21456	1.29657	19.8252	20.7494	19.4507	22.5023	22.4013	22.524	19.0788	19.2481	19.4866	0.00016759	6.96632e-05	0.000191572	9.21974
1450	LP_10360	TAG 56:12	16:2/20:5/20:5	-0.837484	-0.724133	0.0624158	-0.711459	-0.831372	-0.800472	1.23324	1.24449	1.36478	21.0541	22.2931	21.2102	23.9051	23.9206	24.0862	21.0625	21.2276	21.1051	0.000242428	0.000122699	0.000296448	7.15441
1451	LP_9938	TAG 54:9	14:0/20:4/20:5	-0.797003	-0.715251	-0.128989	-0.787464	-0.740183	-0.74483	1.27542	1.26077	1.37753	24.0795	25.2906	24.2277	27.8368	27.8102	28.0219	24.1825	24.0968	24.1741	4.06155e-05	2.2417e-05	8.6214e-05	13.3474
1452	LP_9666	NA	NA	-0.803122	-0.738025	-0.16215	-0.776434	-0.747935	-0.694228	1.24203	1.28365	1.39621	18.5042	19.7571	18.6314	22.502	22.5834	22.8034	18.6121	18.5564	18.7171	3.63941e-05	2.10501e-05	8.23042e-05	16.012
1453	LP_11189	NA	NA	-0.689522	-0.773997	-0.14162	-0.659534	-0.978231	-0.654212	1.32887	1.18	1.38825	21.8015	22.5461	21.6868	24.5443	24.342	24.625	21.4092	21.8423	21.8495	6.86842e-05	3.70323e-05	0.000120575	6.98088
1454	LP_7127	NA	NA	-0.738748	-0.577638	-0.0942838	-1.02268	-0.726427	-0.714595	1.16541	1.34978	1.35918	17.3149	18.7602	17.6762	21.5851	21.9985	22.0196	17.3426	16.6782	17.3691	5.80686e-05	2.74899e-05	9.90941e-05	26.6819
1455	LN_5841	NA	NA	-0.636787	-0.463204	-0.0495296	-1.02808	-0.903367	-0.760375	1.27355	1.22222	1.34557	19.8067	20.5265	20.0194	22.1483	22.0854	22.2366	19.4799	19.327	19.6552	2.24287e-05	9.18398e-06	4.85618e-05	6.36149
1456	PN_8193	NA	NA	-0.553726	-0.481992	-0.0973148	-0.932168	-0.881302	-0.911551	1.35499	1.30802	1.19504	18.2312	19.0532	18.3604	21.6689	21.5843	21.3808	17.6413	17.5496	17.5868	4.83809e-06	1.95664e-06	1.80929e-05	15.4776
1457	LP_7489	TAG 46:5	12:0/14:0/20:5	-0.626609	-0.500248	0.147432	-0.981178	-0.892567	-0.915199	1.23057	1.22483	1.31298	19.8722	21.2111	20.0908	23.0848	23.0748	23.2273	19.4122	19.2589	19.373	8.66224e-05	3.31782e-05	0.000113291	13.7462
1458	LP_9620	NA	NA	-0.583514	-0.533475	0.0589832	-0.892237	-0.960732	-0.897211	1.20929	1.23683	1.36207	20.0921	21.2668	20.1836	23.3698	23.4202	23.6492	19.4025	19.5277	19.5186	3.91381e-05	1.54164e-05	6.6323e-05	15.9647
1459	LP_9904	NA	NA	-0.600813	-0.549022	0.0772741	-0.918405	-0.832137	-0.976861	1.18709	1.20971	1.40316	18.5893	19.5755	18.6646	21.1897	21.2226	21.504	18.2528	18.1273	18.0423	6.62575e-05	2.63349e-05	9.58131e-05	8.96714
1460	LP_9902	TAG 54:10	14:0/20:5/20:5	-0.647093	-0.627877	0.0366336	-0.900448	-0.862624	-0.837528	1.20092	1.25757	1.38045	25.9888	27.061	26.0189	28.8868	28.9756	29.1683	25.6508	25.5915	25.6902	6.52044e-05	2.80402e-05	0.000100272	10.3108
1461	PP_9398	NA	NA	-0.697906	-0.713141	0.0754652	-1.17419	-0.586398	-0.631069	1.37835	0.843261	1.50562	21.4392	21.8325	21.4314	22.4952	22.223	22.5599	21.4959	21.1969	21.4732	0.00127721	0.000597151	0.00106842	2.05248
1462	LN_6503	NA	NA	-0.817706	-0.698205	-0.331575	-0.939246	-0.543923	-0.600891	1.36745	1.14492	1.41918	18.4932	18.9953	18.6166	20.7505	20.5206	20.8039	18.776	18.3676	18.7171	3.51855e-05	2.29473e-05	8.75566e-05	4.20301
1463	LN_6452	NA	NA	-0.543298	-0.454448	-0.0503464	-1.29114	NA	-1.02431	1.05178	1.13183	1.17993	17.426	18.455	17.6115	20.7554	20.9225	21.0229	NA	15.8651	16.422	0.00010907	4.6552e-05	0.000144196	27.0347
1464	LP_6193	PC 31:1	15:1/16:0 | 15:0/16:1 | 14:0/17:1	-1.08272	-0.623784	-0.0622209	-0.967754	-0.582883	-0.499632	1.1114	1.29028	1.41731	21.2657	22.0354	21.6118	22.9206	23.0555	23.1513	21.6427	21.3524	21.7055	0.000654067	0.000409582	0.000788207	2.78105
1465	LP_6402	NA	NA	-1.17315	-0.402669	0.209228	-1.06166	-0.731103	-0.507515	1.12459	1.30514	1.23714	18.3177	19.868	19.1818	20.8947	21.0971	21.0209	18.8134	18.4427	19.0642	0.00283127	0.00136939	0.00216875	4.69389
1466	LP_9882	NA	NA	-1.09489	-1.1753	0.427119	-0.770818	-0.500302	-0.433014	1.09575	1.22099	1.23045	19.1303	20.8486	19.0395	21.6034	21.7448	21.7555	19.8016	19.4962	19.8775	0.00968875	0.00695003	0.00929211	3.93438
1467	LP_8438	TAG 48:1	14:0/16:0/18:1 | 16:0/16:0/16:1 | 12:0/16:0/20:1 | 12:0/18:0/18:1 | 14:0/14:0/20:1 | 14:0/16:1/18:0	-0.940895	-0.912987	0.0774168	-0.784771	-0.60919	-0.643654	1.25199	1.17087	1.39122	25.3536	26.3912	25.382	27.588	27.5053	27.7298	25.6916	25.5127	25.6565	0.000714	0.000450623	0.000853018	3.96538
1468	LN_2710	NA	NA	-0.873479	-1.05995	0.0084635	-0.946787	-0.429418	-0.474322	1.38407	1.32331	1.06811	17.94	18.7089	17.7775	19.9082	19.8552	19.6327	18.3272	17.8761	18.288	0.00129454	0.000943556	0.00157395	3.10574
1469	LN_932	Quinic acid	NA	-1.04205	-0.936875	-0.0122608	-0.662918	-0.562259	-0.589706	1.38751	1.41298	1.00558	16.8953	17.847	16.9925	19.1407	19.1642	18.7877	17.3387	17.2457	17.3134	0.00082969	0.000640096	0.00112955	3.32091
1470	LP_7525	NA	NA	-0.66122	-0.443839	-0.0975722	-1.61083	-0.546067	-0.252734	1.0269	1.25472	1.33064	22.6728	23.1009	22.8379	23.9549	24.1279	24.1856	22.7602	21.9516	22.983	0.00366101	0.00162791	0.00252299	2.87688
1471	PN_4915	NA	NA	-0.55628	-0.65663	-0.385453	-1.53358	-0.346433	-0.22829	1.28252	1.16893	1.25521	19.2098	19.3177	19.1464	20.3712	20.2995	20.354	19.3423	18.5924	19.4169	0.00250838	0.00140984	0.00222163	2.33648
1472	LN_5611	MGDG 34:6	NA	-0.470625	-0.641514	-0.53278	-0.354284	-1.1684	-0.687664	1.40606	0.956985	1.49222	21.7752	21.7504	21.7069	22.5262	22.3465	22.5607	21.496	21.8218	21.6884	0.000267037	0.000149912	0.000351209	1.75212
1473	PP_7871	L-Kynurenine	NA	-0.452427	-0.537115	-0.333156	-0.691003	-1.10354	-0.706748	1.53119	0.808742	1.48406	20.4681	20.6695	20.325	23.8178	22.5978	23.7383	19.3685	20.0652	20.0386	0.000186449	8.45309e-05	0.000220729	11.7988
1474	PN_2014	NA	NA	-0.337023	-0.35888	-0.377257	-0.763638	-1.42244	-0.457838	1.2404	0.927155	1.54952	19.5457	19.5261	19.5351	20.3139	20.1614	20.4645	19.0172	19.338	19.4869	0.000615412	0.000249383	0.000526529	2.04567
1475	LP_11001	TAG 57:1	16:0/19:0/22:1	-0.531999	-0.694258	-0.615005	-0.757261	-0.595827	-0.790003	1.24047	1.3498	1.39408	16.6174	16.4959	16.3799	19.2121	19.3721	19.4369	16.524	16.2877	16.2397	2.06447e-07	1.32167e-07	3.85201e-06	7.94425
1476	PP_3432	NA	NA	-0.831362	NA	-0.678267	-0.695303	-0.812697	-0.589089	1.30565	1.09731	1.20376	20.1429	20.5038	NA	25.1805	24.6894	24.9403	20.1869	20.4637	20.7141	6.36973e-06	4.00239e-06	2.86049e-05	22.3448
1477	GC_134	NA	NA	-0.649851	-0.635294	-0.631722	-0.734342	-0.529361	-0.805137	1.40501	1.25007	1.33062	7.04439	7.09803	7.08746	13.124	12.6656	12.9039	7.40088	6.79442	6.58496	2.94423e-07	2.01914e-07	4.77586e-06	62.7284
1478	PP_6249	NA	NA	-0.540135	-0.656624	-0.490095	NA	-0.911315	-0.974863	1.20008	1.20082	1.17213	18.5948	18.8113	18.0909	26.1228	26.126	26.0019	16.9891	NA	16.7142	2.97367e-07	1.86197e-07	4.70717e-06	601.272
1479	PP_4471	NA	NA	-0.644353	-0.640503	-0.678098	-0.806082	-0.629919	-0.592204	1.37378	1.25936	1.35802	19.2558	19.177	19.2648	23.9648	23.6978	23.928	19.2895	18.8784	19.3775	8.09929e-08	5.79696e-08	2.65774e-06	25.6656
1480	PP_4540	N-Methyl-L-glutamic acid|D-2-Aminoadipic acid	NA	-0.640275	-0.662019	-0.581326	-0.689287	-0.754919	-0.6627	1.42141	1.21725	1.35188	22.1259	22.2665	22.074	27.0454	26.5582	26.8795	21.8523	22.0089	22.0724	5.03429e-08	3.34355e-08	2.11661e-06	28.8368
1481	PP_21615	NA	NA	-0.584803	-0.609507	-0.459309	-0.872144	-0.796601	-0.649048	1.32176	1.29577	1.35388	19.3722	19.8168	19.2847	26.1257	26.0337	26.2395	18.622	18.3544	19.1447	1.28958e-07	7.08725e-08	2.91454e-06	171.965
1482	GC_104	NA	NA	-0.612563	-0.60072	-0.514275	-0.818202	-0.763389	-0.674975	1.31193	1.34474	1.32745	10.5632	10.8138	10.5934	15.4697	15.5534	15.5093	10.1787	10.0389	10.4041	9.16498e-09	5.32567e-09	1.47361e-06	39.494
1483	GC_53	L-Cysteine	NA	-0.649584	-0.624861	-0.363889	-0.851688	-0.819326	-0.651725	1.27098	1.33916	1.35093	13.0605	13.8736	13.1309	18.5266	18.7206	18.7542	12.5774	12.4853	13.0544	8.87527e-07	4.83252e-07	7.24997e-06	62.3103
1484	PP_18081	NA	NA	-0.721652	-0.735098	-0.406411	-0.814317	-0.691186	-0.605035	1.37081	1.30942	1.29346	17.967	18.7681	17.9328	23.2841	23.1281	23.0875	18.0444	17.7316	18.2633	1.65666e-06	1.08445e-06	1.1973e-05	35.5913
1485	LP_7324	PC 36:5	16:1/20:4 | 18:3/18:2	-0.729678	-0.712335	-0.465122	-0.84412	-0.613554	-0.612878	1.26706	1.35253	1.3581	23.0566	23.5282	23.0875	26.6161	26.7684	26.7783	23.2636	22.8526	23.2648	1.18067e-06	8.03942e-07	9.96186e-06	12.0749
1486	PP_10422	NA	NA	-0.756208	-0.770158	-0.471544	-0.669088	-0.683178	-0.620897	1.22242	1.23136	1.51729	16.7068	17.7634	16.655	24.0511	24.0842	25.1456	16.9778	17.0301	17.209	2.98555e-06	2.22296e-06	1.96326e-05	163.67
1487	GC_47	L-Malic acid	NA	-0.723573	-0.766277	-0.46002	-0.603232	-0.797952	-0.626231	1.23727	1.37962	1.36039	14.1256	14.6229	14.045	17.8258	18.0944	18.0581	13.9852	14.3527	14.3093	1.40495e-06	9.96348e-07	1.15387e-05	13.7088
1488	LP_8486	TAG 48:0	16:0/16:0/16:0 | 14:0/16:0/18:0	-0.707538	-0.79482	-0.280205	-0.773088	-0.795961	-0.594738	1.22442	1.34438	1.37755	21.7064	22.3664	21.5716	24.6902	24.8755	24.9267	21.5699	21.6052	21.8807	1.31736e-05	8.08829e-06	4.47916e-05	8.84917
1489	GC_150	NA	NA	-0.53065	-0.798988	-0.582055	-0.623058	-0.673139	-0.776693	1.2747	1.36131	1.34857	7.06609	6.87036	6.04439	13.9399	14.2697	14.2212	6.52356	6.71425	6.12928	3.65929e-07	2.49807e-07	5.40633e-06	206.204
1490	PN_6489	NA	NA	-0.526207	-0.493283	-0.27248	NA	-1.18485	-0.991736	1.22734	1.13103	1.11019	18.3586	18.7744	18.4126	21.2325	21.0746	21.0405	17.2792	NA	17.5957	8.15972e-06	3.90735e-06	2.82226e-05	12.803
1491	PN_3696	NA	NA	-0.655033	-0.607799	-0.526641	-0.604447	-0.909389	-0.674845	1.35299	1.30649	1.31867	17.8107	18.2738	17.9811	25.0522	24.8845	24.9284	16.8935	17.9932	17.7393	4.34272e-07	2.66143e-07	5.627e-06	170.433
1492	PP_6757	N-Acetyl-L-methionine	NA	-0.538193	-0.594634	-0.490226	-0.617116	-0.808805	-0.91313	1.37898	1.22161	1.36151	18.1212	18.2177	18.0076	21.9783	21.6617	21.9432	17.5767	17.9624	17.3668	5.47003e-07	2.94324e-07	5.65348e-06	18.7103
1493	LN_6219	NA	NA	-0.444908	-0.531512	-0.584181	-0.779583	-0.986282	-0.624757	1.3589	1.31595	1.27637	18.4314	18.3173	18.3605	19.9089	19.8737	19.8413	17.988	18.1573	18.2841	9.66511e-07	4.97865e-07	7.34946e-06	3.3208
1494	PN_206	NA	NA	-0.646234	-0.451154	-0.254218	-0.81065	-1.10323	-0.62259	1.33956	1.34647	1.20206	19.4295	20.4011	19.913	24.3513	24.3685	24.0105	18.2968	19.022	19.4881	1.74339e-05	7.92557e-06	4.45966e-05	39.6106
1495	PP_22458	Adenylosuccinic acid	NA	-0.489033	-0.536396	-0.182173	-0.913548	-1.00696	-0.752352	1.24055	1.35026	1.28965	18.6558	19.8306	18.4745	25.2773	25.6973	25.4653	16.6729	17.0306	17.6477	2.83155e-06	1.1856e-06	1.28843e-05	329.226
1496	PP_22175	Flavin mononucleotide	NA	-0.550787	-0.485549	-0.214092	-0.875229	-1.00529	-0.757739	1.28062	1.41182	1.19624	18.1206	18.6878	18.2305	21.2058	21.4268	21.0637	17.355	17.5741	17.772	3.21231e-06	1.37508e-06	1.3902e-05	12.6852
1497	GC_74	4-Hydroxybenzoate	NA	-0.492945	-0.518719	-0.35921	-0.87633	-0.888052	-0.765477	1.13125	1.15934	1.61015	10.5285	10.7288	10.4898	12.9613	13.0033	13.6786	9.93664	9.9542	10.1202	9.30594e-06	4.26895e-06	2.97105e-05	9.25808
1498	GC_76	NA	NA	-0.465585	-0.458856	-0.300143	-1.00086	-0.902459	-0.771816	1.32458	1.30457	1.27057	9.8009	10.0782	9.81218	12.8009	12.7674	12.7104	9.06878	8.90388	9.28771	1.83128e-07	7.70637e-08	3.08001e-06	12.7529
1499	PN_2062	NA	NA	-0.444703	-0.476397	-0.330885	-1.04413	-0.854842	-0.752024	1.32131	1.31231	1.26936	22.0176	22.4809	21.8886	29.2051	29.1685	28.9936	20.3484	19.578	20.7669	3.64792e-07	1.55784e-07	4.35484e-06	474.831
1500	PP_8265	NA	NA	-0.432497	-0.500771	-0.334608	-1.04462	-0.790126	-0.804185	1.3122	1.30476	1.28984	25.1489	25.5622	24.8606	32.515	32.4835	32.4206	23.639	22.5645	23.5796	3.27348e-07	1.4095e-07	4.0333e-06	593.039
1501	PP_8397	NA	NA	-0.427709	-0.485671	-0.338978	-1.04585	-0.804688	-0.801643	1.30836	1.31327	1.28291	20.6393	21.0148	20.3941	27.9852	28.006	27.8775	19.0442	18.0238	19.0571	2.54787e-07	1.0879e-07	3.39827e-06	607.971
1502	GC_60	L-Glutamic acid	NA	-0.571897	-0.533074	-0.23705	-1.0382	-0.845288	-0.678188	1.28108	1.30745	1.31517	18.1389	18.6103	18.1935	20.7474	20.7845	20.7954	17.754	17.4824	17.9893	4.55796e-06	2.05246e-06	1.87177e-05	8.19011
1503	PP_6292	NA	NA	-0.554007	-0.660078	-0.242345	-0.950677	-0.829414	-0.685046	1.39256	1.24904	1.27997	18.9342	19.6064	18.7055	23.1324	22.8229	22.8896	18.3403	18.0788	18.6516	5.48362e-06	2.64582e-06	2.17732e-05	24.107
1504	PP_9180	Ergothioneine	NA	-0.513119	-0.56766	-0.475288	-0.946219	-0.709216	-0.746191	1.40081	1.24408	1.31279	21.8661	21.9402	21.7593	25.6129	25.3061	25.4406	21.4822	21.0182	21.4098	2.3223e-07	1.19053e-07	3.58082e-06	17.7501
1505	PP_8708	N-Acetyl-D-mannosamine|N-Acetyl-D-galactosamine|N-Acetyl-D-glucosamine	NA	-0.412475	-0.271103	-0.293806	-1.24615	-0.852764	-0.719037	1.0706	1.44796	1.27678	21.1469	21.2204	21.2345	22.0654	22.2991	22.1931	20.8742	20.6306	20.957	2.47361e-05	9.40808e-06	4.96425e-05	2.5762
1506	PP_3376	NA	NA	-0.249634	-0.253795	-0.220327	-1.02359	-0.980458	-1.03921	1.28738	1.2852	1.19442	24.1697	24.2965	24.1517	30.82	30.8105	30.4177	21.0076	20.821	20.7534	1.05599e-09	3.64797e-10	3.25152e-07	905.176
1507	PN_731	NA	NA	-0.384387	-0.380361	-0.34495	-0.850591	-0.897068	-1.01938	1.33921	1.33283	1.2047	18.79	18.9243	18.8037	24.6584	24.6367	24.2004	17.0445	17.2027	16.628	4.13386e-08	1.64498e-08	1.89067e-06	186.124
1508	GC_67	alpha-Ketoglutaric acid	NA	-0.332906	-0.347473	-0.235504	-0.999515	-0.987896	-0.921057	1.21309	1.37171	1.23955	10.0861	10.3197	10.0512	13.7929	14.1732	13.8563	8.5157	8.48784	8.67596	3.21605e-08	1.18272e-08	1.66279e-06	41.6712
1509	PP_381	Homoserine lactone|1-Aminocyclopropanecarboxylic acid	NA	-0.348222	-0.402238	-0.293868	-0.928469	-1.00646	-0.88309	1.24548	1.3242	1.29267	21.319	21.4043	21.2342	23.8203	23.9438	23.8943	20.2859	20.4083	20.4795	9.25938e-09	3.57916e-09	1.47361e-06	11.2737
1510	PP_3434	(S)-6-Oxo-2-piperidinecarboxylic acid	NA	-0.084643	-1.02765	0.229393	NA	-1.23107	-1.01896	0.880318	1.03076	1.22185	18.3705	18.8442	16.9479	19.8262	20.0531	20.3414	16.6411	NA	16.961	0.00655743	0.00273875	0.00399351	9.66319
1511	GC_4	Pyruvic acid	NA	-0.400922	-0.621012	0.162991	-0.661708	-1.38173	-0.767707	1.20983	1.21416	1.2461	13.7099	14.2467	13.5005	15.243	15.2471	15.2775	12.7764	13.4617	13.3608	0.000488485	0.000181608	0.000406556	4.15899
1512	GC_63	Nicotinamide	NA	-0.460244	-0.560119	0.483602	-0.912706	-1.31812	-0.742871	1.17313	1.24095	1.09637	7.33092	10.352	7.01123	12.5591	12.7762	12.3134	4.58496	5.88264	6.42626	0.00119339	0.000410898	0.000788949	120.954
1513	LP_11082	NA	NA	-0.759783	-0.597531	0.461647	-0.830541	-1.07663	-0.806403	1.12775	1.27697	1.20452	20.8583	21.9379	21.0017	22.5266	22.6585	22.5945	20.5783	20.7958	20.8171	0.00160101	0.000612942	0.00109077	3.63717
1514	LP_4686	NA	NA	-0.834352	-0.871942	-0.573593	0.0405481	-0.794607	-0.807092	1.27728	1.20361	1.36015	19.3527	19.9515	19.2664	24.2018	24.0326	24.3921	19.4439	21.3618	19.4153	0.000302649	0.000319539	0.000642127	17.5717
1515	GC_44	NA	NA	-0.672192	-0.672192	-0.403325	-0.703155	-0.586322	-0.921906	1.32569	1.21501	1.41839	6.20945	6.72792	6.20945	10.062	9.84862	10.2408	6.37504	6.14975	5.72792	3.99759e-06	2.37613e-06	2.01995e-05	15.6301
1516	LN_6011	NA	NA	-0.77788	-0.583423	-0.0587599	NA	NA	-1.4916	0.960006	0.983769	0.967884	17.6919	18.5477	17.9233	19.7601	19.7884	19.7695	NA	NA	16.8425	0.00213186	0.00126138	0.00202678	7.62167
1517	LP_10545	TAG 55:0	16:0/16:0/23:0 | 16:0/19:0/20:0	-0.315309	-1.18445	-0.396222	-0.734234	-0.362436	-0.829218	1.04853	1.2498	1.52354	16.9748	16.9229	16.4174	17.8493	17.9784	18.154	16.9445	16.7061	16.6452	0.000659915	0.000462462	0.00087038	2.34344
1518	LP_10812	TAG 56:0	15:0/16:0/25:0 | 16:0/16:0/24:0	-0.149744	-0.984382	-0.105957	-0.703056	-0.295852	-1.37204	0.88581	1.23043	1.49479	17.1442	17.1584	16.8743	17.4792	17.5906	17.6761	17.097	16.9653	16.7489	0.00397315	0.00180501	0.00276236	1.56368
1519	PP_3131	Urocanic acid	NA	-0.774106	-0.502202	-0.123545	-0.279868	-1.76862	0.347119	1.1945	0.423351	1.48337	22.4757	22.879	22.6443	23.6962	23.2181	23.8753	21.8591	22.7821	23.1708	0.062574	0.0358214	0.0425632	1.98968
1520	LP_5379	DAG 36:4	14:0/22:4|16:0/20:416:1/20:3|16:1/20:3|18:2/18:2	-1.03707	-0.641455	-0.00682591	-0.702104	-1.201	0.115504	0.900133	0.81506	1.75776	16.4602	16.827	16.601	17.15	17.1197	17.4554	16.4018	16.5794	16.8706	0.0148769	0.0095063	0.0123881	1.54159
1521	LN_4443	NA	NA	-1.02132	-0.854029	0.23478	-0.478236	-1.20176	-0.235931	0.984342	0.997179	1.57497	18.3385	19.4424	18.4855	20.1012	20.1124	20.6202	18.1799	18.8158	19.0287	0.00898344	0.00541865	0.00737662	3.03799
1522	LN_4206	NA	NA	-1.10653	-0.793658	0.151274	-0.288834	-1.15367	-0.432624	1.08278	1.02583	1.51543	17.9283	19.0282	18.2019	19.8427	19.7929	20.2211	17.887	18.6433	18.5176	0.00571737	0.00370045	0.00521847	3.03764
1523	LP_5586	DAG 38:6	18:1/20:5	-1.13994	-0.692226	0.306087	-0.404524	-1.19428	-0.322772	0.812202	0.929726	1.70572	19.111	20.1908	19.4453	20.5687	20.6565	21.236	19.0704	19.6601	19.7212	0.0163576	0.00931353	0.012178	2.52535
1524	PP_12030	NA	NA	-0.605748	-0.498205	-0.127539	-1.01246	-0.629655	-0.553366	1.1298	0.219645	2.07753	22.1153	22.4626	22.1934	23.3757	22.7147	24.0639	22.0979	21.82	22.1533	0.0150014	0.00709663	0.00947171	2.56866
1525	PP_9731	NA	NA	-0.410878	-0.437224	-0.274004	-0.947162	-0.698296	-0.636772	0.664692	0.480978	2.25867	21.0459	21.2414	21.0083	22.5821	22.3197	24.8587	20.6354	20.2799	20.7233	0.0151824	0.00680032	0.00911998	6.53099
1526	PN_2569	NA	NA	-0.612271	-0.550363	-0.401702	-0.853919	-0.741407	-0.618354	0.981075	0.839142	1.9578	18.8382	19.2944	18.9724	22.2897	21.9823	24.4055	18.5585	18.3148	18.8251	0.000974082	0.000524517	0.000960716	20.0618
1527	PN_3267	NA	NA	0.0234036	-0.0641957	0.526992	-1.36692	-0.884535	-0.851243	0.947407	-0.17827	1.84736	20.2255	20.5572	20.1678	20.8341	20.0927	21.4269	19.6275	19.3097	19.6494	0.0280342	0.0104707	0.0135006	2.38782
1528	PN_1468	p-Hydroxyphenyllactic acid	NA	-0.0810376	-0.104899	0.00627624	-1.64453	NA	-1.13888	1.11059	0.800507	1.05197	19.3378	19.5003	19.2934	21.5557	20.9786	21.4466	NA	16.4278	17.3689	0.00011973	4.13048e-05	0.000131807	21.5358
1529	PP_12510	NA	NA	0.0129082	-0.0193622	0.142265	-1.59002	-0.896653	-0.977214	1.10101	1.11168	1.11538	26.0958	26.4452	26.0086	29.0355	29.0644	29.0744	23.6383	21.7651	23.4207	5.39747e-05	1.71713e-05	7.19357e-05	69.3935
1530	PP_3937	NA	NA	0.015212	-0.0226253	0.165866	-1.59179	-0.871287	-1.00891	1.07914	1.12351	1.11089	25.2792	25.6882	25.1765	28.1674	28.2878	28.2536	22.8727	20.9168	22.4991	6.02016e-05	1.91868e-05	7.81835e-05	70.5251
1531	PP_13435	5prime-Deoxy-5prime-(methylthio)adenosine	NA	-0.28284	-0.269977	0.0451321	-1.13175	-0.638596	-1.32514	1.10611	1.07642	1.42065	18.9011	19.5917	18.9282	21.8257	21.7632	22.4881	18.152	17.1136	16.7064	0.000118038	3.94751e-05	0.000126761	26.0219
1532	PN_378	NA	NA	0.0816151	0.0509796	0.0933706	-1.5353	NA	-1.44526	0.890447	0.878807	0.985342	19.4149	19.4385	19.3534	21.0388	21.0154	21.2293	NA	16.1686	16.3494	1.177e-07	4.03784e-08	2.28309e-06	28.5524
1533	PN_793	NA	NA	0.133674	0.0939739	0.22881	-1.57992	NA	-1.41077	1.00101	1.12516	0.408059	21.4178	21.6978	21.3009	23.9712	24.3367	22.2255	NA	16.3729	16.8709	0.000438679	0.000157648	0.00036527	118.542
1534	LN_1137	NA	NA	0.435975	-0.507902	-0.610842	-1.04216	-0.269249	-1.37757	1.53758	1.11243	0.721734	19.5228	19.0134	19.0635	20.0589	19.852	19.6618	19.1796	18.8035	18.6402	0.00869192	0.0032391	0.00462415	1.97675
1535	LP_2830	NA	NA	-1.18168	-0.218487	-0.103008	-0.967867	0.532421	-1.30336	0.881183	1.00274	1.35806	19.9503	20.6582	20.5824	21.304	21.3838	21.617	21.0752	20.0906	19.8705	0.0399808	0.0236558	0.0287719	2.128
1536	LP_3909	NA	NA	-0.804515	-0.171907	0.164826	-0.914873	0.177854	-1.70054	1.01362	1.04949	1.18605	21.183	21.7958	21.5829	22.3323	22.355	22.4413	21.804	21.1133	20.6166	0.0231753	0.00933892	0.0121943	2.29455
1537	LP_4870	NA	NA	-0.0515309	0.0738124	0.450729	-1.12556	NA	-1.84782	0.755295	0.787943	0.95713	19.8248	20.8115	20.071	21.4099	21.474	21.8064	NA	17.7147	16.2958	0.000886969	0.000321506	0.000645519	23.5588
1538	PP_2941	NA	NA	-0.0485499	-0.00214709	0.0825119	-1.45697	NA	-1.44901	1.02956	0.862472	0.982137	19.8089	20.1232	19.9202	22.3942	21.9936	22.2805	NA	16.4315	16.4506	6.66495e-07	2.26613e-07	5.25959e-06	55.0133
1539	LP_3908	NA	NA	-0.753912	0.205237	0.307077	-1.17014	0.347438	-1.75898	0.792584	0.912406	1.11829	22.213	22.8534	22.792	23.1465	23.2189	23.3431	22.8778	21.9617	21.6063	0.0582915	0.0219735	0.0268952	2.12518
1540	LN_889	NA	NA	-0.544227	-0.526607	0.341646	-0.923462	-0.925525	-0.981564	1.11586	1.67223	0.771654	20.0755	20.7334	20.0886	21.3084	21.7216	21.0528	19.7924	19.7939	19.7508	0.00156177	0.00056635	0.00102358	2.99361
1541	LN_1628	NA	NA	-0.356135	-0.313873	0.492997	-1.2024	-0.887875	-1.08565	1.28198	1.44228	0.628682	19.7721	20.3153	19.7992	20.82	20.9226	20.4021	19.432	19.2308	19.3055	0.00133094	0.000436901	0.000831116	2.62473
1542	LN_1044	NA	NA	-0.58303	-0.149785	0.43239	-0.79462	-1.07741	-1.11494	1.47112	1.45666	0.35961	17.9923	19.0641	18.4496	20.1606	20.1453	18.9873	17.4704	17.7689	17.4308	0.00528647	0.00180392	0.00276236	4.61928
1543	LN_1037	NA	NA	-0.635423	-0.187841	0.338287	-0.786357	-1.09001	-0.999384	1.5159	1.48881	0.356025	19.6306	20.6074	20.0796	21.7888	21.7616	20.6252	19.1745	19.4791	19.2654	0.00536052	0.00188212	0.00285771	4.24415
1544	LN_1595	NA	NA	-0.390258	-0.0542066	0.942947	-1.34338	-1.0245	-1.03364	1.04223	1.25857	0.602238	18.9644	19.7532	19.1632	19.812	19.94	19.5516	18.5891	18.4005	18.5837	0.00382554	0.00133561	0.00212542	2.36757
1545	LP_7327	PC 36:5	16:0/20:5 | 16:1/20:4	-0.228843	-0.102962	0.787369	-1.40035	-0.837215	-0.691804	1.4785	0.995307	NA	23.0343	24.1839	23.1767	24.9657	24.4191	NA	22.3461	21.7091	22.5106	0.00791911	0.00295862	0.00425784	5.67164
1546	LP_3713	NA	NA	-0.697778	-0.456127	0.922209	-1.08946	-0.595408	-1.16988	1.03566	1.45497	0.595818	20.671	21.5268	20.7986	21.5868	21.8083	21.3544	20.7251	20.4641	20.4216	0.0178355	0.00629039	0.00846882	2.06514
1547	LP_11023	TAG 59:14	19:4/20:5/20:5	-0.489469	-0.357643	0.937761	-0.974219	-1.14225	-1.06034	0.84355	0.848604	1.39401	20.5738	21.7778	20.685	21.6983	21.7026	22.1627	20.0231	20.1649	20.0922	0.00605877	0.00204227	0.00304893	3.38962
1548	LP_11289	NA	NA	-0.660707	-0.422688	1.28379	-0.788558	-1.00742	-1.11096	0.782705	0.513302	1.41053	23.878	25.1217	24.0303	24.8012	24.6289	25.2028	23.6563	23.7963	23.59	0.0396542	0.0145201	0.0183042	2.29229
1549	LN_997	FA 12:0	NA	-1.2236	-0.402613	0.855008	-0.845626	-0.445815	-1.11533	1.28989	0.996945	0.891144	16.7965	18.2477	17.3697	18.5514	18.3468	18.273	17.3395	17.0604	16.8721	0.0306779	0.0123823	0.015781	2.4618
1550	GC_6	NA	NA	-0.241485	-0.15373	0.490796	-1.56188	-1.30826	-0.390911	1.00024	0.962755	1.20248	14.9224	15.645	15.009	16.1478	16.1108	16.3473	13.8696	13.6193	14.7749	0.002686	0.000888723	0.00149454	4.32899
1551	LP_11443	NA	NA	-0.438363	-0.178263	0.535127	-2.00389	NA	NA	0.577488	0.710728	0.797176	20.8096	22.1514	21.1681	22.2098	22.3935	22.5127	NA	18.6517	NA	0.00787904	0.00305071	0.00437407	13.1798
1552	LN_6187	NA	NA	-0.510094	-0.240616	0.46061	-1.55359	-0.776011	-0.762913	0.942663	1.27743	1.16252	19.1116	20.0852	19.3819	20.5687	20.9044	20.7892	18.8449	18.0651	18.8581	0.00178287	0.000593976	0.00106356	4.48376
1553	LP_6290	NA	NA	-0.494536	-0.154772	-0.0306799	-1.50072	-0.811195	-0.538396	1.21288	1.59124	0.726174	20.4281	20.6258	20.5729	21.1557	21.3169	20.9483	20.2932	19.9994	20.4095	0.00185769	0.000666512	0.0011664	1.8742
1554	PP_6061	NA	NA	-0.487669	-0.151957	-0.00703676	-1.89052	NA	NA	0.946694	0.83936	0.751134	21.1115	21.4612	21.3557	22.1549	22.0769	22.0127	NA	20.091	NA	0.000550319	0.000226085	0.000485486	3.97364
1555	PP_6687	L-Aspartylglycine	NA	-0.533236	-0.470694	0.299264	-1.69982	-0.793371	-0.0372395	0.61112	1.49674	1.12723	19.0715	19.3699	19.0939	19.4817	19.7992	19.6667	18.9782	18.6533	19.2493	0.0211254	0.0081994	0.0108436	1.61207
1556	LP_10235	NA	NA	-1.25996	-1.17834	-1.08014	-0.158768	0.2251	0.101891	0.976359	1.17742	1.19644	20.5929	20.734	20.657	22.3472	22.5049	22.5198	21.7579	21.4568	21.6612	3.61503e-06	0.000100081	0.000252281	1.78018
1557	GC_136	NA	NA	-1.22669	-1.15225	-1.13858	-0.138949	0.189837	0.0884084	1.11103	1.09119	1.176	NA	5.24793	5.20945	11.5779	11.5221	11.7607	8.98584	8.0607	8.70044	5.39503e-07	1.46709e-05	6.51241e-05	8.21301
1558	PN_5387	NA	NA	-1.32175	-1.1278	-1.20367	-0.114822	0.242923	0.369259	1.0093	1.04964	1.09693	17.3594	17.5768	17.7165	21.6511	21.7254	21.8125	20.2401	19.5815	20.4727	6.46651e-06	0.0004628	0.00087038	3.09843
1559	LP_8058	PC 38:5	18:1/20:4 | 18:0/20:5 | 16:0/22:5	-1.45188	-1.14233	-1.05279	0.0440838	0.188277	0.226876	1.03581	1.04838	1.10358	17.4669	18.6132	18.356	24.6122	24.6483	24.8069	22.1779	21.7637	22.2887	2.52036e-06	0.000169232	0.000384046	6.11504
1560	PP_23354	NA	NA	-1.28713	-1.24965	-1.06055	0.0572418	0.123724	0.11994	1.08103	1.0821	1.13329	16.7152	17.5377	16.8513	25.3116	25.3154	25.5013	21.8366	21.5952	21.8228	7.72644e-08	3.4836e-06	2.58435e-05	12.3338
1561	PN_4791	Guanosine monophosphate	NA	-1.2673	-1.21294	-1.07565	-0.00105479	0.10518	0.10012	1.12456	1.10884	1.11824	18.8331	19.4813	19.0169	26.923	26.8699	26.9016	23.4752	23.1159	23.4581	3.76745e-08	1.28392e-06	1.32254e-05	11.7003
1562	LN_3681	Cer(d18:1/18:1(9Z))	NA	-1.20563	-1.25789	-1.03196	-0.0280956	-0.0138515	0.127319	1.15495	1.07623	1.17893	16.7605	17.3556	16.5815	24.8486	24.5789	24.9308	20.8439	20.7951	21.3276	2.23007e-07	5.32979e-06	3.47876e-05	13.9016
1563	LN_6302	NA	NA	-1.0786	-1.19285	-1.18543	-0.0142264	-0.0383707	0.0442689	1.11687	1.17966	1.16869	19.6915	19.3625	19.3397	26.4512	26.6446	26.6108	22.8943	22.9686	23.1487	5.39856e-09	1.043e-07	3.34678e-06	11.8349
1564	PN_25	NA	NA	-1.17994	-1.22966	-1.104	0.0305664	0.0306413	0.0439437	1.12192	1.13161	1.15492	19.0853	19.2541	18.9748	24.2012	24.2227	24.2745	21.7758	21.7757	21.8054	1.28813e-09	3.38383e-08	2.11661e-06	5.45357
1565	GC_153	Uridine monophosphate|inosine 5prime-monophosphate	NA	-1.15375	-1.25893	-1.11491	0.00681235	0.048125	0.0848031	1.09035	1.1888	1.10871	6.67243	6.85798	6.16993	17.3937	17.864	17.4814	12.4144	12.217	12.5897	1.47751e-08	4.2233e-07	6.74327e-06	36.0681
1566	LP_10299	NA	NA	-1.10492	-0.963944	-0.786664	0.0666843	0.292888	NA	1.13394	NA	1.36201	19.371	19.6238	19.483	21.1495	NA	21.3307	20.4814	20.3017	NA	0.000291577	0.00261904	0.00382859	1.80067
1567	PN_3620	NA	NA	-0.962198	-0.986485	-0.903554	-0.437645	NA	-0.197185	1.13667	1.17557	1.17483	16.2827	16.406	16.2316	20.695	20.7768	20.7752	NA	17.3854	17.8909	1.58867e-06	6.08033e-06	3.72309e-05	8.63881
1568	LP_10097	TAG 54:5	18:1/18:2/18:2 | 18:1/18:1/18:3 | 16:0/18:2/20:3 | 16:0/16:1/22:4 | 16:0/16:0/22:5	-1.20224	-1.09461	-1.17953	-0.105983	0.0454382	0.102745	1.06593	1.20377	1.16448	20.3613	20.4134	20.6082	25.5642	25.8803	25.7902	23.2233	22.8759	23.3547	1.22963e-07	2.64369e-06	2.17683e-05	6.03591
1569	LP_6490	PE 36:5	16:0/20:5 | 16:1/20:4	-1.1199	-1.13635	-1.27692	-0.0245665	0.0112449	0.173238	1.11146	1.12461	1.13719	17.6358	17.0401	17.5734	26.1013	26.1512	26.1989	21.9272	21.7914	22.5418	1.02531e-07	3.04193e-06	2.34789e-05	16.7215
1570	LP_6714	NA	NA	-1.19046	-1.18709	-1.18215	0.0108512	-0.00189637	0.209315	1.10649	1.18963	1.04531	17.1167	17.146	17.1285	25.2266	25.5202	25.0106	21.3132	21.3582	22.0589	1.12171e-07	3.92771e-06	2.82789e-05	12.779
1571	LN_4954	NA	NA	-1.20518	-1.20309	-1.15089	0.00555605	-0.00368385	0.215704	1.08244	1.18155	1.07761	16.4038	16.6022	16.4115	24.7619	25.124	24.7442	20.7936	20.8274	21.5952	1.20997e-07	4.22337e-06	2.954e-05	13.9736
1572	LP_9452	NA	NA	-1.1662	-1.21156	-1.17787	-0.0299684	0.0654804	0.165263	1.13235	1.12199	1.10051	19.7751	19.7451	19.6586	25.6809	25.6543	25.5991	22.9397	22.6945	23.1961	1.73181e-08	5.88424e-07	8.19968e-06	6.50397
1573	PP_5606	L-Arginine	NA	-1.22104	-1.21793	-1.14284	-0.0236135	0.112808	0.171601	1.09342	1.12493	1.10267	25.0409	25.1611	25.0457	28.5992	28.6477	28.6135	27.0916	26.8819	27.182	2.87371e-08	1.16076e-06	1.26184e-05	2.96555
1574	PP_2938	NA	NA	-1.2685	-1.26571	-1.09968	0.394964	-0.275191	0.43695	1.04163	1.02853	1.00701	19.5282	19.7278	19.5315	22.259	22.2435	22.2181	20.7024	21.4946	21.5442	7.58489e-05	0.0049223	0.0067605	1.99049
1575	LN_2021	NA	NA	-1.43788	-1.3695	-0.880736	0.377075	-0.10582	0.481224	0.922351	0.909369	1.10392	17.1923	18.0052	17.292	20.6361	20.6172	20.9011	19.1359	19.8405	19.9925	0.000129302	0.0139291	0.0176359	2.08759
1576	LP_6150	PE 34:3	16:2/18:1|16:1/18:2|16:0/18:3	-1.57417	-1.33164	-0.663669	0.00761099	0.0426348	0.531429	0.852187	1.16092	0.974692	18.6804	19.6706	18.9442	21.3191	21.6549	21.4524	20.4387	20.4006	20.9703	0.000573119	0.025558	0.0308748	1.83051
1577	PN_4515	NA	NA	-1.3446	-1.43126	-0.873464	-0.0555515	0.297706	0.467881	0.626065	1.19213	1.12109	21.2018	22.1682	21.0241	25.244	26.4051	26.2594	24.5705	23.8459	24.9196	0.000263619	0.0207809	0.0255299	2.87628
1578	LP_5612	PE 30:1	14:0/16:1	-1.37671	-1.2089	-0.985872	-0.077832	-0.0121919	0.445074	1.07499	1.16684	0.974609	18.6041	19.2275	18.8718	22.5143	22.6608	22.3542	20.7804	20.6757	21.5097	3.34064e-05	0.00133456	0.00212521	2.87027
1579	LN_4064	NA	NA	-1.27851	-1.25254	-1.08521	-0.0396591	0.0283481	0.43111	1.0578	1.1805	0.958169	18.0192	18.3422	18.0626	21.9229	22.128	21.7565	20.2028	20.0892	20.8758	1.07037e-05	0.00057563	0.00103551	2.92112
1580	LP_5906	PE 32:1	16:1/16:0|14:0/18:1	-1.36897	-1.29174	-1.0336	0.0699575	0.0590666	0.513438	1.00168	1.1026	0.947568	20.0208	20.6634	20.1688	24.5632	24.7566	24.4595	22.7571	22.7779	23.6277	1.77004e-05	0.00187109	0.0028447	2.90568
1581	LN_2016	NA	NA	-1.33467	-1.33631	-0.820192	0.118534	-0.196643	0.272732	1.10578	1.02239	1.16838	21.0115	21.7397	21.0092	24.4657	24.3476	24.5543	22.6222	23.0683	23.2866	5.39164e-05	0.00132814	0.00211644	2.7577
1582	LP_11120	NA	NA	-1.39377	-1.35779	-0.808601	0.275331	0.0786781	-0.0166065	1.02344	1.02298	1.17634	23.9154	24.4505	23.9483	26.1261	26.1257	26.2659	25.262	25.4419	25.1749	4.06498e-05	0.0015128	0.0023572	1.8399
1583	LP_1149	NA	NA	-1.42307	-1.41924	-0.740602	0.337006	0.0657882	0.0492088	1.02654	0.943011	1.16136	19.0531	19.6432	19.0564	21.1713	21.099	21.2878	20.3405	20.575	20.3262	0.000111697	0.00500499	0.00685891	1.70779
1584	LP_1135	NA	NA	-1.46083	-1.37161	-0.732771	0.176807	0.117558	0.0848452	1.0899	0.974839	1.12127	19.5992	20.2574	19.6798	21.905	21.801	21.9334	21.026	21.0796	20.9965	7.12256e-05	0.00278286	0.0040451	1.79722
1585	LP_10400	NA	NA	-1.52008	-1.2495	-0.783219	0.0919604	0.138325	0.0982018	1.04889	1.01338	1.16204	17.1665	18.5858	17.6876	22.1147	22.0463	22.3326	20.3608	20.2715	20.2835	4.82205e-05	0.00171754	0.00264773	3.62823
1586	PP_16690	Adenosine monophosphate	NA	-1.25996	-1.29477	-0.942233	-0.140687	0.132023	0.135841	1.08986	1.08613	1.19379	23.6225	24.427	23.5343	29.5724	29.563	29.8356	27.1471	26.4566	27.1568	4.61931e-06	0.000113285	0.000278347	6.66614
1587	LP_8075	TAG 47:1	NA	-1.3941	-1.31651	-0.827933	-0.108296	0.199957	0.18869	1.00802	1.08811	1.16207	20.6923	21.536	20.808	24.2717	24.391	24.5012	23.0676	22.6083	23.0508	3.48911e-05	0.00112674	0.0018372	2.78769
1588	GC_92	sn-Glycerol 3-phosphate	NA	-1.35754	-1.33468	-0.882383	-0.0637457	0.196282	0.20294	0.982094	1.15776	1.09928	13.218	14.0895	13.2599	17.5095	17.8317	17.7245	16.0681	15.5911	16.0803	1.7046e-05	0.000686092	0.00119255	3.42326
1589	LP_9499	TAG 52:6	16:1/16:1/20:4 | 16:0/16:1/20:5	-1.40703	-1.29425	-0.83455	0.015983	0.082796	0.143259	1.05469	1.08844	1.15066	24.9934	26.1753	25.2262	30.0755	30.1452	30.2736	28.0691	27.9311	28.1939	1.48804e-05	0.000465182	0.00087415	4.28723
1590	LP_8534	TAG 49:6	13:0/16:1/20:5	-1.39066	-1.33159	-0.856062	0.0504529	0.113009	0.171685	1.08875	1.00953	1.14488	17.4987	18.7323	17.635	23.2199	23.0371	23.3494	20.9684	20.824	21.1038	1.30617e-05	0.000536701	0.000979162	4.71337
1591	LP_8581	TAG 49:5	14:0/16:1/19:4 | 14:0/15:0/20:5	-1.35494	-1.32314	-0.968392	0.104796	0.171203	0.174977	1.05302	1.05162	1.09086	17.1813	18.3043	17.2737	24.1769	24.1728	24.2868	21.615	21.4221	21.626	1.73886e-06	0.00011582	0.000282182	6.31066
1592	LP_11202	TAG 58:2	NA	-1.37257	-1.32657	-0.910539	0.0301756	0.222183	0.140183	1.01025	1.07636	1.13053	18.9929	19.7282	19.0661	22.7847	22.8899	22.9761	21.5306	21.2251	21.4002	7.32658e-06	0.000372884	0.000730323	2.82499
1593	LP_9412	TAG 52:8	16:2/18:3/18:3 | 16:1/16:2/20:5	-1.34137	-1.31003	-0.76535	-0.0328285	0.0300729	0.00587428	1.09164	1.09284	1.22914	20.4551	21.5976	20.5172	25.2811	25.2835	25.5538	23.1754	23.0506	23.1274	2.20481e-05	0.000363102	0.000714183	4.77325
1594	LP_10118	NA	NA	-1.31254	-1.30303	-0.799391	-0.0148907	-0.0057279	0.0019896	1.08664	1.1224	1.22455	18.8341	19.9913	18.8556	24.2441	24.3248	24.5551	21.7809	21.7603	21.7983	1.19188e-05	0.000193097	0.000425291	6.04126
1595	LP_11356	NA	NA	-1.35768	-1.29038	-0.837746	0.145783	-0.00628324	-0.0131523	1.09199	1.08269	1.18477	16.6224	17.5484	16.7423	20.985	20.9684	21.1502	19.0291	19.2999	19.0169	1.18576e-05	0.000276171	0.000573891	3.78229
1596	LP_10404	TAG 56:11	16:1/20:5/20:5	-1.36074	-1.32748	-0.784597	0.109711	-0.0112867	0.0220956	1.08882	1.05854	1.20494	25.359	26.4119	25.4198	29.8358	29.7805	30.0481	27.8253	28.0464	27.8863	2.34596e-05	0.00051418	0.000947023	3.91446
1597	LP_318	NA	NA	-1.37654	-1.32322	-0.770286	0.0903875	-0.0150915	0.044938	1.10273	1.05366	1.19342	20.4139	21.514	20.5106	24.913	24.8239	25.0775	22.8845	23.0759	22.9934	2.7348e-05	0.000592047	0.00106174	3.87328
1598	LP_293	NA	NA	-1.38749	-1.33864	-0.765402	0.11415	0.00147297	0.0598553	1.07048	1.04142	1.20415	21.1707	22.2803	21.2578	25.555	25.5031	25.7934	23.6482	23.8492	23.7523	3.4623e-05	0.000846705	0.00143303	3.64842
1599	LP_8915	TAG 50:5	16:1/16:1/18:3 | 16:0/16:1/18:4 | 14:0/16:1/20:4 | 14:0/16:0/20:5	-1.36579	-1.2951	-0.876574	0.0199438	0.128425	0.0728325	1.09412	1.09293	1.12923	22.0775	23.2142	22.2417	27.7933	27.7905	27.8749	25.5494	25.2974	25.4203	6.14983e-06	0.000191944	0.000423556	5.26793
1600	LP_7060	TAG 44:0	14:0/15:0/15:0 | 12:0/16:0/16:0 | 14:0/14:0/16:0 | 12:0/15:0/17:0	-1.32997	-1.36666	-0.81819	0.016998	0.108919	0.0692077	1.07512	1.08973	1.15485	19.4129	20.2443	19.3533	23.3201	23.3439	23.4497	21.7505	21.6012	21.686	1.46794e-05	0.000404362	0.000779457	3.23108
1601	LP_6724	TAG 43:1	12:0/13:0/18:1 | 12:0/14:0/17:1 | 13:0/13:0/17:1 | 13:0/14:1/16:0 | 14:0/14:1/15:0 | 12:0/15:0/16:1 | 13:0/14:0/16:1	-1.35256	-1.32058	-0.818078	0.042302	0.0782853	0.017645	1.12036	1.14497	1.08766	16.5871	17.4493	16.6387	20.5763	20.616	20.5235	18.8953	18.8372	18.7975	1.20184e-05	0.000288489	0.000595748	3.31409
1602	LP_9503	NA	NA	-1.41836	-1.24059	-0.866712	0.0701337	0.0621005	0.0735373	1.05381	1.07931	1.18676	17.4596	18.5586	17.8138	22.3844	22.4352	22.6493	20.4089	20.4249	20.4316	9.35927e-06	0.000273247	0.000568835	4.19266
1603	LP_9780	NA	NA	-1.32186	-1.29991	-0.922052	0.0849702	0.0343655	0.101072	1.05214	1.07327	1.19801	16.7188	17.858	16.7813	23.4836	23.5438	23.8992	20.5834	20.7276	20.7735	3.03967e-06	9.7982e-05	0.000248142	7.71348
1604	LP_9719	TAG 52:1	14:0/18:0/20:1 | 16:0/16:0/20:1 | 16:0/18:0/18:1 | 16:0/16:1/20:0 | 16:1/18:0/18:0 | 14:0/18:1/20:0 | 15:0/18:1/19:0 | 14:0/14:0/24:1 | 16:0/17:1/19:0 | 17:0/17:1/18:0	-1.3319	-1.26203	-0.901946	-0.00417314	0.0204079	0.106175	1.02743	1.15628	1.18975	20.8805	21.6852	21.0113	25.2964	25.5375	25.6002	23.4116	23.3656	23.5721	4.08343e-06	9.94249e-05	0.000250882	4.07922
1605	GC_113	NA	NA	-1.28625	-1.42037	-0.792838	-0.0446565	0.111558	0.113768	1.09943	1.09182	1.12753	10.4481	12.1855	9.97585	18.8485	18.8217	18.9474	15.37	14.82	15.3778	2.55488e-05	0.000649748	0.00114254	12.8464
1606	LP_9978	NA	NA	-1.32598	-1.4212	-0.684303	-0.0242805	0.0557626	0.0522958	1.04903	1.10013	1.19854	18.2517	19.983	17.9949	24.6595	24.7974	25.0629	21.9797	21.7637	21.9703	7.46994e-05	0.00135186	0.00214833	7.64935
1607	LP_10765	NA	NA	-1.37496	-1.43325	-0.670202	-0.0124238	0.0922066	0.127057	0.999809	1.11095	1.16081	18.0636	19.6453	17.9328	23.3934	23.6428	23.7547	21.3564	21.1216	21.4346	0.000111371	0.00260418	0.00381168	4.89982
1608	LP_9728	NA	NA	-1.51133	-1.35926	-0.994168	0.322182	0.482661	0.379087	0.873357	0.863576	0.943895	17.2953	18.2353	17.5717	21.6295	21.6118	21.7577	20.9194	20.6278	20.7312	7.7583e-06	0.00938277	0.0122409	1.87499
1609	LP_9918	NA	NA	-1.45824	-1.43175	-0.975589	0.263854	0.476412	0.466835	0.859224	0.885372	0.913882	21.0439	21.6462	21.077	23.9359	23.9685	24.0041	23.4582	23.1929	23.4462	1.09346e-05	0.0137284	0.0174103	1.51963
1610	LP_9752	TAG 53:7	16:1/16:1/21:5 | 16:1/17:1/20:5	-1.44214	-1.42661	-1.03003	0.413156	0.416975	0.461151	0.851906	0.879858	0.87574	19.289	20.4478	19.3327	25.7392	25.8178	25.8062	24.5163	24.5056	24.6405	2.67085e-06	0.00753146	0.0100002	2.35153
1611	LP_9066	TAG 50:2	14:0/18:0/18:2 | 14:0/16:1/20:1 | 16:0/16:0/18:2 | 14:0/18:1/18:1 | 16:0/16:1/18:1 | 16:1/16:1/18:0	-1.48454	-1.40857	-1.0155	0.406151	0.485049	0.477667	0.808388	0.857545	0.873814	23.0872	24.1431	23.2583	28.249	28.3597	28.3963	27.5211	27.3435	27.5045	4.58214e-06	0.0183185	0.0227095	1.83861
1612	LP_9150	NA	NA	-1.47868	-1.40472	-0.975293	0.382502	0.34456	0.434292	0.83162	0.891641	0.974075	17.5536	18.732	17.7267	22.9621	23.1026	23.2956	21.8219	21.9107	22.0319	8.31088e-06	0.00880545	0.0115463	2.29517
1613	LP_9462	TAG 52:7	16:1/16:1/20:5	-1.49161	-1.3982	-0.958412	0.365144	0.359512	0.395751	0.902985	0.880444	0.944376	24.2391	25.3948	24.4415	29.4293	29.3805	29.5191	28.2514	28.2636	28.3299	8.77479e-06	0.00747692	0.0099392	2.23666
1614	LP_10711	TAG 57:10	17:0/20:5/20:5	-1.46598	-1.42339	-0.988557	0.450517	0.422149	0.368962	0.862752	0.805446	0.968103	18.5156	19.6547	18.6172	24.0719	23.9352	24.3233	23.0207	23.0883	22.8938	7.50814e-06	0.0124617	0.0158734	2.15731
1615	LP_9464	NA	NA	-1.49526	-1.43758	-0.885218	0.330932	0.332241	0.402151	0.930697	0.85507	0.966958	16.7897	18.1157	16.9151	22.0629	21.8985	22.1417	20.7621	20.7592	20.914	2.59002e-05	0.0133307	0.0169338	2.3337
1616	LP_8387	TAG 48:2	16:0/16:0/16:2 | 14:0/16:1/18:1 | 16:0/16:1/16:1 | 14:0/16:0/18:2 | 14:1/16:0/18:1	-1.56825	-1.38886	-0.835398	0.218227	0.415035	0.411412	0.877353	0.882661	0.987821	24.832	25.8746	25.0872	28.3114	28.319	28.4686	27.6537	27.3737	27.6485	6.70326e-05	0.0243942	0.0295305	1.75043
1617	LP_11190	NA	NA	-1.32365	-1.42216	-1.17596	0.560396	0.393736	0.386226	0.896027	0.866495	0.818896	17.3449	17.7071	17.1034	22.7885	22.7161	22.5994	21.5567	21.9654	21.5383	2.92882e-07	0.00168871	0.00261023	2.02025
1618	LP_8878	NA	NA	-1.35824	-1.28379	-0.729527	0.346039	0.407365	0.358136	1.18953	1.07049	NA	16.0329	17.3162	16.1848	21.2333	20.9903	NA	19.6368	19.5116	19.5363	0.000229655	0.0131989	0.0167848	2.92871
1619	LP_9538	TAG 52:5	16:1/18:2/18:2 | 16:0/18:2/18:3 | 14:0/16:1/22:4	-1.44605	-1.44463	-1.02696	0.510197	0.43372	0.508742	0.874951	0.918497	0.671525	18.3613	19.4197	18.3648	24.2229	24.3329	23.7092	23.1086	23.3017	23.2981	7.31294e-06	0.0423953	0.0499136	1.80524
1620	PP_1636	NA	NA	-1.40249	-1.4253	-1.05741	0.45172	0.251882	0.578151	0.985628	0.836847	0.780968	19.8064	20.6679	19.7494	25.7688	25.3973	25.2578	23.9369	24.4358	24.7514	8.22436e-06	0.016634	0.0207992	2.14348
1621	PN_673	NA	NA	-1.34243	-1.26377	-1.20526	0.359333	0.210269	0.30112	0.965905	1.01173	0.963099	19.6435	19.8462	19.7597	23.0548	23.1225	23.0507	21.9381	22.1584	22.0724	2.15251e-08	8.72347e-06	4.69313e-05	2.0275
1622	LN_2312	NA	NA	-1.31476	-1.20632	-1.26942	0.350354	0.210474	0.245561	0.950951	0.960654	1.0725	16.538	16.6262	16.7489	20.9448	20.9637	21.1812	19.5046	19.7767	19.5728	3.29647e-08	9.82173e-06	5.07878e-05	2.66086
1623	PN_624	NA	NA	-1.27322	-1.18322	-1.35451	0.345068	0.223084	0.303555	0.941982	1.02456	0.972703	21.3785	21.2609	21.5087	24.5835	24.7029	24.6279	23.5434	23.7199	23.6598	3.37768e-08	1.36083e-05	6.20299e-05	1.99599
1624	GC_39	NA	NA	-1.2735	-1.26779	-1.24081	0.188665	0.33234	0.251183	1.00958	0.966324	1.034	7.25739	7.41785	7.2854	18.4643	18.252	18.5842	15.14	14.4347	14.7416	4.63452e-09	1.22369e-06	1.29541e-05	12.6531
1625	PP_4225	L-Histidine	NA	-1.26106	-1.28601	-1.18994	0.103781	0.263517	0.284343	1.08276	0.975905	1.0267	22.4021	22.522	22.3601	26.3513	26.1713	26.2569	24.971	24.7018	25.006	5.38e-08	8.26714e-06	4.55145e-05	2.57914
1626	PN_6999	Uridine 5-diphosphoglucose|Uridine 5prime-diphosphogalactose	NA	-1.38022	-1.27037	-1.07494	0.207598	0.17356	0.25474	0.970711	1.04569	1.07323	15.9585	17.1859	16.4001	25.4112	25.7127	25.8234	22.206	22.3428	22.5324	3.57386e-07	4.89745e-05	0.000148993	9.77231
1627	GC_15	Phosphate	NA	-1.24431	-1.33573	-1.13201	0.212151	0.120048	0.258106	0.980497	1.12608	1.01518	10.3966	10.6751	10.1699	15.9131	16.2741	15.9991	13.7796	14.008	14.1219	1.47563e-07	1.7501e-05	7.29272e-05	4.26424
1628	PP_2846	NA	NA	-1.29862	-1.40391	-1.01549	0.158542	0.217294	0.262073	1.00523	0.97715	1.09774	18.4973	19.2144	18.2306	24.332	24.2609	24.5663	22.3365	22.1877	22.4499	1.62547e-06	0.000208769	0.000453769	4.17482
1629	LP_9832	TAG 53:5	14:0/18:1/21:4 | 16:1/18:1/19:3 | 15:0/18:1/20:4 | 16:0/18:1/19:4 | 16:0/16:1/21:4 | 16:0/17:0/20:5 | 16:1/17:0/20:4 | 16:0/17:1/20:4 | 17:1/17:1/19:3 | 14:0/19:0/20:5	-1.30797	-1.30761	-1.05409	0.0685367	0.196049	0.228683	1.03352	1.00547	1.13741	17.8566	18.7459	17.8578	26.0585	25.9603	26.4225	23.125	22.6783	23.2393	5.84642e-07	4.69591e-05	0.00014462	8.77201
1630	LP_9250	TAG 51:5	14:0/17:0/20:5 | 16:1/16:1/19:3 | 16:0/16:1/19:4 | 15:0/16:1/20:4 | 15:0/16:0/20:5	-1.35418	-1.27923	-1.04446	0.0886954	0.199991	0.224583	1.02395	1.04889	1.09175	18.3483	19.302	18.5791	25.6713	25.7481	25.8801	23.1341	22.7913	23.2098	5.3781e-07	4.6427e-05	0.000144196	6.59523
1631	PP_6563	N-epsilon-Acetyl-L-lysine	NA	-1.31501	-1.32737	-1.1076	0.0884834	0.201798	0.441397	1.04096	0.979298	0.998031	23.6232	23.9584	23.6033	27.4304	27.3308	27.3611	26.0744	25.8913	26.4616	1.80585e-06	0.000330464	0.000658937	2.34846
1632	PP_2167	NA	NA	-1.25284	-1.39987	-1.08862	0.0707669	0.200132	0.455893	1.05277	0.970997	0.990762	18.1613	18.427	17.9233	21.8923	21.76	21.7919	20.5125	20.3032	20.9264	4.18816e-06	0.000702591	0.00121667	2.35224
1633	LP_10821	NA	NA	-1.38867	-1.38668	-1.08631	0.317472	0.402531	0.364858	0.966233	0.909949	0.900611	20.0562	20.6679	20.0602	24.8202	24.7063	24.6875	23.6798	23.5078	23.6036	5.7965e-07	0.00060536	0.0010806	2.20525
1634	LP_10064	TAG 54:6	16:1/18:1/20:4 | 16:0/18:2/20:4 | 18:2/18:2/18:2 | 16:0/18:1/20:5	-1.44018	-1.36728	-1.06829	0.335007	0.429365	0.393869	0.897807	0.880505	0.939205	22.0011	23.1135	22.2191	28.9946	28.9429	29.1185	27.5934	27.3112	27.4872	1.15896e-06	0.00169729	0.00262175	2.93781
1635	LP_9456	NA	NA	-1.40788	-1.30284	-1.17107	0.307496	0.442898	0.389195	0.928365	0.901835	0.911995	16.7055	17.2161	16.932	21.743	21.6858	21.7077	20.6962	20.4043	20.5804	1.05605e-07	0.00017246	0.000389945	2.22202
1636	LP_9788	TAG 53:6	15:0/18:1/20:5 | 16:1/17:0/20:5 | 16:0/17:1/20:5 | 17:1/17:1/19:4 | 16:1/18:1/19:4 | 16:1/17:1/20:4 | 16:1/16:1/21:4	-1.40548	-1.40808	-1.02658	0.26119	0.383519	0.396257	0.895001	0.922066	0.982102	19.2218	20.3928	19.2138	26.3318	26.4154	26.601	24.751	24.3729	24.7903	2.70505e-06	0.00189016	0.00286804	3.50966
1637	LP_7346	TAG 45:1	NA	-1.41712	-1.39825	-0.999851	0.152194	0.431837	0.411434	0.868424	0.978207	0.973131	18.4829	19.2231	18.5164	22.5374	22.7322	22.7232	21.7629	21.2669	21.7267	9.15437e-06	0.00428563	0.00596027	2.11222
1638	PP_21834	Cytidine 5prime-diphosphoethanolamine	NA	-1.27241	-1.44885	-1.13326	0.409611	0.271166	0.408159	0.767577	0.951831	1.04617	17.135	17.4057	16.7918	21.1036	21.462	21.6455	20.1378	20.4072	20.4044	2.12365e-06	0.00195991	0.00294417	2.12466
1639	GC_49	NA	NA	-1.29736	-1.34966	-1.13766	0.274712	0.220665	0.330238	0.808704	1.04526	1.10509	8.56605	9.04439	8.40939	14.8743	15.5828	15.762	13.1129	13.2748	13.4411	9.82353e-07	0.000277049	0.000575199	4.3774
1640	GC_156	Adenosine-5-monophosphate	NA	-1.21796	-1.24199	-1.32587	0.136079	0.344708	0.317692	0.962461	1.0391	0.985779	6.56986	NA	6.44294	18.0835	18.4882	18.2066	14.8215	13.7198	14.6788	8.55724e-08	2.40058e-05	9.05668e-05	14.4475
1641	LP_11108	TAG 58:5	NA	-1.27683	-1.27422	-1.30757	0.278189	0.352447	0.406522	0.837506	0.990042	0.993914	16.9862	16.9042	16.9932	22.6321	23.0395	23.0498	21.3369	21.1386	21.4813	3.01729e-08	2.86456e-05	0.00010117	3.00675
1642	GC_58	NA	NA	-1.315	-1.26106	-1.26913	0.246842	0.42079	0.314072	0.951313	0.958141	0.954025	10.722	10.9366	10.9744	21.3284	21.3604	21.3411	18.8455	18.0315	18.3461	9.77562e-09	7.05875e-06	4.0895e-05	7.65075
1643	GC_154	Sucrose-6-Phosphate	NA	-1.19838	-1.41512	-1.19117	0.105469	0.484653	0.332089	0.85998	1.03765	0.984821	6.70044	6.71425	6.2854	10.6421	10.9823	10.8811	9.92333	9.19722	9.63118	3.5331e-06	0.00136106	0.00215998	2.38046
1644	PP_15585	2-Deoxyadenosine 5-phosphate	NA	-1.32971	-1.2934	-1.16117	0.0379471	0.444484	0.384417	0.846046	0.998223	1.07316	18.3163	18.5945	18.3763	21.9076	22.1588	22.2825	21.2448	20.5738	21.1457	5.22577e-06	0.00150993	0.00235431	2.18589
1645	LP_8824	TAG 50:7	14:1/16:1/20:5	-1.44945	-1.2845	-0.986635	0.148824	0.293818	0.219514	0.993642	1.02762	1.03717	20.0247	20.9402	20.351	24.8575	24.9247	24.9436	23.4731	23.1863	23.3262	3.51207e-06	0.000468112	0.000876103	2.98986
1646	LP_8742	NA	NA	-1.47566	-1.26355	-1.05484	0.193836	0.365714	0.314889	0.971095	0.999866	0.948653	19.6421	20.1217	19.8838	22.4303	22.4631	22.4048	21.7405	21.5446	21.6826	2.2906e-06	0.000746897	0.0012838	1.7134
1647	LP_8653	NA	NA	-1.49699	-1.24595	-1.02012	0.162765	0.342723	0.292223	1.04615	0.975829	0.943372	21.1551	21.6914	21.4374	24.015	23.9359	23.8994	23.224	23.0216	23.1672	4.97437e-06	0.00108583	0.00177549	1.75631
1648	LP_10096	TAG 54:5	16:0/18:1/20:4 | 16:0/18:0/20:5 | 16:1/18:0/20:4 | 16:1/18:1/20:3	-1.39101	-1.32738	-1.04544	0.185671	0.288591	0.288332	0.977837	0.956696	1.06671	19.6488	20.7628	19.8539	27.2845	27.2163	27.5709	25.0628	24.731	25.062	1.05791e-06	0.000227419	0.000487416	5.29749
1649	LP_10335	TAG 55:6	16:0/19:1/20:5 | 16:1/19:1/20:4 | 16:0/17:1/22:5 | 16:1/17:0/22:5 | 16:0/18:1/21:5 | 17:0/17:1/21:5 | 17:0/18:1/20:5 | 17:1/17:1/21:4 | 17:1/18:1/20:4 | 16:1/18:1/21:4 | 16:1/19:0/20:5	-1.37814	-1.33376	-1.05098	0.176467	0.270185	0.309065	0.971843	0.986917	1.04839	18.3066	19.4807	18.4659	26.7399	26.794	27.0146	24.2219	23.8855	24.3614	8.42928e-07	0.000178578	0.00040016	6.4675
1650	LP_10756	NA	NA	-1.37797	-1.35285	-1.05193	0.198323	0.2982	0.327089	0.940545	0.949301	1.06929	16.7214	17.6806	16.7954	23.5422	23.5679	23.9209	21.6525	21.3587	21.7375	1.21264e-06	0.000334072	0.000664987	4.2697
1651	LP_9942	TAG 53:2	NA	-1.40317	-1.33155	-1.07161	0.249747	0.293587	0.345139	0.952032	0.941286	1.02454	18.3297	19.3102	18.5415	25.2942	25.2624	25.5086	23.3471	23.2175	23.4996	6.56709e-07	0.000252128	0.000531073	4.00092
1652	GC_22	Orthophosphate	NA	-1.47785	-1.28425	-1.02758	0.29664	0.22568	0.340231	0.974588	0.974684	0.977862	17.3299	17.9731	17.6065	20.8333	20.8335	20.838	19.7635	19.8648	19.9271	2.51046e-06	0.000770354	0.00131728	1.97673
1653	LP_9204	TAG 51:6	16:1/16:1/19:4 | 15:0/16:1/20:5	-1.42083	-1.34951	-0.999421	0.243183	0.263557	0.288654	0.975739	0.999977	0.998645	19.5911	20.7405	19.7856	26.1278	26.1939	26.1903	24.1853	24.1297	24.2538	2.14371e-06	0.00050157	0.000928867	3.94787
1654	LP_8874	TAG 50:6	14:0/16:1/20:5	-1.46288	-1.37219	-0.889358	0.211898	0.264487	0.242072	1.01851	0.981857	1.00561	23.4744	24.652	23.6606	28.5693	28.4941	28.5429	27.0211	26.9132	26.9751	1.38626e-05	0.00197983	0.0029691	2.96003
1655	LP_10469	TAG 56:9	18:2/18:2/20:5 | 16:1/18:3/22:5 | 16:1/20:3/20:5 | 16:1/20:4/20:4 | 18:1/18:3/20:5	-1.41957	-1.38806	-0.911875	0.314056	0.181277	0.197905	1.03845	1.02453	0.963281	19.342	20.7057	19.4266	25.9443	25.9069	25.7424	23.6419	23.9986	23.6866	1.05568e-05	0.00142077	0.00223484	4.25409
1656	LP_10663	NA	NA	-1.44709	-1.39697	-0.918085	0.310522	0.286463	0.235422	0.911447	0.93789	1.0804	19.4951	20.6721	19.6066	24.7426	24.8015	25.1185	23.3521	23.4056	23.2386	1.34007e-05	0.00296615	0.00426603	2.93925
1657	LN_2404	NA	NA	-1.47585	-1.22214	-1.05427	0.34892	0.177998	0.226618	0.930066	0.974039	1.09462	17.2151	18.0856	17.739	22.1826	22.2734	22.5224	20.6298	20.9827	20.7302	3.38528e-06	0.000642757	0.00113339	2.91849
1658	LP_6831	NA	NA	-1.51194	-1.22928	-0.886357	0.108643	0.31661	0.0608553	0.958224	1.08556	1.09768	20.1662	20.8463	20.4735	22.8517	22.9901	23.0033	22.1541	21.928	21.8761	2.8793e-05	0.0017241	0.00265608	1.9484
1659	PN_911	NA	NA	-1.28274	-1.35147	-1.35512	0.573451	0.595111	0.584811	0.755321	0.732241	0.748387	17.3411	17.0691	17.0828	24.9993	24.9126	24.9733	24.3973	24.3159	24.3586	1.1062e-10	0.000236225	0.000502602	1.5204
1660	PN_890	NA	NA	-1.35655	-1.30558	-1.32574	0.567008	0.589092	0.573438	0.764545	0.740694	0.753089	18.7786	18.8919	18.966	26.5777	26.49	26.5355	25.9325	25.8513	25.875	1.25847e-11	1.795e-05	7.4475e-05	1.56711
1661	LP_3855	NA	NA	-1.30022	-1.36225	-1.30627	0.58694	0.451703	0.555578	0.875866	0.746715	0.751944	16.2642	16.2445	16.0619	23.3627	22.9414	22.9584	21.979	22.4202	22.3179	2.39143e-08	0.00213652	0.00317125	1.80057
1662	LP_4042	NA	NA	-1.29432	-1.33614	-1.34703	0.602595	0.487776	0.57077	0.851319	0.74351	0.721522	18.1092	17.9503	17.9831	24.5744	24.2496	24.1833	23.479	23.825	23.7291	1.18299e-08	0.00284311	0.00412233	1.578
1663	LP_9670	TAG 52:2	14:0/18:2/20:0 | 16:0/16:0/20:2 | 14:0/18:1/20:1 | 14:0/18:0/20:2 | 16:0/18:0/18:2 | 16:0/16:1/20:1 | 16:1/16:1/20:0 | 14:0/16:1/22:1 | 16:1/18:0/18:1 | 16:0/18:1/18:1	-1.43087	-1.35717	-1.16698	0.478943	0.539621	0.523084	0.723062	0.804711	0.8856	21.7347	22.3783	21.9144	26.988	27.1871	27.3844	26.5406	26.3926	26.5002	2.78709e-07	0.00882879	0.0115703	1.63433
1664	LP_10290	TAG 55:7	17:1/17:1/21:5 | 17:1/18:1/20:5 | 16:1/18:1/21:5 | 16:1/19:2/20:4 | 16:0/19:2/20:5	-1.44271	-1.37945	-1.13856	0.501608	0.53201	0.557563	0.756044	0.790043	0.823457	16.9619	18.1063	17.1999	25.2345	25.3624	25.4881	24.3916	24.2772	24.4877	3.31255e-07	0.0162382	0.0203372	1.96723
1665	LP_11634	TAG 62:15	20:5/20:5/22:5	-1.39801	-1.38892	-1.19092	0.615756	0.563602	0.527629	0.705095	0.782036	0.783734	18.7076	19.4312	18.7393	26.0563	26.3251	26.3311	25.5619	25.7441	25.4362	8.63136e-08	0.0240427	0.0291507	1.57655
1666	PP_3632	L-Glutamine|L-Alanylglycine|Glycyl-L-alanine	NA	-1.41117	-1.32055	-1.23306	0.46909	0.54354	0.552994	0.849105	0.794181	0.755866	20.2822	20.7818	20.5364	26.6216	26.4675	26.3601	25.7646	25.5558	25.7911	2.86525e-08	0.00178254	0.00273882	1.71625
1667	LP_10947	NA	NA	-1.46152	-1.30122	-1.20334	0.51143	0.540824	0.542982	0.801477	0.780291	0.789081	17.1707	17.7086	17.5046	21.8855	21.8414	21.8597	21.3425	21.2812	21.347	8.25018e-08	0.00597005	0.00805158	1.45262
1668	GC_12	NA	NA	-1.38445	-1.32367	-1.24713	0.439764	0.506929	0.544005	0.790535	0.795385	0.878626	10.3015	10.7202	10.4868	16.934	16.9488	17.2027	16.0692	15.8644	16.1823	1.55261e-08	0.000460183	0.00086757	1.98606
1669	LP_7008	NA	NA	-1.34659	-1.34743	-1.25383	0.430148	0.502401	0.500221	0.804457	0.831485	0.879133	16.6181	16.9129	16.6154	23.4548	23.5407	23.6921	22.4948	22.2651	22.4878	3.39777e-09	6.24404e-05	0.0001774	2.21398
1670	LP_10759	TAG 56:2	16:1/20:0/20:1 | 18:1/18:1/20:0 | 16:0/16:1/24:1 | 16:0/18:1/22:1 | 16:0/20:1/20:1 | 16:1/18:0/22:1 | 18:0/18:1/20:1 | 16:0/18:2/22:0 | 18:0/18:2/20:0 | 14:0/18:1/24:1 | 14:0/20:1/22:1	-1.38214	-1.31864	-1.24739	0.436642	0.504003	0.497332	0.799923	0.839416	0.870853	16.6135	17.1004	16.843	24.4973	24.64	24.7536	23.4282	23.1848	23.4041	5.79545e-09	0.000109006	0.000269261	2.44749
1671	LP_10216	TAG 54:2	16:0/18:1/20:1 | 18:0/18:1/18:1 | 16:0/16:1/22:1 | 16:1/18:0/20:1 | 16:1/18:1/20:0 | 14:0/18:1/22:1 | 14:0/20:1/20:1	-1.40777	-1.33539	-1.21544	0.449278	0.51062	0.567342	0.769659	0.839761	0.821941	19.6457	20.1976	19.8534	25.8945	26.0957	26.0446	25.1511	24.9751	25.3139	4.52121e-08	0.00173539	0.00266992	1.8212
1672	LP_8738	TAG 49:2	NA	-1.45116	-1.42809	-1.04454	0.339688	0.543986	0.591008	0.768195	0.849947	0.830966	19.9591	20.8956	20.0123	25.0705	25.2587	25.215	24.5541	24.0836	24.6624	5.79478e-06	0.042302	0.049829	1.67953
1673	LP_6546	PE 36:3	16:1/20:2|18:2/18:1_x000D_	-1.41488	-1.25346	-1.23354	0.286675	0.340845	0.687801	0.843492	0.912102	0.830963	17.6949	18.0385	18.0007	21.9732	22.1032	21.9495	21.021	20.9184	21.6783	3.2363e-06	0.0101424	0.0131285	1.74442
1674	LN_6471	PI 38:5	18:0/20:5	-1.31835	-1.31185	-1.28304	0.364231	0.35328	0.553035	0.915273	0.893457	0.833966	16.5601	16.6934	16.5847	24.9879	24.9056	24.6812	22.8675	22.9088	23.6212	4.9997e-08	0.000204482	0.000446967	3.30758
1675	LP_6520	PE 36:4	16:1/20:3|18:2/18:2|18:3/18:1	-1.18905	-1.43836	-1.2708	0.22582	0.454059	0.614419	0.804755	0.927295	0.871867	17.7485	17.6646	17.4924	19.7968	19.9227	19.8657	19.4365	19.2021	19.6013	3.05727e-06	0.00852554	0.0112109	1.36458
1676	PN_579	L-Asparagine	NA	-1.30793	-1.29181	-1.26058	0.339834	0.355908	0.339139	0.928751	0.867683	1.02901	19.4785	19.5865	19.5152	24.5782	24.439	24.8068	23.2721	23.2355	23.2339	6.08779e-09	5.94766e-06	3.68614e-05	2.56835
1677	PN_50	NA	NA	-1.22591	-1.33897	-1.3229	0.353907	0.378633	0.423043	0.896578	0.822787	1.01283	18.1768	18.0269	18.0021	21.4578	21.3438	21.6375	20.6572	20.619	20.7258	4.42509e-08	8.37061e-05	0.000219133	1.75612
1678	PP_10898	NA	NA	-1.3058	-1.30033	-1.3327	0.388539	0.519135	0.469919	0.853847	0.856214	0.851175	17.6474	17.5644	17.6643	24.3131	24.3204	24.3048	23.28	22.8769	23.1281	1.57763e-09	1.78915e-05	7.41937e-05	2.32586
1679	PP_1622	Betaine	NA	-1.3151	-1.3389	-1.29033	0.408076	0.485823	0.511918	0.831753	0.855174	0.851577	28.313	28.3748	28.2537	33.6634	33.7217	33.7128	32.8012	32.6075	32.8663	7.7054e-10	1.15411e-05	5.57437e-05	1.91979
1680	PP_627	NA	NA	-1.29782	-1.32277	-1.3209	0.403994	0.48771	0.511157	0.864191	0.766172	0.90827	21.1896	21.1517	21.1487	24.7405	24.5795	24.8129	24.1222	23.9847	24.1607	1.01378e-08	0.000133162	0.000316448	1.53879
1681	PP_6172	NA	NA	-1.3456	-1.33655	-1.23222	0.366589	0.464113	0.442669	0.909699	0.786197	0.945104	21.8673	22.0949	21.8855	26.3938	26.1459	26.4649	25.4995	25.3038	25.4564	3.89242e-08	0.000165124	0.000376567	1.88552
1682	PP_1605	NA	NA	-1.14073	-1.27992	-1.47217	0.493887	0.293601	0.442872	0.879911	0.936114	0.846432	21.1721	20.2965	20.8044	26.5104	26.6589	26.422	24.9615	25.4906	25.3558	1.04452e-06	0.00238835	0.003518	2.39687
1683	LP_9491	NA	NA	-1.77651	NA	-1.04885	-0.0826656	-0.0145997	0.06099	0.906227	0.983095	0.972323	16.8531	18.3988	NA	22.5519	22.7152	22.6923	20.5958	20.4512	20.7564	0.000315837	0.00406106	0.00568698	4.14662
1684	PN_5886	NA	NA	-1.54979	NA	-1.23146	-0.203065	-0.00703295	-0.0282394	1.01006	1.01577	0.993759	15.8852	16.7143	NA	22.5527	22.5676	22.5102	19.9035	19.3929	19.8483	1.15199e-05	0.000111569	0.000274713	7.10374
1685	PP_3282	2-Aminoethyl-dihydrogen phosphate	NA	-1.49963	NA	-1.54349	0.103673	0.206383	0.109197	0.82067	0.855561	0.947633	18.1346	18.0696	NA	21.5745	21.6262	21.7627	20.6638	20.5115	20.5197	2.5932e-07	1.85224e-05	7.61359e-05	2.12794
1686	LN_5240	NA	NA	-1.36888	-0.852609	-0.41706	-0.775255	-0.230574	-0.0449252	1.14487	1.37537	1.16907	18.8802	19.5248	19.2298	20.5826	20.7387	20.599	19.6511	19.2822	19.7768	0.000906807	0.001685	0.00260624	2.09949
1687	LP_10435	NA	NA	-1.8119	NA	NA	-0.3276	-0.402655	-0.149265	0.812685	0.943299	0.935431	16.4222	NA	NA	21.9619	22.2376	22.221	19.3967	19.5551	19.9315	5.52807e-05	0.000159602	0.000367592	5.70565
1688	LP_9397	NA	NA	-1.50003	-1.12889	-0.340049	-0.630738	0.0725554	0.120681	0.944848	1.13161	1.33001	21.6829	22.9355	22.0837	24.3231	24.5248	24.739	23.3811	22.6216	23.4331	0.0028175	0.0111471	0.0143249	2.60934
1689	LP_10417	NA	NA	-1.44792	-1.19704	-0.683333	0.0285388	-0.0626386	-0.0964618	1.12082	1.15956	1.17847	15.9397	17.473	16.4428	21.0912	21.1689	21.2068	18.7178	18.9007	18.65	6.0408e-05	0.00068189	0.00118792	5.27612
1690	LP_10410	NA	NA	-1.40549	-1.27599	-0.648722	-0.0257121	-0.0020806	-0.0654526	1.13697	0.964432	1.32205	18.1191	19.4391	18.345	22.554	22.253	22.8768	20.5671	20.5259	20.4566	0.000119159	0.00137464	0.00217557	4.12605
1691	LP_10602	NA	NA	-1.27618	-1.20051	-0.730749	-0.00170796	-0.265331	-0.117977	1.14264	1.17292	1.2769	17.1229	18.261	17.2809	22.1698	22.233	22.45	19.2321	19.7822	19.5396	2.06442e-05	0.000146047	0.000343196	6.80379
1692	LP_9824	NA	NA	-1.23874	-1.22467	-0.675625	-0.132745	-0.233075	-0.124534	1.10782	1.17321	1.34836	17.8258	19.0965	17.8575	23.1212	23.2688	23.664	20.0952	20.3216	20.3402	2.85454e-05	0.000162286	0.000372663	8.56806
1693	LP_10439	TAG 56:10	16:1/20:4/20:5 | 16:0/20:5/20:5	-1.28395	-1.24217	-0.723438	-0.0723706	-0.1548	-0.0875076	1.10448	1.18991	1.26984	24.9263	26.0194	25.0078	29.5841	29.7507	29.9065	27.1283	27.2891	27.2595	1.87491e-05	0.000153623	0.000357733	5.74158
1694	LP_358	NA	NA	-1.27689	-1.25435	-0.742401	-0.0987526	-0.109319	-0.0707528	1.10276	1.19625	1.25347	20.0282	21.0679	20.0721	24.6569	24.8388	24.9501	22.2993	22.3199	22.3743	1.4512e-05	0.000129615	0.00031121	5.59488
1695	LP_9111	TAG 50:1	14:0/16:1/20:0 | 14:0/16:0/20:1 | 16:0/16:0/18:1 | 14:0/18:0/18:1 | 16:0/16:1/18:0	-1.3133	-1.23606	-0.673741	-0.20361	-0.0980387	-0.0367435	1.10054	1.20097	1.25998	22.9963	23.9849	23.1157	26.7276	26.8829	26.9741	24.8749	24.7117	24.9696	3.8863e-05	0.000292326	0.000600993	4.02636
1696	LP_10259	TAG 54:1	NA	-1.30875	-1.23137	-0.772916	-0.145903	-0.0794667	0.0133991	1.13608	1.16629	1.22263	19.2937	20.2682	19.4344	23.7402	23.7951	23.8976	21.5294	21.4086	21.6983	1.22515e-05	0.000127241	0.000306145	4.80834
1697	LP_9537	TAG 52:5	16:0/16:1/20:4 | 16:0/16:0/20:5	-1.31906	-1.236	-0.743965	-0.0807012	-0.0932479	-0.0575381	1.16166	1.13351	1.23535	23.0619	24.4381	23.2607	28.9984	28.931	29.1747	25.9953	26.0254	26.0808	1.54923e-05	0.000152599	0.000356064	8.00483
1698	LP_10026	NA	NA	-1.33253	-1.29849	-0.709163	-0.106835	-0.00196919	-0.0228854	1.13651	1.11844	1.21691	16.4774	18.6135	16.5941	24.9381	24.8762	25.2137	21.0369	20.6775	20.9652	3.32845e-05	0.00039099	0.000756197	17.3412
1699	LP_10794	NA	NA	-1.28444	-1.31181	-0.653456	-0.144397	-0.0471739	-0.09489	1.18313	1.14402	1.20901	16.6545	18.2882	16.5836	23.0436	22.9423	23.1106	19.858	19.6063	19.7345	4.48837e-05	0.000371916	0.000729661	9.84379
1700	LP_8217	TAG 48:5	12:0/16:1/20:4 | 14:0/16:1/18:4 | 14:0/14:0/20:5	-1.29223	-1.25794	-0.70373	-0.154964	-0.0670569	-0.080016	1.17603	1.15419	1.22571	21.4598	22.6062	21.5266	26.268	26.2254	26.3647	23.8465	23.6752	23.8212	2.2369e-05	0.000186554	0.000414823	5.67683
1701	LP_9860	NA	NA	-1.37227	-1.22747	-0.525107	-0.176797	-0.202681	-0.0552599	1.09959	1.12002	1.33998	19.9957	21.3897	20.234	24.063	24.0966	24.4585	21.9202	21.9628	22.1628	0.000188345	0.0010547	0.00173684	4.5655
1702	LP_10646	NA	NA	-1.39787	-1.20957	-0.36341	-0.122871	-0.307668	-0.182068	1.06763	1.21675	1.29909	19.6969	21.0116	19.9362	22.8304	23.0199	23.1246	21.0825	21.3173	21.2421	0.000542649	0.0020256	0.00302795	3.42876
1703	LN_363	NA	NA	-1.23785	-1.1549	-0.517093	-0.441098	-0.175567	-0.167329	1.41768	1.21836	1.05779	18.6147	19.3961	18.7046	21.4938	21.2777	21.1036	19.7664	19.4785	19.7753	0.000149485	0.000467959	0.000876103	3.07009
1704	LN_2711	NA	NA	-1.33046	-1.08208	-0.387557	-0.406372	-0.230197	-0.272156	1.25695	1.35009	1.10178	18.205	19.1404	18.4514	20.7719	20.8643	20.618	19.2965	19.1218	19.2549	0.000284427	0.000705352	0.00122054	2.88188
1705	LN_602	2-Hydroxyphenylacetic acid|3-Hydroxyphenylacetic acid|Vanillin	NA	-1.2263	-1.18099	-0.412749	-0.284979	-0.296029	-0.301593	1.25856	1.44623	0.997857	18.6068	19.3426	18.6478	20.8542	21.0239	20.6184	19.4482	19.4582	19.4432	0.000273977	0.000708287	0.0012247	2.60685
1706	LP_9460	NA	NA	-1.24609	-1.26547	-0.474291	-0.319875	-0.188216	-0.158447	1.1523	1.19998	1.30011	16.736	18.8036	16.6841	23.1611	23.2889	23.5571	19.57	19.2173	19.6497	0.000159089	0.000601037	0.00107371	14.4873
1707	LP_10270	NA	NA	-1.25673	-1.27027	-0.473938	-0.312683	-0.207031	-0.119879	1.13476	1.24098	1.2648	16.9349	18.6131	16.9059	22.0619	22.2896	22.3407	19.1853	18.9588	19.3722	0.000170872	0.000672172	0.00117453	8.33192
1708	LP_9017	NA	NA	-1.31529	-1.35721	-0.324609	-0.321767	-0.111653	-0.112971	1.1122	1.1909	1.2404	19.2703	21.1775	19.1896	23.9437	24.0952	24.1905	21.5875	21.183	21.585	0.000731345	0.00294785	0.00424498	6.1671
1709	LP_8599	NA	NA	-1.26049	-1.29277	-0.27641	-0.53475	-0.124132	-0.119145	1.12967	1.21179	1.26624	16.48	18.2445	16.4221	20.7656	20.9128	21.0104	18.5175	17.7812	18.5264	0.000965606	0.00262474	0.0038345	6.15272
1710	LP_10857	NA	NA	-1.26005	-1.2355	-0.229415	-0.321774	-0.321978	-0.311378	1.14143	1.22622	1.31245	18.4973	20.6084	18.5476	23.4163	23.5899	23.7666	20.4188	20.4192	20.4405	0.000688395	0.00149372	0.00233375	8.96805
1711	LP_11525	NA	NA	-1.31656	-1.24545	-0.0660734	-0.359777	-0.300355	-0.332918	1.12792	1.23229	1.26092	18.6191	20.8145	18.7439	22.9107	23.0939	23.1442	20.4032	20.2989	20.346	0.00194224	0.00362111	0.00511904	6.49921
1712	LP_9165	NA	NA	-1.22353	-1.15467	-0.296757	-0.437053	-0.330935	-0.306074	1.28795	1.24115	1.21992	20.2908	21.4318	20.3756	23.3827	23.3251	23.299	21.3897	21.2591	21.4203	0.000316723	0.000615222	0.00109399	3.94285
1713	PP_16692	NA	NA	-1.1917	-0.935246	-0.874768	0.0741057	0.298334	-0.0620941	1.01411	1.67725	NA	21.7901	22.4976	22.3626	26.7141	28.1944	NA	25.1163	24.6158	24.3117	0.000530497	0.00347429	0.00493562	6.83534
1714	LP_10442	NA	NA	-1.08293	-1.15873	-0.52785	0.0893635	-0.155714	-0.052384	1.44041	1.44783	NA	17.6057	18.5989	17.47	22.1209	22.1341	NA	19.2648	19.7033	19.4497	0.000285724	0.00090147	0.00151136	6.29795
1715	PP_5635	NA	NA	-1.04535	-0.998425	-0.642408	-0.4062	-0.393595	-0.311886	1.47824	1.47995	0.839672	16.4952	17.5779	16.6213	23.2762	23.2808	21.5604	18.2465	18.2126	18.4661	0.000102936	0.000200935	0.000440044	21.0743
1716	LP_4757	lysoPC 22:5	FA 22:5	-1.35341	-1.21803	-0.730266	0.731795	-0.508739	-0.0190327	1.05695	1.30077	0.739965	17.0585	18.1065	17.2862	21.1123	21.5224	20.5792	18.4791	20.5654	19.3027	0.00300015	0.0358667	0.0425952	3.07847
1717	LP_9847	NA	NA	-1.46084	-1.49861	-0.220162	-0.165198	0.115953	-0.0237255	1.05742	1.06019	1.13498	18.1403	19.8637	18.0878	21.6385	21.6423	21.7462	20.3307	19.9401	20.1366	0.00261226	0.019362	0.0239008	2.90772
1718	LP_9500	TAG 52:6	16:0/18:3/18:3 | 14:0/18:2/20:4 | 14:0/16:1/22:5 | 16:1/18:1/18:4	-1.59109	-1.59222	NA	0.256928	0.440181	0.322745	0.701792	0.665305	0.796359	17.1712	NA	17.1675	24.518	24.4011	24.821	23.6798	23.0926	23.3035	8.72297e-07	0.00135444	0.00215095	2.33179
1719	LP_11545	NA	NA	-1.46736	-1.43762	-0.386447	-0.078078	0.094859	-0.00978758	0.997917	1.09026	1.19627	16.4449	18.4751	16.5007	21.0754	21.2488	21.4479	19.3792	19.0544	19.1826	0.000973812	0.0103241	0.0133339	4.14681
1720	LP_7684	TAG 46:1	14:1/16:0/16:0 | 12:0/16:0/18:1 | 14:0/14:0/18:1 | 14:0/16:0/16:1 | 12:0/16:1/18:0	-1.6212	-1.33812	-0.525712	0.011198	0.212811	0.145944	0.99235	1.07348	1.04926	23.4787	24.803	23.8209	26.6382	26.7363	26.707	25.6958	25.4521	25.615	0.000590878	0.015411	0.0193535	2.15275
1721	LP_9750	NA	NA	-1.49698	-1.37318	-0.509519	-0.138142	0.150922	0.113214	1.05993	0.975563	1.21819	22.7525	23.8038	22.8843	25.4748	25.3849	25.6433	24.507	24.1992	24.4668	0.000557697	0.00841787	0.0110819	2.15844
1722	LP_8966	NA	NA	-1.43197	-1.4483	-0.550934	-0.0055229	0.0697819	0.117312	1.04764	1.03878	1.16322	18.1509	20.0456	18.1157	23.4834	23.4643	23.7319	21.3804	21.2185	21.4827	0.000315419	0.00596061	0.00804353	4.59269
1723	LP_8329	NA	NA	-1.41246	-1.46603	-0.493039	-0.0936782	0.117572	0.0728169	1.0365	1.06745	1.17087	17.2519	19.0468	17.1474	22.0327	22.0931	22.295	20.2388	19.8264	20.1514	0.000495367	0.00716322	0.00955508	4.19317
1724	LP_6505	TAG 42:1	12:0/12:0/18:1 | 12:0/14:0/16:1 | 14:0/14:0/14:1 | 12:0/14:1/16:0	-1.45799	-1.38221	-0.634594	-0.0586423	0.187118	0.103	1.03846	1.0645	1.14036	18.6772	19.8592	18.786	22.2608	22.2982	22.4071	21.0387	20.6859	20.918	0.000179198	0.00417146	0.00581895	2.71533
1725	LN_6460	NA	NA	-1.50079	-1.68586	NA	0.278922	0.273301	0.571871	0.680175	0.753844	0.628537	16.6436	NA	16.1882	22.0099	22.1912	21.8829	21.0088	21.0226	21.7435	1.54889e-05	0.0312762	0.0374506	1.70492
1726	LP_11100	NA	NA	-1.52478	-1.48747	-0.713051	0.381671	0.266188	0.270913	0.894692	0.821571	1.09026	18.8288	19.9576	18.8807	22.1934	22.0917	22.4653	21.3194	21.4799	21.3259	0.000199104	0.0327683	0.0390556	1.83407
1727	PP_1630	NA	NA	-1.55185	-1.60395	NA	0.1651	0.329612	0.384685	0.828501	0.706186	0.741709	20.8108	NA	20.6921	26.2338	25.9551	26.036	25.0972	24.7224	25.2227	1.81622e-06	0.00106155	0.00174564	2.08623
1728	LP_10626	NA	NA	-1.50447	-1.38956	-0.745774	0.25625	0.0837561	0.242653	0.979584	1.02836	1.0492	18.1033	19.2667	18.2795	21.9123	21.9871	22.019	20.5387	20.8031	20.7823	8.76609e-05	0.00600521	0.00809428	2.40287
1729	LP_9369	TAG 51:2	NA	-1.48152	-1.37086	-0.802047	0.116008	0.219195	0.248197	0.934978	1.02355	1.11249	21.2474	22.5178	21.4543	25.7654	25.931	26.0973	24.4271	24.2342	24.4813	4.82446e-05	0.00365495	0.00516058	2.92881
1730	LP_6530	TAG 42:0	12:0/14:0/16:0|14:0/14:0/14:0	-1.42012	-1.47415	-0.747589	0.0735225	0.259564	0.25218	1.0065	1.03892	1.01118	18.073	19.0869	17.9915	21.7313	21.7802	21.7384	20.6053	20.3248	20.5941	8.4109e-05	0.00585082	0.00791843	2.36511
1731	LP_9764	NA	NA	-1.52506	-1.34396	-0.783649	0.0787949	0.348854	0.179664	1.02794	1.04082	0.976586	22.2219	22.9444	22.3984	24.7096	24.7222	24.6596	24.0479	23.7848	23.883	7.56624e-05	0.005741	0.007788	1.73134
1732	LN_6548	NA	NA	-2.22638	NA	NA	0.109343	0.211796	0.242182	0.497596	0.605051	0.560415	16.1119	NA	NA	22.9976	23.2692	23.1564	22.2751	22.0161	22.3519	6.6884e-06	0.00196352	0.00294655	1.90084
1733	PP_1608	NA	NA	-1.96877	NA	NA	0.229402	0.14768	0.161067	NA	0.704861	0.725762	20.7376	NA	NA	NA	26.7673	26.8145	25.5108	25.6951	25.541	2.31454e-05	0.000535191	0.000977177	2.31122
1734	LP_7736	NA	NA	-0.745826	-1.09049	-1.49098	0.142641	-0.199108	-0.0497675	1.25628	0.987099	1.19015	20.2255	19.8571	20.0551	21.2155	21.0824	21.1828	20.4958	20.6648	20.5697	0.000103995	0.0011817	0.00191201	1.49838
1735	LP_11097	DGDG 36:6	NA	-0.715483	-1.0672	-1.17187	0.122362	-0.562242	-0.26532	1.32168	0.95192	1.38616	20.5603	20.3078	20.3657	21.687	21.4825	21.7227	20.645	21.0237	20.8092	0.000189916	0.000664993	0.00116462	1.74685
1736	LN_5945	MGDG 36:6	NA	-1.0736	-1.38029	-0.935704	0.239143	-0.246968	-0.00843629	1.17593	0.915853	1.31407	21.7884	21.856	21.6383	22.89	22.7626	22.9576	22.1932	22.4313	22.31	5.46081e-05	0.000803503	0.0013669	1.4728
1737	GC_155	NA	NA	-1.22216	-1.14377	-1.02763	0.116358	-0.176785	-0.0462891	1.10247	1.2487	1.14911	6.39232	7.08746	6.67243	14.6995	15.222	14.8661	10.128	11.1755	10.5943	7.74082e-07	1.11299e-05	5.47206e-05	19.6516
1738	LP_9480	NA	NA	-1.27777	-1.10243	-0.950795	0.140015	0.106094	NA	0.857021	1.13485	1.09302	16.1414	16.8853	16.5403	20.9985	21.6306	21.5354	19.29	19.3671	NA	2.37901e-05	0.000888853	0.00149454	4.16876
1739	PP_10390	NA	NA	-0.940611	-1.03391	-0.881802	-0.396685	NA	-0.216271	1.15637	0.994282	1.31863	20.1116	20.2098	19.9559	23.6124	23.3418	23.8833	NA	21.0197	21.3209	1.42455e-05	5.55239e-05	0.000163397	5.43485
1740	PP_3681	NA	NA	-0.748462	-0.709975	-1.21714	NA	-0.458924	-0.271231	0.937442	0.884076	1.58422	17.8405	16.9172	17.9163	21.1616	21.0565	22.4357	18.4108	NA	18.7806	0.00123677	0.00319277	0.00456927	7.7572
1741	PN_1217	Glycerol-3-phosphate|beta-Glycerophosphate	NA	-1.14686	-1.17045	-0.966716	0.308367	-0.363203	-0.165542	1.11533	1.3128	1.07627	22.2471	22.4681	22.2181	25.0223	25.2646	24.9744	23.2085	24.0323	23.451	5.02522e-05	0.000474168	0.000886006	2.87427
1742	GC_2	Glycolic acid	NA	-1.13742	-1.12123	-1.11243	0.00548195	-0.138912	0.0548515	0.780833	1.23881	1.43001	12.1095	12.1351	12.1261	14.0717	14.5402	14.7358	13.1309	13.2786	13.3291	2.80862e-05	0.000376004	0.000733952	2.30223
1743	LN_5992	MGDG 36:4	NA	-0.683847	-1.35609	-1.35175	0.266002	-0.243721	0.0828338	0.82114	1.14421	1.32122	17.6475	17.3856	17.3839	18.2378	18.3645	18.4339	17.8201	18.02	17.9482	0.000345349	0.00540051	0.00736058	1.33412
1744	LP_5891	PE 32:2	14:0/18:2	-1.14597	-1.14012	-0.97819	-0.402818	-0.19974	0.385386	1.09447	1.3212	1.06579	21.056	21.224	21.0618	23.2999	23.527	23.2712	22.0037	21.8003	22.5897	0.000117874	0.00104812	0.00172724	2.35348
1745	GC_89	NA	NA	-0.981454	-1.01705	-0.898667	-0.422973	-0.485659	0.0764389	1.1651	1.53604	1.02823	14.1788	14.2882	14.1318	17.0153	17.5055	16.8345	14.834	14.9168	15.5768	7.35683e-05	0.000221448	0.000476854	4.02576
1746	LP_8056	PC 38:5	16:0/22:5	-1.05936	-1.1517	-1.08233	-0.154129	-0.114617	-0.0452669	1.16431	1.1987	1.24438	22.0335	21.9598	21.7372	29.1697	29.2801	29.4267	25.0654	24.9386	25.2879	5.27086e-09	4.93888e-08	2.62593e-06	18.3139
1747	PP_12218	NA	NA	-1.11835	-1.14243	-1.04287	-0.133886	-0.105383	-0.0586494	1.21098	1.18617	1.20442	19.9125	20.192	19.8233	28.5383	28.4464	28.514	23.6636	23.5581	23.8367	1.24749e-09	1.21534e-08	1.66279e-06	28.1178
1748	PP_26998	NA	NA	-1.11708	-1.1274	-1.03385	-0.150157	-0.112372	-0.0800624	1.21296	1.21575	1.1922	17.786	18.0965	17.7474	26.48	26.4904	26.4025	21.5348	21.3938	21.6553	1.02075e-09	9.02638e-09	1.47361e-06	30.4773
1749	LP_7000	PE 38:5	16:0/22:5	-1.06826	-1.14782	-1.08905	-0.165875	-0.144298	0.021338	1.19088	1.22286	1.18022	17.3071	17.2262	16.9977	26.0921	26.2164	26.0506	20.9	20.8161	21.5441	3.19058e-08	3.13414e-07	5.66579e-06	32.7394
1750	LN_5117	NA	NA	-1.063	-1.09571	-1.10135	-0.190655	-0.19131	0.0167936	1.19327	1.2483	1.18367	17.0037	16.8536	16.8757	25.8342	26.0496	25.7967	20.4153	20.4179	21.2298	6.44211e-08	5.34317e-07	7.63752e-06	36.9077
1751	PN_4122	Uridine 5prime-monophosphate	NA	-1.16817	-1.16367	-1.02275	-0.173853	-0.0350821	0.0146111	1.12411	1.20496	1.21984	21.8589	22.3098	21.8729	28.9657	29.2163	29.2625	25.3718	24.9416	25.5259	1.07717e-07	1.29699e-06	1.32692e-05	14.6049
1752	LP_9310	NA	NA	-1.18567	-1.15593	-1.07077	-0.151761	0.0188635	0.045912	1.11381	1.19446	1.19109	16.6239	17.0197	16.7264	24.543	24.8208	24.8092	20.7722	20.1846	20.8653	7.84647e-08	1.22256e-06	1.29541e-05	17.351
1753	LP_9985	TAG 53:1	16:0/18:1/19:0 | 14:0/19:0/20:1 | 16:1/18:0/19:0	-1.19159	-1.19134	-0.966792	-0.133728	-0.074662	0.00775861	1.1582	1.19438	1.19777	17.0378	17.7531	17.0386	24.5154	24.6305	24.6413	20.5921	20.4042	20.8544	1.74608e-07	2.06172e-06	1.87177e-05	15.7671
1754	PP_12036	Saccharopine	NA	-1.09933	-1.12629	-1.02843	-0.116877	-0.241974	0.00840478	1.36954	1.01786	1.2171	19.1949	19.3339	19.1421	24.0353	23.3458	23.7364	20.8758	21.1211	21.3667	1.87569e-06	1.53648e-05	6.6323e-05	5.99864
1755	PN_517	NA	NA	-1.081	-0.993924	-0.974974	-0.279962	-0.279062	-0.151272	1.24809	1.23614	1.27596	20.4076	20.6371	20.596	25.4493	25.4234	25.5096	22.1435	22.1415	22.4201	1.17614e-08	5.01987e-08	2.62593e-06	9.35485
1756	PN_2264	N-Acetyltyrosine	NA	-1.06623	-1.06765	-0.986029	-0.246727	-0.296161	-0.0486442	1.24652	1.16786	1.29706	18.4768	18.6491	18.4738	23.4455	23.2765	23.5541	20.1312	20.2374	20.663	2.04852e-07	1.07179e-06	1.1973e-05	8.46477
1757	PP_2759	NA	NA	-1.07386	-1.13464	-0.916399	-0.306655	-0.205831	-0.0651755	1.27834	1.26869	1.15552	18.3538	18.9476	18.1246	27.2239	27.1875	26.7607	21.6271	21.2469	22.1575	5.14942e-07	2.74053e-06	2.22757e-05	41.6478
1758	LP_7672	PC 37:5	16:0/21:5 | 15:0/22:5	-0.971352	-1.16652	-0.927444	-0.293683	-0.231771	-0.149779	1.16854	1.28089	1.29112	18.7299	18.8388	18.2459	24.0374	24.316	24.3414	20.5643	20.4107	20.7676	2.75643e-07	1.2324e-06	1.29541e-05	12.5596
1759	PP_7546	NA	NA	-1.11454	-1.02824	-1.05287	-0.283865	-0.0980323	-0.0928449	1.18941	1.26081	1.22018	19.2168	19.315	19.3542	22.8849	22.9986	22.9339	20.8352	20.5393	20.8434	5.38012e-08	3.56591e-07	6.08212e-06	4.5941
1760	LP_8808	NA	NA	-1.04046	-1.03969	-1.02039	-0.374597	-0.129003	-0.119858	1.22053	1.26933	1.23412	18.1407	18.1962	18.1428	24.3923	24.5272	24.4298	20.6609	19.9818	20.6861	1.58462e-07	7.82581e-07	9.80655e-06	16.0758
1761	LP_10789	TAG 56:1	NA	-1.06329	-1.15303	-0.992712	-0.251172	-0.13501	-0.0616525	1.13249	1.24535	1.27903	17.4595	17.597	17.2846	21.7389	21.9589	22.0246	19.2686	19.0422	19.4116	1.54842e-07	1.07513e-06	1.1973e-05	6.34946
1762	LN_6330	NA	NA	-1.09771	-1.09931	-1.02508	-0.218219	-0.131064	-0.0872742	1.18966	1.23875	1.23025	15.8363	16.0967	15.8306	24.038	24.2141	24.1836	19.3024	18.9899	19.4594	5.19969e-09	3.7605e-08	2.23011e-06	29.7474
1763	LP_9181	PC 42:10	20:5/22:5	-1.09773	-1.10335	-0.964513	-0.204073	-0.18769	-0.136194	1.17671	1.25497	1.26186	19.9565	20.3408	19.9403	26.5179	26.7437	26.7635	22.5818	22.5346	22.7304	1.41163e-08	8.47407e-08	3.21721e-06	16.6731
1764	LP_9612	NA	NA	-1.075	-1.07445	-1.00571	-0.29801	-0.122044	-0.121213	1.17299	1.24901	1.27443	16.8347	17.0761	16.8366	24.667	24.9319	25.0204	20.1549	19.5418	20.1578	5.00812e-08	2.91269e-07	5.65348e-06	30.3065
1765	LP_10508	TAG 55:1	16:0/19:0/20:1 | 18:0/18:1/19:0 | 14:0/19:0/22:1 | 16:0/16:0/23:1 | 16:0/16:1/23:0 | 16:1/19:0/20:0	-1.04463	-1.08402	-0.963735	-0.312914	-0.201576	-0.125508	1.1801	1.25567	1.29662	16.3984	16.5959	16.3022	21.8307	22.0153	22.1153	18.457	18.1851	18.6427	6.56818e-08	3.16386e-07	5.66774e-06	11.7846
1766	LN_6148	NA	NA	-1.17508	-1.15513	-0.865303	-0.217529	-0.167609	-0.0743479	1.18243	1.24737	1.2252	16.0733	16.8071	16.1205	21.6583	21.8121	21.7596	18.46	18.3417	18.6809	7.55502e-07	5.03318e-06	3.3394e-05	9.50777
1767	LP_9231	PC 42:9	20:4/22:5 | 20:4/22:5 | 20:5/22:4	-1.17828	-1.08438	-0.977085	-0.195752	-0.121333	-0.0834894	1.18639	1.26328	1.19065	18.4877	19.0247	18.7383	24.8	25.0052	24.8114	21.3091	21.1104	21.4101	5.5574e-08	4.28409e-07	6.7461e-06	12.0891
1768	LP_8101	PC 38:4	18:0/20:4 | 16:0/22:4 | 18:3/20:1 | 18:1/20:3	-1.17347	-1.06257	-0.969142	-0.199185	-0.150957	-0.110074	1.18869	1.23217	1.24453	17.5896	18.3213	17.9868	26.0483	26.204	26.2482	21.2511	21.0784	21.3975	3.68712e-08	2.52162e-07	5.40633e-06	30.3677
1769	LP_5964	NA	NA	-1.25988	-1.21998	-0.915637	-0.157213	0.0811951	-0.00181692	1.05016	1.12238	1.3008	18.593	18.9382	18.6331	20.9095	20.9819	21.1608	19.9378	19.6988	19.8546	4.64599e-06	6.81037e-05	0.000188967	2.27681
1770	LP_7399	TAG 45:0	13:0/15:0/17:0 | 12:0/16:0/17:0 | 14:0/14:0/17:0 | 13:0/16:0/16:0 | 12:0/14:0/19:0 | 13:0/13:0/19:0 | 14:0/15:0/16:0 | 15:0/15:0/15:0	-1.13801	-1.30835	-0.864109	-0.186284	-0.0153024	-0.0330052	1.09595	1.15285	1.29626	18.3908	18.7722	18.1537	21.5013	21.5805	21.7802	19.954	19.716	19.9294	5.29654e-06	5.40658e-05	0.000160294	3.37343
1771	LP_7538	NA	NA	-1.28549	-1.18797	-0.912315	0.00204155	-0.0794947	-0.0407878	1.1219	1.19639	1.18573	16.5584	17.659	16.846	23.6585	23.8782	23.8467	20.1152	20.3557	20.2294	1.05693e-06	1.46898e-05	6.51241e-05	11.8026
1772	LP_10208	TAG 55:9	15:0/20:4/20:5	-1.2282	-1.2378	-0.861327	-0.0698004	-0.0520318	-0.095295	1.15279	1.1189	1.27277	18.5653	19.619	18.5378	25.4037	25.3063	25.7483	21.9434	21.8923	21.8191	2.33684e-06	2.5395e-05	9.44652e-05	12.1354
1773	LP_7118	NA	NA	-1.28906	-1.03472	-0.996442	-0.0844103	-0.0654322	-0.0933663	1.13253	1.12216	1.30874	18.9715	19.24	19.2049	21.1941	21.1846	21.3559	20.0946	20.0771	20.0689	7.59453e-07	7.97754e-06	4.46651e-05	2.24179
1774	PP_16916	NA	NA	-1.2204	-1.20144	-0.843473	-0.33229	0.123357	-0.0837275	1.2135	1.20547	1.13901	19.2323	19.7091	19.2563	22.3109	22.3007	22.2167	20.932	20.3556	20.67	1.50757e-05	0.000130576	0.000312224	3.08131
1775	LP_1754	Betaine|Valine	NA	-1.37433	-1.10373	-0.853818	-0.258092	0.116566	-0.0243083	1.12696	1.14699	1.22376	18.9462	20.2546	19.6264	25.2336	25.284	25.477	22.6938	21.7521	22.3397	1.87099e-05	0.000210725	0.000457163	8.39569
1776	LP_2140	NA	NA	-1.37183	-1.11464	-0.818051	-0.323952	0.188471	-0.0509889	1.14674	1.15484	1.18941	17.4551	18.6722	18.0203	22.9906	23.0084	23.0844	20.8844	19.7582	20.3581	4.57374e-05	0.000466787	0.000875037	6.47201
1777	PP_17406	NA	NA	-1.14694	-1.29158	-0.634513	-0.448813	0.0371583	-0.143157	1.25373	1.20105	1.17306	19.5703	20.2509	19.3781	22.7592	22.6892	22.652	21.1432	20.4976	20.9036	9.3014e-05	0.000441197	0.000837913	3.61005
1778	PP_2013	NA	NA	-1.20196	-1.26275	-0.71142	-0.304212	0.0037902	-0.132887	1.23026	1.20721	1.17196	20.6409	21.2722	20.5627	23.7708	23.7411	23.6957	22.1925	21.7962	22.0166	2.44271e-05	0.000155977	0.00036176	3.32673
1779	PN_8474	NA	NA	-1.21583	-1.17324	-0.681854	-0.380887	0.0516044	-0.25575	1.26557	1.26069	1.12969	16.8861	17.665	16.9482	20.5059	20.4988	20.3077	18.735	18.1041	18.2866	4.62075e-05	0.000215828	0.000466145	4.17634
1780	LN_2007	NA	NA	-1.06722	-1.259	-0.857129	-0.284785	-0.0512546	-0.122417	1.25488	1.29132	1.0956	19.5509	19.849	19.2789	22.8451	22.8969	22.6192	20.9922	20.6609	20.8913	4.40371e-06	2.84024e-05	0.00010077	3.83417
1781	LP_10281	NA	NA	-1.19472	-1.12751	-0.650537	-0.253444	-0.320362	-0.191771	1.16125	1.23702	1.34008	17.6818	18.8382	17.8246	22.6885	22.8495	23.0685	19.5399	19.6821	19.8132	1.57276e-05	5.59739e-05	0.000164035	9.12905
1782	LP_10468	TAG 56:9	16:0/20:4/20:5	-1.19489	-1.16083	-0.679679	-0.209521	-0.295366	-0.16978	1.19708	1.1783	1.33468	22.9111	24.1533	22.9932	28.6784	28.6331	29.0101	25.0799	25.2869	25.3827	1.31561e-05	5.50438e-05	0.000162338	11.5033
1783	LP_8163	TAG 48:6	12:0/16:1/20:5 | 14:0/14:1/20:5	-1.24897	-1.15738	-0.55915	-0.316554	-0.270675	-0.15516	1.21817	1.18552	1.3042	21.0424	22.2402	21.2015	25.3263	25.2696	25.4757	22.7411	22.6615	22.9417	5.3827e-05	0.000190246	0.000421012	5.96186
1784	LP_8787	TAG 49:1	15:0/16:0/18:1 | 15:0/17:0/17:1 | 14:0/16:0/19:1 | 16:0/16:1/17:0 | 14:0/16:1/19:0 | 14:0/15:0/20:1 | 16:0/16:0/17:1 | 14:0/17:0/18:1 | 15:0/16:1/18:0 | 14:0/17:1/18:0 | 15:0/15:0/19:1	-1.23278	-1.22011	-0.677833	-0.3483	-0.0887405	-0.0627351	1.15983	1.20616	1.2645	21.1335	22.0347	21.1541	25.0191	25.0943	25.1891	22.9914	22.5699	23.0336	3.28054e-05	0.000182061	0.000407177	4.7104
1785	LP_337	NA	NA	-1.251	-1.19317	-0.737413	-0.144821	-0.161281	-0.137919	1.10526	1.21625	1.3041	18.7973	19.8127	18.9116	23.456	23.6755	23.8492	20.9518	20.9844	20.998	1.10942e-05	7.15937e-05	0.000194715	6.41812
1786	LP_10163	NA	NA	-1.26227	-1.13385	-0.733747	-0.206266	-0.168589	-0.161578	1.16763	1.23317	1.26551	20.2304	21.5498	20.551	26.2967	26.4603	26.541	22.9608	22.8667	22.9783	7.7187e-06	4.21934e-05	0.000133576	11.2935
1787	LP_116	NA	NA	-1.26563	-1.13558	-0.760678	-0.188945	-0.153101	-0.145944	1.139	1.25357	1.25731	15.8747	17.1455	16.202	21.9265	22.2149	22.2243	18.6746	18.5844	18.6926	6.27882e-06	3.78679e-05	0.000122475	11.091
1788	LP_7823	NA	NA	-1.25395	-1.14692	-0.762166	-0.217967	-0.210766	-0.054127	1.16148	1.21725	1.26716	16.2148	17.3701	16.4662	21.8892	22.0202	22.1375	18.6655	18.6485	19.0334	7.48824e-06	4.53801e-05	0.000142343	9.4033
1789	LP_10315	NA	NA	-1.27772	-1.16605	-0.639858	-0.229804	-0.248667	-0.0997918	1.17308	1.26085	1.22796	23.3553	24.0012	23.4684	25.8369	25.9258	25.8925	24.3973	24.4164	24.548	3.02058e-05	0.000145624	0.000342549	2.69664
1790	LP_226	NA	NA	-1.27678	-1.18893	-0.672998	-0.176149	-0.252332	-0.0642407	1.13415	1.25219	1.24509	19.0973	19.7116	19.1867	21.55	21.6701	21.6629	20.1395	20.217	20.3309	2.68266e-05	0.000152257	0.000355624	2.63631
1791	PN_2939	D-Fructose 6-phosphate|alpha-D-Mannose 1-phosphate|alpha-D-Galactose 1-phosphate|myo-Inositol 2-phosphate	NA	-0.926997	-1.03284	-0.981359	-0.260603	-0.15233	-0.439487	1.30122	1.12921	1.3632	19.5444	19.4326	19.3266	24.1281	23.7743	24.2556	21.138	20.9152	20.5473	8.93647e-07	2.90453e-06	2.30915e-05	9.09973
1792	GC_125	D-Glucose 6-phosphate	NA	-1.03841	-0.975627	-0.767582	-0.35284	-0.319622	-0.405474	1.26073	1.19167	1.40716	5.9542	7.05528	6.20945	15.3016	15.0208	15.8969	8.87652	8.74147	8.52748	6.18328e-07	1.41184e-06	1.41427e-05	103.344
1793	PP_8271	NA	NA	-0.978533	-0.955379	-0.884386	-0.420136	-0.318987	-0.305285	1.32931	1.26474	1.26865	20.0483	20.3335	20.1185	27.0397	26.8441	26.856	22.0464	21.7399	22.0879	7.00162e-09	1.71584e-08	1.89067e-06	31.0221
1794	PN_390	NA	NA	-0.953578	-1.03274	-0.972954	-0.352669	-0.235919	-0.258823	1.28025	1.2628	1.26363	17.0496	16.9962	16.8312	23.2119	23.1638	23.1661	19.0294	18.7073	18.9662	2.78336e-09	9.38824e-09	1.47361e-06	19.422
1795	GC_45	NA	NA	-0.884226	-1.01829	-1.0117	-0.353493	-0.259495	-0.297659	1.27843	1.26183	1.2846	7.2854	6.76818	6.74147	16.0601	15.9928	16.0852	9.82018	9.43879	9.66534	8.25617e-09	2.50167e-08	2.11661e-06	84.7183
1796	PN_3518	Sedoheptulose-7-phosphate|(D-Glycero-alpha-D-Manno-Heptopyranosyl)-Dihydrogenphosphate	NA	-0.894064	-0.940624	-0.788076	-0.375816	-0.321868	-0.577829	1.47062	1.15633	1.27133	17.3186	17.5174	17.2313	21.7532	21.1638	21.3794	18.3917	18.2905	17.9117	1.90715e-06	3.24359e-06	2.46134e-05	9.40997
1797	GC_151	NA	NA	-0.747515	-1.09315	-0.850849	-0.533877	-0.273768	-0.378917	1.23296	1.33392	1.31119	7.69349	7.35755	6.56986	14.1319	14.4601	14.3863	9.23362	8.38802	8.89178	2.12182e-06	4.08222e-06	2.8998e-05	44.8895
1798	GC_123	NA	NA	-0.682992	-1.07114	-0.806898	-0.529236	-0.321585	-0.492147	1.27776	1.19453	1.43171	7.06609	6.67243	5.83289	13.2956	13.0312	13.7847	8.21432	7.55459	7.67243	4.50262e-06	6.92178e-06	4.01846e-05	47.0701
1799	PP_2454	Cycloleucine	NA	-0.777184	-1.30162	-0.582962	-0.404793	-0.447815	-0.314924	1.36008	1.23191	1.2373	17.4201	17.7939	16.4106	21.5341	21.2874	21.2977	18.0541	18.1369	18.3099	5.07111e-05	9.39888e-05	0.000240661	9.2287
1800	LP_11157	NA	NA	-1.04854	-1.05731	-0.491657	-0.472234	-0.447718	-0.350763	1.22595	1.30261	1.33966	23.5131	23.931	23.5065	25.2199	25.2775	25.3053	23.9639	23.9456	24.0367	2.22568e-05	3.66367e-05	0.000119935	2.43763
1801	LP_7731	TAG 46:0	15:0/15:0/16:0 | 14:0/16:0/16:0 | 14:0/14:0/18:0	-1.12505	-1.06467	-0.482653	-0.469613	-0.372627	-0.31968	1.22151	1.28602	1.32675	21.034	22.0009	21.1248	24.5662	24.6633	24.7246	22.1666	22.0206	22.2463	3.7967e-05	7.15624e-05	0.000194715	5.68394
1802	LP_10327	NA	NA	-1.08837	-1.14157	-0.619589	-0.28275	-0.370075	-0.286719	1.22691	1.13678	1.42538	18.1143	19.2511	17.9852	23.7293	23.5107	24.2106	19.8563	20.068	20.0584	1.90016e-05	5.07474e-05	0.000153358	14.1489
1803	LP_1163	NA	NA	-1.06143	-1.13181	-0.460647	-0.367142	-0.437402	-0.370541	1.33281	1.1364	1.35977	19.231	19.6776	19.1787	21.0109	20.8649	21.0309	19.6949	19.7471	19.7446	5.54118e-05	0.000101335	0.000254105	2.36198
1804	PP_22195	NA	NA	-0.999561	-0.927502	-0.675659	-0.52291	-0.539449	-0.227193	1.40407	1.26703	1.22118	21.6565	22.1662	21.7699	25.4386	25.223	25.1509	22.3805	22.4065	22.8719	5.09903e-06	8.40626e-06	4.58493e-05	6.57899
1805	PP_7507	NA	NA	-0.958213	-0.933257	-0.835657	-0.471768	-0.43373	-0.228467	1.42486	1.05717	1.37907	18.1828	18.4258	18.2323	22.9082	22.1791	22.8174	19.2228	19.1474	19.6298	3.6304e-06	7.48262e-06	4.25827e-05	9.85983
1806	PN_1778	NA	NA	-1.04199	-1.02063	-0.844296	-0.299112	-0.4137	-0.198423	1.28678	1.27032	1.26104	16.4744	17.0381	16.5353	23.1155	23.0685	23.042	18.2661	18.5929	18.88	2.03921e-07	6.09393e-07	8.30031e-06	22.5598
1807	LP_10356	NA	NA	-0.999137	-1.01856	-0.822128	-0.405592	-0.355152	-0.2464	1.24499	1.27047	1.33151	17.1054	17.6985	17.0403	24.6252	24.7106	24.9152	19.2633	19.0943	19.6277	1.3094e-07	3.36707e-07	5.91537e-06	42.8699
1808	LN_4821	NA	NA	-1.00902	-1.03581	-0.85983	-0.407213	-0.337055	-0.167244	1.20122	1.32002	1.29493	18.3259	18.6101	18.2749	22.5356	22.7619	22.7141	19.6058	19.4722	19.9292	3.48009e-07	1.03556e-06	1.18122e-05	8.00832
1809	PP_6737	NA	NA	-1.02079	-1.15254	-0.794053	-0.35195	-0.360427	-0.0875754	1.22916	1.21585	1.32233	18.2522	18.9908	17.8231	25.5809	25.5376	25.8844	20.4032	20.4308	21.292	3.42835e-06	1.19346e-05	5.72039e-05	31.1028
1810	PN_6325	NA	NA	-1.07745	-1.12862	-0.768002	-0.428297	-0.278472	-0.0768112	1.22589	1.24454	1.28722	16.6122	17.2773	16.5022	21.5631	21.6032	21.6949	18.3295	18.0075	18.763	5.39799e-06	1.91479e-05	7.80506e-05	9.53798
1811	LP_9417	TAG 51:1	15:0/17:0/19:1 | 14:0/17:0/20:1 | 16:0/16:0/19:1 | 16:0/17:0/18:1 | 15:0/16:0/20:1 | 16:0/16:1/19:0 | 14:0/18:1/19:0 | 16:1/17:0/18:0 | 14:0/18:0/19:1 | 15:0/18:0/18:1	-1.11555	-1.09417	-0.748248	-0.368058	-0.266768	-0.183349	1.21873	1.24181	1.31561	20.2906	21.1353	20.3398	25.6593	25.7124	25.8821	22.2427	22.0098	22.4346	2.40912e-06	8.18198e-06	4.51263e-05	11.4894
1812	LN_6529	NA	NA	-1.09155	-1.04001	-0.683155	-0.488052	-0.288749	-0.234514	1.23718	1.32561	1.26324	16.8338	17.8625	16.9636	22.6997	22.9224	22.7653	18.856	18.354	18.9926	5.2122e-06	1.28261e-05	5.93152e-05	16.6981
1813	LP_9893	NA	NA	-1.19227	-0.98686	-0.739517	-0.468489	-0.221643	-0.161781	1.20963	1.17913	1.3818	16.5378	17.4194	16.9378	21.215	21.1556	21.5503	18.4279	17.9472	18.5444	1.13021e-05	3.5187e-05	0.000118372	8.00255
1814	LN_5524	NA	NA	-1.18037	-0.929173	-0.609519	-0.632924	-0.258924	-0.184097	1.09775	1.23105	1.46621	17.1113	17.7195	17.379	19.5383	19.6803	19.9309	18.093	17.6946	18.1727	8.30043e-05	0.000171979	0.000389516	3.31669
1815	PP_15637	NA	NA	-1.11615	-1.11322	-0.627094	-0.500172	-0.135674	-0.289565	1.27202	1.2828	1.22705	23.456	24.1796	23.4604	26.9894	27.0054	26.9229	24.9067	24.3674	24.679	2.29111e-05	6.22128e-05	0.000177266	4.99864
1816	PP_15688	NA	NA	-1.08272	-1.12184	-0.622217	-0.527094	-0.130094	-0.305955	1.27697	1.30904	1.20392	21.5566	22.2392	21.4986	25.0543	25.1018	24.946	22.9686	22.3802	22.7079	2.67844e-05	6.82801e-05	0.000189069	5.0927
1817	PP_25137	NA	NA	-1.08627	-1.17449	-0.618381	-0.500638	-0.114682	-0.268376	1.29166	1.25297	1.21821	18.5333	19.2724	18.3939	22.2898	22.2287	22.1738	20.0682	19.4585	19.8254	3.31018e-05	9.48362e-05	0.000241641	5.45195
1818	PN_6789	NA	NA	-1.04916	-1.05846	-0.623393	-0.609947	-0.133852	-0.347839	1.30297	1.31996	1.19972	18.3021	18.9635	18.2876	21.9564	21.9828	21.796	19.7241	18.9844	19.3916	2.89829e-05	6.08613e-05	0.000174419	5.83604
1819	PN_7720	NA	NA	-1.07999	-1.04741	-0.591054	-0.582011	-0.151817	-0.371776	1.29905	1.33945	1.18556	21.5935	22.3956	21.647	25.496	25.5623	25.3099	23.1161	22.4104	22.7553	3.22871e-05	6.62383e-05	0.000185248	6.47776
1820	PN_3629	NA	NA	-0.992707	-0.997589	-0.852764	-0.216727	-0.68133	-0.044519	1.24408	1.2435	1.29806	17.5109	17.8403	17.4994	22.7765	22.7751	22.9036	18.2439	19.3376	19.743	2.45485e-05	6.47675e-05	0.00018199	13.0888
1821	PP_3942	NA	NA	-0.953141	-1.01206	-0.863365	-0.215722	-0.698124	-0.0464883	1.27136	1.24393	1.27361	19.1831	19.3882	19.0486	24.263	24.2004	24.2681	19.7655	20.8671	21.2536	2.71418e-05	6.94615e-05	0.000191476	12.2534
1822	PP_13440	NA	NA	-1.00626	-0.997986	-0.87277	-0.211348	-0.668799	-0.01282	1.25917	1.25162	1.25919	19.5603	19.8757	19.5798	24.9131	24.8953	24.9132	20.3576	21.4385	21.9076	2.61831e-05	7.45058e-05	0.000201185	12.7517
1823	PN_2893	NA	NA	-0.998666	-1.01801	-0.910148	-0.170362	-0.656946	0.00936629	1.2287	1.22454	1.29154	18.7284	18.927	18.685	23.7254	23.7161	23.8664	19.495	20.5867	20.9899	2.94723e-05	9.42215e-05	0.000240896	10.6453
1824	LN_4922	NA	NA	-1.06097	-1.0611	-0.841458	-0.157311	-0.461771	-0.194695	1.19177	1.26369	1.32183	16.3364	16.9706	16.336	22.8446	23.0524	23.2203	18.0675	18.9471	18.8391	1.71573e-06	5.90012e-06	3.67738e-05	21.4248
1825	LP_6068	DAG 42:10	20:5/22:5	-1.04819	-1.06046	-0.835178	-0.164464	-0.447105	-0.233997	1.22717	1.21384	1.34839	16.9971	17.5962	16.9626	23.396	23.3585	23.7369	18.6875	19.4824	19.2869	1.26246e-06	4.13336e-06	2.91562e-05	20.321
1826	PN_3591	NA	NA	-0.814307	-0.818187	-0.754119	-0.40165	-1.01569	-0.0313646	1.24563	1.29328	1.2964	18.1564	18.2798	18.1484	22.3789	22.4766	22.483	17.7436	19.0023	19.7613	0.000242026	0.000294084	0.00060308	12.2141
1827	PN_4102	Cytidine monophosphate	NA	-0.96092	-0.854405	-0.750442	-0.333015	-0.700023	-0.306814	1.26329	1.29339	1.34894	19.6028	19.9653	19.7862	23.4334	23.4852	23.5809	20.0521	20.6842	20.7293	3.59849e-06	5.57059e-06	3.59997e-05	8.06297
1828	PP_1700	NA	NA	-0.951633	-0.680311	-0.878363	-0.458796	-0.667441	-0.283224	1.33977	1.30849	1.27151	18.6389	18.7654	19.1075	22.5965	22.5425	22.4786	19.1297	19.4901	19.7933	3.02754e-06	4.28678e-06	2.97603e-05	8.38691
1829	GC_80	NA	NA	-0.842833	-1.10574	-0.296828	-0.340057	-0.687248	-0.486133	1.24185	0.786908	1.73008	8.51175	9.30606	8.12928	11.5445	10.8826	12.2547	8.73809	9.24317	9.03067	0.00118375	0.0012251	0.00197671	5.88336
1830	LN_5989	SQDG 36:6	NA	-0.95822	-1.09582	-0.759215	-0.016309	-0.526989	-0.364126	1.29882	0.840519	1.58133	16.8927	16.9954	16.8217	18.0573	17.8208	18.2031	17.1152	17.3787	17.1992	0.000206596	0.000523877	0.000960303	1.73629
1831	LP_10620	DGDG 34:6	NA	-0.744695	-1.2892	-0.823232	0.00396927	-0.469104	-0.272252	1.43545	0.621176	1.53789	16.243	16.2052	15.981	17.2919	16.9001	17.3412	16.3756	16.6032	16.4703	0.00096606	0.00279107	0.00405449	1.61859
1832	GC_121	Caffeic acid	NA	-0.903857	-1.21975	-0.692082	-0.216073	-0.455886	-0.0802607	0.849004	0.840659	1.87824	8.96867	9.26444	8.52748	11.4168	11.4051	12.8543	9.59432	9.92926	10.1189	0.00154766	0.00414366	0.00579258	4.03127
1833	GC_31	Fumaric acid	NA	-1.00245	-1.21299	-0.683573	0.142738	-0.512483	-0.378113	0.948483	1.13679	1.56159	17.9952	18.239	17.8343	19.4864	19.6303	19.955	18.3697	18.8705	18.4724	0.000378957	0.00117661	0.00190511	2.17299
1834	PP_4542	O-Acetyl-L-homoserine	NA	-0.766504	-0.810545	NA	-0.663857	-0.74355	-0.631471	1.26197	1.17291	1.18104	17.9352	NA	17.8731	20.7978	20.6721	20.6836	17.9676	18.0801	18.1258	1.34008e-07	8.95094e-08	3.24018e-06	6.32051
1835	LP_9215	NA	NA	-1.12442	-1.12195	-0.521057	NA	-0.290365	NA	0.979871	1.00672	1.0712	20.1766	20.9054	20.1796	22.7184	22.7508	22.8287	21.184	NA	NA	0.00168256	0.0102425	0.0132506	2.99369
1836	GC_126	Glucose-6-phosphate	NA	-0.77047	-0.734417	-0.852593	-0.596256	-0.452044	-0.55565	1.29448	1.19296	1.47399	6.16993	5.90689	6.2854	12.7838	12.4587	13.3588	7.18982	6.72792	6.85798	3.99096e-07	4.50553e-07	6.92031e-06	61.4716
1837	LN_2609	NA	NA	-0.891575	-0.789098	-0.568466	-0.564307	NA	-0.775145	1.10746	1.10735	1.37379	16.4559	17.2373	16.7037	21.2905	21.2903	21.9347	NA	17.2474	16.7375	4.18143e-05	4.84487e-05	0.000147946	22.8282
1838	LP_9894	NA	NA	-0.933897	NA	-1.01492	-0.649714	NA	-0.568558	0.983381	1.06872	1.11498	17.2024	17.0288	NA	21.309	21.4918	21.5909	NA	17.8111	17.9849	6.66441e-06	8.07027e-06	4.47916e-05	11.8426
1839	PP_4549	NA	NA	-0.778352	-0.809645	-0.634136	NA	-0.751721	-0.641341	1.19777	1.25046	1.16697	19.138	19.4778	19.0643	23.7939	23.918	23.7213	19.2008	NA	19.4608	9.39784e-07	1.04063e-06	1.18122e-05	22.3194
1840	PP_8676	NA	NA	-0.994514	-0.949833	-0.843534	-0.336591	NA	NA	1.0898	0.902653	1.13202	17.4612	17.8927	17.5889	23.4186	22.8837	23.5393	NA	19.3417	NA	4.86163e-05	0.000308267	0.000622715	15.3362
1841	PP_4557	NA	NA	-0.851167	-0.824863	-0.802563	-0.572169	-0.578758	-0.311841	1.31096	1.23362	1.39678	19.1899	19.2943	19.2464	23.8349	23.6688	24.0193	19.7751	19.7893	20.3485	4.40255e-07	5.9123e-07	8.19968e-06	14.6215
1842	PP_4558	NA	NA	-0.810055	-0.77973	-0.701096	-0.551976	-0.713421	-0.414929	1.33739	1.29066	1.34316	18.8979	19.156	18.9697	23.9837	23.8731	23.9974	19.1268	19.5091	19.8337	2.84739e-07	2.94311e-07	5.65348e-06	22.0323
1843	PP_4550	L-Carnitine	NA	-0.789047	-0.767699	-0.739356	-0.604816	-0.627281	-0.450707	1.35343	1.29483	1.33065	26.672	26.7816	26.7191	31.3986	31.2693	31.3483	27.0288	27.0784	27.4184	1.93177e-08	2.00573e-08	1.89067e-06	17.92
1844	LP_10036	TAG 53:0	15:0/18:0/20:0 | 16:0/17:0/20:0 | 17:0/17:0/19:0 | 17:0/18:0/18:0 | 15:0/19:0/19:0 | 16:0/18:0/19:0	-0.729249	-0.849205	-0.678399	-0.609885	-0.553688	-0.561941	1.28706	1.30494	1.39037	16.3269	16.4377	16.0656	20.719	20.7579	20.944	16.7093	16.5869	16.6913	2.47755e-08	2.44828e-08	2.11661e-06	17.6851
1845	PP_4562	NA	NA	-0.736086	-0.905839	-0.734383	-0.504266	-0.609528	-0.475024	1.26247	1.37198	1.33068	18.6039	18.608	18.1979	23.3844	23.6464	23.5476	18.9066	19.1584	19.2284	8.76144e-08	1.01318e-07	3.29601e-06	21.5309
1846	PN_2063	NA	NA	-0.760453	-0.920674	-0.853882	-0.504821	-0.503407	-0.396081	1.38158	1.28336	1.27438	18.0694	17.8032	17.613	24.1713	23.8915	23.8659	18.8016	18.7976	19.1073	4.2005e-08	6.14067e-08	2.68422e-06	33.6851
1847	PP_8274	NA	NA	-0.81426	-0.929367	-0.80757	-0.541234	-0.434815	-0.409119	1.37365	1.30418	1.25854	16.8035	16.8239	16.4527	23.4714	23.2597	23.1206	17.9599	17.6355	18.0382	3.3971e-08	5.09589e-08	2.62593e-06	42.4004
1848	LP_6066	PC 30:0	14:0/16:0	-0.83743	-0.728694	-0.558706	-0.724146	-0.614821	-0.514214	1.25009	1.3127	1.41522	22.4193	23.0375	22.6605	27.0498	27.1886	27.4161	22.9131	22.6706	23.1362	8.37828e-07	7.11395e-07	9.07704e-06	19.8564
1849	LP_7625	NA	NA	-0.941041	-0.735683	-0.54927	-0.673562	-0.606313	-0.456064	1.29122	1.2697	1.40101	16.0448	17.5418	16.8295	24.5745	24.4922	24.994	17.3238	17.0668	17.8979	2.70905e-06	2.5933e-06	2.15864e-05	153
1850	LP_6440	PC 32:0	14:0/18:0	-0.877866	-0.771485	-0.50876	-0.663409	-0.630409	-0.52088	1.29645	1.29209	1.38427	21.415	22.3375	21.6809	26.8491	26.8382	27.0686	22.0334	21.951	22.3072	1.36474e-06	1.20418e-06	1.29321e-05	28.2755
1851	LN_6396	NA	NA	-0.873053	-0.826	-0.589647	-0.607374	-0.630817	-0.440244	1.31429	1.34901	1.30383	16.256	16.8276	16.3509	20.6675	20.7375	20.6464	16.7446	16.7919	17.1289	6.37478e-07	6.57823e-07	8.71192e-06	13.8837
1852	LP_6215	PC 31:0	15:0/16:0	-0.937846	-0.895242	-0.556706	-0.537924	-0.561651	-0.457046	1.26592	1.32835	1.35215	18.2235	19.1522	18.3273	23.5934	23.7455	23.8035	19.1402	19.198	19.3951	1.79425e-06	2.12368e-06	1.9113e-05	22.157
1853	LN_6002	NA	NA	-0.923491	-0.76639	-0.642673	-0.6554	-0.525997	-0.448597	1.26123	1.35632	1.345	20.5652	21.0405	20.8311	24.2629	24.4239	24.4047	21.238	21.0189	21.369	5.83387e-07	6.37305e-07	8.58098e-06	8.90869
1854	PN_2379	NA	NA	-0.75582	-0.660922	-0.645141	-0.694669	-0.739735	-0.491198	1.38447	1.30724	1.29578	16.979	17.2307	17.1948	21.8476	21.6719	21.6458	17.0155	17.1181	17.5809	2.01349e-07	1.59405e-07	4.38575e-06	22.3717
1855	PP_12990	Argininosuccinic acid	NA	-0.856976	-0.69361	-0.581167	-0.543992	-0.81472	-0.478654	1.38129	1.26611	1.32172	18.5461	19.2217	18.9462	24.0289	23.7468	23.883	18.6496	19.3127	19.4728	2.50185e-06	2.14549e-06	1.93083e-05	26.7455
1856	PN_4540	Inosine 5prime-monophosphate	NA	-0.811231	-0.780048	-0.640295	-0.71086	-0.549642	-0.486358	1.33927	1.35988	1.27929	19.3679	19.8522	19.4562	25.4605	25.5188	25.2905	20.109	19.6522	20.2883	2.01217e-07	1.93068e-07	4.70717e-06	42.4226
1857	PP_8269	NA	NA	-0.742843	-0.760882	-0.669192	-0.670685	-0.611928	-0.533609	1.40191	1.30316	1.28407	22.4972	22.7005	22.4474	28.4173	28.1447	28.0921	22.8586	22.6964	23.0747	2.13074e-08	1.90387e-08	1.89067e-06	40.5455
1858	PP_8398	NA	NA	-0.795431	-0.75965	-0.649276	-0.660157	-0.610252	-0.509746	1.39978	1.31237	1.27236	17.7808	18.1932	17.8818	23.975	23.7284	23.6155	18.3033	18.1625	18.5869	6.30345e-08	5.84751e-08	2.65774e-06	42.8744
1859	GC_139	NA	NA	-0.840759	-0.747375	-0.685671	-0.676915	-0.398709	-0.622092	1.32484	1.35918	1.2875	6.24793	7.02237	6.71425	17.062	17.2334	16.8755	8.45533	7.06609	7.33985	3.84997e-07	3.89549e-07	6.36359e-06	692.919
1860	GC_149	Guanosine	NA	-0.751711	-0.805857	-0.510427	-0.793001	-0.602928	-0.510994	1.26875	1.3603	1.34588	10.1687	10.8392	10.0182	15.7835	16.038	15.9979	10.5821	10.0539	10.8376	1.71142e-06	1.36799e-06	1.38615e-05	43.6697
1861	PN_82	NA	NA	-0.755371	-0.854047	-0.600576	-0.776124	-0.505194	-0.475304	1.24553	1.39464	1.32644	16.9504	17.2554	16.756	20.8928	21.1866	21.0522	17.4434	16.9096	17.5023	1.87917e-06	1.763e-06	1.66446e-05	13.5369
1862	PN_2847	NA	NA	-0.798312	-0.820622	-0.608508	-0.755824	-0.560359	-0.424251	1.26773	1.37458	1.32557	16.4972	16.8124	16.4602	19.9278	20.1053	20.0239	16.8923	16.5678	17.1183	1.35157e-06	1.29404e-06	1.32254e-05	8.93525
1863	GC_81	NA	NA	-0.723902	-0.712798	-0.55807	-0.918515	-0.50665	-0.54827	1.26817	1.31736	1.38268	15.9496	16.2122	15.9672	19.104	19.1819	19.2853	16.2936	15.6414	16.2277	3.96335e-06	2.94389e-06	2.30915e-05	8.79191
1864	PP_8566	Pantothenic acid	NA	-0.845626	-0.830019	-0.713252	-0.754596	-0.409955	-0.393112	1.26951	1.35053	1.32651	23.6157	23.8238	23.6403	26.9401	27.0674	27.0297	24.3005	23.7588	24.327	1.79219e-06	2.11859e-06	1.9113e-05	7.38009
1865	PN_5606	NA	NA	-0.872584	-0.9057	-0.70307	-0.674509	-0.425558	-0.348345	1.2451	1.26294	1.42172	17.2744	17.6888	17.1934	22.4515	22.4951	22.8832	18.3672	17.7586	18.556	1.99114e-06	2.69341e-06	2.20238e-05	20.8597
1866	PN_1212	NA	NA	-0.649608	-0.498939	-0.666226	-0.846788	NA	-0.930692	1.18766	1.18805	1.21654	17.0296	16.9949	17.3443	20.8665	20.8673	20.9268	NA	16.6179	16.4426	4.96238e-07	3.47441e-07	5.99999e-06	20.4863
1867	LP_9927	NA	NA	-0.757099	-0.769316	-0.551917	NA	-0.757966	-0.775311	1.1367	1.23287	1.24204	17.0628	17.7043	17.0246	22.9839	23.2845	23.3132	17.06	NA	17.0058	2.00344e-06	1.85027e-06	1.72147e-05	71.5526
1868	GC_129	NA	NA	-0.936354	-0.813307	-0.800793	-0.578621	-0.379082	-0.42411	1.30778	1.37502	1.24947	6.67243	7.2854	7.22882	16.8199	17.124	16.5563	9.19229	8.29002	8.98868	1.34863e-07	2.02304e-07	4.77586e-06	257.729
1869	PN_1729	NA	NA	-1.12477	-1.12148	NA	-0.367795	-0.490182	-0.350435	1.16871	1.13525	1.1507	18.386	NA	18.3952	24.7524	24.6595	24.7024	20.1475	20.4873	20.5355	1.26015e-07	2.20263e-07	5.14889e-06	19.8993
1870	GC_40	NA	NA	-0.966593	-0.913055	-0.766354	-0.544399	-0.30296	-0.412337	1.29773	1.27483	1.33314	11.4424	11.9226	11.5708	16.8721	16.8172	16.957	13.0338	12.4548	12.7715	2.81866e-07	4.97308e-07	7.34946e-06	17.4934
1871	LP_8121	TAG 47:0	14:0/16:0/17:0 | 12:0/16:0/19:0 | 12:0/17:0/18:0 | 14:0/14:0/19:0 | 14:0/15:0/18:0 | 15:0/15:0/17:0 | 15:0/16:0/16:0	-0.94662	-1.01226	-0.662184	-0.506002	-0.3611	-0.413399	1.22941	1.36588	1.30627	19.4994	19.8984	19.4073	22.5517	22.7431	22.6595	20.3207	20.1174	20.2473	1.39487e-06	2.36342e-06	2.01886e-05	5.36254
1872	LP_7471	NA	NA	-1.02632	-0.942629	-0.665675	-0.554322	-0.351382	-0.352934	1.24162	1.29088	1.36076	16.9742	17.9495	17.2005	23.1075	23.2408	23.4298	18.7995	18.2507	18.7953	2.30487e-06	4.00398e-06	2.86049e-05	25.0062
1873	LP_8664	NA	NA	-1.03638	-0.985679	-0.649614	-0.566641	-0.335471	-0.300677	1.24197	1.29565	1.33684	18.9883	20.0006	19.121	24.9518	25.0923	25.2001	20.8229	20.2178	20.914	4.77206e-06	8.87783e-06	4.7352e-05	21.5534
1874	PP_3686	L-Glutamic acid	NA	-0.916519	-0.932301	-0.804848	-0.49362	-0.453851	-0.308603	1.26027	1.32744	1.32204	25.2316	25.4451	25.2014	29.3928	29.5212	29.5108	26.116	26.04	26.3937	6.05254e-08	1.08057e-07	3.39827e-06	9.7925
1875	LP_9465	TAG 51:0	15:0/16:0/20:0 | 15:0/17:0/19:0 | 15:0/18:0/18:0 | 16:0/17:0/18:0 | 17:0/17:0/17:0 | 14:0/17:0/20:0 | 14:0/18:0/19:0 | 16:0/16:0/19:0	-0.913207	-0.977006	-0.820052	-0.468729	-0.401665	-0.313184	1.24404	1.29716	1.35265	16.9209	17.1867	16.7388	23.0763	23.2279	23.3862	18.3805	18.1891	18.633	5.55974e-08	1.10077e-07	3.39827e-06	28.4283
1876	LP_8831	TAG 49:0	14:0/15:0/20:0 | 14:0/16:0/19:0 | 14:0/17:0/18:0 | 15:0/15:0/19:0 | 15:0/16:0/18:0 | 16:0/16:0/17:0 | 15:0/17:0/17:0	-0.908278	-1.05631	-0.742857	-0.503057	-0.398323	-0.265684	1.17569	1.32701	1.37181	18.4418	18.7978	18.1232	22.9267	23.2523	23.3487	19.5393	19.3139	19.8247	1.87241e-06	3.70967e-06	2.72028e-05	12.266
1877	LP_6972	NA	NA	-1.00031	-0.850366	-0.731995	-0.618743	-0.419526	-0.288053	1.24583	1.31945	1.34372	17.6548	18.4993	18.1267	24.7239	24.9555	25.0319	19.4827	18.8557	19.8964	1.77176e-06	2.81455e-06	2.27649e-05	45.0101
1878	LP_5770	NA	NA	-1.01587	-0.892126	-0.610273	-0.5942	-0.444063	-0.359219	1.23536	1.37196	1.30844	20.5684	21.3282	20.8002	24.786	25.0419	24.9229	21.6396	21.3583	21.7986	3.73151e-06	5.35328e-06	3.48201e-05	9.97317
1879	LP_5924	NA	NA	-1.11646	-0.856447	-0.700673	-0.474574	-0.411652	-0.319278	1.18987	1.32571	1.36351	17.3797	18.2773	17.941	22.3587	22.652	22.7336	18.9013	18.7654	19.1007	3.13867e-06	5.85055e-06	3.67329e-05	12.6314
1880	PP_5228	NA	NA	-0.96809	-0.934933	-0.804492	-0.655677	-0.319182	-0.180554	1.24546	1.32229	1.29517	20.0648	20.2737	20.1072	22.8915	22.9896	22.9549	20.8934	20.4638	21.0705	5.06544e-06	1.00715e-05	5.10954e-05	4.3957
1881	LP_8675	PC 40:7	18:3/22:4 | 18:2/22:5 | 20:4/20:3 | 20:5/20:2	-0.948721	-1.00096	-0.475507	-0.599424	-0.461185	-0.416932	1.12691	1.42993	1.3459	19.1027	19.7215	19.0344	21.817	22.2132	22.1033	19.7403	19.5595	19.7981	2.52369e-05	3.174e-05	0.000109462	5.08125
1882	LP_10297	TAG 54:0	16:0/18:0/20:0 | 14:0/20:0/20:0 | 18:0/18:0/18:0	-0.980804	-0.945496	-0.446617	-0.543472	-0.485827	-0.504483	1.08698	1.43958	1.38013	17.5103	17.9478	17.5392	19.2039	19.4927	19.444	17.9157	17.8685	17.9004	3.10669e-05	3.63351e-05	0.00011963	2.79983
1883	LP_9755	TAG 52:0	14:0/18:0/20:0 | 16:0/16:0/20:0 | 17:0/17:0/18:0 | 16:0/18:0/18:0 | 15:0/15:0/22:0 | 15:0/17:0/20:0 | 15:0/18:0/19:0 | 14:0/16:0/22:0 | 14:0/19:0/19:0 | 16:0/17:0/19:0	-0.881058	-0.970491	-0.518588	-0.536172	-0.502144	-0.528628	1.20159	1.30219	1.4333	18.5152	19.0339	18.3873	21.4951	21.639	21.8266	19.0574	19.0087	19.0195	5.61271e-06	6.48626e-06	3.86564e-05	6.16913
1884	LN_5266	NA	NA	-0.953046	-0.950679	-0.645781	-0.501237	-0.525374	-0.341851	1.27323	1.25783	1.38691	16.1377	16.8635	16.1433	21.3969	21.3606	21.6655	17.148	17.205	17.5815	1.5353e-06	2.30898e-06	2.01886e-05	17.9117
1885	LP_8133	PE 42:10	20:5/22:5	-0.96147	-0.904089	-0.665956	-0.494619	-0.536416	-0.366143	1.26836	1.35048	1.30986	16.8744	17.6447	17.0239	22.6871	22.9011	22.7953	17.9824	18.0913	18.4263	6.20382e-07	9.04795e-07	1.07651e-05	24.7236
1886	LP_9154	TAG 50:0	14:0/16:0/20:0 | 16:0/16:0/18:0 | 14:0/18:0/18:0 | 15:0/15:0/20:0	-0.882117	-1.05512	-0.568513	-0.522838	-0.541658	-0.336312	1.19133	1.35404	1.36118	19.8185	20.3293	19.5367	23.1958	23.4609	23.4725	20.3731	20.4037	20.7076	8.92083e-06	1.2592e-05	5.88593e-05	7.36964
1887	LN_2337	NA	NA	-1.01633	-1.13546	-0.283337	-0.653793	-0.324015	-0.415502	1.27536	1.21826	1.33481	17.3846	18.307	17.2346	20.2684	20.1966	20.3432	18.2558	17.8408	18.1406	0.000230663	0.00030035	0.000612598	4.56414
1888	LN_3114	NA	NA	-1.06042	-1.03753	-0.484821	-0.680887	-0.283517	-0.293556	1.20354	1.25577	1.38143	18.2131	18.9826	18.2437	21.2394	21.3092	21.4772	19.2516	18.7205	19.2382	7.13712e-05	0.000115646	0.000282182	4.8294
1889	LN_2006	NA	NA	-1.11234	-0.996396	-0.437472	-0.685059	-0.183285	-0.417207	1.24891	1.23562	1.34723	16.674	17.5503	16.8245	19.7401	19.7228	19.8678	17.8804	17.2288	17.5766	0.000119407	0.000183117	0.00040875	4.64267
1890	LN_2713	NA	NA	-1.11474	-1.02242	-0.411699	-0.646828	-0.284537	-0.355409	1.25591	1.21216	1.36756	18.7396	19.6637	18.861	21.8557	21.7982	22.0025	19.8309	19.3547	19.7377	0.000105906	0.0001629	0.000373333	4.73836
1891	GC_79	NA	NA	-1.00067	-0.885994	-0.604657	-0.71345	-0.253574	-0.4424	1.27777	1.36771	1.25527	8.89178	9.64024	9.10852	13.198	13.368	13.1555	10.3038	9.43463	9.94691	1.49308e-05	2.06618e-05	8.17068e-05	10.1637
1892	PP_27979	Nicotinamide adenine dinucleotide	NA	-0.984316	-1.03917	-0.468731	-0.67256	-0.273688	-0.438211	1.30891	1.31801	1.24975	20.654	21.6269	20.5505	24.9814	24.9986	24.8698	21.995	21.2423	21.6845	4.34225e-05	6.05777e-05	0.000173775	9.91337
1893	LP_8612	PC 40:8	18:3/22:5 | 20:5/20:3 | 20:4/20:4	-1.17857	-0.864627	-0.379116	-0.641813	-0.362987	-0.426128	1.20842	1.1872	1.45763	20.5419	21.4954	20.9163	23.3889	23.3636	23.6861	21.5146	21.1821	21.4393	0.000137039	0.000174038	0.000392263	4.28958
1894	LN_5666	NA	NA	-1.03277	-0.813955	-0.270303	-0.838128	-0.427642	-0.508414	1.2475	1.2823	1.36142	21.6341	22.3934	21.852	23.905	23.9397	24.0185	22.2367	21.8279	22.1563	0.000134274	0.000115607	0.000282182	3.6827
1895	LN_459	NA	NA	-0.89573	-0.931389	-0.475519	-0.641139	-0.428714	-0.492782	1.3548	1.62917	0.881303	17.7061	18.0809	17.6743	19.7132	19.9579	19.2909	18.1226	17.9332	18.0655	0.00016475	0.000177817	0.00039884	3.06009
1896	PP_10145	Biotin	NA	-0.724542	-0.770746	-0.369204	-0.840989	-0.791798	-0.436467	1.29931	1.49277	1.14167	18.3079	18.7199	18.2544	20.6541	20.8783	20.4713	18.23	18.173	18.6419	3.27047e-05	2.16468e-05	8.39718e-05	4.992
1897	LP_7568	NA	NA	-1.05268	-0.771991	-0.313161	-0.967845	-0.496136	-0.250686	1.29428	1.32771	1.2305	22.8946	23.7462	23.2178	25.5973	25.6358	25.5238	23.5355	22.9923	23.8182	0.000323712	0.000288122	0.000595748	4.39844
1898	LP_6569	NA	NA	-1.05986	-0.833471	-0.965558	-0.485267	-0.312658	-0.169561	1.20723	1.29644	1.32271	18.4552	18.5643	18.7171	21.0782	21.1814	21.2118	19.3197	19.12	19.4853	1.12375e-06	3.02435e-06	2.34025e-05	3.60212
1899	LP_6960	PE 38:6	16:1/22:5	-1.24258	NA	-1.34384	-0.317195	-0.21891	-0.111691	1.06496	1.11709	1.05216	16.6485	16.3004	NA	24.5804	24.7595	24.5364	20.1672	19.8294	20.5358	1.06907e-06	4.59386e-06	3.11878e-05	21.826
1900	LP_6573	NA	NA	-0.826482	-0.906363	-1.23114	-0.486994	-0.191546	-0.104584	1.18258	1.21894	1.34559	18.5785	18.1211	18.4882	20.8493	20.8904	21.0335	19.2961	18.9622	19.3944	1.27471e-05	4.43177e-05	0.00013965	3.26435
1901	LN_6633	NA	NA	-1.21459	NA	-1.15091	-0.477595	-0.276807	-0.266403	1.09204	1.15473	1.13954	16.1341	16.3266	NA	23.1091	23.2987	23.2527	18.9698	18.3627	19.0013	1.46969e-06	3.35859e-06	2.5188e-05	21.7394
1902	GC_18	NA	NA	-1.0752	-0.617476	-0.640777	-0.799855	-0.509797	-0.25629	1.23004	1.26046	1.4089	12.3021	12.6963	12.7175	14.3941	14.4217	14.5564	12.8152	12.5519	13.0452	5.2311e-05	5.81947e-05	0.000168351	3.14555
1903	PP_16691	2prime-Deoxyguanosine-5prime-monophosphate	NA	-0.828164	NA	-1.03036	-1.05098	-0.265652	-0.258776	0.947332	1.13986	1.34674	16.9836	16.677	NA	19.676	19.968	20.2817	17.8366	16.6457	17.847	0.00146834	0.00140816	0.00222104	5.78414
1904	PP_7431	NA	NA	-0.890063	-0.772353	-0.702397	-0.775973	-0.40874	-0.395981	1.3009	1.35821	1.2864	18.5019	18.8104	18.6954	22.1031	22.1973	22.0793	19.293	18.6894	19.314	2.89451e-06	3.3138e-06	2.49002e-05	8.15536
1905	PP_6865	S-(2-Carboxyethyl)cysteine	NA	-0.891851	-0.783803	-0.559534	-0.724989	-0.597837	-0.348117	1.12239	1.12862	1.65513	18.239	18.6507	18.3728	20.7348	20.7426	21.395	18.6033	18.4457	18.9127	6.28132e-05	6.16968e-05	0.000176058	4.93674
1906	LN_2011	NA	NA	-1.16684	-0.85852	-0.642497	-0.535926	-0.160488	-0.212724	0.62637	1.91405	1.03657	18.0134	18.4029	18.2425	19.3456	20.3022	19.6503	18.761	18.4821	18.7222	0.00250891	0.00507751	0.00694486	2.15979
1907	PN_3598	NA	NA	-0.863247	-0.415426	-1.06494	-0.692111	-0.528639	-0.10994	0.726847	1.86457	1.08288	21.528	21.4971	21.5966	21.7715	21.9458	21.8261	21.5793	21.5542	21.6434	0.00245189	0.0029436	0.00424149	1.19375
1908	GC_137	Unknown similar to Trehalose	NA	-1.16452	-1.42452	-1.16225	0.900597	1.2848	0.767333	0.287078	0.258699	0.252774	7.45943	7.46761	6.52356	12.6845	12.5824	12.561	16.2759	14.8929	14.4132	1.35062e-05	0.0026162	0.00382685	-5.99889
1909	PP_6580	N-epsilon,N-epsilon,N-epsilon-Trimethyllysine	NA	-1.2511	-1.25539	-1.25665	0.910305	1.09293	1.04127	0.245955	0.235416	0.237256	22.0113	22.0001	22.0026	25.0358	25.0145	25.0182	26.7469	26.3779	26.6425	1.10231e-08	2.28591e-06	2.00982e-05	-2.96148
1910	GC_145	Unknown similar to Trehalose	NA	-1.26209	-1.13598	-1.18269	0.925444	1.47187	0.804106	0.138493	0.10766	0.133188	6.12928	6.35755	6.49185	10.1561	10.0674	10.1408	13.9897	12.4186	12.0698	3.50224e-05	0.00149231	0.00233312	-6.51868
1911	PP_17433	Turanose	NA	-1.47186	-1.31872	-1.06709	0.892749	0.949106	0.918925	0.406199	0.416658	0.274033	17.1261	18.2359	17.546	22.2753	22.304	21.913	23.7639	23.6094	23.6811	1.82525e-06	0.00179278	0.00275091	-2.86927
1912	GC_119	NA	NA	-1.36026	-1.46821	-1.02799	0.781181	0.991035	0.958077	0.345637	0.428417	0.352111	10.6883	11.6257	10.3837	15.5012	15.7347	15.5195	17.3221	16.73	17.2291	4.8048e-06	0.00473966	0.00654457	-2.84534
1913	LP_7531	PC 36:1	18:1/18:0|16:0/20:1|14:0/22:1	-1.4228	-1.32601	-1.034	0.858445	1.03227	1.04906	0.221825	0.271864	0.349343	17.3324	18.409	17.6004	21.8864	22.0249	22.2395	24.1305	23.6492	24.177	2.77839e-06	0.000776275	0.00132642	-3.82454
1914	LP_7578	TAG 46:3	12:0/16:1/18:2 | 14:0/16:1/16:2 | 14:0/14:1/18:2 | 12:0/16:2/18:1 | 14:1/16:1/16:1 | 14:1/16:0/16:2 | 14:1/14:1/18:1	-1.44314	-1.39789	-0.854237	0.867204	1.08964	1.05029	0.137496	0.173922	0.376709	18.9311	19.8847	19.0044	21.4907	21.5496	21.878	23.0325	22.6723	22.9687	4.11574e-05	0.00450728	0.00624977	-2.38127
1915	LP_8700	NA	NA	-1.56107	-1.36723	-0.540992	0.669561	1.17327	1.15019	0.493697	0.0597813	-0.0772108	20.5146	21.2809	20.6602	22.0582	21.7322	21.6293	22.5687	22.1903	22.5514	0.00155256	0.0398581	0.0470939	-1.5478
1916	LP_11547	NA	NA	-1.52348	-1.47276	-0.559219	1.036	1.02245	0.969677	0.187397	0.0193412	0.320596	21.7515	22.5853	21.7953	23.2309	23.0856	23.3461	23.953	23.9648	23.9074	0.000504868	0.0202393	0.0249306	-1.64814
1917	PP_14309	NA	NA	-1.26756	-1.23975	-0.98217	0.86358	1.10855	1.2832	0.123648	-0.297619	0.408112	19.017	19.3598	19.0504	20.6881	20.1821	21.0298	21.8712	21.577	22.081	0.000116333	0.00289702	0.00418597	-2.3129
1918	LN_3800	NA	NA	-1.3502	-1.23267	-0.918053	1.05897	0.865436	1.37922	-0.0418659	0.0432908	0.195873	17.4639	17.852	17.5694	18.6389	18.7153	18.8524	19.4537	19.6275	19.9151	3.57466e-05	0.000922555	0.00154336	-1.90513
1919	PP_13227	NA	NA	-1.09658	-1.03001	-1.21069	1.25095	1.12815	1.18703	-0.00930967	-0.108354	-0.111187	21.8121	21.6688	21.8956	23.1766	23.0523	23.0488	24.6041	24.7583	24.678	5.80601e-08	6.49492e-07	8.64214e-06	-3.00549
1920	PP_17616	NA	NA	-1.19409	-1.06409	-1.26505	1.21673	0.989083	1.1726	0.0642532	0.0550649	0.0255124	21.21	21.0968	21.4174	23.2176	23.2029	23.1558	24.6931	25.0562	24.9858	2.55159e-07	7.15413e-06	4.13131e-05	-3.29351
1921	LP_6202	NA	NA	-1.17473	-1.17051	-1.09312	1.08661	1.18086	1.21424	-0.0674117	0.030164	-0.00609992	16.1213	16.3861	16.1349	19.7151	20.0318	19.9141	23.7663	23.4605	23.8747	1.11083e-08	1.95633e-07	4.73054e-06	-14.0601
1922	PP_2768	L-Aspartic acid|Iminodiacetic acid	NA	-1.16256	-1.14522	-1.09629	1.07647	1.31114	1.11806	0.0112185	-0.0381722	-0.074659	22.019	22.1919	22.0642	25.0806	24.9518	24.8566	28.4713	27.8592	27.9676	1.0249e-07	1.53693e-06	1.49924e-05	-8.793
1923	GC_144	D-Trehalose	NA	-1.26135	-1.20092	-1.14804	1.10282	1.1711	1.0129	0.113028	0.0946019	0.115868	5.85798	6.44294	6.16993	12.9531	12.858	12.9678	18.4153	18.0628	17.5986	1.40135e-08	6.91075e-07	8.9444e-06	-34.2801
1924	PN_2057	NA	NA	-1.19406	-1.20692	-1.13179	1.06063	1.16942	1.14799	0.0160331	-0.0211569	0.159848	18.2622	18.3706	18.2398	20.368	20.3032	20.6182	22.375	22.1857	22.3377	4.35563e-08	1.28653e-06	1.32254e-05	-3.65457
1925	LP_10128	TAG 54:4	18:1/18:1/18:2 | 18:0/18:2/18:2 | 18:0/18:1/18:3 | 16:1/18:1/20:2 | 16:0/18:2/20:2 | 16:2/18:1/20:1 | 16:2/18:0/20:2 | 16:1/18:2/20:1 | 16:0/18:1/20:3 | 16:1/18:0/20:3	-1.40909	-1.30934	-1.22323	0.753901	0.918426	0.839638	0.427824	0.468924	0.532941	20.5653	20.9873	20.7917	24.7359	24.8292	24.9746	25.8498	25.4763	25.6709	9.46418e-08	0.00129721	0.00207285	-1.7643
1926	LP_10672	TAG 56:4	NA	-1.33621	-1.31684	-1.30773	0.766502	0.870286	0.81769	0.488401	0.499396	0.518506	18.3108	18.391	18.3653	23.4499	23.4808	23.5347	24.5255	24.2331	24.3773	4.82167e-10	2.05901e-05	8.14509e-05	-1.85342
1927	LP_91	NA	NA	-1.38684	-1.34028	-1.24285	0.704333	0.881695	0.767939	0.5161	0.525536	0.574367	16.2961	16.6346	16.4056	20.7703	20.7925	20.9073	21.6299	21.2129	21.3625	4.71514e-08	0.0048708	0.00669771	-1.49316
1928	PN_5022	NA	NA	-1.32996	-1.42515	-1.19621	0.821436	0.812533	0.836685	0.53938	0.482709	0.458575	21.3301	21.6559	21.0982	25.8838	25.7457	25.6869	26.5492	26.5709	26.608	5.37681e-08	0.00126337	0.00202781	-1.74578
1929	PN_5055	NA	NA	-1.32723	-1.43733	-1.18966	0.80134	0.818009	0.828425	0.540692	0.504919	0.460841	19.4417	19.7949	19.159	24.2373	24.1455	24.0323	24.9493	24.9065	24.976	7.92883e-08	0.00227092	0.00335783	-1.74784
[truncated: 39 more rows]
