# Supplementary material for: Metabolomics reveals novel insight on dormancy of aquatic invertebrate encysted embryos
Source: Sci Rep. 2019 Jun 20;9:8878. doi: 10.1038/s41598-019-45061-x (PMC6586685; doi:10.1038/s41598-019-45061-x)
Supplement: Supplementary file 5 — Table S4 [file 41598_2019_45061_MOESM5_ESM.xlsx]

## Sheet: Only RE
Peak.ID	Compound_Name
LP_10585	TAG 56:6
LP_11494	TAG 60:7
LP_8206	PC 38:2
PP_5817	Cysteinylglycine
LP_11292	TAG 59:6
LP_11752	TAG 62:10
LP_10368	TAG 55:5
LP_10412	TAG 55:4
LP_6747	PC 34:4
LP_8104	PC 38:4
LP_12010	TAG 64:11
PN_2294	cyclohexane-1,2,3,4,5,6-hexol|D-chiro-Inositol|myo-Inositol
PP_11051	alpha-D-Mannose 1-phosphate|myo-Inositol 2-phosphate
LP_4371	lysoPC 18:1
LP_6750	PC 34:4
LP_7135	PE 38:2
LP_8908	PC 40:2
LP_11811	TAG 62:8
LP_8265	PC 38:1
LP_7767	PC 37:3
LN_6236	PI 36:2
LP_12071	TAG 64:7
LP_7671	PC 37:5
PN_1169	L-Cysteic acid
LP_4568	lysoPC 20:1
LP_6493	PE 36:5
LP_7668	PE 40:5
LP_6372	PE 35:2
PP_8611	L-Aspartyl-L-serine|L-Seryl-L-aspartic acid
LP_12093	TAG 64:6
PP_2636	Creatine
PP_11653	L-Histidyl-L-aspartic acid|L-Aspartyl-L-histidine
LN_6267	PI 36:1
LP_7172	PE 38:1
PP_4819	N-[2-(4-Hydroxyphenyl)ethyl]formamide
PP_11134	L-Lysyl-L-aspartic acid|L-Aspartyl-L-lysine
PP_2829	benzothiazole
LN_6526	PI 38:2
PP_16958	L-Phenylalanyl-L-tryptophan
PP_15910	L-Methionyl-L-tryptophan

## Sheet: Only AM
Compound_Name
TAG 58:9
PC 36:4
TAG 55:4
TAG 54:4
TAG 58:5
TAG 53:4
TAG 62:6
Phosphoenolpyruvic acid
PC 36:4
TAG 55:8
Uridine diphosphate
Guanosine diphosphate
N-Acetylneuraminic acid
Cer(d14:1/FA 22:0)
PE 42:8
TAG 62:11
TAG 60:3
TAG 49:4
PE 36:4
PE 42:9
PC 35:4
PC 36:6
Cer(d16:0/FA 24:0)
DAG 36:5
PC 38:9
L-Prolyl-L-aspartic acid
PE 37:5
TAG 62:8
Cer(d18:0/FA 24:0)
O-Palmitoyl-L-carnitine
PE 40:6
PE 38:1
Cytidine diphosphate
PC 36:3
DAG 44:10
O-Phospho-L-serine
Cer(d18:0/FA 26:1)
N-omega-Acetylhistamine
2prime-Deoxycytidine-5prime-diphosphate
TAG 62:8
TAG 64:6
Cer(d16:1/FA 26:1)
5-Hydroxy-L-tryptophan
6-Phosphogluconic acid
TAG 64:7
PC 30:2
Adenosine triphosphate
Porphobilinogen
lysoPE 22:5
TAG 59:8
PC 37:3
Cer(d16:0/FA 26:1)
Uridine 5prime-diphosphoglucuronic acid
PE 38:2
Cer(d16:1/FA 22:0)
DAG 42:8
PC 38:3
DAG 40:5
PE 42:6
N-Carbamyl-D,L-aspartic acid
5-Hydroxy-D,L-lysine
TAG 42:2
Deoxyadenosine diphosphate
Biocytin
Pyridoxamine-5prime-phosphate
1-Methylxanthine
quinolinic acid
Cer(d14:0/FA 24:1)
L-Cysteinesulfinic acid
PE 34:4
4-Aminobenzoic acid|Anthranilic acid
PE 42:7
3,4-Dihydroxyphenylacetic acid|Homogentisic acid
Dopamine
3prime,5prime-Cyclic Guanosine monophosphate
3-Amino-3-(4-hydroxyphenyl)propanoate|Tyrosine
Picolinamide
L-Lysyl-L-phenylalanine
Cer(d14:1/FA 26:1)
PG 36:2
